# Supplementary material for: Characteristics of site-specific response using the measured data from seismic accelerometers in Pohang Yeongil New Port under 9.12 and Pohang earthquakes
Source: Sci Rep. 2022 Nov 10;12:19249. doi: 10.1038/s41598-022-21862-5 (PMC9649761; doi:10.1038/s41598-022-21862-5)
Supplement: Supplementary file 1 — Supplementary Information 1. [file 41598_2022_21862_MOESM1_ESM.xlsx]

## Sheet: E wave
			2016-09-12 19:44:30	2016-09-12 20:32:50	2016-09-12 20:34:22	2016-09-19 20:33:58	2016-09-21 11:53:54
			ML 5.1	ML 5.8	ML 3.6	ML 4.5	ML 3.5
		EW	9.12 EQ#1	9.12 EQ#2	9.12 EQ#3	9.12 EQ#4	9.12 EQ#5
		time	Acceleration (Gal)	Acceleration (Gal)	Acceleration (Gal)	Acceleration (Gal)	Acceleration (Gal)
		0	-0.00125125	-0.00109484	0.198792	0.00218968	0.0109484
		0.01	-0.000156406	-0.00469218	0.219907	-0.00172047	0.00391015
		0.02	-0.00172047	0.000312812	0.178772	-0.00172047	-0.00375374
		0.03	-0.00140765	0.00813311	0.0614676	-0.00547421	-0.000312812
		0.04	0.0025025	0.00281531	0.123248	-0.00891514	0.00672546
		0.05	0.00234609	-0.00140765	0.209897	-0.00891514	0.00828952
		0.06	-0.00156406	-0.0026589	0.056619	0.000938436	0.00594343
		0.07	-0.00172047	0.00109484	-0.0441065	0.00281531	-0.00140765
		0.08	0.000312812	-0.00391015	0.00860233	0.000625624	-0.0120433
		0.09	-0.00187687	-0.0078203	0.119651	-0.000156406	-0.0106356
		0.1	-0.000938436	0.00453577	0.340809	-0.0025025	-0.00218968
		0.11	-0.00218968	0.00813311	0.564	-0.00312812	0
		0.12	-0.00187687	-0.00422296	0.435591	-0.00187687	0.00187687
		0.13	-0.000625624	-0.00985358	0.256819	0.00125125	0.00218968
		0.14	-0.00359734	0.00187687	0.201138	-0.00203328	0.00109484
		0.15	-0.00328453	0.0025025	0.0517704	-0.0051614	-0.000156406
		0.16	-0.00406656	0.00234609	0.0209584	-0.000312812	0.00125125
		0.17	0.00125125	0.00078203	0.153278	0.00625624	0.00218968
		0.18	0.00359734	0.0026589	0.276682	0.00281531	-0.00109484
		0.19	0.00187687	-0.000938436	0.136542	0.00234609	-0.00125125
		0.2	0.00328453	-0.00797671	0.0384759	-0.00297171	0.00359734
		0.21	-0.000469218	-0.00234609	0.123717	-0.00609983	0.00719468
		0.22	-0.00609983	0.00297171	0.0381631	0.00078203	0.00656905
		0.23	-0.00907155	0.00797671	-0.0548985	0.000469218	0.0026589
		0.24	-0.00875874	-0.000312812	0.0791414	-0.00156406	-0.000156406
		0.25	-0.00672546	-0.00218968	0.233671	-0.00594343	-0.0051614
		0.26	-0.00312812	0.00641265	0.315627	-0.00359734	-0.00312812
		0.27	-0.00109484	0.010792	0.316722	-0.00625624	0.00359734
		0.28	0.00125125	-0.00281531	0.236642	-0.00797671	0.00172047
		0.29	0.00484859	-0.00594343	0.22413	0.00125125	-0.000938436
		0.3	0.00344093	-0.00078203	0.218812	0.00375374	-0.00484859
		0.31	-0.000938436	-0.000156406	0.185654	0.000156406	-0.00328453
		0.32	-0.00281531	-0.00453577	0.171108	-0.00375374	0.000312812
		0.33	-0.00312812	0.00218968	0.206456	-0.00172047	0.00218968
		0.34	-0.00469218	0.0156406	0.253691	-0.00203328	0.00656905
		0.35	-0.00625624	0.0026589	0.26808	-0.00156406	0.00500499
		0.36	-0.00625624	-0.00312812	0.283251	0.00078203	0.00203328
		0.37	-0.0025025	0.00078203	0.317348	0.00140765	-0.000156406
		0.38	0.00422296	0.0112612	0.258539	0.00078203	0.00078203
		0.39	0.00359734	0.000625624	0.115271	-0.000625624	0.00391015
		0.4	0.00312812	-0.0117304	0.0359734	0.00078203	0.00218968
		0.41	0.00500499	-0.00672546	0.117774	0.00109484	-0.00234609
		0.42	0.00437937	0.00109484	0.258539	0.00453577	-0.00500499
		0.43	0.00719468	0.0025025	0.280905	0.00109484	0.000469218
		0.44	0.00609983	-0.00297171	0.263388	-0.00281531	0.00156406
		0.45	0.00422296	0.00359734	0.235078	-0.00437937	-0.000156406
		0.46	0.00078203	0.0109484	0.221158	-0.00422296	0.00437937
		0.47	0.00203328	0.00563062	0.303271	-0.000625624	-0.0026589
		0.48	0.00563062	-0.00656905	0.361767	-0.000156406	-0.00891514
		0.49	0.00218968	-0.000312812	0.390859	0.000938436	-0.00437937
		0.5	-0.00109484	0.00203328	0.308276	-0.000938436	-0.00391015
		0.51	-0.00281531	-0.00766389	0.250093	0.00234609	-0.00218968
		0.52	-0.00391015	-0.0103228	0.328296	0.00203328	0.00109484
		0.53	-0.00328453	0.00140765	0.189564	0.00375374	0.000938436
		0.54	0.0026589	0.0136073	0.0312812	0.00672546	0.00109484
		0.55	-0.00312812	0.00453577	0.0193943	0.00656905	-0.00312812
		0.56	-0.00422296	-0.00078203	0.0721032	0.00750749	-0.00469218
		0.57	0	0.00813311	0.180649	0.00688186	0.00281531
		0.58	-0.00187687	0.0148586	0.261824	0.00703827	0.00328453
		0.59	-0.00109484	0.00328453	0.274962	0.00328453	-0.00140765
		0.6	-0.000469218	-0.00907155	0.139514	0.000469218	0.00125125
		0.61	0.00078203	-0.00344093	0.103854	-0.00125125	0.00172047
		0.62	-0.000469218	-0.000156406	0.191441	-0.00156406	0.00234609
		0.63	0.000469218	-0.00391015	0.123092	-0.00484859	0.00297171
		0.64	0.00344093	-0.00297171	0.099787	-0.00422296	-0.00422296
		0.65	0.00218968	0.00406656	0.100725	-0.00406656	-0.00875874
		0.66	-0.00156406	0.00656905	0.0974409	-0.00500499	-0.00422296
		0.67	0.00312812	0	0.123717	0.000625624	0.00218968
		0.68	0.00672546	-0.00547421	0.0594343	0.00172047	0.00125125
		0.69	0.00656905	0.00375374	-0.0053178	0.000625624	-0.00500499
		0.7	0.00297171	0.00281531	0.015797	0.00172047	-0.00797671
		0.71	-0.00344093	-0.00297171	0.100569	0.000938436	-0.00297171
		0.72	-0.00594343	-0.0078203	0.127002	-0.00109484	0.00328453
		0.73	-0.00469218	-0.00359734	0.191597	0.00172047	0.00312812
		0.74	-0.00203328	0.00234609	0.139983	0.00109484	-0.00078203
		0.75	-0.00234609	-0.00328453	0.0807055	-0.00156406	-0.00297171
		0.76	-0.00688186	-0.000312812	0.0223661	0.000938436	-0.00641265
		0.77	-0.00140765	0.00735108	0.00187687	0.00391015	-0.00735108
		0.78	0.00281531	0.00875874	0.126063	0.00422296	-0.00359734
		0.79	-0.00422296	-0.00391015	0.133258	0.00328453	0.00422296
		0.8	-0.000938436	-0.00750749	0.16407	0.0025025	0.00344093
		0.81	0.000625624	0.0025025	0.101038	-0.000156406	-0.00484859
		0.82	-0.00422296	0.00907155	0.129661	0.00234609	-0.00750749
		0.83	-0.00625624	-0.00594343	0.261042	0.0025025	-0.00594343
		0.84	-0.0051614	-0.00907155	0.28419	0.000625624	-0.0025025
		0.85	-0.000469218	-0.00203328	0.195977	-0.00218968	-0.00703827
		0.86	0.00391015	-0.00234609	0.132632	-0.00641265	-0.00484859
		0.87	0.00359734	-0.00375374	0.185498	-0.00563062	0.000469218
		0.88	0.000938436	-0.000156406	0.220845	-0.00328453	0.000156406
		0.89	-0.00125125	0.00609983	0.245245	0.000469218	0.00109484
		0.9	0.00125125	-0.00078203	0.172203	0.00078203	-0.00187687
		0.91	0.00234609	-0.0078203	0.0572446	-0.00391015	-0.00312812
		0.92	0.000469218	-0.00500499	0.00359734	-0.00578702	0.000625624
		0.93	-0.00359734	0.00281531	0.0685058	-0.00328453	0.00484859
		0.94	-0.00437937	0.000156406	0.0747621	-0.00297171	0.00359734
		0.95	-0.00328453	-0.00625624	-0.1123	-0.00187687	-0.000156406
		0.96	-0.0026589	-0.0101664	-0.312343	-0.00969717	0.00140765
		0.97	0.00563062	0.00375374	-0.405874	-0.0114176	0.00203328
		0.98	0.00406656	0.00719468	-0.362549	-0.00672546	-0.000625624
		0.99	-0.00344093	0.00234609	-0.366459	-0.00609983	-0.00234609
		1	-0.00375374	0.000469218	-0.432932	-0.00281531	-0.00234609
		1.01	0	0.0026589	-0.438719	-0.00125125	-0.00312812
		1.02	-0.000156406	0.00328453	-0.503471	0.000625624	-0.00641265
		1.03	0.000156406	-0.00875874	-0.515983	-0.00547421	-0.00563062
		1.04	-0.000625624	-0.00375374	-0.521301	-0.00672546	-0.00203328
		1.05	-0.00187687	0.00375374	-0.474067	-0.00140765	0.00484859
		1.06	-0.00359734	0.000312812	-0.44779	0.00218968	0.00641265
		1.07	-0.00203328	-0.0051614	-0.478446	0.000938436	-0.00328453
		1.08	0.0026589	0.00281531	-0.442003	0.00422296	-0.00875874
		1.09	0.00281531	0.00422296	-0.529278	0.00735108	-0.00500499
		1.1	0	-0.00500499	-0.518017	-0.00297171	0
		1.11	-0.00344093	-0.00688186	-0.475318	-0.00672546	-0.00078203
		1.12	-0.0026589	-0.00437937	-0.580579	0.00203328	-0.00453577
		1.13	-0.00563062	-0.00391015	-0.517391	0.0053178	-0.00203328
		1.14	-0.00391015	-0.00688186	-0.378815	-0.00828952	0.000156406
		1.15	-0.00688186	-0.00641265	-0.379285	-0.00797671	0.0026589
		1.16	-0.0078203	0.000938436	-0.459364	0.00922795	0.00609983
		1.17	0.00078203	0.00641265	-0.513794	0.0109484	-0.00109484
		1.18	0.00344093	-0.00140765	-0.525211	-0.000312812	-0.00641265
		1.19	0.00328453	-0.00609983	-0.469844	-0.00578702	0.00203328
		1.2	0.00375374	-0.00437937	-0.404779	-0.000469218	0.00813311
		1.21	0.000938436	0.0053178	-0.362236	-0.000156406	0.00719468
		1.22	-0.00453577	0.00218968	-0.272772	-0.00109484	0.00422296
		1.23	-0.00078203	-0.00547421	-0.357701	-0.0051614	-0.0026589
		1.24	0.00172047	0.00297171	-0.424329	-0.00218968	-0.00406656
		1.25	0.00344093	0.000469218	-0.314376	-0.00422296	-0.00187687
		1.26	0.00375374	-0.0053178	-0.31031	-0.00359734	-0.000312812
		1.27	-0.000469218	-0.00656905	-0.295764	0.000469218	-0.00187687
		1.28	-0.000625624	-0.000312812	-0.129973	-0.01001	-0.00719468
		1.29	0.000469218	0.00594343	-0.221471	-0.00140765	-0.00469218
		1.3	-0.000312812	-0.00078203	-0.322822	-0.00813311	0.0026589
		1.31	-0.00156406	0.00140765	-0.272928	-0.0106356	0.00656905
		1.32	-0.00437937	0.00688186	-0.319537	-0.00797671	0.00813311
		1.33	-0.00719468	-0.00172047	-0.309684	-0.00453577	0.0025025
		1.34	-0.00187687	-0.00985358	-0.30374	0.00750749	-0.00750749
		1.35	0.00156406	-0.00954077	-0.370057	-0.00625624	-0.0053178
		1.36	0.000312812	-0.00375374	-0.275587	-0.00688186	-0.00078203
		1.37	-0.000469218	0.000625624	-0.0636572	0.00078203	0.00109484
		1.38	-0.00109484	-0.00359734	-0.0325324	0.00578702	0.00469218
		1.39	-0.000312812	-0.00500499	-0.0212712	0.00656905	0.00297171
		1.4	-0.00078203	0.00735108	-0.0999434	-0.00203328	0.00594343
		1.41	-0.00187687	0.00954077	-0.19973	-0.00547421	0.00672546
		1.42	-0.00359734	-0.00172047	-0.190033	-0.00344093	0.000156406
		1.43	-0.0051614	-0.00656905	-0.142642	0.00140765	-0.00469218
		1.44	-0.00234609	0.0026589	-0.113551	-0.000938436	-0.00641265
		1.45	0.000625624	0.00344093	-0.139201	-0.00203328	-0.00156406
		1.46	0.00328453	-0.00875874	-0.168762	-0.00609983	-0.000312812
		1.47	0.00453577	-0.00500499	-0.0879002	-0.00563062	-0.000156406
		1.48	0.00234609	0.00954077	-0.0469218	0.000938436	-0.00109484
		1.49	-0.00344093	0.00875874	-0.0522396	0.0026589	-0.0053178
		1.5	-0.00578702	-0.00156406	-0.0270582	0.00641265	-0.00547421
		1.51	-0.00375374	0.0026589	-0.00625624	0	0.00109484
		1.52	-0.00453577	0.00891514	0.0797671	-0.00344093	0.00766389
		1.53	-0.00359734	0.00547421	-0.0480166	-0.000625624	0.00422296
		1.54	-0.00406656	-0.00563062	-0.134509	-0.000156406	-0.00406656
		1.55	-0.00359734	-0.00406656	-0.157657	0.000625624	-0.00281531
		1.56	0.00234609	0.00422296	-0.177052	0.00125125	0.00312812
		1.57	0.00656905	-0.000469218	-0.0483295	0.00391015	0.00437937
		1.58	0.00563062	-0.00547421	-0.0179867	0.00140765	0.00484859
		1.59	0.00140765	0.00109484	-0.124812	-0.00234609	0.0026589
		1.6	-0.00234609	0.0109484	-0.249311	-0.0025025	-0.00156406
		1.61	-0.00375374	0.00594343	-0.289508	0.000938436	-0.00203328
		1.62	-0.00406656	-0.00422296	-0.322509	0.000625624	-0.00078203
		1.63	-0.00187687	-0.00109484	-0.269957	-0.0025025	-0.0051614
		1.64	-0.000938436	0.010792	-0.0667854	0	-0.0123561
		1.65	-0.0025025	0.00422296	-0.0411348	-0.00218968	-0.0126689
		1.66	-0.000469218	-0.00844592	-0.0769518	-0.00578702	-0.00484859
		1.67	0.00297171	-0.00453577	-0.0667854	-0.00234609	0.00156406
		1.68	0.00469218	0.00218968	-0.0513012	0.00437937	0.000469218
		1.69	0.00813311	0.00218968	0.0206456	0.00140765	-0.00281531
		1.7	0.0051614	0.00203328	-0.122779	0.000156406	0.00187687
		1.71	0.00125125	0.00985358	-0.132789	0.00125125	0.00750749
		1.72	0	0.011574	-0.178772	-0.00500499	0.00938436
		1.73	-0.00172047	-0.00234609	-0.284815	-0.00437937	0.00609983
		1.74	0.000156406	-0.00969717	-0.265734	-0.00391015	-0.00281531
		1.75	0.000469218	-0.0025025	-0.237894	-0.00406656	-0.00609983
		1.76	-0.00172047	-0.000312812	-0.109797	0.000625624	-0.00297171
		1.77	-0.000625624	-0.00469218	-0.171734	0.00453577	-0.000469218
		1.78	0.00109484	-0.00437937	-0.101351	0.00203328	-0.00078203
		1.79	0.00281531	0.00312812	-0.0775774	-0.000469218	-0.00344093
		1.8	0.00797671	0.00844592	-0.0883694	-0.00109484	-0.00297171
		1.81	0.00484859	0.00187687	-0.0192379	0.00359734	0.000938436
		1.82	0.00453577	0.00140765	0.0761697	0.00735108	0.000938436
		1.83	0.0026589	0.00547421	0.211774	0.0025025	-0.00218968
		1.84	0.000469218	0.00578702	0.196759	-0.000469218	-0.00891514
		1.85	0.00125125	0.00109484	0.21193	-0.00500499	-0.00391015
		1.86	0.00187687	-0.0026589	0.380692	-0.000938436	0.00312812
		1.87	0.00281531	0.00172047	0.590589	0.00297171	0.00281531
		1.88	0.000312812	0.00312812	0.591684	0.00500499	0.00218968
		1.89	-0.00109484	-0.000469218	0.478602	0.00312812	0.00109484
		1.9	-0.00140765	-0.00578702	0.386792	-0.00422296	0.00078203
		1.91	0.00078203	0.00203328	0.368649	-0.00453577	0.00234609
		1.92	-0.00187687	0.00547421	0.33987	-0.00344093	0.00813311
		1.93	0.00078203	-0.00140765	0.424486	0.00281531	0.010792
		1.94	0.0026589	-0.00391015	0.505817	0.00609983	0.00453577
		1.95	0.00344093	0.00437937	0.494243	0.00078203	-0.0026589
		1.96	0.00312812	0.01001	0.436686	-0.00203328	-0.00281531
		1.97	-0.00125125	0.000312812	0.299674	0.00156406	-0.00437937
		1.98	-0.00078203	-0.00656905	0.233671	0.00234609	-0.00563062
		1.99	0.000938436	-0.00140765	0.29811	-0.000469218	-0.0078203
		2	0.00172047	0.000938436	0.323291	-0.0053178	-0.0106356
		2.01	-0.000469218	-0.00500499	0.330799	-0.00391015	-0.00766389
		2.02	-0.00156406	-0.000938436	0.30984	-0.000156406	0.00172047
		2.03	-0.00218968	0.00359734	0.310779	0.0026589	0.00563062
		2.04	0.000156406	0.00625624	0.399617	0.00922795	0.00469218
		2.05	-0.000625624	-0.00187687	0.434652	0.01001	0.00828952
		2.06	0.0026589	-0.00328453	0.441691	0.00563062	0.01001
		2.07	0.00391015	0.0051614	0.381161	0.00140765	0.00922795
		2.08	-0.00203328	0.00500499	0.321884	0.000625624	0.00391015
		2.09	-0.00234609	-0.000312812	0.230542	-0.00406656	-0.000625624
		2.1	-0.00187687	-0.00234609	0.200043	-0.00469218	0.00078203
		2.11	0.00391015	0.00813311	0.231012	0.000938436	0.00391015
		2.12	0.00203328	0.00500499	0.28591	0.000938436	0.00391015
		2.13	-0.00125125	0	0.300456	-0.00078203	-0.000625624
		2.14	-0.00125125	-0.00109484	0.281374	-0.0026589	-0.00563062
		2.15	-0.000938436	0.00203328	0.320789	-0.00312812	-0.0025025
		2.16	-0.00156406	-0.00391015	0.457488	0.000312812	0.00218968
		2.17	-0.00500499	-0.01001	0.618899	0.0026589	0
		2.18	-0.00359734	-0.00078203	0.689438	0.00312812	-0.00281531
		2.19	-0.00125125	0.00437937	0.656592	0.00078203	-0.00469218
		2.2	0.000469218	0.00172047	0.603571	-0.00203328	-0.000938436
		2.21	-0.00078203	-0.00234609	0.520988	-0.00281531	0.00594343
		2.22	0.00109484	0.00156406	0.457644	0	0.0025025
		2.23	0.00359734	0.00484859	0.35207	0.000938436	-0.00187687
		2.24	0.00500499	0.00156406	0.302802	0.0025025	-0.000312812
		2.25	0.00203328	-0.00688186	0.491897	0.00140765	0.0026589
		2.26	0	-0.00328453	0.564313	-0.00469218	0.00375374
		2.27	0.000625624	-0.00125125	0.451544	-0.00500499	-0.0026589
		2.28	0.0051614	-0.00140765	0.299048	-0.00156406	-0.00735108
		2.29	0.00688186	-0.000156406	0.212243	-0.00140765	-0.00375374
		2.3	0.00437937	0.00234609	0.268862	-0.00281531	-0.00281531
		2.31	0.00328453	0.00954077	0.374905	-0.000469218	-0.00359734
		2.32	0.00156406	0.00938436	0.124499	0.000469218	-0.00656905
		2.33	0.00391015	0.000156406	-0.119181	-0.000469218	-0.0143894
		2.34	0.00218968	0	-0.0760133	0.000625624	-0.0106356
		2.35	-0.00218968	0.00203328	-0.00875874	0.00218968	0.00344093
		2.36	-0.00609983	-0.00469218	0.0381631	0.000625624	0.0112612
		2.37	-0.00609983	-0.0121997	0.0914975	0.00218968	0.00907155
		2.38	-0.00406656	-0.00594343	0.046609	0.00391015	-0.000938436
		2.39	-0.000312812	0.00187687	-0.099787	0.0051614	-0.0026589
		2.4	-0.000156406	-0.00828952	-0.243837	0.00172047	0.00281531
		2.41	-0.000938436	-0.00484859	-0.241022	-0.00500499	0.00203328
		2.42	0.00078203	0.00609983	0.0134509	-0.00203328	-0.00312812
		2.43	0.000625624	0.0120433	0.165478	0.00109484	-0.0078203
		2.44	0.00140765	0.00156406	0.157657	0.00218968	-0.00578702
		2.45	0.00109484	-0.0053178	0.0261198	0.00125125	-0.00172047
		2.46	-0.00078203	0	-0.083208	-0.00641265	-0.000469218
		2.47	-0.00187687	-0.00109484	-0.045827	-0.00907155	-0.00234609
		2.48	-0.00218968	-0.00750749	-0.051614	-0.00312812	-0.00344093
		2.49	-0.00234609	-0.00875874	-0.150463	-0.00109484	0.00234609
		2.5	0.00297171	0	-0.119181	0	0.00891514
		2.51	0.00703827	0.00391015	-0.032376	-0.00125125	0.00563062
		2.52	0.00297171	0.00891514	0.00578702	-0.00328453	0.00328453
		2.53	0.000938436	0.00609983	-0.0772646	0.0025025	0.00125125
		2.54	-0.000312812	0.010792	-0.223035	0.00609983	0.00281531
		2.55	-0.000938436	0.0111048	-0.236955	0.00735108	0.00359734
		2.56	-0.000312812	-0.00109484	-0.250093	-0.00140765	-0.000625624
		2.57	-0.00375374	-0.000469218	-0.326263	-0.0128253	-0.00218968
		2.58	-0.00312812	0.00281531	-0.305305	-0.00907155	0
		2.59	-0.00344093	-0.000938436	-0.250093	0.000625624	0.00907155
		2.6	-0.00297171	-0.0123561	-0.352696	0.01001	0.00391015
		2.61	0.00125125	-0.010792	-0.387418	0.00891514	-0.00484859
		2.62	-0.00140765	0.00484859	-0.339088	0.00234609	-0.00328453
		2.63	-0.00218968	0.00860233	-0.331112	-0.00281531	-0.00422296
		2.64	-0.00156406	-0.00125125	-0.229604	-0.000312812	-0.00578702
		2.65	-0.00422296	-0.00187687	-0.0613112	-0.00156406	-0.0051614
		2.66	-0.00140765	0.000938436	0.078203	-0.00172047	-0.0053178
		2.67	0.00156406	-0.000312812	0.189408	0.00453577	-0.00860233
		2.68	0.0025025	-0.00688186	0.214433	0.00078203	-0.00703827
		2.69	0.00172047	-0.00594343	0.146552	-0.00109484	0.00469218
		2.7	0	0.00203328	-0.00578702	0.000312812	0.0111048
		2.71	-0.000469218	0.00078203	-0.114333	0.00172047	0.0118869
		2.72	0.000469218	-0.00109484	-0.140296	0.00594343	0.00656905
		2.73	-0.00125125	0.00140765	0.0247121	0.00672546	-0.00140765
		2.74	-0.00078203	0.00954077	0.221627	-0.00172047	-0.00969717
		2.75	-0.000156406	0.00813311	0.158908	-0.00422296	-0.011574
		2.76	-0.00281531	-0.00140765	0.00547421	-0.00312812	-0.00735108
		2.77	0.000625624	-0.00609983	-0.0197072	0.00172047	-0.00719468
		2.78	0.00359734	0.00703827	-0.104166	0.00218968	-0.00312812
		2.79	0.00406656	0.00922795	-0.221471	-0.00218968	0.00281531
		2.8	0.00109484	-0.00547421	-0.175957	-0.00641265	0.0120433
		2.81	-0.00312812	-0.00391015	-0.336429	-0.0025025	0.0121997
		2.82	-0.00328453	0.00609983	-0.555554	0.00641265	0.011574
		2.83	-0.000156406	0.00688186	-0.596063	0.00578702	0.00844592
		2.84	-0.00078203	-0.00437937	-0.538193	0.00312812	-0.00297171
		2.85	-0.00281531	0.000469218	-0.451388	-0.00359734	-0.0103228
		2.86	-0.00281531	0.00703827	-0.337524	-0.00719468	-0.0101664
		2.87	-0.00344093	0.000469218	-0.37428	-0.00359734	-0.00500499
		2.88	-0.00391015	-0.00625624	-0.532562	0.00391015	-0.00375374
		2.89	-0.00203328	-0.00391015	-0.474067	0.00218968	0.000625624
		2.9	0.00297171	0.00218968	-0.350662	0.00125125	0.00203328
		2.91	0.00563062	-0.0026589	-0.307651	-0.00391015	0.00234609
		2.92	0.00500499	-0.00750749	-0.249468	-0.00594343	0.0078203
		2.93	0.00297171	-0.00578702	-0.311404	0.00172047	0.00750749
		2.94	0.000156406	0.00328453	-0.395394	0.00500499	-0.000938436
		2.95	-0.00125125	0.000625624	-0.387261	0.00375374	-0.00703827
		2.96	-0.00125125	-0.000469218	-0.485171	0.00391015	-0.00344093
		2.97	-0.0026589	0.00422296	-0.484546	0.00422296	-0.00609983
		2.98	-0.000312812	0.0109484	-0.361611	0.00078203	-0.0117304
		2.99	0.00140765	0.00797671	-0.182057	-0.000625624	-0.00156406
		3	0	-0.00375374	-0.0691315	-0.00312812	0.00703827
		3.01	0.00375374	-0.0025025	-0.115115	0.000625624	0.0078203
		3.02	0.00484859	0.00391015	-0.185028	0.00375374	0.00907155
		3.03	0.000156406	0.0026589	-0.229135	0.00406656	0.00703827
		3.04	-0.00328453	-0.00547421	-0.173611	0.00359734	0.00172047
		3.05	-0.00297171	0.00563062	-0.121215	-0.000469218	-0.0051614
		3.06	-0.0025025	0.0109484	-0.052396	-0.00484859	-0.00938436
		3.07	-0.00078203	0.00922795	0.0735108	-0.00672546	-0.00875874
		3.08	-0.000625624	0.00422296	-0.0104792	0	-0.00828952
		3.09	0	0.00437937	-0.164383	0.00578702	-0.00406656
		3.1	0.00328453	0.00609983	-0.0725724	0.00172047	0.00281531
		3.11	0.00469218	-0.000469218	0.0489551	-0.000312812	0.00641265
		3.12	0.00218968	-0.0025025	0.108077	-0.00469218	0.00938436
		3.13	0.00078203	0.00140765	0.135604	-0.00656905	0.0112612
		3.14	0.00156406	0.00281531	0.121527	-0.00218968	0.00469218
		3.15	0.000312812	-0.00297171	0.137794	0.00109484	-0.00484859
		3.16	0.00187687	-0.000312812	0.146552	-0.000469218	-0.00922795
		3.17	0.00172047	0.00234609	0.119807	-0.00500499	-0.0140765
		3.18	0.00078203	0.00797671	0.0599035	-0.00281531	-0.00969717
		3.19	0.00344093	0.00453577	0.0517704	-0.0025025	-0.000156406
		3.2	0.00860233	-0.00312812	-0.00297171	-0.00328453	0.00828952
		3.21	0.00594343	-0.00140765	-0.100569	-0.00078203	0.0103228
		3.22	0.00484859	0.00109484	-0.0600599	-0.000156406	0.00735108
		3.23	0.00234609	-0.00218968	0.0484859	-0.00187687	0.00609983
		3.24	-0.00375374	-0.00563062	0.136542	-0.00328453	0.00187687
		3.25	-0.00172047	-0.00078203	0.0685058	-0.00453577	-0.000625624
		3.26	0.000469218	0.00437937	-0.0392579	-0.00578702	-0.00453577
		3.27	-0.000938436	-0.00547421	-0.120276	-0.00234609	-0.0103228
		3.28	-0.00078203	-0.00609983	-0.205674	0.00406656	-0.0140765
		3.29	0.000156406	0.00641265	-0.266672	0.00422296	-0.00328453
		3.3	-0.000938436	0.00437937	-0.390077	0.00203328	0.010792
		3.31	-0.000469218	-0.00328453	-0.30421	0.00656905	0.0136073
		3.32	-0.00140765	-0.00813311	-0.111674	0.00312812	0.00969717
		3.33	-0.00140765	-0.00359734	-0.0827388	-0.000625624	0.00359734
		3.34	-0.000312812	0.00109484	-0.000156406	-0.000312812	0.00203328
		3.35	-0.00140765	-0.0051614	-0.00828952	-0.000312812	-0.00281531
		3.36	-0.00609983	-0.0025025	-0.0201764	-0.00218968	-0.00469218
		3.37	-0.00406656	0.000312812	0.100882	-0.000312812	-0.00484859
		3.38	0.000938436	-0.00187687	0.152027	0.00469218	-0.00609983
		3.39	0.00500499	0.00344093	0.122466	0.00609983	-0.00344093
		3.4	0.00609983	0.00281531	0.0337837	0.00109484	0.00203328
		3.41	0.0025025	0.00656905	0.122622	-0.00656905	0.00281531
		3.42	-0.00140765	0.00234609	0.205048	-0.00312812	0.00172047
		3.43	-0.00375374	-0.0051614	0.153278	-0.00312812	0.0026589
		3.44	-0.00172047	-0.00625624	0.206612	-0.0025025	-0.00078203
		3.45	0.00297171	-0.000938436	0.294825	-0.00578702	0.00328453
		3.46	0.00218968	0.000312812	0.248842	-0.00828952	0.00391015
		3.47	0.00297171	-0.00688186	0.256193	-0.00703827	0.00297171
		3.48	0.00281531	-0.00422296	0.345188	-0.00125125	0.000938436
		3.49	-0.00234609	0.00656905	0.389295	0.00125125	-0.00281531
		3.5	0.000625624	0.00609983	0.370526	-0.00375374	-0.00109484
		3.51	0.000625624	-0.00172047	0.304679	-0.00125125	-0.00172047
		3.52	-0.00281531	0.00078203	0.312656	-0.00297171	-0.000625624
		3.53	-0.00234609	0.00391015	0.185341	-0.00422296	0.00187687
		3.54	0.000156406	-0.00218968	0.152027	-0.0051614	0.00359734
		3.55	0.000312812	-0.00907155	0.232732	-0.00422296	0.00469218
		3.56	-0.00172047	0.000938436	0.242899	-0.00109484	0.0053178
		3.57	-0.00281531	0.00125125	0.172359	-0.0025025	0.00078203
		3.58	-0.00125125	-0.000625624	0.0821131	-0.00234609	0.000156406
		3.59	-0.00187687	-0.00312812	0.0919667	0.0026589	-0.000469218
		3.6	-0.00078203	-0.000938436	0.00328453	0.000156406	-0.00203328
		3.61	0.0025025	0.00547421	-0.0480166	-0.00484859	0.000469218
		3.62	0.00406656	0.000625624	-0.0480166	-0.00187687	0.00172047
		3.63	0.00297171	-0.00078203	-0.14186	0.00312812	0
		3.64	-0.00140765	-0.00359734	-0.155937	0.00469218	-0.0025025
		3.65	-0.0026589	-0.000156406	-0.114646	0.00312812	0
		3.66	-0.00234609	-0.00656905	-0.155468	0.00156406	0.00078203
		3.67	-0.00312812	-0.0106356	-0.0602163	0.00172047	0.00218968
		3.68	0.00140765	-0.00203328	0.0609983	0.00656905	0.00422296
		3.69	0.00297171	0.00750749	-0.00860233	0.00375374	0.00344093
		3.7	-0.00078203	-0.000938436	-0.0611547	0.000469218	-0.00203328
		3.71	0.00125125	-0.00875874	-0.020802	0.00218968	-0.00359734
		3.72	0.00203328	-0.00187687	0.0125125	0.000312812	-0.00078203
		3.73	0.000156406	0.00578702	-0.0162662	0.0025025	-0.000625624
		3.74	-0.000938436	0.00500499	-0.138106	0.00218968	0.00359734
		3.75	-0.000938436	-0.00547421	-0.251188	0.00594343	0.0053178
		3.76	-0.00156406	0.00218968	-0.306399	0.00469218	-0.00078203
		3.77	-0.00547421	0.00750749	-0.427301	-0.00218968	-0.00312812
		3.78	-0.00594343	0.000625624	-0.434809	0	-0.0053178
		3.79	-0.000625624	-0.00484859	-0.253065	-0.00297171	-0.00469218
		3.8	-0.00125125	0.00218968	-0.0269018	-0.00469218	0.00140765
		3.81	0.00187687	0.00422296	0.0938436	-0.00328453	0.0051614
		3.82	0.00312812	0.00281531	0.133727	0.00359734	0.00328453
		3.83	-0.00125125	0.00125125	0.12622	0.00750749	-0.00297171
		3.84	-0.00078203	0.00359734	0.0866489	0.00437937	-0.00578702
		3.85	-0.00281531	0.00297171	0.094782	0.00140765	-0.00688186
		3.86	-0.00375374	-0.00422296	0.11574	-0.00234609	-0.00672546
		3.87	-0.00656905	-0.00797671	0.0918103	-0.00344093	-0.00625624
		3.88	-0.00172047	-0.00484859	0.0112612	0.000156406	-0.00234609
		3.89	-0.000156406	0.00813311	-0.0284659	0.00297171	0.00203328
		3.9	-0.00422296	0.00156406	-0.0287787	0.000469218	0.00563062
		3.91	-0.00297171	-0.00985358	0.0825824	-0.00344093	0.00860233
		3.92	-0.00578702	-0.00344093	0.143737	-0.00312812	0.00828952
		3.93	-0.00578702	0.0051614	0.183464	-0.00172047	0.00297171
		3.94	-0.00406656	-0.00203328	0.192067	-0.00328453	-0.00297171
		3.95	-0.00281531	-0.00359734	0.123248	0.00156406	-0.00891514
		3.96	-0.00328453	0.00391015	0.0810183	0.00078203	-0.00828952
		3.97	-0.00328453	0.00297171	0.0678802	-0.000156406	-0.00594343
		3.98	-0.0026589	-0.00437937	0.0714775	-0.000625624	-0.00703827
		3.99	-0.00109484	-0.00469218	0.0622496	0.000625624	-0.00719468
		4	-0.000938436	0.00625624	0.0514576	0.00359734	-0.00594343
		4.01	-0.00312812	0.00922795	0.00735108	0.00172047	0.00281531
		4.02	-0.00359734	-0.00625624	0.106825	0.00437937	0.0117304
		4.03	-0.00469218	-0.0114176	0.157501	0.00375374	0.015797
		4.04	-0.00797671	0.00297171	0.0836772	0.00656905	0.0129817
		4.05	-0.0053178	0.00985358	0.025807	0.00406656	0.00609983
		4.06	0.00078203	0.00328453	0.0492679	0.000156406	-0.0051614
		4.07	0.00172047	-0.00563062	0.172047	0.00344093	-0.00547421
		4.08	-0.00125125	-0.0025025	0.184715	0.00891514	-0.00719468
		4.09	-0.00125125	-0.000469218	0.107607	0.00922795	-0.00860233
		4.1	0.00140765	-0.00375374	0.104792	-0.000469218	-0.00813311
		4.11	0.00156406	0.000156406	0.100256	-0.0025025	-0.0120433
		4.12	0.0025025	0.00578702	-0.0276839	-0.00218968	0.00078203
		4.13	-0.00344093	0.00703827	-0.0387887	-0.00281531	0.00453577
		4.14	-0.0053178	-0.00078203	0.0239301	-0.00437937	0.000625624
		4.15	-0.00125125	-0.00547421	-0.118399	-0.00203328	0.000156406
		4.16	0.00359734	0.00297171	-0.180023	-0.00187687	-0.00156406
		4.17	0.00344093	0.00172047	-0.106043	-0.00109484	-0.00312812
		4.18	0.000156406	-0.00860233	-0.128097	0.0051614	0.0025025
		4.19	0.000625624	-0.00375374	-0.247434	0.00500499	0.00344093
		4.2	0.00281531	0.00688186	-0.243681	0.00156406	-0.00391015
		4.21	0.00203328	0.00359734	-0.213494	-0.000469218	-0.00297171
		4.22	-0.00109484	-0.00625624	-0.198948	-0.0026589	-0.000938436
		4.23	-0.00437937	-0.00391015	-0.153278	-0.00359734	0.00203328
		4.24	-0.01001	0.0051614	-0.217092	0.00078203	0.00187687
		4.25	-0.00750749	0.00500499	-0.221784	0.00281531	-0.00359734
		4.26	-0.00297171	-0.00156406	-0.226163	0.000312812	-0.00985358
		4.27	0.00156406	-0.00844592	-0.179554	-0.00703827	-0.0131381
		4.28	0.00672546	0.000625624	-0.0267454	-0.00453577	-0.0111048
		4.29	0.0078203	0.00500499	0.119338	0.000938436	-0.00344093
		4.3	0.00641265	0.000469218	0.178616	0.00328453	0.00218968
		4.31	0.00328453	-0.00359734	0.216153	0.0051614	0.00672546
		4.32	-0.00187687	0.00140765	0.21021	0.000625624	0.0117304
		4.33	-0.00609983	0.00422296	0.131381	-0.00281531	0.00922795
		4.34	-0.00656905	-0.00703827	0.16798	-0.00547421	0.00891514
		4.35	-0.00484859	-0.00172047	0.192067	-0.000625624	0.0104792
		4.36	-0.000469218	0.00281531	0.228978	0.00218968	0.00453577
		4.37	0.00297171	-0.000625624	0.246496	-0.000938436	-0.00609983
		4.38	-0.00203328	-0.00813311	0.188156	-0.00078203	-0.0142329
		4.39	0.000938436	0.00375374	0.30984	0.00281531	-0.016579
		4.4	0.00297171	0.0106356	0.405874	0.000312812	-0.0114176
		4.41	0.00203328	0.00344093	0.471564	0.000156406	-0.00828952
		4.42	0.00203328	-0.0051614	0.376313	0.00281531	0.00109484
		4.43	-0.00359734	-0.00203328	0.129973	-0.00234609	0.00719468
		4.44	-0.00422296	0.00907155	0.139827	-0.00484859	0.0025025
		4.45	-0.00140765	0.00218968	0.208489	-0.00297171	0.00703827
		4.46	-0.00109484	-0.0051614	0.141391	0.00078203	0.00547421
		4.47	0	-0.00234609	-0.0498935	-0.00172047	-0.00328453
		4.48	0.00484859	0.00578702	-0.135291	0.00140765	-0.00187687
		4.49	0.00547421	0.00422296	-0.0875874	0.00218968	0.00125125
		4.5	0.00234609	0.000469218	-0.0633444	-0.0025025	-0.00500499
		4.51	-0.000938436	0.00297171	-0.101664	-0.00375374	-0.00594343
		4.52	0.000469218	0.00703827	-0.2002	-0.00172047	-0.0025025
		4.53	-0.000625624	-0.00359734	-0.23195	-0.00078203	0.00281531
		4.54	-0.00172047	-0.00735108	-0.225694	-0.0051614	-0.000625624
		4.55	0.000469218	-0.00234609	-0.230542	-0.00078203	-0.00234609
		4.56	0.0025025	0.00954077	-0.271052	-0.0026589	0.00422296
		4.57	0.00328453	0.00218968	-0.34988	-0.00641265	-0.0026589
		4.58	0.00422296	-0.00547421	-0.312186	0.00281531	-0.00688186
		4.59	0.00109484	0.00125125	-0.20802	0.00469218	-0.000469218
		4.6	0.00156406	0.00218968	-0.106356	-0.00297171	-0.00078203
		4.61	0.00187687	-0.000312812	-0.115271	-0.00688186	-0.00563062
		4.62	-0.000938436	-0.0051614	-0.201138	-0.00297171	0.000625624
		4.63	-0.00203328	0.00922795	-0.275431	0.00125125	0.00500499
		4.64	-0.00328453	0.00860233	-0.345657	0.000469218	-0.00156406
		4.65	0.00218968	0.00187687	-0.335334	0.0026589	-0.00672546
		4.66	0.00625624	0.00140765	-0.234453	0.0026589	-0.00218968
		4.67	0.00406656	0.00500499	-0.173923	-0.00391015	-0.00391015
		4.68	0.00281531	0.00125125	-0.120745	-0.00406656	-0.00500499
		4.69	0.00422296	-0.0117304	-0.0638136	0.00203328	-0.000156406
		4.7	-0.000938436	-0.0078203	-0.122309	-0.00109484	0.00328453
		4.71	-0.00422296	0.00641265	-0.217717	-0.00359734	0.00187687
		4.72	-0.0051614	0.00703827	-0.274962	-0.00234609	-0.00078203
		4.73	-0.00375374	0.0026589	-0.321102	-0.00234609	0.00641265
		4.74	-0.00234609	0.00453577	-0.340183	-0.00281531	0.00828952
		4.75	0.00328453	0.00594343	-0.277621	0.0026589	0.00359734
		4.76	0.00938436	0.00297171	-0.246027	0.00391015	0.00187687
		4.77	0.00844592	-0.00844592	-0.168918	-0.00218968	-0.00218968
		4.78	0.00797671	-0.00453577	-0.162193	-0.00187687	-0.00985358
		4.79	0.00500499	0.00469218	-0.0861797	0.000625624	-0.00766389
		4.8	-0.00109484	0.000156406	-0.0204892	-0.00391015	0.000156406
		4.81	-0.0025025	-0.00844592	-0.102133	-0.00907155	0.00281531
		4.82	-0.000469218	-0.00703827	-0.126845	-0.000312812	0.00484859
		4.83	-0.00375374	0.00453577	-0.170639	0.000156406	0.00891514
		4.84	-0.00578702	0.00688186	-0.197384	-0.00234609	0.00187687
		4.85	-0.00437937	-0.00907155	-0.225381	0.00187687	0.00187687
		4.86	0.00218968	-0.00437937	-0.272616	0.00500499	0.00375374
		4.87	0.00860233	0.00891514	-0.306243	0.000156406	-0.00281531
		4.88	0.00735108	0.00187687	-0.29029	-0.00109484	-0.0026589
		4.89	0.00312812	-0.0026589	-0.30812	0.00281531	-0.0026589
		4.9	0.000938436	-0.00297171	-0.323291	0.0025025	-0.000938436
		4.91	-0.000938436	0.00656905	-0.317348	0.00344093	0.000156406
		4.92	0.00140765	-0.00218968	-0.276526	0.00281531	-0.00109484
		4.93	0.00234609	-0.00719468	-0.210522	0.00359734	0.00312812
		4.94	-0.00109484	0.00344093	-0.224599	0.00125125	0.00891514
		4.95	0.000625624	0.00750749	-0.152183	-0.000625624	0.00453577
		4.96	0.00156406	0.00484859	0.0159534	-0.00140765	0.0025025
		4.97	0.00172047	-0.00281531	0.129191	-0.00437937	-0.00375374
		4.98	0.000469218	0.000469218	0.219907	-0.00109484	-0.00907155
		4.99	0.00172047	0.00406656	0.258696	0.00328453	-0.00078203
		5	0.00328453	-0.000156406	0.244463	0.00140765	0.00281531
		5.01	0.00312812	-0.00797671	0.23414	0.000625624	0.00547421
		5.02	0.00422296	-0.0026589	0.244775	0.000156406	0.0101664
		5.03	0.000312812	0.00563062	0.234922	-0.0025025	0.00860233
		5.04	-0.00218968	0.00140765	0.264013	-0.00359734	0.00344093
		5.05	-0.00109484	-0.00719468	0.293418	-0.00281531	-0.00281531
		5.06	0.000156406	0.00297171	0.303115	0.00156406	-0.000156406
		5.07	-0.000156406	0.00547421	0.391015	0.00078203	0.00375374
		5.08	0.00328453	-0.00375374	0.498779	-0.00172047	-0.00281531
		5.09	0.00469218	-0.00344093	0.541165	0.00437937	-0.00656905
		5.1	0	0.00109484	0.494087	0.00625624	-0.00375374
		5.11	-0.00359734	0.00547421	0.359577	0.00281531	0.00172047
		5.12	-0.00594343	-0.00187687	0.271052	0.000312812	0.0103228
		5.13	-0.00547421	-0.00453577	0.258226	0.00422296	0.00985358
		5.14	-0.00328453	0.00328453	0.210679	0.00406656	0.00125125
		5.15	-0.00234609	0.00813311	0.231324	-0.000625624	0.00125125
		5.16	0	0.000938436	0.202077	-0.00422296	0.00391015
		5.17	0.000312812	-0.00312812	0.151245	-0.00594343	0.00281531
		5.18	-0.00359734	-0.000469218	0.114333	-0.00218968	-0.00218968
		5.19	-0.00719468	0.00218968	0.0480166	0.00297171	-0.00344093
		5.2	-0.00328453	-0.00328453	0.0289351	0.000625624	0.000156406
		5.21	-0.00125125	-0.00500499	0.00922795	-0.0053178	-0.00172047
		5.22	-0.00375374	0.0051614	-0.0821131	-0.00484859	-0.00484859
		5.23	-0.00234609	0.00609983	-0.0672546	-0.00719468	-0.00234609
		5.24	-0.00187687	0.00218968	0.00484859	-0.0025025	0.000625624
		5.25	0.00125125	-0.00156406	-0.0121997	0.00140765	0.00125125
		5.26	0.00312812	0.00703827	0.0713211	0.00140765	0.00078203
		5.27	0.000469218	0.00625624	0.0433245	-0.000938436	-0.00359734
		5.28	-0.00156406	-0.00563062	-0.0497371	-0.00406656	-0.0051614
		5.29	-0.00203328	-0.00172047	-0.126845	-0.00109484	-0.00156406
		5.3	-0.00328453	0.00375374	-0.155311	0.00187687	0.000312812
		5.31	-0.00437937	0.00406656	-0.174706	0.00453577	-0.00140765
		5.32	-0.00578702	-0.00359734	-0.287631	0.00203328	0.000312812
		5.33	-0.00203328	0	-0.32595	0.00140765	0.00375374
		5.34	-0.00359734	0.00860233	-0.34206	0.000156406	-0.000156406
		5.35	-0.0051614	0.0026589	-0.340183	0.00234609	-0.00469218
		5.36	0.00109484	-0.00156406	-0.307181	0.0026589	-0.000938436
		5.37	-0.00078203	-0.00125125	-0.191754	0.00234609	0.000156406
		5.38	-0.000156406	0.00484859	-0.106825	0.00203328	-0.00344093
		5.39	0	0.00218968	-0.0811747	0.00312812	0.00422296
		5.4	-0.00422296	-0.00625624	-0.0237737	0.00234609	0.00703827
		5.41	-0.00578702	-0.0026589	0.052396	-0.00281531	0.00218968
		5.42	-0.00359734	-0.0026589	0.0383195	0.00125125	-0.00312812
		5.43	-0.00344093	0.000156406	0.0355042	-0.0025025	-0.00875874
		5.44	-0.000938436	-0.00109484	0.127471	-0.00625624	-0.00985358
		5.45	-0.000938436	-0.000312812	0.178616	-0.000156406	-0.01001
		5.46	-0.00125125	0.00891514	0.242273	0.00547421	-0.0025025
		5.47	0.000625624	0.00391015	0.238363	0	0.00484859
		5.48	0.00218968	-0.00125125	0.172516	-0.00453577	0.0051614
		5.49	0.00437937	-0.000312812	0.127627	0.000938436	0.00641265
		5.5	0.00218968	0.00437937	0.132007	0.00156406	0.00735108
		5.51	-0.000469218	0.00109484	0.102759	-0.00140765	0.000625624
		5.52	-0.00140765	-0.00656905	0.0985358	-0.00140765	-0.0051614
		5.53	-0.000625624	-0.0026589	0.0161098	-0.00140765	-0.00406656
		5.54	-0.000625624	-0.00109484	-0.041604	-0.00594343	-0.00406656
		5.55	-0.000156406	-0.0026589	0.0943128	-0.00547421	-0.000469218
		5.56	-0.00156406	-0.01001	0.115584	-0.000938436	-0.000938436
		5.57	-0.00437937	-0.00156406	0.104166	0.00125125	-0.0053178
		5.58	-0.00547421	0.00766389	0.156875	0.000312812	-0.00109484
		5.59	-0.0026589	0.0026589	0.151088	0.000469218	0.00422296
		5.6	0.00203328	0.00218968	0.147647	-0.00297171	0.00469218
		5.61	0.00140765	0.000938436	0.12012	-0.00828952	0.00297171
		5.62	0	0.00359734	0.0746057	-0.00750749	-0.0026589
		5.63	0.000156406	-0.00281531	0.0944692	-0.00813311	-0.00703827
		5.64	-0.00078203	-0.00203328	0.0922795	-0.00609983	-0.00641265
		5.65	-0.00156406	0.00344093	0.101038	-0.00234609	-0.00625624
		5.66	-0.00563062	0.00437937	0.172516	0.00281531	-0.000938436
		5.67	-0.00500499	-0.00297171	0.236329	-0.000938436	0.000312812
		5.68	-0.00187687	-0.0114176	0.24978	-0.00359734	-0.00078203
		5.69	-0.00375374	-0.00422296	0.258383	0.000625624	0.00140765
		5.7	-0.00109484	0.00125125	0.196446	-0.00187687	0.000625624
		5.71	0.0025025	0.00234609	0.179085	-0.00922795	0.000312812
		5.72	0.00125125	0.00234609	0.212869	-0.00891514	0
		5.73	0.00437937	0.00656905	0.158439	0.00172047	0.000156406
		5.74	0.00140765	0.00797671	0.0683494	0.000312812	-0.00078203
		5.75	0.00109484	-0.00406656	-0.0569318	-0.000938436	-0.00578702
		5.76	0.00281531	-0.00281531	-0.169701	-0.000312812	-0.00609983
		5.77	0.000312812	0.0053178	-0.215997	-0.00453577	-0.00172047
		5.78	0.000469218	-0.00453577	-0.279341	-0.0025025	0.000312812
		5.79	-0.00218968	-0.00218968	-0.236642	0.00406656	0.000312812
		5.8	0.00109484	-0.00312812	-0.228196	0.00344093	0.000156406
		5.81	0.00578702	0.00469218	-0.287631	-0.000938436	-0.00172047
		5.82	0.0078203	0.00688186	-0.268549	0.00078203	-0.00203328
		5.83	0.00578702	-0.0026589	-0.325168	0.00156406	0.00078203
		5.84	0.000469218	0.00312812	-0.281218	0.000312812	0.00109484
		5.85	-0.00156406	-0.00140765	-0.230386	0.0026589	0.00187687
		5.86	0.00297171	0.00218968	-0.185498	0.0026589	0.00078203
		5.87	0.00547421	-0.00375374	-0.173767	-0.00547421	0.00234609
		5.88	0.00594343	-0.00453577	-0.282	-0.00688186	0.00391015
		5.89	0.00172047	0.00813311	-0.403997	-0.00359734	0.00203328
		5.9	-0.00187687	0.00172047	-0.427614	-0.00125125	-0.00203328
		5.91	-0.00187687	-0.00656905	-0.378346	-0.00140765	-0.00547421
		5.92	-0.00156406	0.000469218	-0.349255	0.00125125	-0.00281531
		5.93	0.00218968	0.00359734	-0.306243	0.00344093	0.00234609
		5.94	0.00453577	0.00328453	-0.308902	-0.00078203	0.00359734
		5.95	0.00156406	-0.00140765	-0.407594	0.000312812	0.00078203
		5.96	0.00344093	-0.000312812	-0.434496	-0.00078203	0.000469218
		5.97	0.00766389	0.00609983	-0.357388	-0.00312812	0.000469218
		5.98	0.00391015	-0.0026589	-0.274805	-0.00422296	0.00375374
		5.99	0.000625624	-0.00766389	-0.250562	-0.000625624	0.00422296
		6	-0.00140765	0.00140765	-0.235078	0.00156406	-0.00344093
		6.01	-0.000469218	0.00406656	-0.199105	0.00172047	-0.00218968
		6.02	-0.00078203	-0.00735108	-0.316566	0.00422296	0.00281531
		6.03	0.00359734	-0.00844592	-0.371464	0.000625624	-0.00172047
		6.04	0.00766389	-0.00156406	-0.287005	-0.00406656	-0.000312812
		6.05	0.0026589	0.00672546	-0.198636	-0.0026589	0.00359734
		6.06	0.00109484	0	-0.163131	-0.0025025	0.00625624
		6.07	0.00312812	0.000938436	-0.0569318	-0.00500499	0.00844592
		6.08	0.00281531	-0.00234609	0.137794	-0.00234609	-0.000312812
		6.09	0.00281531	0.0025025	0.295451	0.00078203	0.00109484
		6.1	0.00218968	0.00281531	0.309684	0.00140765	0.00156406
		6.11	0.00156406	-0.01001	0.328922	-0.00234609	-0.00078203
		6.12	-0.000156406	0.0025025	0.35989	-0.00078203	0.00828952
		6.13	-0.00187687	0.00218968	0.363488	0.0025025	0.00234609
		6.14	-0.00203328	0.00078203	0.472503	0.00218968	-0.00422296
		6.15	-0.00391015	-0.00203328	0.569161	-0.000156406	0.00281531
		6.16	-0.00156406	0.00641265	0.556493	0.00203328	0.00563062
		6.17	-0.00140765	0.00750749	0.497371	-0.00078203	0.0051614
		6.18	-0.00469218	-0.00281531	0.491897	-0.00125125	0.00406656
		6.19	-0.00203328	-0.00500499	0.518017	0.00422296	-0.00078203
		6.2	0.00344093	0.00406656	0.575887	0.00359734	-0.0026589
		6.21	0.00297171	0.00954077	0.487048	0.00078203	-0.0025025
		6.22	0.00203328	-0.00688186	0.401494	-0.00469218	-0.00453577
		6.23	0.000938436	-0.0053178	0.340809	-0.00187687	-0.00140765
		6.24	0.000312812	0.00297171	0.198792	-0.000312812	0.00187687
		6.25	0.00344093	0.00609983	0.199261	-0.00109484	0.00187687
		6.26	0.000625624	-0.00187687	0.197072	-0.00140765	0.00922795
		6.27	0.00203328	-0.0026589	0.179241	-0.00672546	0.0078203
		6.28	0.00187687	0.00437937	0.190659	-0.00656905	0.00140765
		6.29	0.00109484	0.000625624	0.0796107	0.000625624	0.0026589
		6.3	0.00344093	-0.00344093	-0.00422296	-0.00156406	0.00218968
		6.31	0.000469218	-0.00172047	-0.0455141	-0.00406656	0.00203328
		6.32	-0.00218968	0.00391015	-0.0340965	0.00344093	-0.00187687
		6.33	-0.0025025	0.00218968	-0.0702263	0.00453577	0.000469218
		6.34	-0.00312812	-0.00344093	-0.146396	-0.000469218	0.00828952
		6.35	-0.00437937	-0.00766389	-0.233358	-0.00297171	0.000156406
		6.36	-0.00125125	0.00312812	-0.287631	-0.000469218	-0.00218968
		6.37	0.0026589	0.00922795	-0.152183	0.00078203	-0.00234609
		6.38	0.00156406	0.00422296	0.00547421	-0.00218968	-0.00719468
		6.39	-0.00297171	0	0.0162662	-0.000156406	0.000938436
		6.4	-0.00281531	0.00578702	-0.0287787	0.00078203	0.0051614
		6.41	0.00140765	0.00578702	0.053178	0.00140765	0.00625624
		6.42	0.00172047	-0.0051614	0.124812	0.00187687	0.00328453
		6.43	-0.00109484	-0.000938436	0.148116	-0.000625624	-0.00469218
		6.44	-0.0025025	0.00297171	0.101351	-0.00375374	0.000156406
		6.45	-0.00359734	-0.000938436	0.0697571	-0.00391015	0.00437937
		6.46	-0.000469218	-0.00563062	0.0254942	-0.000312812	0.00218968
		6.47	0.00328453	-0.000625624	-0.00750749	0.00078203	0.00375374
		6.48	0.0053178	0.00672546	0.0201764	-0.00187687	0.000938436
		6.49	0.00297171	-0.000469218	0.0796107	0.000625624	0.00203328
		6.5	-0.000938436	-0.00406656	0.0983794	0.00297171	0.000938436
		6.51	-0.00078203	0.00328453	0.0974409	0.00218968	-0.000312812
		6.52	-0.00156406	0.00359734	0.16579	0.00297171	0.00469218
		6.53	-0.00140765	0.000156406	0.188313	0.00406656	-0.00109484
		6.54	0.00218968	-0.0025025	0.210992	-0.000938436	-0.00391015
		6.55	0.00328453	0.000156406	0.176582	-0.00703827	0.00203328
		6.56	0.000625624	0.00578702	0.143268	-0.00359734	0.00234609
		6.57	0.00109484	0.000469218	0.159691	-0.00234609	0.00391015
		6.58	0.000938436	-0.00641265	0.148116	-0.00187687	-0.00218968
		6.59	-0.000156406	0	0.0749185	0.00234609	-0.00969717
		6.6	-0.000625624	0.00875874	0.0484859	0.00406656	-0.00297171
		6.61	-0.000469218	0.00344093	-0.0120433	0.000312812	-0.00328453
		6.62	-0.00218968	-0.00469218	-0.0319068	0.00078203	-0.00109484
		6.63	-0.00500499	0.00125125	-0.0527088	-0.00469218	-0.00297171
		6.64	-0.00484859	0.00766389	-0.175175	-0.00609983	-0.0053178
		6.65	-0.00484859	0.00218968	-0.1758	-0.00437937	0.00641265
		6.66	-0.00375374	-0.00344093	-0.0850849	-0.00547421	0.00875874
		6.67	0.00078203	0.00156406	-0.107607	-0.0051614	0.00844592
		6.68	0.00078203	-0.00172047	-0.19582	-0.00422296	0.0025025
		6.69	-0.00078203	-0.0103228	-0.192536	0.000156406	-0.01001
		6.7	0.00344093	-0.00641265	-0.181275	0.000625624	-0.00735108
		6.71	0.00359734	0.00766389	-0.0489551	0.00109484	-0.00688186
		6.72	-0.000938436	0.0053178	0.0331581	0.00484859	-0.00375374
		6.73	-0.00422296	-0.00375374	0.037381	0.00344093	0.00453577
		6.74	-0.00469218	-0.00078203	0.0974409	-0.00954077	0.000156406
		6.75	-0.000469218	0.00203328	0.134353	-0.00766389	0
		6.76	0.00109484	0.00922795	0.133884	-0.00109484	-0.000312812
		6.77	-0.000469218	-0.000625624	0.156562	0.00140765	-0.00078203
		6.78	-0.00156406	-0.00766389	0.182213	-0.00125125	0.000312812
		6.79	-0.00234609	0.00203328	0.214902	-0.000312812	-0.0051614
		6.8	-0.00125125	0.0053178	0.30202	0.00641265	-0.00187687
		6.81	-0.000312812	-0.00109484	0.371777	0.00328453	-0.0025025
		6.82	-0.000312812	-0.00344093	0.357231	0.00406656	-0.00563062
		6.83	-0.00109484	0.00359734	0.270582	0.00172047	0.00312812
		6.84	-0.00328453	0.00594343	0.223035	-0.000469218	0.000469218
		6.85	-0.00547421	-0.00359734	0.231481	0.000625624	-0.00109484
		6.86	-0.00750749	-0.00187687	0.309371	0.00172047	-0.00609983
		6.87	-0.00218968	0.00750749	0.351601	-0.00109484	-0.00735108
		6.88	0.00125125	0.0025025	0.313594	-0.000625624	-0.00594343
		6.89	-0.00375374	-0.00578702	0.205361	0.0026589	-0.00860233
		6.9	-0.00437937	-0.00578702	0.126532	-0.00109484	0.00359734
		6.91	-0.00172047	0.00625624	0.156875	-0.00203328	-0.000469218
		6.92	-0.00125125	0.00109484	0.217404	-0.00172047	-0.00328453
		6.93	-0.0053178	-0.00735108	0.252283	0.0025025	-0.00328453
		6.94	-0.0026589	-0.0051614	0.267923	0.00359734	-0.00938436
		6.95	-0.00328453	-0.00187687	0.211461	0.00234609	-0.00375374
		6.96	-0.00813311	-0.000156406	0.151714	0.00359734	-0.00719468
		6.97	-0.00547421	-0.00437937	0.193005	0.00218968	-0.0078203
		6.98	-0.000625624	-0.00109484	0.262918	-0.00328453	-0.00187687
		6.99	0.00078203	0.00609983	0.267141	-0.0026589	0.0025025
		7	0.00203328	0.00422296	0.265265	0.00547421	0.00359734
		7.01	0.00203328	-0.00359734	0.292948	0.00609983	-0.00312812
		7.02	0.000938436	-0.00312812	0.205674	0.00735108	-0.00453577
		7.03	0	0.000625624	0.015015	0.00594343	-0.0117304
		7.04	-0.00187687	0.00172047	-0.0240865	-0.000938436	-0.00875874
		7.05	0.000312812	-0.00500499	-0.0025025	-0.00078203	0.000625624
		7.06	0.000625624	-0.00203328	-0.102446	0.00375374	-0.000625624
		7.07	0.0025025	0.00688186	-0.178772	0.00375374	0.00203328
		7.08	0.0025025	0.000312812	-0.177521	-0.000469218	-0.0025025
		7.09	0.000312812	-0.00719468	-0.144676	0.00156406	-0.00125125
		7.1	-0.000938436	0.00078203	-0.103384	0.00437937	-0.00140765
		7.11	-0.00234609	0.00875874	-0.0567754	0.00109484	-0.00594343
		7.12	-0.00156406	0.00172047	-0.0578702	0.00203328	0
		7.13	-0.000938436	-0.00735108	0.00500499	0.00187687	-0.00156406
		7.14	0.00359734	0.000938436	0.0262762	-0.00437937	-0.0026589
		7.15	0.00594343	0.00609983	0.00828952	-0.00437937	-0.00312812
		7.16	0.00328453	-0.00703827	-0.0161098	0.00328453	-0.00218968
		7.17	0	-0.00297171	-0.0325324	0.00625624	0.0026589
		7.18	-0.000156406	-0.00140765	0.0497371	0.00563062	-0.00594343
		7.19	0.00484859	0.00672546	0.17017	0.00641265	-0.00797671
		7.2	0.0026589	0.00688186	0.208958	0.00453577	-0.0025025
		7.21	0.000938436	-0.00578702	0.20802	0	-0.00125125
		7.22	0.00359734	0.00344093	0.216935	0.00140765	-0.000625624
		7.23	0.00218968	0.00672546	0.179867	0.00735108	0.00140765
		7.24	0.00437937	-0.00281531	0.118243	0.00328453	0.00218968
		7.25	0.00297171	-0.00828952	0.030812	-0.000156406	0.000469218
		7.26	-0.00234609	-0.00391015	-0.0403527	0.00422296	0.0025025
		7.27	-0.00344093	0.00406656	-0.123717	0.00312812	-0.000312812
		7.28	-0.00437937	-0.00391015	-0.147334	0.000625624	-0.00109484
		7.29	0.00234609	-0.0154842	-0.182213	0.00187687	0.000469218
		7.3	0.00359734	0.00156406	-0.198479	0.00453577	0.00109484
		7.31	-0.00187687	0.00813311	-0.247904	0.000156406	-0.000156406
		7.32	-0.00453577	-0.00359734	-0.306869	-0.00156406	-0.00359734
		7.33	-0.00625624	-0.0051614	-0.397897	-0.000938436	-0.00109484
		7.34	-0.00078203	0.00297171	-0.498466	-0.00609983	-0.00172047
		7.35	0	0.00484859	-0.514576	0.00218968	0.00172047
		7.36	-0.0053178	-0.00406656	-0.532562	0.00609983	0.00422296
		7.37	-0.00328453	-0.00672546	-0.502532	-0.000156406	0.000625624
		7.38	-0.00187687	0.00140765	-0.451544	-0.00344093	0.000469218
		7.39	-0.00609983	0.00437937	-0.338463	-0.00109484	0.00078203
		7.4	-0.00437937	-0.00156406	-0.150619	0.00500499	0.00344093
		7.41	-0.00437937	-0.00422296	-0.0583394	0.00203328	-0.000156406
		7.42	-0.00281531	-0.000312812	-0.094782	-0.000156406	-0.00125125
		7.43	0.00172047	0.00391015	-0.141391	0.000938436	0.00156406
		7.44	0.00078203	-0.00109484	-0.166416	0.00109484	-0.00172047
		7.45	-0.00375374	-0.00797671	-0.181431	-0.00156406	-0.00750749
		7.46	-0.00453577	0.00218968	-0.196602	0.0051614	-0.0106356
		7.47	0.000938436	0.00954077	-0.180649	0.00391015	-0.00109484
		7.48	0.00484859	0.00234609	-0.225537	-0.00422296	-0.00203328
		7.49	0.00344093	-0.00453577	-0.21803	-0.00125125	0.00187687
		7.5	0.0025025	0.00500499	-0.188938	0.00297171	0.00828952
		7.51	0.000938436	0.00563062	-0.184872	0.00453577	0.0025025
		7.52	-0.000312812	-0.00750749	-0.18018	0.00297171	0.00281531
		7.53	0.00578702	-0.000625624	-0.160629	0.0026589	0.0078203
		7.54	0.00547421	0.00391015	-0.125594	-0.00391015	0.00484859
		7.55	0.00359734	-0.00218968	-0.157188	-0.000469218	-0.00484859
		7.56	0.00187687	-0.00297171	-0.196446	0.00359734	-0.00688186
		7.57	-0.00172047	0.00578702	-0.185654	0.00172047	-0.00344093
		7.58	-0.00359734	0.00813311	-0.160316	-0.00312812	-0.000625624
		7.59	-0.00172047	0.00422296	-0.137637	-0.00234609	0.000469218
		7.6	-0.00109484	-0.00500499	-0.172047	0.00344093	0.00422296
		7.61	-0.00172047	-0.00484859	-0.182213	0.0025025	-0.000156406
		7.62	0.00187687	0.000469218	-0.112612	0.00594343	-0.00703827
		7.63	0.00437937	0	-0.135448	0.00750749	-0.00312812
		7.64	0.000938436	-0.00297171	-0.11574	0.000938436	-0.00172047
		7.65	-0.00375374	0.00344093	-0.141235	-0.00578702	-0.000938436
		7.66	-0.00156406	0.011574	-0.0929052	0.00109484	0.00656905
		7.67	-0.00218968	0.00328453	-0.0129817	0.00406656	0.00218968
		7.68	-0.00156406	-0.00218968	0.016579	-0.00156406	0.00125125
		7.69	0.000156406	-0.0026589	-0.0453577	-0.00328453	-0.00078203
		7.7	0.00437937	0.00297171	-0.172516	0.000156406	0.00625624
		7.71	0.00437937	0.0053178	-0.278559	-0.000312812	0.00688186
		7.72	0.00234609	-0.00281531	-0.32814	0.00156406	0.00609983
		7.73	0.00297171	-0.00234609	-0.298579	0.0053178	0.00406656
		7.74	0.00375374	0.00156406	-0.284346	-0.000156406	0.0051614
		7.75	0.00656905	-0.00187687	-0.210835	-0.00437937	0.00641265
		7.76	0.00218968	-0.0053178	-0.20974	0.00140765	0.00359734
		7.77	-0.00078203	-0.00453577	-0.203328	0.00187687	0.00641265
		7.78	-0.00187687	0.00234609	-0.238206	-0.0053178	-0.0026589
		7.79	-0.00078203	-0.00125125	-0.28982	-0.000938436	-0.00375374
		7.8	0.000312812	-0.000469218	-0.33424	-0.000312812	-0.00422296
		7.81	-0.00140765	0.00281531	-0.331737	-0.00578702	0.00328453
		7.82	-0.00500499	0.0053178	-0.354416	-0.00860233	-0.00735108
		7.83	-0.00312812	0.00203328	-0.316409	-0.00547421	-0.0214276
		7.84	-0.00203328	-0.00578702	-0.219594	-0.0025025	-0.0118869
		7.85	-0.00375374	0.00484859	-0.154529	-0.00875874	0.0333145
		7.86	-0.000938436	0.00750749	-0.120902	-0.00875874	0.0550549
		7.87	0.000938436	0.00156406	-0.190815	-0.00453577	0.00281531
		7.88	0.00234609	-0.00125125	-0.215215	-0.00422296	-0.030812
		7.89	0.00312812	0.000625624	-0.192692	-0.00109484	0.035817
		7.9	0.00719468	0.00344093	-0.180023	0.000938436	0.0162662
		7.91	0.00484859	-0.000625624	-0.268549	-0.00344093	-0.0220532
		7.92	0.000938436	0.00140765	-0.340965	-0.00656905	-0.0362862
		7.93	-0.000625624	-0.000938436	-0.390077	-0.00375374	-0.025807
		7.94	-0.00187687	-0.00156406	-0.474067	-0.00203328	0.041604
		7.95	-0.00109484	-0.000469218	-0.515045	-0.00359734	0.0206456
		7.96	-0.00140765	-0.00578702	-0.504566	-0.00375374	-0.00422296
		7.97	-0.00218968	0.0026589	-0.406968	-0.00125125	-0.0281531
		7.98	0.000938436	0.00281531	-0.223504	-0.00297171	0.0051614
		7.99	-0.0025025	-0.00453577	-0.110266	-0.00109484	-0.00750749
		8	-0.00234609	-0.00500499	-0.131381	0.00422296	0.0126689
		8.01	0	0.00391015	-0.206456	0.000156406	0.0256506
		8.02	0.00156406	0.00422296	-0.240396	-0.00328453	-0.00797671
		8.03	0.00563062	-0.00797671	-0.330955	-0.0026589	-0.0197072
		8.04	-0.00406656	-0.00437937	-0.308589	-0.00312812	-0.00078203
		8.05	-0.00719468	0.00578702	-0.215215	-0.00312812	0.03003
		8.06	-0.0106356	0.00375374	-0.262762	-0.000625624	-0.0161098
		8.07	-0.0112612	-0.00359734	-0.287474	-0.00140765	-0.00766389
		8.08	-0.00140765	-0.00406656	-0.180493	-0.00328453	0.0356606
		8.09	0.000938436	-0.00203328	-0.0949384	-0.00391015	0.0326889
		8.1	0.00109484	-0.00422296	-0.0462962	0.00109484	-0.0142329
		8.11	0.00344093	-0.00954077	0.025807	-0.00187687	0.00453577
		8.12	-0.00156406	-0.00625624	0.101195	-0.00656905	0.00985358
		8.13	-0.00203328	0.00954077	0.246339	-0.00203328	0.0434809
		8.14	-0.00125125	0.00750749	0.40212	-0.00844592	-0.00860233
		8.15	-0.00203328	-0.0026589	0.503315	-0.00828952	-0.0339401
		8.16	-0.00109484	0.00203328	0.446696	-0.00735108	-0.0204892
		8.17	0.000469218	0.00688186	0.428083	-0.00609983	0.00797671
		8.18	0.00547421	0.00547421	0.368336	-0.00375374	-0.0161098
		8.19	0.00359734	-0.00563062	0.246652	0.000625624	-0.0511448
		8.2	-0.00156406	-0.00297171	0.227258	0.00437937	0.0276839
		8.21	-0.00109484	0.00375374	0.305148	-0.00156406	0.0403527
		8.22	-0.00125125	-0.00344093	0.35207	-0.00359734	0.0026589
		8.23	-0.000156406	-0.0118869	0.365834	-0.00328453	0.00703827
		8.24	0.00406656	-0.000312812	0.372715	-0.00203328	0.0447321
		8.25	-0.00078203	0.00688186	0.315471	-0.00735108	-0.0495807
		8.26	-0.00172047	0.00281531	0.284346	-0.00625624	-0.00828952
		8.27	0	-0.00437937	0.19973	-0.000312812	-0.00312812
		8.28	0.00203328	-0.00359734	0.0555241	-0.00297171	0.00938436
		8.29	0.00469218	0.00391015	-0.0548985	-0.0051614	-0.0233045
		8.3	0.00312812	-0.00140765	-0.078985	-0.00140765	0.0145458
		8.31	0.00187687	0.00203328	-0.068193	-0.000312812	0.0140765
		8.32	0	0.00281531	-0.0214276	-0.00109484	-0.0453577
		8.33	-0.00203328	0.00672546	-0.0176739	0.00406656	0.0026589
		8.34	-0.000625624	0.00437937	-0.0264326	0.000312812	0.0569318
		8.35	-0.000938436	-0.00391015	0.00563062	-0.00484859	0.0190815
		8.36	-0.00172047	0.000156406	0.052396	-0.00328453	0.00469218
		8.37	0.000156406	0.00500499	0.0401963	0.00140765	0.0492679
		8.38	-0.000938436	-0.00578702	-0.0733544	0.0026589	-0.0677238
		8.39	0	-0.00844592	-0.112456	0.00234609	-0.0159534
		8.4	0.00078203	-0.00140765	-0.00656905	0.00359734	0.0290915
		8.41	0.00344093	0.00469218	0.0733544	-0.00140765	-0.00484859
		8.42	0.00297171	0.00109484	0.00766389	-0.00422296	-0.103072
		8.43	-0.00453577	-0.00735108	-0.025807	-0.000625624	-0.00844592
		8.44	-0.00547421	0.0026589	-0.0104792	-0.00203328	0.0584958
		8.45	-0.00218968	-0.000156406	0.0326889	-0.00625624	0.0330017
		8.46	-0.00078203	-0.00469218	0.133258	0.00109484	0.0167354
		8.47	0	-0.00172047	0.189251	0.00203328	0.0369118
		8.48	-0.00156406	0.0078203	0.255567	-0.00187687	0.0233045
		8.49	-0.00500499	0.0053178	0.344562	-0.00172047	-0.0633444
		8.5	-0.00344093	-0.00500499	0.347691	0.00109484	-0.0132945
		8.51	-0.000938436	-0.0025025	0.350349	-0.00187687	-0.0228353
		8.52	0.000312812	0.00234609	0.448103	-0.00281531	-0.020802
		8.53	-0.000938436	0.00938436	0.45608	0.00500499	0.0563062
		8.54	-0.0025025	0.00312812	0.459677	0.00359734	0.0190815
		8.55	-0.00312812	-0.00312812	0.454359	0.000156406	-0.0608419
		8.56	-0.00297171	0.000625624	0.389451	-0.00109484	-0.0539601
		8.57	0.000938436	0.00281531	0.418073	0.00078203	0.0583394
		8.58	0.00187687	-0.00125125	0.505504	0.000469218	-0.0153278
		8.59	0.000156406	-0.00172047	0.50222	0.00078203	-0.0253378
		8.6	-0.00328453	0.00375374	0.398835	0.00078203	0.068975
		8.61	-0.00140765	0.00234609	0.324855	-0.00437937	-0.00766389
		8.62	-0.00172047	-0.00125125	0.269644	-0.00907155	0.00375374
		8.63	-0.00344093	-0.0025025	0.257131	-0.00750749	-0.000156406
		8.64	0.00109484	0.0025025	0.122309	-0.00140765	-0.00140765
		8.65	0.00109484	0.00563062	-0.0186123	0.000312812	-0.0234609
		8.66	-0.0026589	0.000625624	-0.0613112	0.00156406	0.0112612
		8.67	-0.00172047	0.00437937	-0.041604	0.00187687	-0.0409784
		8.68	-0.000156406	0.00954077	0.0136073	-0.00218968	0.0178303
		8.69	0.00453577	0.00187687	0.0514576	-0.00234609	0.0154842
		8.7	0.0078203	-0.00375374	0.0286223	-0.00109484	-0.00312812
		8.71	0.0051614	0.00125125	0.000625624	0.00218968	-0.0294043
		8.72	0.00109484	0.00672546	0.0376938	0.0026589	-0.0362862
		8.73	0.00156406	0.00344093	0.00688186	0.0109484	0.0572446
		8.74	0.00281531	-0.0026589	0.0534909	0.0051614	0.00672546
		8.75	0.00156406	0.00109484	0.0644393	-0.00203328	-0.0611547
		8.76	0.00281531	0.00484859	0.0389451	-0.00140765	-0.030812
		8.77	0.000312812	0.000469218	0.0706955	0.00172047	0.0437937
		8.78	0.00156406	-0.0026589	0.00656905	0.0051614	-0.0649085
		8.79	-0.000156406	0.00109484	-0.0342529	0.0026589	-0.00813311
		8.8	-0.00312812	0.00500499	0.0670982	0.00609983	0.11183
		8.81	0.00078203	0.00281531	0.129973	0.000938436	0.0351913
		8.82	0.00203328	0.00140765	0.0896206	0.00344093	0.0320632
		8.83	0.00203328	0.00078203	0.0417604	0.00281531	0.00797671
		8.84	0.000625624	0.00359734	0.0309684	0.0026589	-0.0725724
		8.85	0.000469218	-0.000156406	0.0844592	-0.00281531	-0.0728852
		8.86	0.00125125	-0.00375374	0.0929052	0.00281531	0.0334709
		8.87	0.000312812	0.00735108	0.0297171	0.00078203	0.0589651
		8.88	0.00140765	0.00484859	-0.00187687	-0.00985358	-0.0403527
		8.89	0.00297171	-0.00563062	-0.0248686	-0.0248686	-0.0164226
		8.9	0.00469218	-0.00312812	-0.0849285	-0.0147022	-0.0561498
		8.91	0.00375374	0.00500499	-0.152027	0.00578702	0.0563062
		8.92	0.00187687	0.00907155	-0.158908	0.0053178	0.0502063
		8.93	-0.00125125	-0.0025025	-0.0290915	-0.0192379	-0.0193943
		8.94	-0.00234609	-0.00594343	0.0375374	-0.0292479	0.00437937
		8.95	-0.00344093	0.00656905	-0.056619	-0.00203328	0.0575574
		8.96	-0.00453577	0.00140765	-0.119025	-0.00500499	-0.0162662
		8.97	-0.00078203	-0.00078203	-0.123092	-0.0386323	-0.0916539
		8.98	-0.00156406	-0.00109484	-0.0500499	-0.0858669	0.0620932
		8.99	-0.0026589	0.00109484	-0.0190815	-0.0364426	0.08399
		9	-0.000938436	0.00312812	-0.0333145	0.00140765	-0.0749185
		9.01	0.000469218	-0.00125125	-0.0663161	-0.00703827	-0.118712
		9.02	0.00218968	0.00453577	-0.128253	-0.0611547	0.052396
		9.03	0.000469218	0.00969717	-0.174549	-0.0461398	0.0206456
		9.04	-0.000469218	0.00328453	-0.241022	0.135917	-0.00860233
		9.05	0.000469218	-0.010792	-0.199105	0.212087	0.035817
		9.06	-0.000469218	0.000469218	-0.105105	0.132945	0.0078203
		9.07	0.00203328	0.00891514	-0.122153	-0.0359734	-0.0226789
		9.08	0.00312812	0.00375374	-0.182995	0.000156406	-0.0148586
		9.09	0.000156406	-0.00547421	-0.180336	0.214745	0.00735108
		9.1	-0.00078203	-0.000312812	-0.163131	0.0617804	0.0669418
		9.11	-0.0026589	0.00688186	-0.153434	-0.206769	0.00078203
		9.12	-0.00140765	0.00297171	-0.134666	-0.221314	0.0397271
		9.13	0.00218968	0.00359734	-0.0472346	0.0749185	-0.0417604
		9.14	-0.00297171	0.0078203	-0.0694443	0.134509	-0.112143
		9.15	-0.0025025	0.00703827	-0.0156406	-0.261042	0.0276839
		9.16	-0.00359734	-0.00312812	0.154216	-0.168606	0.0780466
		9.17	-0.00406656	0.000312812	0.152965	0.109328	-0.0139201
		9.18	0.00125125	0.00375374	0.158752	-0.0821131	-0.0819567
		9.19	0.00203328	0.0078203	0.113394	-0.0394143	0.00828952
		9.2	0.000469218	-0.00641265	0.0628752	0.213651	-0.0755441
		9.21	0.00140765	-0.00578702	0.0650649	-0.015797	0.0594343
		9.22	0.00140765	0.00469218	0.0459834	-0.0835208	0.0541165
		9.23	0.000156406	0.000938436	0.0234609	0.0750749	0.0053178
		9.24	0.000469218	0.00109484	0.0545857	0.0914975	0.0222097
		9.25	-0.0026589	-0.00312812	0.0319068	0.0672546	-0.0333145
		9.26	-0.00187687	0.00156406	-0.0572446	0.0958769	0.0129817
		9.27	-0.00328453	0.00609983	-0.0602163	0.118556	-0.0747621
		9.28	-0.00203328	-0.00234609	-0.050832	0.100569	0.0644393
		9.29	0.00125125	-0.00484859	-0.0902463	-0.0791414	0.0933744
		9.3	0.000156406	-0.00109484	-0.160473	-0.00234609	-0.0359734
		9.31	-0.00234609	-0.000312812	-0.173611	0.202077	-0.0477038
		9.32	-0.000469218	0.00140765	-0.174549	-0.0209584	-0.0778902
		9.33	0.000156406	-0.000156406	-0.16798	-0.160785	-0.0284659
		9.34	0.00109484	0.00312812	-0.135917	-0.105261	0.0328453
		9.35	0.00156406	0.0053178	-0.136855	0.0256506	0.0444193
		9.36	0.00140765	-0.00234609	-0.142173	-0.099787	0.0153278
		9.37	0.000156406	-0.00391015	-0.166572	-0.197697	-0.0322196
		9.38	0.00078203	0.0026589	-0.206612	-0.274962	-0.0182995
		9.39	0.00422296	-0.00109484	-0.266359	-0.122935	0.0375374
		9.4	0.00563062	-0.00187687	-0.323917	0.0325324	0.0078203
		9.41	0.00703827	-0.00140765	-0.330642	0.168449	0.0276839
		9.42	0.00484859	0.00844592	-0.23586	0.0868053	0.0303428
		9.43	0.00328453	0.0053178	-0.158126	-0.157344	-0.0279967
		9.44	0.000625624	-0.000938436	-0.192067	-0.10229	-0.052396
		9.45	-0.00156406	0.0026589	-0.164226	0.0480166	0.00484859
		9.46	-0.00187687	0.00954077	-0.0916539	0.0914975	0.00344093
		9.47	-0.00140765	0.00688186	-0.0243993	-0.218968	-0.0653777
		9.48	0.00156406	-0.00078203	0.0578702	0.0439501	-0.0322196
		9.49	0.00359734	0.00140765	0.0752313	0.163444	0.00218968
		9.5	0.00109484	-0.00078203	0.0214276	-0.11183	-0.0142329
		9.51	-0.00140765	0.00688186	-0.0772646	-0.0301864	0.0279967
		9.52	-0.0053178	-0.000469218	-0.140922	0.308433	0.118087
		9.53	-0.0025025	0.00344093	-0.0850849	0.190659	0.00735108
		9.54	-0.00563062	0.00344093	-0.0103228	0.164226	-0.0400399
		9.55	-0.00281531	-0.0025025	-0.0437937	-0.0118869	-0.0362862
		9.56	-0.00422296	-0.00344093	-0.108702	-0.0918103	0.0178303
		9.57	-0.00625624	0.00281531	-0.141391	0.0858669	-0.0182995
		9.58	-0.00750749	0.00750749	-0.148899	-0.116992	-0.0835208
		9.59	-0.00578702	-0.00078203	-0.0810183	-0.237737	-0.00500499
		9.6	-0.000156406	-0.00469218	-0.093218	-0.316566	0.0622496
		9.61	0.015797	-0.000156406	-0.206612	0.0714775	0.0148586
		9.62	0.015797	0.00578702	-0.218968	-0.322978	-0.0850849
		9.63	-0.00078203	-0.00422296	-0.200669	-0.370995	-0.01001
		9.64	0	-0.00500499	-0.207082	0.252439	0.048173
		9.65	0.0175175	0.00078203	-0.188469	0.225381	0.0114176
		9.66	0.0053178	0.00203328	-0.200043	-0.149681	-0.058183
		9.67	-0.0242429	-0.00594343	-0.162819	-0.0904027	0.00672546
		9.68	-0.0287787	-0.000469218	-0.18581	0.487518	0.0436373
		9.69	0.011574	0.0053178	-0.261667	0.489394	0.0401963
		9.7	0.0436373	0.00359734	-0.251344	-0.152809	-0.0494243
		9.71	0.00938436	-0.000938436	-0.230542	0.110892	-0.00813311
		9.72	-0.0106356	-0.000156406	-0.119651	0.296546	0.0248686
		9.73	-0.00297171	0.00469218	-0.0314376	-0.312499	0.0317504
		9.74	0.0325324	0.000469218	0.051614	-0.208802	0.00922795
		9.75	-0.0231481	-0.00187687	0.094782	0.267767	-0.068975
		9.76	-0.0220532	-0.00453577	0.112769	0.240083	0.0414476
		9.77	0.0114176	-0.00109484	0.159221	-0.174549	0.0276839
		9.78	0.0675674	0.00125125	0.137168	-0.128253	-0.00437937
		9.79	0.0592779	0.00125125	0.146552	-0.148116	-0.0484859
		9.8	0.0114176	0.00140765	0.172672	0.131537	0.010792
		9.81	-0.0376938	0.00750749	0.279967	-0.115897	0.025807
		9.82	-0.108077	0.00375374	0.362393	-0.155937	-0.0201764
		9.83	-0.135135	-0.000156406	0.345032	0.149681	-0.0975973
		9.84	-0.0538037	-0.00172047	0.370995	0.136073	-0.0223661
		9.85	0.0161098	0.0051614	0.45999	-0.0347221	0.0816439
		9.86	0.0209584	-0.00172047	0.516296	0.0644393	-0.0547421
		9.87	0.0309684	-0.0125125	0.49221	0.233983	-0.00672546
		9.88	0.0356606	-0.00234609	0.443255	-0.0484859	0.094
		9.89	0.0625624	0.000312812	0.418542	-0.124499	0.0853977
		9.9	0.000312812	0.00218968	0.488143	-0.162037	-0.0431681
		9.91	0.0128253	-0.00218968	0.556336	0.216153	-0.0223661
		9.92	-0.103541	0.0111048	0.507068	0.0437937	-0.00125125
		9.93	-0.0362862	0.00672546	0.452795	-0.396646	-0.0392579
		9.94	0.082426	-0.00172047	0.44826	-0.0772646	0.021584
		9.95	-0.00703827	-0.00406656	0.427458	0.115271	-0.0703827
		9.96	-0.0708519	-0.00297171	0.407125	-0.341121	0.0261198
		9.97	-0.078203	-0.00172047	0.443255	-0.32423	0.0384759
		9.98	0.0430116	-0.0101664	0.410253	0.394456	-0.031594
		9.99	0.171577	-0.00234609	0.360829	0.516296	0.0176739
		10	-0.0384759	0.00125125	0.350819	-0.18018	0.0608419
		10.01	0.0692879	0.00719468	0.248216	0.321258	0.037381
		10.02	0.141704	0.000938436	0.186749	0.354729	-0.0872745
		10.03	0.223504	-0.00125125	0.19629	-0.238988	0.00703827
		10.04	-0.160942	-0.000469218	0.229604	-0.203484	0.0264326
		10.05	-0.385384	0.000625624	0.261354	-0.0578702	0.0267454
		10.06	0.0143894	-0.00312812	0.179398	-0.158596	-0.0275275
		10.07	-0.0869617	-0.00281531	0.0461398	-0.30812	-0.103697
		10.08	-0.0863361	0.00359734	-0.0594343	0.0414476	0.0136073
		10.09	-0.225537	-0.00140765	-0.182057	0.0204892	0.0261198
		10.1	0.1123	-0.0118869	-0.248998	-0.19801	0.0236173
		10.11	0.277777	-0.00594343	-0.262918	-0.354572	-0.00156406
		10.12	0.00422296	0.0103228	-0.238363	0.191128	0.0527088
		10.13	-0.103854	0.00641265	-0.23195	0.464057	-0.000312812
		10.14	0.263231	0.000469218	-0.263857	-0.181118	-0.0664725
		10.15	0.168449	-0.0026589	-0.267141	-0.182213	0.0517704
		10.16	-0.256193	0.0026589	-0.216779	0.514263	0.0156406
		10.17	-0.402276	-0.00156406	-0.125125	-0.0683494	0.0314376
		10.18	0.108389	-0.00578702	-0.102759	-0.199261	-0.0211148
		10.19	0.623434	-0.00469218	-0.116992	0.163913	-0.0622496
		10.2	-0.152965	-0.00172047	-0.0910283	0.166103	-0.0254942
		10.21	-0.626406	-0.00218968	-0.0492679	0.237111	0.0434809
		10.22	-0.14577	-0.00688186	-0.0819567	-0.352383	0.0126689
		10.23	0.329391	-0.000156406	-0.0164226	-0.220845	-0.0220532
		10.24	-0.0387887	0.0078203	0.0645957	0.268393	0.0550549
		10.25	-0.282156	0.00234609	0.0918103	-0.142017	-0.0206456
		10.26	0.0922795	-0.00500499	0.12575	-0.326107	-0.0173611
		10.27	0.177834	0.00140765	0.0614676	0.514419	0.0186123
		10.28	0.127627	0.0051614	0.0275275	0.520832	0.0281531
		10.29	-0.182369	-0.00297171	0.0143894	-0.10573	0.0025025
		10.3	-0.178459	-0.00828952	-0.00187687	-0.306399	-0.0467654
		10.31	0.330799	-0.00328453	-0.00813311	0.0289351	-0.0134509
		10.32	0.14577	0.00375374	-0.00656905	0.527401	0.0137637
		10.33	-0.202702	-0.00203328	0.0519268	0.0578702	0.0317504
		10.34	-0.0128253	-0.00797671	0.100882	-0.402589	0.0103228
		10.35	0.438875	0.00484859	0.0487987	-0.0833644	-0.078203
		10.36	0.53788	0.00437937	-0.036599	-0.0511448	-0.015015
		10.37	-0.343311	-0.00719468	-0.140453	-0.175957	0.0387887
		10.38	-0.34816	-0.0051614	-0.157501	-0.0231481	0.0653777
		10.39	0.140609	-0.000938436	-0.128409	-0.0182995	-0.0605291
		10.4	-0.278559	0.00218968	-0.166885	-0.160942	-0.0303428
		10.41	-0.0710083	-0.00172047	-0.245401	0.0239301	0.0869617
		10.42	0.306712	-0.00156406	-0.287161	0.0542729	0.0153278
		10.43	-0.164383	0.00203328	-0.297797	-0.027371	-0.0613112
		10.44	-0.548672	0.0026589	-0.388669	-0.0026589	-0.0391015
		10.45	0.513168	-0.000156406	-0.451857	-0.12575	0.0755441
		10.46	1.07451	-0.00641265	-0.409627	0.320945	-0.0311248
		10.47	0.0722596	0.00625624	-0.331737	0.286223	-0.00813311
		10.48	-1.44816	0.00344093	-0.298735	-0.0178303	0.0292479
		10.49	-0.328922	-0.00453577	-0.207707	-0.107607	0.0595907
		10.5	0.487205	-0.0051614	-0.121527	0.280749	0.0101664
		10.51	0.463431	0.000156406	-0.0627188	0.171265	-0.0955641
		10.52	0.28591	0.000938436	-0.00907155	-0.298735	-0.0328453
		10.53	-0.16188	-0.00344093	0.048173	0.0142329	0.123874
		10.54	-0.170483	0	0.132163	-0.483451	0.0699135
		10.55	0.00156406	0.000625624	0.196759	-0.289351	-0.0117304
		10.56	0.77374	0.00344093	0.207864	-0.230699	0.0236173
		10.57	-0.61405	-0.00547421	0.199261	0.0653777	-0.0791414
		10.58	-1.12081	-0.00172047	0.210679	0.385384	-0.0606855
		10.59	-0.146552	0.00891514	0.194569	-0.369431	0.099787
		10.6	0.873058	0.000469218	0.185341	-0.183308	0.00703827
		10.61	-0.153121	-0.0053178	0.158752	0.356918	-0.0893078
		10.62	-0.473128	0.00078203	0.131694	0.0172047	-0.000938436
		10.63	-0.630003	-0.000625624	0.129035	0.0480166	-0.0051614
		10.64	0.0766389	-0.00297171	0.128566	0.258539	-0.0189251
		10.65	0.370057	-0.00422296	0.155624	-0.223817	-0.0924359
		10.66	-0.697727	-0.000625624	0.106043	-0.0117304	-0.0139201
		10.67	-0.189408	0.00406656	-0.011574	0.0780466	0.138576
		10.68	-0.305305	0.00437937	-0.0495807	0.190972	0.115428
		10.69	0.663943	-0.00656905	-0.0767953	-0.180493	-0.0763261
		10.7	-0.466872	-0.00656905	-0.035817	0.229917	-0.0564626
		10.71	-0.390546	-0.00156406	-0.0170483	-0.162662	0.0306556
		10.72	0.27981	-0.0025025	-0.0322196	-0.459677	0.0193943
		10.73	-0.840682	0.00125125	-0.0356606	0.31422	-0.0461398
		10.74	0.271834	0.000156406	-0.00453577	-0.143737	-0.00875874
		10.75	0.17017	0.00281531	-0.0114176	0.0422296	0.0766389
		10.76	0.00625624	-0.00234609	0.0278403	0.477977	-0.0270582
		10.77	0.681774	-0.00391015	0.153121	0.125594	-0.0469218
		10.78	0.747777	0.00563062	0.21193	-0.284972	-0.00172047
		10.79	-0.0422296	0.00641265	0.269488	0.25807	0.0168918
		10.8	0.0636572	-0.00563062	0.215371	-0.272772	0.0333145
		10.81	0.490646	-0.00688186	0.181587	-0.333301	0.016579
		10.82	-0.901055	0.00109484	0.200669	0.0622496	0.035817
		10.83	0.00344093	0.00563062	0.27199	0.0190815	0.0617804
		10.84	0.229135	-0.00140765	0.312812	-0.320789	-0.160942
		10.85	-0.0259634	0.000156406	0.306087	0.263701	-0.0337837
		10.86	-0.121215	0.00328453	0.221627	0.255411	0.077421
		10.87	-0.533344	-0.000156406	0.178146	-0.206769	-0.0439501
		10.88	0.0986922	0.000312812	0.142173	0.0691315	-0.0240865
		10.89	-0.711804	-0.00218968	0.0251814	-0.0653777	-0.00750749
		10.9	-0.0936872	0.00391015	0.0369118	0.356918	0.0103228
		10.91	0.716496	-0.000156406	0.00907155	-0.011574	-0.0175175
		10.92	0.643611	-0.0051614	-0.0387887	0.157657	0.0132945
		10.93	0.839118	0.00406656	-0.0777338	0.134353	-0.0117304
		10.94	0.710865	0.00719468	-0.141078	0.390702	0.106982
		10.95	0.0727288	0.000625624	-0.203015	0.38382	-0.0301864
		10.96	-0.353008	-0.00328453	-0.204423	-0.152652	-0.094782
		10.97	0.0738236	-0.00672546	-0.173298	-0.405561	0.0530216
		10.98	-0.308589	-0.00203328	-0.0713211	-0.421983	0.0372246
		10.99	-0.233827	0.00187687	0.0559933	-0.269957	-0.0139201
		11	0.438719	0.000625624	0.0725724	-0.0696007	-0.0613112
		11.01	0.115897	0.00688186	0.0599035	-0.0819567	0.0462962
		11.02	-0.783125	0.00828952	0.141704	-0.112612	0.0405092
		11.03	0.316879	-0.00375374	0.102759	-0.0559933	0.0283095
		11.04	0.642359	-0.00453577	-0.0527088	0.0619368	-0.0117304
		11.05	-1.00162	0.00547421	-0.126845	-0.0975973	-0.0980666
		11.06	-0.544919	0.00406656	-0.238988	-0.226945	-0.0384759
		11.07	0.506755	-0.00375374	-0.315158	0.249624	0.113082
		11.08	0.679428	0.000469218	-0.365052	0.293574	-0.01001
		11.09	-0.19582	0.00672546	-0.417448	0.414945	-0.0652213
		11.1	-0.00641265	0.0051614	-0.464213	0.122309	-0.0710083
		11.11	0.53788	-0.00719468	-0.434652	-0.0487987	0.0237737
		11.12	0.221627	-0.0026589	-0.343311	-0.267767	0.0633444
		11.13	-0.914037	0.00703827	-0.36208	0.26198	-0.0677238
		11.14	-1.47491	-0.000312812	-0.409002	0.0775774	-0.0295607
		11.15	0.425894	0.00109484	-0.332676	-0.206612	0.00688186
		11.16	0.0381631	-0.00218968	-0.248216	0.115897	0.0478602
		11.17	-0.0337837	0.00422296	-0.162349	0.0519268	-0.0447321
		11.18	-0.011574	0.00218968	-0.0863361	-0.154529	0.0467654
		11.19	-0.628752	0.000469218	-0.0975973	-0.203328	0.0137637
		11.2	0.627344	-0.00500499	-0.0744493	0.169231	-0.0309684
		11.21	0.350193	0.00688186	0.0159534	0.206456	0.0414476
		11.22	-0.389764	-0.0078203	0.0694443	-0.031594	-0.0306556
		11.23	-0.802363	-0.00797671	0.094782	0.144988	0.000625624
		11.24	0.388043	-0.015015	0.129035	-0.0145458	0.0628752
		11.25	1.44316	-0.0117304	0.172047	-0.118869	0.00469218
		11.26	-0.078203	-0.00938436	0.224443	-0.142329	-0.0328453
		11.27	-0.386636	-0.00391015	0.227414	-0.244463	0.0153278
		11.28	0.139983	0.0134509	0.286849	0.218656	0.0805491
		11.29	0.280749	0.0170483	0.225381	-0.195195	0.0534909
		11.3	-0.36427	0.0477038	0.126532	0.0294043	-0.0786722
		11.31	-0.537724	0.0452013	0.228353	-0.518173	-0.0203328
		11.32	-0.765138	0.0192379	0.340496	-0.188156	0.00422296
		11.33	-0.695225	-0.0218968	0.290759	0.162662	-0.0908719
		11.34	0.80377	-0.0309684	0.17189	0.0628752	-0.0692879
		11.35	0.489394	-0.010792	0.108859	0.182213	-0.0397271
		11.36	1.09453	0.0123561	0.0627188	0.248686	0.0272146
		11.37	-0.191754	-0.0506755	0.041604	0.313594	0.0237737
		11.38	-0.177208	-0.045827	0.00312812	-0.219125	0.0139201
		11.39	-0.457488	-0.0658469	-0.0126689	-0.0198636	-0.0378503
		11.4	-0.985983	-0.07398	-0.0955641	0.0946256	-0.00609983
		11.41	0.21021	-0.0688186	-0.154842	0.360359	0.0808619
		11.42	0.235547	0.0220532	-0.180805	0.158908	-0.000312812
		11.43	0.508789	0.0780466	-0.23414	0.241178	0.0563062
		11.44	0.105418	0.192849	-0.23805	-0.0104792	0.056619
		11.45	1.35713	0.184246	-0.25197	-0.182526	-0.0247121
		11.46	0.50003	0.00938436	-0.233358	-0.473754	-0.0542729
		11.47	-0.49221	-0.0204892	-0.25197	-0.0880566	0.0444193
		11.48	-0.328922	0.0664725	-0.317191	0.0841464	-0.0295607
		11.49	-0.195038	-0.0123561	-0.286692	0.0173611	-0.0550549
		11.5	-0.737611	-0.173611	-0.317348	0.351288	-0.00922795
		11.51	0.338775	-0.0344093	-0.401494	-0.259321	-0.0846156
		11.52	0.0312812	0.199105	-0.445757	-0.261667	0.0193943
		11.53	0.573228	0.233201	-0.518173	-0.194725	0.00125125
		11.54	0.985983	-0.24196	-0.524899	-0.213963	0.0203328
		11.55	-0.238206	-0.224599	-0.559777	-0.102446	-0.000156406
		11.56	-0.00703827	0.0667854	-0.546483	0.0775774	0.0275275
		11.57	0.00688186	0.0941564	-0.504722	0.201764	0.0569318
		11.58	0.449667	-0.0655341	-0.429647	0.0222097	-0.0112612
		11.59	-0.734483	0.246809	-0.331737	-0.00766389	0.0696007
		11.6	-0.404935	0.318755	-0.275118	0.116992	-0.0192379
		11.61	-0.27027	0.119651	-0.307338	-0.292636	-0.00484859
		11.62	-0.125125	0.0672546	-0.343937	-0.0647521	-0.0301864
		11.63	-0.659095	0.106669	-0.271052	0.0680366	-0.0447321
		11.64	-0.61796	-0.180023	-0.213494	-0.035817	-0.0498935
		11.65	-0.172359	-0.165321	-0.153121	-0.0541165	-0.110266
		11.66	-0.691315	0.193943	-0.129504	0.132319	0.0359734
		11.67	-0.14186	0.00172047	-0.121684	0.42777	0.132789
		11.68	0.393048	0.108233	-0.134196	0.133884	-0.02002
		11.69	-0.675987	0.34816	-0.167042	-0.0376938	-0.0735108
		11.7	0.334552	0.746839	-0.169231	-0.0254942	0.118712
		11.71	1.33555	-0.20583	-0.0968153	-0.113082	0.0746057
		11.72	0.398522	-0.916539	-0.0853977	-0.145614	0.0118869
		11.73	-0.480792	-0.138889	-0.0645957	-0.263701	-0.0900899
		11.74	-0.771551	0.609514	-0.0685058	0.00860233	0.108233
		11.75	-0.0771082	-0.0860233	-0.139671	0.297953	0.0730416
		11.76	-0.558057	-0.910439	-0.180336	-0.385697	-0.154216
		11.77	0.550706	0.204266	-0.178303	-0.0189251	-0.0907155
		11.78	0.256819	1.24593	-0.121997	0.184403	-0.0309684
		11.79	-0.690689	0.401651	-0.102446	-0.275431	0.0538037
		11.8	-0.143737	-0.656905	-0.0431681	-0.387574	-0.0656905
		11.81	-0.137481	-1.1585	0.0818003	-0.0283095	-0.00828952
		11.82	-0.178459	-0.323448	0.171734	0.00156406	-0.0140765
		11.83	1.47256	-0.160629	0.161724	-0.146083	-0.0186123
		11.84	-0.63626	0.291228	0.118869	0.623591	0.0599035
		11.85	-0.553834	0.165321	0.110579	0.504253	-0.0234609
		11.86	1.99527	-0.413537	0.146552	-0.139201	-0.0359734
		11.87	-0.630629	0.536316	0.121371	-0.027371	0.0412912
		11.88	0.797514	0.216309	0.111205	0.148586	0.0594343
		11.89	0.995993	0.614519	0.107451	0.242742	0.0857105
		11.9	0.0929052	-0.394925	0.0118869	-0.0813311	0.0714775
		11.91	0.859138	-0.605291	-0.0794542	-0.575261	-0.0741364
		11.92	-0.52005	0.286223	-0.128566	-0.282156	-0.113082
		11.93	-0.584958	0.874466	-0.0880566	0.642203	0.100256
		11.94	0.11402	0.185341	0.0503627	0.44388	0.00563062
		11.95	-0.0811747	-1.11815	0.113551	-0.370526	-0.0946256
		11.96	-0.027371	-0.708363	0.0387887	-0.168449	0.127002
		11.97	0.207707	0.350662	-0.0151714	0.106512	-0.0780466
		11.98	-0.299674	0.417291	0.0109484	-0.00875874	-0.105574
		11.99	0.460928	-1.24014	0.0129817	-0.403058	0.0544293
		12	0.17189	-0.860077	0.0400399	-0.406499	0.0283095
		12.01	-0.112769	0.489082	0.119651	0.0752313	-0.011574
		12.02	0.846938	-1.37027	0.106356	0.0228353	0.00359734
		12.03	-0.152183	-1.0742	0.0941564	-0.128566	0.0503627
		12.04	-0.0136073	0.489238	0.0741364	0.13185	-0.016579
		12.05	0.112925	0.0542729	0.0195507	0.375687	0.0713211
		12.06	-0.995055	0.669261	0.031594	0.264326	0.0830516
		12.07	-0.798609	0.0592779	0.0592779	-0.154529	0.0118869
		12.08	-0.166572	-0.0761697	0.0805491	0.282469	-0.121997
		12.09	-0.118399	-0.29592	0.088995	0.00985358	-0.0750749
		12.1	-1.42142	-0.181275	0.0172047	-0.0195507	0.0786722
		12.11	0.142486	0.465621	-0.00656905	-0.0167354	-0.106982
		12.12	1.17946	2.09725	0.0533344	0.0203328	-0.0683494
		12.13	0.0380067	0.830672	0.0506755	0.17408	0.0491115
		12.14	0.211305	-0.859295	0.0688186	0.411191	0.0879002
		12.15	0.176582	-1.46537	0.100882	0.088213	-0.01001
		12.16	-0.137481	-2.15121	0.0771082	-0.426206	-0.0419168
		12.17	-0.705704	-0.291384	0.0999434	-0.109641	0.109953
		12.18	-0.236955	-0.705547	0.130443	-0.369431	0.0520832
		12.19	0.519894	-0.6458	0.120902	0.0222097	-0.00297171
		12.2	0.478602	-0.867897	0.143268	-0.0167354	-0.0520832
		12.21	-0.0320632	1.96024	0.135448	0.314376	-0.0611547
		12.22	0.652213	0.427145	0.125907	0.14624	-0.0503627
		12.23	-0.17799	-2.46793	0.122779	0.282156	0.0489551
		12.24	-0.691784	-0.330955	0.134353	0.0599035	-0.00375374
		12.25	-0.994742	0.892296	0.257288	-0.121215	-0.152339
		12.26	0.217092	1.99981	0.364895	0.0721032	-0.0351913
		12.27	0.485328	-0.320945	0.464995	-0.0767953	0.100569
		12.28	-0.92389	1.3831	0.472033	0.221158	0.106512
		12.29	0.0505191	0.988486	0.451075	-0.0433245	0.00594343
		12.3	0.631724	-1.64226	0.514263	-0.354416	0.00453577
		12.31	0.336429	-1.41235	0.496433	-0.0944692	0.0426988
		12.32	-1.28613	1.07951	0.447634	-0.0491115	-0.0597471
		12.33	0.404466	1.02962	0.39383	-0.279967	0.0364426
		12.34	1.38873	-0.227414	0.370839	-0.115271	0.0722596
		12.35	0.409627	1.44331	0.321884	0.184559	-0.134978
		12.36	-0.414007	-1.11517	0.233827	-0.276213	-0.0123561
		12.37	-0.120745	-0.275744	0.232732	-0.740895	0.116992
		12.38	1.60895	1.39358	0.283877	-0.287631	0.045827
		12.39	0.7703	0.297484	0.278246	0.036599	-0.0850849
		12.4	-1.24124	-0.57792	0.265108	0.925767	-0.00484859
		12.41	0.221002	-1.08812	0.24978	0.370682	-0.0223661
		12.42	0.5701	0.8399	0.27371	-0.174549	-0.083208
		12.43	-0.318912	0.464839	0.273241	-0.35598	-0.0359734
		12.44	0.416666	0.388982	0.191285	0.426363	-0.0775774
		12.45	0.603727	-0.952356	0.125438	0.184403	0.0528652
		12.46	0.223035	-1.05652	0.0818003	-0.0918103	-0.00844592
		12.47	-0.149681	0.999122	0.118087	0.432619	0.00609983
		12.48	-0.59184	-0.346752	0.178616	0.227102	0.129661
		12.49	-1.31553	0.483764	0.196446	-0.110892	0.0710083
		12.5	0.655498	-2.47544	0.221158	-0.857731	-0.062406
		12.51	-0.882599	-0.716965	0.22413	0.116366	-0.192692
		12.52	-0.636572	3.04695	0.218656	0.063188	-0.0694443
		12.53	0.448416	2.51735	0.247278	-0.259321	0.159534
		12.54	-0.358013	-0.167354	0.0950948	-0.173923	-0.101351
		12.55	0.0290915	-0.920293	-0.0198636	-0.015797	-0.161567
		12.56	-0.425424	0.722596	-0.0502063	0.167667	0.135135
		12.57	0.154529	-0.255567	-0.0750749	0.208333	0.0769518
		12.58	-0.998652	0.307025	-0.0242429	0.130755	-0.102759
		12.59	-0.859451	-0.136855	-0.0159534	0.00563062	0.0716339
		12.6	0.20411	-1.97791	-0.0184559	0.0120433	0.2881
		12.61	0.877594	-1.64633	-0.0347221	0.254942	0.311092
		12.62	0.992865	0.60795	0.0128253	-0.320007	0.511291
		12.63	-0.580423	-0.782499	0.0212712	0.0511448	0.71196
		12.64	0.253378	-3.2376	-0.0397271	0.294356	0.685684
		12.65	0.658782	-2.1839	-0.132789	0.190815	0.569005
		12.66	0.157188	0.982073	-0.194256	0.0785158	0.371933
		12.67	0.229917	0.886196	-0.199887	-0.468749	0.205361
		12.68	-0.701481	-0.481105	-0.236799	0.29811	0.123874
		12.69	0.749028	-0.950948	-0.297953	0.176113	-0.190033
		12.7	0.344093	1.16491	-0.346283	-0.130599	-0.359108
		12.71	-0.587617	-0.479854	-0.30421	-0.327201	-0.964087
		12.72	-1.40202	0.561028	-0.346909	0.120589	-1.45113
		12.73	-0.494556	2.59087	-0.386636	0.327045	-1.22184
		12.74	0.0713211	0.318599	-0.292166	-0.189095	-1.09828
		12.75	-0.133727	-0.976443	-0.212712	-0.714932	-0.977225
		12.76	1.39342	0.361298	-0.189408	-0.320007	-0.398679
		12.77	0.643454	1.54029	-0.297953	0.241647	0.16188
		12.78	0.467028	-0.651431	-0.352852	0.288882	0.437311
		12.79	-0.972376	-0.704453	-0.307651	-0.193474	0.597627
		12.8	-0.94829	0.98786	-0.30374	0.0983794	0.0228353
		12.81	-0.469374	-0.373967	-0.257444	-0.1123	-0.390546
		12.82	-0.191285	-2.08161	-0.229917	-0.210679	0.282156
		12.83	-0.309527	-0.262762	-0.199105	-0.045827	0.976443
		12.84	-0.697884	-0.24196	-0.0425424	0.0502063	1.0817
		12.85	-0.251501	1.61865	0.0298735	0.464839	0.630629
		12.86	0.687717	0.196915	0.0594343	-0.0128253	-0.360516
		12.87	1.288	-0.168293	0.138889	0.192692	-0.651744
		12.88	0.241022	1.24233	0.106669	-0.337681	-0.333614
		12.89	0.181275	1.91707	0.100882	0.259008	-0.189251
		12.9	-0.344406	0.493617	0.0775774	0.289977	-0.0858669
		12.91	0.507381	-1.74549	-0.0339401	-0.0711647	0.163444
		12.92	1.02602	0.223973	-0.089777	-0.268393	0.548203
		12.93	-0.438562	1.71327	-0.132007	-0.455298	0.452326
		12.94	-0.514419	0.732762	-0.156562	0.206769	-0.136386
		12.95	-0.336273	-2.04219	-0.125281	0.359734	-0.452326
		12.96	-0.554459	-0.66973	-0.155468	-0.0741364	-0.223504
		12.97	0.0145458	0.317504	-0.163913	-0.238832	0.153278
		12.98	-0.110892	-1.62662	-0.0918103	0.231012	-0.11574
		12.99	-0.749185	-0.772802	-0.0591215	0.340965	-0.148586
		13	0.469844	0.107295	0.0109484	0.111361	0.414789
		13.01	0.198323	1.81009	0.00500499	-0.533501	0.0336273
		13.02	0.145145	3.03443	-0.0717904	-0.226476	-0.204892
		13.03	0.911534	2.51798	-0.141235	0.143894	0.421514
		13.04	0.0843028	0.265577	-0.133102	-0.321102	0.572602
		13.05	0.171421	-1.55155	-0.0453577	-0.432932	0.342686
		13.06	0.512855	-0.261198	-0.0384759	0.159534	-0.453108
		13.07	-0.341747	-0.0638136	0.0495807	0.00922795	-0.593717
		13.08	-0.841308	-1.37653	0.172359	-0.311717	0.570569
		13.09	1.0254	-1.60519	0.273867	0.134978	0.786409
		13.1	1.29113	-0.520206	0.303897	0.18581	0.277151
		13.11	0.709301	-2.3794	0.27199	-0.0437937	-0.404935
		13.12	-0.618429	-1.58205	0.2063	0.0700699	-0.420419
		13.13	-0.19629	-0.204579	0.104479	0.237268	0.393987
		13.14	1.21543	0.451857	0.0972845	0.236486	0.181744
		13.15	0.115271	1.0401	0.118087	0.28028	-0.4822
		13.16	0.0487987	1.58345	0.0700699	0.332988	-0.435904
		13.17	-0.120745	0.264326	-0.0156406	-0.0711647	0.0182995
		13.18	-0.41823	-0.513012	-0.0699135	0.0919667	-0.0993178
		13.19	-1.53247	0.243055	-0.10792	0.41823	-0.609045
		13.2	0.128097	0.250093	-0.109797	-0.125125	-0.638136
		13.21	0.964087	0.370369	0.00828952	-0.372246	-0.610296
		13.22	0.399617	0.0278403	0.195351	-0.377095	-0.24415
		13.23	-0.0295607	-0.848346	0.262606	0.0655341	0.087431
		13.24	-1.19666	-1.57986	0.247904	-0.482982	0.272616
		13.25	0.250093	-0.940156	0.238832	-0.31422	0.559777
		13.26	-0.316409	-1.07138	0.200512	0.149368	0.526619
		13.27	-0.820349	-0.164226	0.190659	-0.0691315	0.739957
		13.28	-1.17649	-0.646739	0.156875	0.233514	0.341121
		13.29	-0.312499	0.442942	0.0530216	0.0741364	-0.57792
		13.3	0.197541	1.26861	0.111517	0.0721032	0.0370682
		13.31	0.0134509	1.55561	0.124343	-0.0677238	0.386948
		13.32	0.526932	1.59847	-0.0475474	0.0570882	-0.110892
		13.33	-0.0175175	0.0168918	-0.163444	0.0569318	-0.0414476
		13.34	0.0392579	-1.01554	-0.190503	-0.0195507	-0.293887
		13.35	0.639857	-0.43215	-0.126689	-0.130599	-0.548047
		13.36	1.26001	1.97885	-0.119181	0.493774	-0.476725
		13.37	0.818942	2.52596	-0.139827	0.149681	-0.325324
		13.38	-0.109797	-0.705235	-0.173923	0.201451	-0.0678802
		13.39	-0.74809	-1.7677	-0.179241	0.551488	0.44779
		13.4	0.433088	-0.23805	-0.154998	-0.165321	0.805334
		13.41	0.986296	0.194882	-0.166103	-0.311717	0.3882
		13.42	0.441691	-1.20089	-0.173298	-0.336742	-0.341904
		13.43	-0.76201	-3.18927	-0.244463	-0.0142329	-0.45608
		13.44	-2.03109	1.23185	-0.233358	-0.0542729	-0.111674
		13.45	-0.707581	0.748559	-0.168762	0.433401	-0.0147022
		13.46	1.65087	-1.08405	-0.0264326	-0.293418	-0.582143
		13.47	0.742928	2.8871	0.0178303	-0.340965	-0.464369
		13.48	0.15406	2.78356	-0.0204892	0.143111	0.113864
		13.49	0.124656	1.51573	0.0494243	0.103384	-0.00156406
		13.5	-0.271364	1.11564	0.0426988	-0.213494	0.189251
		13.51	0.287943	0.722752	0.111361	-0.361611	0.791414
		13.52	0.0993178	-1.84966	0.143581	0.0344093	0.723065
		13.53	-0.480479	-0.644549	0.127314	-0.597002	0.20974
		13.54	-0.435591	0.981448	0.0503627	-0.435434	0.0772646
		13.55	-0.67192	-0.509414	-0.0345657	0.174862	-0.193787
		13.56	-0.473754	-3.35741	-0.0617804	0.720875	0.0447321
		13.57	0.386948	-3.14423	-0.14577	0.737611	0.264795
		13.58	-0.431211	-0.152339	-0.174706	0.271052	-0.317035
		13.59	-0.830203	0.809088	-0.0764825	0.182682	-0.302489
		13.6	-1.00694	0.077421	0.0147022	0.726506	0.189564
		13.61	-0.304522	0.509102	-0.016579	0.292948	0.211305
		13.62	0.187844	1.55468	-0.0345657	-0.00469218	0.0270582
		13.63	0.0387887	-0.335178	-0.0452013	0.0453577	0.0599035
		13.64	1.14786	1.49462	0.0736672	-0.321727	0.383977
		13.65	0.270426	-1.67386	0.158126	-0.139514	0.0606855
		13.66	-0.622652	-1.94804	0.139671	-0.406343	-0.356606
		13.67	0.716496	-0.720719	0.2002	-0.532406	-0.163131
		13.68	-0.68631	-0.647052	0.277308	-0.257288	-0.151088
		13.69	-0.870399	1.42955	0.294669	-0.0441065	-0.533814
		13.7	-0.331112	0.995368	0.340965	-0.406968	-0.677082
		13.71	-0.888699	-0.573384	0.377408	-0.294669	-0.197854
		13.72	-0.848659	0.166416	0.379128	0.292792	0.240083
		13.73	-0.0919667	1.25438	0.356449	0.591997	0.285128
		13.74	-0.0807055	-1.07451	0.236486	0.442003	0.0459834
		13.75	0.142173	-0.0400399	0.15797	-0.0217404	0.211305
		13.76	0.792978	0.452013	0.0417604	0.381318	0.384446
		13.77	-0.284503	-1.46552	-0.058183	0.531311	-0.0691315
		13.78	1.49587	-0.459521	-0.0764825	0.538349	-0.0448885
		13.79	1.52558	2.47059	-0.122153	0.44216	0.547265
		13.8	0.158439	1.5223	-0.220845	-0.340496	0.68412
		13.81	0.416822	-0.714306	-0.273398	-0.736672	0.192849
		13.82	-0.48173	-1.6834	-0.323291	-0.103072	-0.279028
		13.83	-0.235704	0.904027	-0.309371	-0.161255	-0.0489551
		13.84	0.581205	-0.249311	-0.154998	-0.535847	0.162819
		13.85	0.53397	-0.112456	-0.0198636	-0.232107	-0.10182
		13.86	0.634852	-0.525055	0.0700699	-0.538037	-0.196759
		13.87	-0.0645957	0.224912	0.109641	-0.294512	-0.0930616
		13.88	-0.149524	2.17889	0.120902	0.073198	-0.210992
		13.89	-0.495025	0.976912	0.197228	0.0170483	-0.364582
		13.9	0.974566	2.39505	0.244306	-0.243211	-0.243837
		13.91	1.13285	0.805804	0.248998	0.242116	0.236642
		13.92	-1.58502	-0.78985	0.238988	0.892296	0.199105
		13.93	-0.911221	0.0233045	0.313438	0.128722	-0.386636
		13.94	1.14677	-0.180805	0.40994	-0.218499	-0.287161
		13.95	1.16053	0.170952	0.371151	-0.327358	0.411817
		13.96	-0.480166	-0.0688186	0.32595	-0.445444	0.370057
		13.97	-0.900586	0.763418	0.227102	-0.52615	-0.0630316
		13.98	0.701481	2.16184	0.209897	0.120433	-0.036599
		13.99	0.778902	-0.320319	0.191597	0.229604	-0.0816439
		14	-0.622027	-0.0533344	0.0810183	-0.0450449	0.171265
		14.01	-1.45661	-1.48758	-0.0511448	1.12737	0.153434
		14.02	-0.979414	-1.91019	-0.0943128	1.15365	-0.276057
		14.03	0.834426	-1.65618	-0.138889	1.36527	-0.449198
		14.04	-1.93052	-0.407125	-0.194256	1.98057	-0.248842
		14.05	-1.06685	-0.147647	-0.230699	3.54041	0.0330017
		14.06	0.515514	0.304366	-0.342842	3.92376	-0.0866489
		14.07	-0.0900899	-1.12409	-0.386948	4.76147	-0.112925
		14.08	0.559308	-1.79304	-0.331268	6.99025	-0.0592779
		14.09	0.699448	0.830672	-0.267141	5.93889	-0.163757
		14.1	0.0935308	1.59659	-0.235235	4.324	-0.00703827
		14.11	0.165321	-0.142799	-0.211305	1.81337	0.102602
		14.12	1.37997	-2.24224	-0.184403	0.0857105	0.0678802
		14.13	-0.817221	-0.803301	-0.176426	-2.14808	-0.045827
		14.14	0.502689	0.291541	-0.260416	-4.92069	-0.11621
		14.15	-0.317661	2.24959	-0.289195	-6.11516	0.213338
		14.16	-0.553834	0.450449	-0.312968	-6.75439	0.543667
		14.17	-0.508476	-1.23529	-0.266047	-6.19118	0.558839
		14.18	-0.667697	-1.84981	-0.305617	-8.04943	0.436529
		14.19	-0.245557	0.6519	-0.249624	-8.71307	0.447008
		14.2	-0.514889	0.674735	-0.245401	-6.23247	0.258539
		14.21	0.510196	0.0653777	-0.366616	-4.28897	-0.0602163
		14.22	0.357544	0.117774	-0.352539	-2.70582	-0.174393
		14.23	2.39364	0.558213	-0.479697	-0.2063	-0.379128
		14.24	0.340809	1.83777	-0.477664	1.65462	-0.603414
		14.25	-0.536473	-1.30615	-0.508789	0.939218	-0.503002
		14.26	-0.792978	-2.50641	-0.590589	1.26392	-0.0753877
		14.27	-0.409471	-0.507537	-0.634383	2.76729	0.161098
		14.28	1.01899	0.566659	-0.559308	4.55861	0.0647521
		14.29	0.144206	0.0916539	-0.469844	3.92204	-0.277464
		14.3	0.30374	-0.234922	-0.455767	1.82057	-0.16188
		14.31	0.0541165	1.02462	-0.380849	-0.602476	0.128253
		14.32	0.835677	2.48748	-0.388356	-1.50197	0.0691315
		14.33	0.303428	0.484233	-0.30812	0.639388	0.170795
		14.34	0.705391	-1.45301	-0.184246	2.98579	-0.143111
		14.35	0.581205	-0.537255	-0.0803927	4.40189	-0.208958
		14.36	0.476413	1.30583	-0.0229917	2.18765	-0.0406656
		14.37	0.125907	0.974097	-0.0334709	-0.487674	-0.0664725
		14.38	-0.233201	2.09975	0.0387887	-0.104792	-0.0494243
		14.39	0.46781	0.818473	0.10573	2.41772	0.144988
		14.4	0.305461	0.432306	0.0891514	2.77183	0.02002
		14.41	0.192223	-1.58377	-0.0578702	1.48899	-0.116679
		14.42	0.449354	-2.32763	-0.0670982	-0.19629	0.118556
		14.43	0.98395	1.16695	0.0161098	-1.27424	0.167042
		14.44	-0.199418	0.199574	-0.0935308	-2.07035	-0.149055
		14.45	0.00578702	-0.00500499	-0.179398	-2.09037	-0.469374
		14.46	-0.0799235	0.566033	-0.188938	-1.62381	-0.150306
		14.47	-0.099787	1.27752	-0.158596	-1.69028	0.0383195
		14.48	-0.340339	0.243837	-0.211774	-1.40672	0.0459834
		14.49	0.618273	0.00844592	-0.164696	-2.35892	0.0553677
		14.5	0.0847721	-1.88892	-0.0237737	-3.34943	-0.110892
		14.51	0.606542	-1.18869	-0.00375374	-4.16243	-0.306556
		14.52	0.282	0.958143	-0.0536473	-3.7966	-0.00719468
		14.53	-0.998809	0.32376	-0.0547421	-2.01576	-0.0147022
		14.54	0.319381	0.369118	-0.0234609	1.55233	-0.0347221
		14.55	-0.188469	-0.899022	0.0159534	4.51356	0.33205
		14.56	0.135448	-0.450449	0.0838336	2.86098	0.30812
		14.57	-1.51542	-0.021584	0.10182	2.10757	-0.0788286
		14.58	-2.90493	1.37528	0.133884	4.09706	0.0333145
		14.59	-1.87359	-2.46824	0.120276	1.78788	0.441378
		14.6	-0.520676	-2.38425	0.118243	-0.193005	0.157344
		14.61	-0.871963	1.05058	0.168606	-0.743867	-0.149211
		14.62	-1.87359	1.15912	0.24196	-2.9617	0.149993
		14.63	-1.19682	1.72672	0.264013	-3.0995	0.62797
		14.64	1.60254	-2.31137	0.20974	-0.253065	0.56228
		14.65	3.48285	-0.0225225	0.137324	0.118556	0.205048
		14.66	6.5922	1.02399	0.219594	-1.60973	-0.22194
		14.67	5.53145	-0.778589	0.269018	-1.62365	-0.218186
		14.68	5.09086	0.664413	0.183777	-0.0658469	-0.129661
		14.69	8.20271	0.992083	0.171265	2.75744	-0.33815
		14.7	7.24066	0.330017	0.0879002	2.55583	-0.622027
		14.71	6.51431	-1.67026	0.0254942	1.80586	-0.573072
		14.72	6.31771	0.312499	0.0331581	1.77192	-0.230699
		14.73	6.81351	0.586992	-0.00609983	1.6834	-0.118712
		14.74	5.05708	-2.65343	-0.0872745	0.681461	-0.355667
		14.75	1.00194	-0.719937	-0.116053	-1.99308	-0.260885
		14.76	-1.93959	-0.309527	-0.149524	-4.01353	0.270426
		14.77	-2.76354	-0.160629	-0.12575	-1.1829	0.511604
		14.78	-4.1371	2.38097	-0.101664	1.00522	0.371621
		14.79	-5.02626	1.47616	-0.13576	-1.63522	0.293887
		14.8	-6.76425	1.11377	-0.129973	-1.79648	0.204735
		14.81	-9.97714	0.645957	-0.142642	-0.771707	-0.0198636
		14.82	-11.3122	-0.423704	-0.148899	0.780935	0.073198
		14.83	-9.90425	-0.134666	-0.141078	0.916696	0.0627188
		14.84	-6.82384	0.650962	-0.103854	0.962835	0.148116
		14.85	-2.69503	0.152496	-0.0609983	0.932023	0.0500499
		14.86	-1.87718	-0.434965	-0.00625624	1.10485	-0.0963461
		14.87	-6.15958	-1.29989	0.0422296	0.403371	0.0386323
		14.88	-6.99854	-1.16147	0.123092	-1.78756	0.0572446
		14.89	-2.29197	-0.359265	0.0672546	-1.30708	0.0825824
		14.9	1.88907	1.48992	-0.0372246	-1.90628	0.104323
		14.91	2.33233	2.2596	0.0658469	-1.56844	-0.0553677
		14.92	-1.23138	1.43925	0.170795	-1.15177	-0.214902
		14.93	-1.30849	3.01848	0.137794	-1.78584	-0.26589
		14.94	0.520988	0.00656905	0.137012	-1.20511	-0.266359
		14.95	1.83073	-1.76285	0.115428	1.1743	-0.129817
		14.96	5.93795	1.57047	0.125438	1.8678	0.0588087
		14.97	7.87708	1.64367	0.234922	1.80008	0.164539
		14.98	7.03968	-1.17836	0.22022	0.329391	0.0996306
		14.99	6.91236	0.166416	0.151245	0.495651	0.134822
		15	8.94486	1.33586	0.0276839	0.726193	0.14577
		15.01	9.65651	-1.2428	0.0534909	-2.06409	-0.0447321
		15.02	11.5761	0.355824	0.0389451	0.185967	-0.239458
		15.03	11.8884	-0.821757	-0.042386	4.43427	-0.137168
		15.04	11.2625	-1.79335	-0.0078203	4.03543	-0.0803927
		15.05	5.76669	0.142173	-0.0306556	2.43915	-0.0710083
		15.06	-1.64226	1.99965	-0.0558369	3.26247	0.0387887
		15.07	-7.22127	3.00988	-0.0550549	0.581987	0.143111
		15.08	-9.89972	-0.779528	0.0137637	-1.24843	0.235547
		15.09	-11.1466	-1.13613	0.104323	-1.51041	0.0853977
		15.1	-11.8246	0.329704	0.197697	-1.20652	0.128097
		15.11	-10.7473	1.8972	0.256193	-0.838336	0.0669418
		15.12	-12.4269	-0.338463	0.24806	0.205361	-0.0572446
		15.13	-9.14475	-1.78053	0.203015	-0.819724	0.0894642
		15.14	-6.19524	-0.172047	0.285285	-3.32363	0.0771082
		15.15	-1.53528	-0.403684	0.359734	-3.14016	-0.0757005
		15.16	1.38732	-0.179085	0.312499	-3.02474	-0.199418
		15.17	2.26789	-1.26423	0.18972	-0.727444	-0.322822
		15.18	4.30726	-1.97118	0.102446	1.13504	-0.221158
		15.19	7.00511	-1.68262	0.145145	-0.646582	0.144206
		15.2	5.38959	2.26382	0.109797	1.12472	0.400243
		15.21	2.51548	0.654716	0.15015	3.19553	0.0494243
		15.22	4.14976	-4.10206	0.210366	0.0575574	-0.509727
		15.23	0.8582	-1.19228	0.221158	-0.995211	-0.305305
		15.24	-0.440126	0.114802	0.193005	0.980353	0.140453
		15.25	-2.06518	-0.458739	0.147334	3.18771	0.261511
		15.26	-5.86429	-1.26986	0.208802	3.97177	0.108389
		15.27	-3.17661	0.0960333	0.231324	4.08392	0.209897
		15.28	-1.63194	1.74096	0.247904	-0.094782	0.434496
		15.29	-2.83408	-1.46459	0.31594	-0.133571	0.500186
		15.3	-4.45741	-0.404153	0.312656	2.69613	0.255255
		15.31	-4.35137	-0.633288	0.291854	2.41507	-0.132789
		15.32	2.27649	-0.721344	0.279185	1.11299	-0.248686
		15.33	4.57331	-0.321727	0.238363	-0.274493	-0.153747
		15.34	4.5461	1.35839	0.252752	-0.621557	-0.00125125
		15.35	1.7444	3.04116	0.247591	-1.34572	-0.12622
		15.36	1.67151	-1.50541	0.315627	-1.06575	-0.223504
		15.37	4.33573	0.281844	0.309058	0.209897	-0.306712
		15.38	2.53034	3.04851	0.247747	1.64164	-0.257288
		15.39	4.74817	1.76176	0.235704	0.195351	-0.238363
		15.4	2.78199	0.701481	0.195195	-1.91144	-0.0364426
		15.41	0.682399	0.590433	0.172047	-2.32232	0.0738236
		15.42	1.30286	0.752156	0.042386	-1.78146	0.01001
		15.43	-2.07128	-0.219125	-0.0506755	-1.67276	0.105887
		15.44	-2.26288	0.26198	-0.0420732	-0.925767	0.263388
		15.45	0.695225	-0.1123	-0.0383195	-0.185185	0.269957
		15.46	4.21342	-0.646113	-0.0298735	-1.48116	0.0223661
		15.47	5.69443	1.0634	-0.062406	-4.0664	-0.0603727
		15.48	4.55939	-0.942033	-0.174236	-2.92761	-0.195664
		15.49	4.03637	-0.728539	-0.226789	-0.00469218	-0.288725
		15.5	1.83933	-1.34666	-0.194882	1.09265	-0.282938
		15.51	0.316566	-2.38441	-0.215997	0.330642	-0.0638136
		15.52	0.241647	-0.632037	-0.177364	0.225381	-0.0405092
		15.53	-2.28869	-1.40828	-0.0685058	1.61145	-0.072416
		15.54	-3.74311	0.889012	-0.0577138	1.58987	-0.0123561
		15.55	-9.34479	1.08921	-0.032376	1.46897	0.208646
		15.56	-15.3086	0.35379	-0.00907155	2.1645	0.341278
		15.57	-14.5434	-1.68481	0.0891514	3.29454	0.157032
		15.58	-13.4534	-1.63241	0.195664	1.96696	0.147491
		15.59	-5.79437	0.841621	0.24978	0.614988	0.176113
		15.6	-3.40058	0.34816	0.249937	1.10157	0.114333
		15.61	-6.4921	-0.156562	0.154373	3.10247	0.0761697
		15.62	-4.81293	-1.92989	0.127627	4.62336	0.0502063
		15.63	-1.09234	0.799547	0.119963	0.730416	0.00453577
		15.64	4.33464	1.05293	0.0760133	-2.71599	-0.0561498
		15.65	4.479	-3.3474	0.0256506	-2.25444	-0.301864
		15.66	1.66666	-1.73188	-0.0118869	-1.15037	-0.345344
		15.67	-1.74706	0.117461	-0.0780466	-0.86821	-0.361923
		15.68	-0.950792	-0.387261	-0.0597471	-2.20454	-0.178772
		15.69	-1.31412	-0.226789	-0.0696007	-2.25053	-0.0226789
		15.7	-4.98028	0.226789	-0.0761697	-2.11852	0.182213
		15.71	-2.53112	0.678802	-0.0195507	-1.99511	0.440439
		15.72	0.430899	-1.9191	-0.0051614	-0.931554	0.294356
		15.73	0.574792	-2.92698	0.0217404	-0.914662	0.0767953
		15.74	-1.71421	-0.390546	0.0225225	-0.798922	-0.0223661
		15.75	-1.98417	3.31753	0.0813311	0.197541	-0.0182995
		15.76	1.44848	2.54222	0.0564626	-0.70977	0.162349
		15.77	2.78027	-0.699291	-0.0078203	-2.25616	0.0667854
		15.78	1.50244	0.992865	0.0289351	-1.38951	-0.416822
		15.79	-0.630473	0.188782	0.0162662	-0.0522396	-0.292479
		15.8	1.80962	2.096	0.00312812	1.17054	-0.191285
		15.81	2.29401	0.424329	-0.026589	1.61395	0.0051614
		15.82	2.73523	-1.54951	-0.0883694	0.4822	0.182526
		15.83	4.55188	2.08724	-0.115428	0.788755	0.139671
		15.84	1.30943	-0.675674	-0.0356606	0.279967	0.089777
		15.85	2.19954	0.654246	0.00813311	-1.83793	-0.0506755
		15.86	3.10794	-0.56619	-0.00359734	-1.63882	-0.107451
		15.87	2.67486	-1.07467	0.0475474	-0.0792978	-0.127784
		15.88	0.724785	0.281218	0.119807	0.142329	-0.142955
		15.89	2.11774	-1.50588	0.162975	-0.420732	-0.192223
		15.9	4.606	-0.250406	0.151245	0.557275	0.0325324
		15.91	1.53262	-1.38419	0.137012	-0.229917	0.124812
		15.92	0.768735	0.459052	0.128566	-1.21308	0.180805
		15.93	2.27633	1.72015	0.195977	-0.16188	0.35207
		15.94	5.71257	-0.497215	0.221158	-1.3013	0.40603
		15.95	10.6681	0.698353	0.18018	-1.76332	0.0753877
		15.96	11.5704	3.61392	0.16016	-0.583551	-0.205987
		15.97	3.03193	-0.0179867	0.12575	-1.06857	-0.0705391
		15.98	-2.41851	-2.8871	0.107138	-1.21387	0.0350349
		15.99	-0.0425424	0.280905	0.159534	-0.497684	-0.162349
		16	3.59327	1.58486	0.156875	-0.271677	-0.0792978
		16.01	3.11264	2.09584	0.135604	2.18828	0.0121997
		16.02	5.06646	2.30011	0.0877438	3.65349	0.125125
		16.03	7.0023	-1.21621	0.1001	1.39733	0.390233
		16.04	1.21887	-2.83048	0.150306	-0.121371	0.130599
		16.05	-7.41083	1.25969	0.0855541	-0.603102	-0.0703827
		16.06	-12.2191	1.57657	0.118556	0.330329	-0.132476
		16.07	-9.21638	-0.583394	0.0392579	1.28159	-0.0630316
		16.08	-9.35183	2.32638	-0.114646	1.78444	0.000625624
		16.09	-9.03808	0.830672	-0.148429	1.57298	-0.00391015
		16.1	-10.053	-1.76911	-0.12794	-0.441534	-0.114176
		16.11	-8.63471	2.23457	-0.191754	-2.12665	-0.320945
		16.12	-6.12345	2.26945	-0.265734	-1.14599	-0.386323
		16.13	-7.34185	-0.810027	-0.223817	-1.17993	-0.248842
		16.14	-5.74057	-1.68152	-0.24978	-2.2962	-0.2881
		16.15	-3.60735	1.08905	-0.275744	-1.76598	-0.176426
		16.16	-2.01576	2.43962	-0.285441	-2.08505	0.153121
		16.17	1.09078	2.15293	-0.327827	-1.37231	0.157032
		16.18	5.74761	1.59268	-0.265421	-1.11721	0.0733544
		16.19	1.55608	0.266672	-0.205987	-1.94835	0.127002
		16.2	-0.538819	2.31841	-0.223661	-0.671138	0.198948
		16.21	3.68258	1.66213	-0.206143	1.64946	-0.117617
		16.22	3.32801	2.30073	-0.137324	2.22816	-0.24587
		16.23	3.68977	4.88034	-0.145614	2.50891	-0.0140765
		16.24	0.629847	2.24114	-0.156875	1.39139	0.180805
		16.25	2.27993	-0.222566	-0.114333	1.28597	0.179867
		16.26	6.10202	0.736985	-0.137168	2.01169	0.0240865
		16.27	0.832549	0.611235	-0.157501	1.14317	0.0502063
		16.28	1.23561	-1.58455	-0.187374	1.50682	0.113082
		16.29	2.04532	-4.91584	-0.119181	0.94782	0.0614676
		16.3	1.41219	-7.76415	-0.129191	1.45364	0.0857105
		16.31	5.94577	-4.83764	-0.182369	1.86326	0.229448
		16.32	9.56657	0.896519	-0.180023	0.400556	0.295607
		16.33	6.26969	4.79885	-0.129348	-0.781404	0.217404
		16.34	2.57006	3.0909	-0.0448885	-1.0828	-0.000625624
		16.35	0.0078203	5.31483	-0.00891514	-0.790163	-0.148116
		16.36	-5.96063	14.4352	0.0206456	-0.724785	-0.12622
		16.37	-5.80986	23.1675	-0.00907155	-0.215371	-0.115584
		16.38	-4.17651	26.4753	0.0233045	-0.0306556	0.0287787
		16.39	-3.15142	26.881	0.0159534	1.1366	0.00813311
		16.4	1.68887	30.4537	0.0406656	0.683807	0.179867
		16.41	0.804865	32.4982	0.0958769	-1.377	0.247904
		16.42	3.0091	33.2217	0.0929052	-1.76864	-0.0548985
		16.43	8.15923	35.8825	0.0733544	-2.0655	-0.119338
		16.44	2.15574	32.5043	0.120589	-0.717747	-0.162349
		16.45	-3.95926	29.734	0.101507	0.649711	-0.0916539
		16.46	-2.61245	32.3787	0.0522396	0.495181	-0.188626
		16.47	-1.07169	26.721	0.0380067	0.723378	-0.27418
		16.48	0.561654	17.5219	0.046609	1.95664	-0.122309
		16.49	2.22941	6.03493	0.0558369	1.48461	-0.0833644
		16.5	6.40326	0.475005	-0.00594343	0.0400399	0.0645957
		16.51	7.92322	-6.64272	-0.0664725	0.287787	0.066629
		16.52	4.0334	-11.435	-0.127158	1.38279	-0.0364426
		16.53	4.17369	-13.4714	-0.129661	1.29895	-0.124186
		16.54	0.638293	-18.6861	-0.209115	1.49962	-0.241491
		16.55	-0.845374	-24.0588	-0.172829	2.51751	-0.0211148
		16.56	-5.57885	-20.7549	-0.126532	0.781248	0.15406
		16.57	-6.19415	-16.8707	-0.133258	-0.510978	0.127784
		16.58	-2.62715	-19.1239	-0.152496	-1.11408	0.106982
		16.59	-2.64373	-16.3382	-0.248686	-1.40327	0.100882
		16.6	-0.209584	-20.8586	-0.238363	-0.24978	-0.169388
		16.61	-2.17404	-23.1636	-0.136073	-0.642829	-0.195038
		16.62	1.44285	-24.3391	-0.0746057	-1.7763	-0.0444193
		16.63	2.25006	-25.0042	-0.103541	-2.4282	0.0971281
		16.64	0.906998	-33.5574	-0.15406	-1.44504	0.196759
		16.65	2.01013	-36.6318	-0.118243	0.347691	0.182057
		16.66	-1.26845	-38.4677	-0.08399	-0.00922795	0.152652
		16.67	-4.04153	-39.1611	-0.0534909	-1.70248	0.0290915
		16.68	-1.60645	-30.9613	-0.0652213	-1.16507	0.14796
		16.69	1.83167	-23.248	-0.195038	1.83198	0.148742
		16.7	6.5714	-16.3363	-0.252439	3.37274	0.109484
		16.71	9.70312	-9.5417	-0.274962	3.37055	0.170326
		16.72	5.54146	3.92032	-0.215997	2.63544	0.0578702
		16.73	1.64101	10.2383	-0.242899	2.04563	-0.122309
		16.74	-2.39067	13.4683	-0.27418	0.597002	-0.0248686
		16.75	-4.77883	11.5986	-0.276526	1.30865	0.082426
		16.76	-2.41913	12.4967	-0.317191	1.85294	0.202233
		16.77	-2.23754	16.8648	-0.336429	-0.154998	0.0289351
		16.78	-2.28728	11.5207	-0.37381	-0.585428	-0.115584
		16.79	-2.15293	-2.31872	-0.385072	-1.2317	-0.282
		16.8	-6.00192	-11.3474	-0.309215	-1.95883	-0.321727
		16.81	-9.372	-15.0514	-0.210366	-2.57522	-0.128253
		16.82	-7.20656	-6.58375	-0.229917	-1.40859	-0.210679
		16.83	-7.7959	7.58022	-0.142642	-0.0908719	-0.0954077
		16.84	-8.33628	6.00318	-0.145301	-0.449667	-0.133414
		16.85	-4.44021	5.28558	-0.222409	-1.11799	-0.0542729
		16.86	-4.80448	1.58674	-0.214589	-0.515358	0.0986922
		16.87	-5.41759	-0.591371	-0.245714	-0.380067	0.027371
		16.88	-3.04038	3.83461	-0.243681	-1.24374	-0.00891514
		16.89	2.30683	-0.715557	-0.268236	-0.205987	0.0267454
		16.9	5.40054	-4.76788	-0.337837	-0.170639	0.125125
		16.91	5.43495	2.33467	-0.312812	-1.22622	0.339088
		16.92	2.09553	5.28105	-0.258539	-1.42846	0.138889
		16.93	0.795012	7.79997	-0.267611	-0.602789	-0.0938436
		16.94	3.48222	10.9763	-0.276057	0.167667	-0.0542729
		16.95	3.81912	-3.78127	-0.26198	-0.291072	0.0495807
		16.96	3.95035	-7.93057	-0.207864	1.28222	0.124186
		16.97	3.9491	4.89332	-0.153434	1.17445	0.0869617
		16.98	4.42175	13.9156	-0.0924359	-0.682399	-0.124656
		16.99	9.2658	8.60202	-0.0351913	-1.01289	-0.292948
		17	10.6132	2.59837	-0.0534909	-0.725724	-0.227258
		17.01	5.35206	3.12249	-0.12622	1.14161	-0.346126
		17.02	1.60488	5.59026	-0.116992	1.83417	-0.275744
		17.03	-1.07263	9.77225	-0.0254942	2.15027	-0.0733544
		17.04	-3.43718	2.56303	0.0509884	2.63622	0.00969717
		17.05	-3.86135	-7.87614	0.155624	1.5517	-0.00985358
		17.06	-3.31018	-11.0593	0.266829	0.690376	0.173298
		17.07	-5.3275	-4.66841	0.282938	0.90215	0.183464
		17.08	-7.33012	3.75421	0.286692	0.941564	0.0864925
		17.09	-4.57034	3.92376	0.314689	1.04276	0.00844592
		17.1	0.0918103	-3.62361	0.325794	-0.848815	-0.138263
		17.11	-1.22919	-5.96392	0.322666	-2.29573	-0.141078
		17.12	-2.98751	-14.9673	0.231794	-1.72797	0.0269018
		17.13	-0.91216	-21.0083	0.159065	-0.740582	0.143268
		17.14	0.0347221	-23.3406	0.155937	-0.842872	-0.0431681
		17.15	0.00078203	-29.0271	0.15578	-1.19432	0.0121997
		17.16	0.0586522	-28.0883	0.157657	0.0137637	0.22022
		17.17	1.4455	-19.5584	0.116835	-0.233671	0.113394
		17.18	4.07485	-5.203	0.0691315	-0.70023	-0.03003
		17.19	2.99001	-5.64172	0.0633444	-0.754033	-0.08399
		17.2	1.03494	-10.968	0.0807055	-0.156562	-0.117617
		17.21	0.0500499	-4.42113	0.123248	-0.14796	0.068193
		17.22	-2.90352	-2.73398	0.141391	-1.86874	0.0459834
		17.23	-6.51149	-7.27053	0.138419	-2.47997	0.0614676
		17.24	-5.67097	-3.16925	0.189095	-2.00591	0.171421
		17.25	-3.70588	-0.617491	0.19629	-1.20745	0.115897
		17.26	-2.73429	-2.30902	0.132945	-0.292479	0.0275275
		17.27	-1.6138	-9.47257	0.032376	-0.0434809	-0.0467654
		17.28	-5.74104	-15.8602	-0.0237737	0.503627	0.0548985
		17.29	-7.42772	-10.0833	-0.00140765	0.0212712	0.204735
		17.3	-3.1289	-11.8046	0.0228353	-0.350662	0.12794
		17.31	0.163601	-9.71969	0.0780466	-0.205361	0.00954077
		17.32	0.255255	5.22083	0.0791414	0.263857	0.0696007
		17.33	-0.190972	7.50702	0.00719468	0.997245	0.0181431
		17.34	2.01811	9.89612	-0.0164226	1.73016	-0.108702
		17.35	4.19137	8.82709	-0.0606855	1.64774	-0.115115
		17.36	0.838805	10.7568	-0.10792	0.834739	-0.0943128
		17.37	1.09062	10.7509	-0.0941564	2.09772	0.058183
		17.38	2.94575	1.49071	-0.0778902	2.34734	0.141547
		17.39	7.05141	1.8373	-0.108702	0.630629	-0.133571
		17.4	8.45906	6.09483	-0.116522	-0.490333	-0.248998
		17.41	5.50424	0.575574	-0.0409784	-0.249937	-0.249468
		17.42	2.36736	-3.01785	-0.0151714	-0.0802363	-0.164383
		17.43	-0.265265	3.73654	-0.0295607	0.814562	0.0580266
		17.44	2.90071	3.87324	-0.0972845	1.194	0.0827388
		17.45	1.37152	5.49048	-0.103541	1.19729	0.18018
		17.46	1.07998	-0.594656	-0.0164226	0.271208	0.263388
		17.47	1.81619	1.3368	0.048173	-1.71765	0.216466
		17.48	2.73538	7.14901	0.0946256	-2.49217	0.23414
		17.49	2.7418	6.83463	0.0843028	-1.1255	0.00625624
		17.5	-2.0949	11.0077	-0.00985358	1.39749	-0.015797
		17.51	-5.10572	2.56193	-0.0472346	1.22873	-0.000469218
		17.52	-2.27336	-3.06087	0.01001	0.0580266	-0.326107
		17.53	-0.212712	-1.4735	0.0233045	-0.485484	-0.256819
		17.54	-0.86774	0.598253	0.0949384	-0.72197	-0.0675674
		17.55	-2.92088	8.26965	0.191754	-1.00585	-0.0727288
		17.56	-4.45053	10.358	0.156719	-1.2184	-0.11183
		17.57	-1.43894	9.87282	0.114958	-1.29582	-0.0506755
		17.58	3.13422	9.58534	0.103384	-1.53904	-0.162975
		17.59	3.06055	12.5819	0.0362862	-2.4587	-0.326107
		17.6	0.120276	15.7934	0.00500499	-2.8982	-0.158908
		17.61	0.108077	17.3831	-0.042386	-1.92864	-0.0453577
		17.62	0.0290915	16.795	-0.0711647	-0.360672	0.0552113
		17.63	1.70045	9.02619	-0.121527	0.621714	0.40603
		17.64	0.231794	8.28311	-0.110579	1.22685	0.562749
		17.65	0.645644	7.50389	-0.108233	-0.0118869	0.197228
		17.66	2.10272	4.45898	-0.106669	-1.50854	-0.175957
		17.67	2.66015	6.32709	-0.000312812	-0.780622	-0.0658469
		17.68	4.98966	11.8809	0.0426988	0.838336	0.152183
		17.69	3.14063	9.55218	0.0609983	2.2316	0.186436
		17.7	-0.373967	2.86802	0.132632	1.48242	0.209584
		17.71	-0.947195	2.85738	0.176426	1.532	0.136073
		17.72	-3.00925	6.45081	0.102602	1.74221	-0.0814875
		17.73	-1.9141	8.16627	0.117461	0.633288	-0.233358
		17.74	2.12071	4.92522	0.106356	0.978007	-0.119807
		17.75	3.41825	6.01553	0.111048	2.72178	-0.0971281
		17.76	3.29704	7.06893	0.133258	3.38197	-0.100569
		17.77	-1.03916	0.285754	0.127471	3.06259	-0.141235
		17.78	-0.843028	-1.66791	0.129661	1.05699	-0.0855541
		17.79	-0.910752	-0.351913	0.158908	-1.01414	0.114958
		17.8	1.1183	-1.47381	0.198792	-1.7006	0.036599
		17.81	3.30642	-3.70714	0.204579	-1.49868	-0.203484
		17.82	1.12565	-2.41053	0.206769	-0.17017	-0.33424
		17.83	0.706486	1.4943	0.1758	0.508319	-0.286536
		17.84	0.769674	-2.82532	0.193787	0.756692	-0.0276839
		17.85	1.46193	-3.93392	0.211461	0.361298	0.272772
		17.86	-2.0156	-8.04865	0.222722	-0.27371	0.260572
		17.87	-5.01109	-9.76646	0.190972	-1.86577	0.248998
		17.88	-4.37296	-5.05051	0.146396	-2.24865	0.217874
		17.89	-3.39651	-1.83902	0.118712	-2.09772	0.136855
		17.9	-2.01373	1.9399	0.0952513	-2.10116	0.0131381
		17.91	-3.56121	2.81828	0.0761697	-0.467967	-0.254942
		17.92	-5.22255	7.76869	0.0126689	0.378503	-0.143268
		17.93	-2.29776	6.61926	-0.0381631	0.542416	0.287943
		17.94	-0.284346	7.04515	-0.0588087	0.432932	0.332363
		17.95	0.214433	10.3514	-0.0975973	0.082426	0.1062
		17.96	0.621245	7.35312	-0.0635008	-0.766389	-0.197072
		17.97	2.2047	5.12417	-0.00609983	-0.262293	-0.158283
		17.98	5.60778	7.81357	0.0222097	0.813468	-0.0769518
		17.99	4.94306	17.824	-0.0143894	0.0907155	-0.154373
		18	3.92892	19.4877	0.0270582	-0.0941564	-0.078203
		18.01	7.55003	13.1786	0.0749185	0.437624	-0.129661
		18.02	7.76822	4.6975	0.0369118	0.0151714	-0.115428
		18.03	1.97259	-1.56578	0.0794542	-0.672702	-0.0538037
		18.04	0.936403	1.17242	0.0519268	0.149055	0.0880566
		18.05	2.03422	4.54375	0.0602163	0.474849	0.0289351
		18.06	0.276213	0.317973	0.0792978	-0.289977	-0.0306556
		18.07	0.930303	-6.16928	0.0470782	-0.545701	0.0880566
		18.08	1.03244	-7.21079	0.057401	0.309058	0.139827
		18.09	0.119963	-2.66485	0.08399	1.69403	0.214902
		18.1	-0.13185	-1.54326	-0.00391015	1.51526	0.115897
		18.11	1.6748	-5.71242	-0.0699135	1.44722	-0.0101664
		18.12	2.31856	-5.58182	-0.0633444	1.81494	-0.0636572
		18.13	2.49389	-1.83621	-0.0558369	1.39655	0.000469218
		18.14	2.86958	0.330329	0.0502063	1.4064	0.0184559
		18.15	-0.821601	-8.2989	0.0904027	1.12346	-0.111048
		18.16	-2.12759	-14.7098	0.119025	0.799391	0.0203328
		18.17	-3.62361	-11.4574	0.118712	1.22982	0.112612
		18.18	-3.48473	-11.9427	0.144206	0.881973	0.00656905
		18.19	-1.28097	-12.5746	0.225381	0.654872	-0.138106
		18.2	-4.99311	-11.202	0.279341	0.823008	-0.116053
		18.21	-3.2864	-13.1028	0.345501	0.290759	-0.0419168
		18.22	-2.3048	-7.33982	0.369587	-0.619681	-0.0534909
		18.23	-4.29788	-4.16822	0.341278	-0.555554	-0.0910283
		18.24	-2.78841	-7.28461	0.354416	-0.0669418	-0.00125125
		18.25	-5.98675	-7.24035	0.360359	0.554772	0.00578702
		18.26	-8.73496	-11.211	0.327201	0.476256	-0.0397271
		18.27	-6.17084	-13.0873	0.351131	-0.577138	-0.0420732
		18.28	-0.536003	-9.56454	0.373185	-1.09875	-0.131225
		18.29	2.03766	-10.1686	0.381631	-2.44134	0.00672546
		18.3	0.725411	-14.0376	0.358013	-3.43984	0.026589
		18.31	-1.80727	-8.8665	0.394769	-3.04257	0.00484859
		18.32	-2.29229	-11.2038	0.350037	-1.30927	-0.163288
		18.33	0.982386	-15.3858	0.252283	0.00578702	-0.214433
		18.34	1.75378	-13.6139	0.223973	0.396176	-0.066629
		18.35	0.601381	-9.8237	0.163131	0.97222	0.0893078
		18.36	1.10704	-3.75844	0.120276	-0.127784	0.31375
		18.37	0.998965	-1.64367	0.145458	-1.16225	0.271677
		18.38	0.565408	-3.88184	0.129817	-0.461554	0.0713211
		18.39	-0.470782	-9.12003	0.041604	0.0827388	0.0487987
		18.4	1.29066	-7.94746	-0.020802	1.07451	0.0261198
		18.41	3.37806	-5.1345	-0.0752313	0.820506	0.0710083
		18.42	3.80692	-2.44854	-0.0721032	0.391015	0.0746057
		18.43	4.85844	-2.8627	-0.0717904	1.16382	-0.0162662
		18.44	5.09446	-7.11507	-0.0586522	0.888855	0.0189251
		18.45	4.49573	-5.4936	-0.0514576	0.395864	0.00422296
		18.46	3.35037	-1.64602	-0.0692879	-1.09891	0.0078203
		18.47	0.757474	0.163444	-0.089777	-1.61724	-0.00875874
		18.48	-0.447165	1.35448	-0.0808619	-1.1793	0.132789
		18.49	1.67433	3.25997	-0.0536473	-0.937185	0.0800799
		18.5	0.124343	6.40232	-0.0764825	-0.207394	-0.14405
		18.51	0.396646	6.13065	-0.0752313	0.250875	-0.0661597
		18.52	2.31669	1.59284	-0.103072	-0.524429	0.057401
		18.53	0.839744	-3.47112	-0.135135	-2.28368	-0.0167354
		18.54	-3.71026	-6.01006	-0.16188	-2.61683	-0.094782
		18.55	-4.91412	-6.98978	-0.195195	-1.94851	-0.131225
		18.56	-3.51804	-6.14582	-0.166103	-1.3282	-0.00641265
		18.57	-3.20476	-6.59767	-0.136699	-0.50785	-0.0925924
		18.58	-2.31778	-6.31614	-0.0929052	-0.303428	-0.180962
		18.59	-3.47268	-2.08395	-0.0875874	-0.66019	0.0198636
		18.6	-2.7504	3.511	-0.0886822	-0.11402	0.0525524
		18.61	-1.95648	5.63374	-0.116835	0.352539	-0.0783594
		18.62	-2.57006	3.04225	-0.145301	0.0595907	-0.047391
		18.63	-2.80311	0.488769	-0.119025	0.712117	0.0778902
		18.64	-0.53006	-1.37497	-0.173923	0.788599	0.0744493
		18.65	2.70645	0.578233	-0.139514	0.301082	0.0972845
		18.66	3.98335	-2.27618	-0.132632	0.28982	-0.0719468
		18.67	2.6162	-3.17661	-0.175331	-0.151557	-0.176113
		18.68	0.484546	2.60729	-0.188156	-0.389451	-0.100882
		18.69	-2.79075	-5.71461	-0.196602	0.0952513	0.0426988
		18.7	-4.14617	-7.99673	-0.110423	0.826449	0.0228353
		18.71	-0.900742	1.80618	-0.125594	1.36308	0.0342529
		18.72	-0.201451	7.62698	-0.135135	1.89345	0.0330017
		18.73	1.18399	8.53961	-0.172359	1.82932	-0.0381631
		18.74	2.90602	5.30216	-0.238363	1.68043	0.0541165
		18.75	1.29958	8.10121	-0.2063	1.38607	-0.0125125
		18.76	1.24984	9.65135	-0.221314	1.12487	-0.100256
		18.77	3.84634	4.45288	-0.197228	-0.00750749	-0.0325324
		18.78	5.17985	6.60174	-0.207551	-1.62177	0.0336273
		18.79	4.16321	7.21532	-0.203953	-2.57741	0.209271
		18.8	1.77818	0.462336	-0.137168	-2.60275	0.219438
		18.81	0.132476	2.13463	-0.188938	-0.681305	-0.100413
		18.82	1.78616	1.5467	-0.291541	1.06857	-0.120276
		18.83	2.86301	3.30408	-0.266829	0.898083	-0.0151714
		18.84	0.835834	1.55968	-0.217248	0.217092	0.0317504
		18.85	-1.79757	4.38625	-0.245714	-1.38842	0.015015
		18.86	-0.932649	6.36995	-0.290759	-0.983012	-0.0147022
		18.87	1.21262	-0.465933	-0.31813	1.20386	0.094
		18.88	0.860859	1.35604	-0.335334	1.21011	0.103384
		18.89	0.372872	1.58955	-0.339401	1.70326	-0.0167354
		18.9	-0.0871181	4.42817	-0.301394	0.983325	-0.0783594
		18.91	-0.443098	9.1205	-0.334083	-0.801112	-0.0514576
		18.92	-1.59049	6.33476	-0.399617	-1.31616	0.0628752
		18.93	-3.01222	3.45063	-0.356918	-0.7642	0.0858669
		18.94	-1.55843	7.03358	-0.288882	0.170013	0.0710083
		18.95	-3.05836	5.73525	-0.288725	1.75894	0.128253
		18.96	-4.7599	8.07837	-0.269644	1.87265	0.0156406
		18.97	-3.76516	6.91127	-0.2942	0.742616	-0.191597
		18.98	-3.89654	2.25381	-0.298579	-0.365364	-0.232263
		18.99	-1.27017	-1.43393	-0.294982	-0.545075	-0.0484859
		19	-1.4466	-4.09049	-0.223973	-0.0417604	-0.0841464
		19.01	-3.12093	-2.22237	-0.0828952	-0.897927	-0.0894642
		19.02	-1.90549	-1.96821	-0.0391015	-0.0231481	-0.0211148
		19.03	1.02884	-0.231481	-0.057401	0.81378	-0.0850849
		19.04	1.51526	2.63122	-0.106982	-0.0513012	0.0464526
		19.05	0.315471	7.17325	-0.102759	-0.680679	0.131225
		19.06	-1.10907	7.18748	-0.124968	-0.649711	0.0459834
		19.07	-0.871494	3.61532	-0.0968153	-0.537567	-0.0855541
		19.08	4.41112	1.77083	-0.0853977	0.124812	-0.111987
		19.09	6.31083	2.03437	-0.124186	0.134666	-0.0613112
		19.1	4.4083	7.61916	-0.160473	0.274649	0.0641265
		19.11	0.476413	6.61676	-0.206612	0.500812	0.094
		19.12	-0.954546	7.03186	-0.229448	-0.00891514	0.0364426
		19.13	2.11273	7.46104	-0.203484	-0.0242429	0.0509884
		19.14	5.08585	4.40001	-0.164852	0.157814	0.185967
		19.15	5.66518	7.48512	-0.15187	0.310622	0.360516
		19.16	5.95704	5.8122	-0.104636	-0.03003	0.244306
		19.17	1.19072	9.37028	-0.08399	-0.364895	0.0677238
		19.18	-3.22337	8.00173	-0.0620932	-0.0470782	0.0517704
		19.19	-2.88334	4.02339	-0.0340965	0.304992	-0.0730416
		19.2	-3.12452	9.52638	0.010792	1.08499	-0.0725724
		19.21	-1.47741	13.5659	0.0340965	1.86123	0.0136073
		19.22	-0.833018	13.7866	0.00156406	0.505504	-0.116522
		19.23	0.518955	11.2534	-0.0721032	-0.453734	-0.066629
		19.24	-0.867428	5.15639	-0.0542729	-0.669105	-0.0985358
		19.25	-3.08996	4.11567	0.000938436	-1.27768	-0.167667
		19.26	-1.04745	0.659564	-0.00656905	-1.34071	-0.0336273
		19.27	0.837867	0.384759	-0.00234609	-2.08724	0.010792
		19.28	0.237424	0.718686	0.0555241	-1.81978	-0.0775774
		19.29	-1.29848	0.496589	0.0952513	-0.132476	-0.0899334
		19.3	-0.98395	4.18527	0.0647521	0.959394	-0.223661
		19.31	-0.706173	-0.00359734	0.0600599	1.47084	-0.247434
		19.32	-1.532	-5.54678	0.0946256	0.784845	-0.0575574
		19.33	0.936559	-9.58972	0.156406	-0.178772	-0.0189251
		19.34	2.66125	-10.0641	0.192692	-0.27418	0.0994742
		19.35	1.96368	-8.56698	0.245245	0.986296	0.146709
		19.36	0.169701	-7.40676	0.205361	1.42611	0.0861797
		19.37	-3.30079	-8.86071	0.166729	0.591527	0.0857105
		19.38	-2.26445	-3.24277	0.170326	0.66191	0.14624
		19.39	-0.643141	-4.10691	0.154529	1.27174	0.144676
		19.4	-1.89627	-2.18562	0.180336	0.909344	0.0847721
		19.41	-1.39358	-0.184559	0.221471	0.369275	-0.0822696
		19.42	0.391171	-3.56043	0.278715	0.543511	-0.0597471
		19.43	1.58596	-6.60956	0.325168	-0.206612	-0.0433245
		19.44	1.14255	-6.86356	0.379754	-0.56181	-0.118712
		19.45	-1.39123	-1.55968	0.366928	-0.11183	-0.00500499
		19.46	-1.93693	-2.46277	0.307963	0.802832	0.120276
		19.47	-2.35438	2.43243	0.312343	0.81206	0.195038
		19.48	-5.04237	2.18546	0.336899	-0.202077	-0.00656905
		19.49	-5.4495	1.66463	0.379754	-0.31985	0.00437937
		19.5	-3.81552	2.70895	0.498935	-0.550862	0.088995
		19.51	0.157344	-2.04986	0.549298	-1.55108	0.041604
		19.52	2.94841	2.44478	0.537098	-1.97009	-0.00500499
		19.53	1.06309	5.70944	0.524586	-1.07263	-0.0761697
		19.54	0.787817	3.82475	0.478602	0.235547	0.0910283
		19.55	2.43368	1.29786	0.471095	0.872433	0.0627188
		19.56	4.07469	-0.873684	0.536473	0.405248	-0.177677
		19.57	4.08923	1.12847	0.482356	-0.346439	-0.225381
		19.58	2.41319	-2.55599	0.400399	-0.718998	-0.130443
		19.59	2.86849	-6.13987	0.34425	-0.735108	-0.0570882
		19.6	1.9629	-7.23628	0.265265	-0.860859	0.0613112
		19.61	1.08327	-3.98319	0.248842	-0.368493	0.0725724
		19.62	1.85748	-4.2447	0.250406	0.379285	-0.100882
		19.63	3.33348	-7.8386	0.248686	0.871181	-0.139201
		19.64	3.44891	-8.51552	0.190503	1.22403	-0.0564626
		19.65	0.844123	-6.40921	0.193318	0.593092	-0.0758569
		19.66	-1.29567	-2.72146	0.154216	0.366303	-0.116522
		19.67	-1.38842	-3.83195	0.133727	1.18133	-0.040822
		19.68	0.442629	-3.97396	0.128722	1.80633	0.0248686
		19.69	-2.64608	-4.50512	0.0968153	2.30542	0.027371
		19.7	-4.06468	-2.72209	0.111987	1.24233	0.0312812
		19.71	-2.05439	0.693035	0.0719468	-0.956892	0.0883694
		19.72	-1.77927	-0.0825824	0.0367554	-1.15834	0.143737
		19.73	-1.99558	0.0885258	-0.00672546	-0.866802	0.167042
		19.74	-1.05371	0.848033	-0.00328453	-0.917321	0.146396
		19.75	-0.210366	1.62709	0.0294043	-1.64914	0.0769518
		19.76	-1.15412	3.07619	0.103072	-1.8703	0.088213
		19.77	-0.98395	3.53743	0.187531	-1.8459	0.0996306
		19.78	-1.29504	9.02588	0.222409	-1.83855	-0.0700699
		19.79	-0.804865	11.6834	0.259165	-0.538037	-0.0871181
		19.8	-0.756379	13.2695	0.259478	0.0913411	-0.0151714
		19.81	-1.12284	11.9799	0.203328	-0.0533344	0.00391015
		19.82	-1.34149	8.38493	0.13404	-0.186749	0.0541165
		19.83	-0.8399	4.42942	0.0597471	0.0209584	0.00078203
		19.84	1.53121	1.55984	-0.0153278	0.459208	-0.0176739
		19.85	2.02452	2.8713	-0.015015	1.14395	0.0464526
		19.86	0.627344	0.972063	-0.058183	0.161567	0.174549
		19.87	-1.55921	1.61474	-0.153747	-0.734795	0.165321
		19.88	-4.53312	4.70938	-0.202859	-0.685058	0.0375374
		19.89	-4.3068	3.43389	-0.23586	-0.062406	-0.0129817
		19.9	-3.62878	0.690376	-0.243368	0.851318	-0.0412912
		19.91	-0.633444	2.54269	-0.218656	1.11705	-0.021584
		19.92	1.60832	-0.318755	-0.200043	0.824416	-0.168136
		19.93	-1.25641	-4.91568	-0.21975	0.00203328	-0.266359
		19.94	-4.59724	-4.36107	-0.260416	-0.299987	-0.0980666
		19.95	-3.99602	-5.63296	-0.302646	-0.211148	-0.00907155
[truncated: 15,004 more rows]

## Sheet: E fft
	Data for Ground Acceleration FFT (*unit=Gal)
	EW	9.12 EQ#1	9.12 EQ#2	9.12 EQ#3	9.12 EQ#4	9.12 EQ#5
	Frequency	Acceleration amp. (Gal)	Acceleration amp. (Gal)	Acceleration amp. (Gal)	Acceleration amp. (Gal)	Acceleration amp. (Gal)
	0	0.00382751	0.00786328	0.00749689	0.000990128	0.000686028
	0.00610352	0.00252681	0.00569072	0.00502039	0.000557799	0.000404999
	0.012207	0.000241745	0.00112932	0.000999173	0.000236315	9.9087e-05
	0.0183105	0.000655509	0.00159467	0.00205911	4.74888e-05	6.74153e-05
	0.0244141	0.000137604	0.000627851	0.00078204	0.000126411	8.69374e-05
	0.0305176	0.000362505	0.00122687	0.00121736	4.25998e-05	0.000106459
	0.0366211	5.62588e-05	0.000142014	0.000693534	0.000119849	2.73236e-05
	0.0427246	0.000286348	0.00127173	0.00117441	2.22774e-05	5.20831e-05
	0.0488281	8.17026e-05	0.000236557	0.000675216	0.000188502	1.12741e-05
	0.0549316	0.000294011	0.00162758	0.000903439	0.000199723	6.92715e-05
	0.0610352	0.000238775	0.0007332	0.000652049	0.000155701	5.61817e-05
	0.0671387	0.000374365	0.00217749	0.000876663	0.000417441	2.99364e-05
	0.0732422	0.000421341	0.00147163	0.000649186	0.000332976	4.0726e-05
	0.0793457	0.000517647	0.00301206	0.000916715	0.000391842	1.02378e-05
	0.0854492	0.000643304	0.00244338	0.000645353	0.000625586	2.21808e-05
	0.0915527	0.000729519	0.00396279	0.000881376	0.000340988	5.39666e-06
	0.0976562	0.000969573	0.00383034	0.000672173	0.000701907	1.58742e-05
	0.10376	0.00107267	0.00546402	0.00082401	0.000850715	5.74813e-05
	0.109863	0.00140988	0.00598585	0.000708676	0.000816844	6.03419e-05
	0.115967	0.00153516	0.00744754	0.000773385	0.00123415	4.63393e-05
	0.12207	0.00188868	0.0079515	0.000776026	0.00114267	3.86618e-05
	0.128174	0.00204947	0.00979072	0.000751764	0.000877377	3.67215e-05
	0.134277	0.00232601	0.0100058	0.00076275	0.00139569	1.22932e-05
	0.140381	0.00259994	0.0124728	0.00081886	0.00164443	2.31773e-05
	0.146484	0.00298664	0.0130245	0.000784656	0.00131475	2.51028e-05
	0.152588	0.00305417	0.014824	0.000727478	0.0015923	6.31197e-06
	0.158691	0.00330626	0.0149375	0.000731009	0.00151462	2.94291e-06
	0.164795	0.00348099	0.0171991	0.00062894	0.00111649	1.21425e-05
	0.170898	0.00397746	0.0182856	0.000733927	0.00183818	2.2607e-05
	0.177002	0.00423031	0.0206339	0.000741641	0.00119813	2.09625e-05
	0.183105	0.00462305	0.0213474	0.000846155	0.000471203	1.27638e-05
	0.189209	0.00463068	0.0224815	0.000693628	0.00152971	1.6019e-05
	0.195312	0.00547476	0.0256816	0.000740549	0.000912337	1.30214e-05
	0.201416	0.00517827	0.0253141	0.000680855	0.00107187	4.94647e-05
	0.20752	0.00577278	0.0275128	0.000721049	0.0014696	4.93529e-05
	0.213623	0.00697853	0.0337396	0.000611784	0.000976221	6.97191e-05
	0.219727	0.00717141	0.0340476	0.000796388	0.00103215	5.14696e-05
	0.22583	0.00697957	0.033935	0.00080422	0.00153336	4.01937e-05
	0.231934	0.00902211	0.0427584	0.00107988	0.00225074	5.79072e-05
	0.238037	0.00789609	0.0379325	0.000738283	0.00419564	8.89676e-05
	0.244141	0.00896336	0.0421423	0.000873009	0.00337312	6.27454e-05
	0.250244	0.00861877	0.0404743	0.000888531	0.00270951	9.93046e-05
	0.256348	0.00787254	0.0366099	0.000810617	0.00564961	3.36568e-05
	0.262451	0.00793331	0.0399129	0.00102498	0.0051895	5.79081e-05
	0.268555	0.008902	0.0441238	0.00119069	0.000776796	0.000101522
	0.274658	0.0088388	0.0441069	0.000707291	0.00386232	0.000143517
	0.280762	0.00923266	0.042387	0.000974572	0.00435264	7.04344e-05
	0.286865	0.00758162	0.0360477	0.000718586	0.000614872	2.06664e-05
	0.292969	0.00937785	0.0435743	0.00115905	0.00502651	1.96328e-05
	0.299072	0.0117836	0.0561258	0.000611662	0.00805145	0.000114313
	0.305176	0.0106721	0.0395544	0.000986593	0.00928328	0.000109652
	0.311279	0.00719552	0.0292521	0.00129407	0.00861158	1.73721e-05
	0.317383	0.00876867	0.0341382	0.000425107	0.0066078	6.76759e-05
	0.323486	0.00612536	0.0255867	0.000961111	0.00764157	0.000134085
	0.32959	0.0102995	0.0471784	0.00191899	0.00517383	8.30793e-05
	0.335693	0.0125794	0.055097	0.00163582	0.00663899	0.000125419
	0.341797	0.00926095	0.0388377	0.0017882	0.0191201	0.000116193
	0.3479	0.0104992	0.0420544	0.00247208	0.023513	5.04275e-05
	0.354004	0.00631684	0.0239576	0.00104061	0.0160887	0.000207127
	0.360107	0.00388524	0.0251252	0.00204539	0.0137511	0.00015664
	0.366211	0.00552616	0.0325443	0.00211046	0.0219199	0.000202975
	0.372314	0.0100364	0.0471724	0.00132066	0.0218819	0.000219123
	0.378418	0.0103908	0.0419303	0.000642238	0.0180954	0.000133709
	0.384521	0.0079903	0.0173003	0.00170217	0.022334	0.000229451
	0.390625	0.00767157	0.0245809	0.00152803	0.0222717	8.26009e-05
	0.396729	0.0054682	0.00711421	0.00183821	0.0142671	3.07557e-05
	0.402832	0.0050923	0.0261015	0.00128452	0.00770855	7.41127e-05
	0.408936	0.0044189	0.0105305	0.00166028	0.00726493	0.000136542
	0.415039	0.00294667	0.0190849	0.00121238	0.00445655	5.44435e-05
	0.421143	0.00300374	0.00736879	0.000498618	0.0046458	0.000195289
	0.427246	0.00512094	0.0172487	0.00162948	0.00756777	0.000113103
	0.43335	0.00295518	0.00860378	0.00251722	0.0128283	0.00028095
	0.439453	0.00694773	0.0379842	0.00164419	0.0171864	0.00038749
	0.445557	0.00857084	0.0333643	0.00297263	0.0148434	0.000111948
	0.45166	0.00722857	0.03574	0.00195373	0.00805521	9.7647e-05
	0.457764	0.00658943	0.0348559	0.00158793	0.00729736	1.0172e-05
	0.463867	0.00597496	0.0313872	0.00239606	0.00918837	5.51639e-05
	0.469971	0.00869448	0.0303447	0.00252885	0.0075995	0.000148905
	0.476074	0.0201956	0.0607796	0.00212001	0.00736807	8.27305e-05
	0.482178	0.0127625	0.0312717	0.00140413	0.0119036	0.000132665
	0.488281	0.0143759	0.0889933	0.000804674	0.0167455	0.000101412
	0.494385	0.0273923	0.113137	0.00183513	0.0165653	0.000113969
	0.500488	0.0232959	0.0976433	0.00210155	0.0105683	0.000302208
	0.506592	0.0188251	0.0723023	0.00287454	0.00297301	4.08534e-05
	0.512695	0.0215916	0.137581	0.00343475	0.00204699	0.000441349
	0.518799	0.027138	0.156582	0.00230458	0.003965	0.000236568
	0.524902	0.0244342	0.12706	0.00130023	0.0072216	0.000190577
	0.531006	0.0165187	0.0620568	0.000976734	0.0107556	0.00028594
	0.537109	0.0081085	0.0378671	0.000955471	0.0106356	0.00023772
	0.543213	0.0213882	0.110537	0.00181686	0.00626858	0.00017778
	0.549316	0.0264802	0.132102	0.000344047	0.00317707	0.000410028
	0.55542	0.0215628	0.114679	0.00428767	0.00508972	0.000261292
	0.561523	0.0163843	0.120902	0.00545942	0.00360558	0.000267383
	0.567627	0.0135453	0.0802627	0.00137095	0.00958533	0.000134183
	0.57373	0.00540355	0.0582848	0.00428008	0.0145331	0.000324952
	0.579834	0.00143858	0.0484591	0.0053228	0.0118542	7.7786e-05
	0.585938	0.0177456	0.158051	0.00439715	0.0108892	0.000139674
	0.592041	0.0208696	0.128976	0.00332339	0.0171917	0.000443466
	0.598145	0.00699195	0.095718	0.0021925	0.0159365	0.000443484
	0.604248	0.0183752	0.154106	0.0048344	0.00606831	5.77106e-05
	0.610352	0.035449	0.214801	0.00437665	0.0082088	0.000200363
	0.616455	0.0365024	0.2091	0.00185184	0.0128013	0.000258669
	0.622559	0.0273868	0.18822	0.00402851	0.00832941	0.000268054
	0.628662	0.028635	0.169324	0.0054486	0.00346009	0.000137686
	0.634766	0.0184504	0.154938	0.00670851	0.00740513	0.000253621
	0.640869	0.0112201	0.244738	0.0048113	0.00781956	0.000349815
	0.646973	0.026974	0.208017	0.00537079	0.00660596	0.000346779
	0.653076	0.0306311	0.159906	0.0042793	0.00785369	0.000287448
	0.65918	0.0243532	0.0668167	0.00404558	0.0109943	0.000350848
	0.665283	0.0206428	0.13883	0.00901667	0.0120202	0.000180207
	0.671387	0.0377106	0.281499	0.00785534	0.00794322	7.94507e-05
	0.67749	0.060338	0.423143	0.00222507	0.00137805	0.000444034
	0.683594	0.0659209	0.437749	0.00623339	0.00268404	0.000736131
	0.689697	0.0417663	0.422137	0.0116589	0.000858097	0.000891098
	0.695801	0.0312151	0.41311	0.0144971	0.00442605	0.000628275
	0.701904	0.0242127	0.298339	0.0115146	0.00875152	0.000653981
	0.708008	0.0190865	0.197676	0.00858702	0.010642	0.000576591
	0.714111	0.0154647	0.144614	0.00587518	0.0134321	0.000404473
	0.720215	0.0283815	0.251938	0.00252158	0.0154927	0.000142338
	0.726318	0.0356033	0.35262	0.0017646	0.0136537	0.000522108
	0.732422	0.0478485	0.393792	0.00311934	0.0100553	0.000581709
	0.738525	0.0470703	0.373396	0.00560527	0.00747761	0.000754249
	0.744629	0.0159125	0.240662	0.00806487	0.00727006	0.000599922
	0.750732	0.0123655	0.119936	0.00818036	0.0085147	0.000159738
	0.756836	0.0230547	0.241095	0.00406965	0.00771969	0.000438664
	0.762939	0.0356373	0.391144	0.00245421	0.00467813	0.000567545
	0.769043	0.0383871	0.458406	0.00270659	0.00209469	0.000454547
	0.775146	0.0352922	0.398126	0.0100346	0.00296348	0.000820598
	0.78125	0.0277367	0.2576	0.0130009	0.00635206	0.000901308
	0.787354	0.011578	0.136115	0.0122438	0.0116227	0.000690659
	0.793457	0.0197756	0.239124	0.00756713	0.0160546	0.000469687
	0.799561	0.0265819	0.238441	0.00428593	0.0165286	0.000325539
	0.805664	0.0221235	0.229757	0.00976358	0.0126146	0.000446926
	0.811768	0.0228993	0.117621	0.0121564	0.011941	0.000557775
	0.817871	0.0238289	0.0692338	0.00915999	0.0156941	0.000526206
	0.823975	0.00768992	0.140934	0.00641223	0.0138276	0.000231275
	0.830078	0.00468297	0.19843	0.00652143	0.00838381	0.000251046
	0.836182	0.00458042	0.151289	0.00253838	0.012541	0.000441676
	0.842285	0.0162679	0.11912	0.00498399	0.0165586	0.000345465
	0.848389	0.0112351	0.152794	0.00735344	0.0152044	0.000266444
	0.854492	0.0105851	0.155845	0.00238245	0.0121918	0.000243235
	0.860596	0.00832417	0.16348	0.00532346	0.00905644	0.00029234
	0.866699	0.0122446	0.207683	0.0116897	0.00546149	0.000471077
	0.872803	0.016266	0.211199	0.0137474	0.00551047	0.000768749
	0.878906	0.0159489	0.181339	0.00401471	0.00822788	0.000990821
	0.88501	0.027679	0.1372	0.0130493	0.00926627	0.000883774
	0.891113	0.0314948	0.0814208	0.0186338	0.0108169	0.000619877
	0.897217	0.0237596	0.063806	0.013091	0.0147871	0.000533692
	0.90332	0.0131264	0.0907085	0.00947431	0.0167644	0.000247499
	0.909424	0.00803132	0.092745	0.00619942	0.0118912	7.58962e-05
	0.915527	0.00622672	0.0866794	0.00470358	0.00352785	0.000136138
	0.921631	0.00766607	0.063616	0.00612507	0.00957179	0.000179109
	0.927734	0.0175986	0.0367448	0.00926418	0.0106285	0.000425834
	0.933838	0.0221799	0.0516003	0.0129417	0.00508376	0.000652822
	0.939941	0.022356	0.0833492	0.0107627	0.0103998	0.000485721
	0.946045	0.020916	0.0999598	0.0164684	0.0154726	0.000361035
	0.952148	0.0164982	0.0970889	0.0130815	0.0166349	0.000248487
	0.958252	0.0168957	0.104452	0.00705444	0.0175978	0.000103173
	0.964355	0.0146841	0.125002	0.00915264	0.0168996	0.00035242
	0.970459	0.0139246	0.159625	0.00526211	0.0150244	0.000504035
	0.976562	0.0222196	0.160866	0.0136712	0.0153938	0.00071059
	0.982666	0.0225434	0.147398	0.00914773	0.0143644	0.000679928
	0.98877	0.0172771	0.140738	0.00134037	0.00980661	0.000512799
	0.994873	0.0125033	0.0848117	0.00356978	0.00496263	0.000359074
	1.00098	0.0123244	0.0263186	0.00647348	0.00402208	0.000239781
	1.00708	0.00856712	0.0264464	0.00248072	0.00721756	0.000250928
	1.01318	0.00422351	0.041647	0.00538	0.0119533	0.000133572
	1.01929	0.0033365	0.0249962	0.00507961	0.0156316	5.46248e-05
	1.02539	0.00158334	0.0168011	0.0131047	0.0167659	0.000237456
	1.03149	0.00310873	0.015953	0.0163897	0.013882	0.000218779
	1.0376	0.00876512	0.0188322	0.0111776	0.00651411	3.2364e-05
	1.0437	0.012351	0.044403	0.0166266	0.00272958	0.000138527
	1.0498	0.0111492	0.0605369	0.0150303	0.00714105	0.000370045
	1.05591	0.0127506	0.0762815	0.00734418	0.00882835	0.00047041
	1.06201	0.0166692	0.0731129	0.00514959	0.0121627	0.000614762
	1.06812	0.0159217	0.0574086	0.00675215	0.014409	0.000522978
	1.07422	0.0118252	0.0259514	0.00945496	0.0127337	0.00040017
	1.08032	0.00857139	0.0322205	0.00649948	0.00859472	0.000364171
	1.08643	0.0075047	0.0474524	0.010625	0.00653821	8.3014e-05
	1.09253	0.00451338	0.0646491	0.0169803	0.00920231	0.000191437
	1.09863	0.00389678	0.0639012	0.0128333	0.0120426	9.07666e-05
	1.10474	0.00908108	0.0504511	0.00653246	0.0112765	0.00012535
	1.11084	0.00840322	0.0351581	0.00785256	0.00811418	0.000249126
	1.11694	0.00787579	0.0393801	0.00724674	0.00797999	0.000256693
	1.12305	0.00604163	0.0767908	0.00461262	0.0127612	0.000140478
	1.12915	0.0108569	0.126733	0.00291623	0.0154713	0.000222218
	1.13525	0.016749	0.157745	0.00719482	0.0148282	0.000225965
	1.14136	0.0179783	0.169503	0.0156322	0.0154328	0.00044727
	1.14746	0.0168804	0.168376	0.0165552	0.0167639	0.000507446
	1.15356	0.0139947	0.186028	0.0140632	0.0148921	0.000477204
	1.15967	0.0108271	0.194652	0.0154358	0.0125995	0.000447297
	1.16577	0.0053995	0.217243	0.0215548	0.0153986	0.000287071
	1.17188	0.0166001	0.20038	0.017728	0.0202664	0.000443603
	1.17798	0.0204254	0.194582	0.015429	0.0253227	0.000553478
	1.18408	0.0206951	0.197418	0.0148586	0.0306364	0.00078359
	1.19019	0.0195154	0.19322	0.00647118	0.0335099	0.000842757
	1.19629	0.0121879	0.174385	0.0103346	0.0324344	0.000711763
	1.20239	0.00821195	0.144924	0.0163247	0.0258205	0.000548528
	1.2085	0.0056892	0.126469	0.0130704	0.0142317	0.000316069
	1.2146	0.0105613	0.104555	0.00487263	0.00906425	0.000238002
	1.2207	0.0167874	0.0732705	0.00536577	0.0129766	0.000338841
	1.22681	0.0216569	0.0673264	0.00551758	0.0119252	0.000508673
	1.23291	0.0194215	0.052698	0.00747498	0.0133648	0.000717634
	1.23901	0.0163837	0.0475361	0.0157052	0.0169622	0.000678488
	1.24512	0.00921783	0.0626293	0.0226271	0.0155439	0.00064936
	1.25122	0.00569452	0.0740187	0.016776	0.0129061	0.000441909
	1.25732	0.0137634	0.0961908	0.0164421	0.0117949	0.000352993
	1.26343	0.0186945	0.0738789	0.0182687	0.00606041	0.000302453
	1.26953	0.0191532	0.0646676	0.00792647	0.00482895	0.000363492
	1.27563	0.0184966	0.0469866	0.0178931	0.0145094	0.00043912
	1.28174	0.0261224	0.00971997	0.0207578	0.0192404	0.000372649
	1.28784	0.0307895	0.0164054	0.0195046	0.0249063	0.000502942
	1.29395	0.0348958	0.0656956	0.0221391	0.0339635	0.000570533
	1.30005	0.0378615	0.124138	0.0221253	0.0377953	0.00086078
	1.30615	0.0473401	0.153371	0.0111519	0.0344908	0.00109084
	1.31226	0.0526794	0.166433	0.00293381	0.0342425	0.00108939
	1.31836	0.0475304	0.171658	0.00629577	0.0369928	0.00116987
	1.32446	0.0415936	0.135742	0.00541392	0.035615	0.00106986
	1.33057	0.030668	0.0901508	0.0031041	0.0320198	0.00100321
	1.33667	0.0306148	0.0585023	0.0106489	0.0319842	0.00107531
	1.34277	0.0231351	0.00659117	0.0114135	0.028811	0.000803021
	1.34888	0.00747909	0.0394498	0.00784876	0.0246043	0.000354248
	1.35498	0.0114503	0.0463493	0.0142506	0.0255089	9.79129e-05
	1.36108	0.0252113	0.0539612	0.023606	0.0235248	0.000345439
	1.36719	0.0339245	0.0595068	0.0195907	0.0232565	0.000624138
	1.37329	0.0377566	0.0967375	0.00681425	0.0287651	0.000717388
	1.37939	0.0263044	0.136106	0.0118101	0.0275015	0.000756107
	1.3855	0.0103491	0.194936	0.013642	0.0186459	0.000613652
	1.3916	0.00690098	0.265839	0.0104211	0.0160941	0.000491815
	1.39771	0.0166701	0.288421	0.00811498	0.0213448	0.000363293
	1.40381	0.0221482	0.262968	0.0124471	0.0236627	0.000123252
	1.40991	0.0267513	0.249045	0.00783446	0.0229139	0.000108546
	1.41602	0.0318647	0.265701	0.00440968	0.0219701	0.000293932
	1.42212	0.0466136	0.296505	0.00814664	0.0241443	0.0004087
	1.42822	0.0619969	0.322511	0.000892883	0.0265682	0.000682112
	1.43433	0.0583718	0.324672	0.00909461	0.0317064	0.000886914
	1.44043	0.0437924	0.276898	0.00978816	0.0408597	0.00095402
	1.44653	0.0543785	0.256948	0.00960579	0.0466653	0.000982952
	1.45264	0.0439912	0.263028	0.010402	0.044449	0.00101852
	1.45874	0.0403134	0.195009	0.00733667	0.0403989	0.00111089
	1.46484	0.0306778	0.124271	0.0101167	0.0407379	0.00101963
	1.47095	0.0297647	0.0731962	0.00830313	0.0412848	0.000752321
	1.47705	0.0312435	0.0430817	0.00839333	0.037302	0.000578589
	1.48315	0.033063	0.0737659	0.00494237	0.0319533	0.000827082
	1.48926	0.0285069	0.0827897	0.00544113	0.0336168	0.000711625
	1.49536	0.026418	0.0520211	0.0112496	0.0399172	0.000701031
	1.50146	0.019097	0.0174266	0.0164019	0.0422331	0.000780231
	1.50757	0.0135437	0.077814	0.0128867	0.0432692	0.000571068
	1.51367	0.0115558	0.0943034	0.0128705	0.0425456	0.000677917
	1.51978	0.0060053	0.131508	0.0104214	0.036008	0.000735369
	1.52588	0.0151395	0.163303	0.00601176	0.0343733	0.000792381
	1.53198	0.0107252	0.129475	0.00421407	0.0398878	0.00075379
	1.53809	0.0149565	0.0895489	0.00393406	0.035929	0.000398296
	1.54419	0.0124333	0.0586089	0.00782493	0.0233115	0.000184587
	1.55029	0.0145967	0.0948486	0.0104122	0.0150397	0.000136061
	1.5564	0.0166925	0.0903791	0.00884244	0.00644821	0.000125158
	1.5625	0.0157737	0.0864126	0.00856816	0.0115924	0.000148612
	1.5686	0.0294111	0.119167	0.00622925	0.0241265	0.000277789
	1.57471	0.0367762	0.119722	0.0125418	0.030442	0.000510252
	1.58081	0.0487069	0.162446	0.0147699	0.0463627	0.000738627
	1.58691	0.0508177	0.18689	0.0184334	0.0678681	0.000953531
	1.59302	0.0534599	0.188876	0.0157665	0.0786231	0.00103598
	1.59912	0.0583831	0.211067	0.0156148	0.0796313	0.00119259
	1.60522	0.0531303	0.196033	0.0157517	0.0785667	0.00116065
	1.61133	0.062795	0.214561	0.0135134	0.0727222	0.00106453
	1.61743	0.0636092	0.204486	0.0147279	0.0574035	0.000939842
	1.62354	0.0656628	0.172033	0.014148	0.0394248	0.000737234
	1.62964	0.0561492	0.131789	0.012244	0.0301545	0.000947111
	1.63574	0.0463392	0.114366	0.00874901	0.0266264	0.000736132
	1.64185	0.0405448	0.0745129	0.00933777	0.0258519	0.000911512
	1.64795	0.0418852	0.0813934	0.00988129	0.032068	0.000832268
	1.65405	0.0378142	0.0943214	0.0115485	0.0427672	0.000826213
	1.66016	0.0281824	0.110148	0.0120546	0.0521495	0.00111152
	1.66626	0.0310034	0.177899	0.0109321	0.0551973	0.000911069
	1.67236	0.036599	0.180487	0.00716948	0.0506853	0.000686788
	1.67847	0.0318946	0.195172	0.00308641	0.0429125	0.000587915
	1.68457	0.0306251	0.215702	0.00603191	0.0363841	0.000814789
	1.69067	0.0358561	0.217369	0.00389135	0.02924	0.00110572
	1.69678	0.0443321	0.190753	0.00554155	0.0264699	0.0012856
	1.70288	0.0385196	0.142883	0.00694633	0.0325488	0.00128692
	1.70898	0.0301793	0.136437	0.00351726	0.0348614	0.00145461
	1.71509	0.0193371	0.121515	0.00099542	0.030493	0.00139303
	1.72119	0.0306688	0.109128	0.00268314	0.026756	0.0011436
	1.72729	0.0373079	0.0802671	0.00673098	0.023214	0.00103191
	1.7334	0.0225871	0.108318	0.00609592	0.0204451	0.000864031
	1.7395	0.00455587	0.171243	0.00140523	0.0245194	0.000657659
	1.74561	0.0145789	0.240304	0.00735933	0.0260632	0.000532945
	1.75171	0.0330935	0.288246	0.00487525	0.0192396	0.000889725
	1.75781	0.039516	0.299146	0.00352628	0.0103856	0.00106575
	1.76392	0.0292854	0.327682	0.00656623	0.00673007	0.000897648
	1.77002	0.0331637	0.373711	0.00513649	0.00759344	0.000508308
	1.77612	0.0408601	0.383286	0.00284227	0.00994393	0.000289745
	1.78223	0.0417509	0.413678	0.000653	0.0108261	0.000749727
	1.78833	0.0500316	0.453454	0.00205464	0.0146528	0.000746272
	1.79443	0.0507126	0.451806	0.00608586	0.0183504	0.000975903
	1.80054	0.0585449	0.422506	0.00652972	0.0152509	0.0013624
	1.80664	0.0675923	0.391663	0.00493293	0.00990101	0.00167836
	1.81274	0.0661626	0.342165	0.00439056	0.01196	0.00180152
	1.81885	0.0686969	0.2811	0.00398447	0.0148489	0.00160414
	1.82495	0.0574115	0.267365	0.00733413	0.0174913	0.00162072
	1.83105	0.0665393	0.278196	0.0077184	0.01845	0.00153261
	1.83716	0.073657	0.253091	0.00724917	0.016888	0.00176408
	1.84326	0.0867128	0.235093	0.00215779	0.0206552	0.00201698
	1.84937	0.0838251	0.239024	0.0094495	0.0241607	0.00223806
	1.85547	0.0810065	0.231111	0.0112391	0.0182187	0.00228015
	1.86157	0.0847823	0.197524	0.0081454	0.00683163	0.00232717
	1.86768	0.0864073	0.166363	0.00441281	0.0152178	0.00209576
	1.87378	0.0683578	0.14558	0.0039045	0.0254212	0.00188649
	1.87988	0.0603751	0.160787	0.00290547	0.0288521	0.00148498
	1.88599	0.0742956	0.18613	0.00265192	0.0257352	0.00154065
	1.89209	0.0785208	0.203065	0.00478148	0.0186365	0.00139901
	1.89819	0.082117	0.167854	0.00419064	0.00967341	0.00148485
	1.9043	0.0879769	0.173131	0.0053278	0.00502247	0.00143805
	1.9104	0.0848897	0.211442	0.0048407	0.0153894	0.0016455
	1.9165	0.0781735	0.175399	0.00162117	0.0208628	0.00154078
	1.92261	0.0899046	0.209472	0.00219509	0.0247141	0.00163904
	1.92871	0.0656608	0.228429	0.00411501	0.0348275	0.00146677
	1.93481	0.0587795	0.226131	0.00464918	0.0429981	0.00128483
	1.94092	0.0554869	0.227056	0.00274562	0.0430273	0.00119481
	1.94702	0.0477252	0.224606	0.00144118	0.042528	0.00143229
	1.95312	0.0551438	0.17728	0.00547403	0.0441707	0.00158318
	1.95923	0.0689379	0.118422	0.00681247	0.0407814	0.00186518
	1.96533	0.0739572	0.0544647	0.00732177	0.0343008	0.00198557
	1.97144	0.0618315	0.023468	0.00796299	0.0342754	0.00195246
	1.97754	0.0446408	0.0775576	0.00710495	0.0353407	0.00179714
	1.98364	0.0385752	0.140773	0.00684617	0.0330304	0.00142442
	1.98975	0.0239985	0.183456	0.00402432	0.0283674	0.00125717
	1.99585	0.0168155	0.202029	0.00319031	0.0255969	0.000988317
	2.00195	0.00447421	0.210549	0.00223915	0.028934	0.000864246
	2.00806	0.00601063	0.219765	0.00197078	0.0363976	0.00066945
	2.01416	0.014926	0.258772	0.00148548	0.0478822	0.000545977
	2.02026	0.0425837	0.303246	0.00117793	0.0617214	0.000723838
	2.02637	0.061539	0.322119	0.00161038	0.0683151	0.00102292
	2.03247	0.0622193	0.31835	0.00364957	0.0643788	0.00151353
	2.03857	0.067981	0.310553	0.00635081	0.0571711	0.00173456
	2.04468	0.0723771	0.316498	0.00649243	0.0549546	0.00179944
	2.05078	0.0720995	0.29504	0.00579268	0.0569614	0.00198012
	2.05688	0.0630957	0.281586	0.00762718	0.0624373	0.00206635
	2.06299	0.0567417	0.26696	0.00828066	0.0699855	0.00189985
	2.06909	0.0438653	0.237572	0.00849612	0.0756138	0.00180575
	2.0752	0.0381474	0.209609	0.00651263	0.0763378	0.00149788
	2.0813	0.0291932	0.20181	0.00596879	0.0699861	0.00090056
	2.0874	0.0232025	0.197689	0.00294025	0.0615503	0.000553689
	2.09351	0.0177057	0.177782	0.00159589	0.0580717	0.000205607
	2.09961	0.0170776	0.13909	0.00182359	0.0541126	0.000425106
	2.10571	0.0337637	0.11603	0.00307955	0.0422016	0.000443849
	2.11182	0.0417566	0.148283	0.00428852	0.0281925	0.000997911
	2.11792	0.0389133	0.141877	0.00540656	0.0244691	0.00119392
	2.12402	0.0393577	0.132107	0.00320797	0.0215623	0.00154117
	2.13013	0.0448042	0.115074	0.000603289	0.0114474	0.00181484
	2.13623	0.0454414	0.0922749	0.00318216	0.00212539	0.00197332
	2.14233	0.039768	0.0645439	0.00438884	0.00814224	0.00173307
	2.14844	0.0364625	0.0637546	0.00196453	0.00813719	0.00158295
	2.15454	0.0255647	0.107677	0.00330688	0.0140701	0.00144112
	2.16064	0.0243793	0.135209	0.00450135	0.0203687	0.00106012
	2.16675	0.0231692	0.116156	0.00308582	0.0181366	0.000831699
	2.17285	0.0267755	0.119379	0.00198544	0.0113112	0.000427258
	2.17896	0.0223556	0.112345	0.00108333	0.014503	0.00015677
	2.18506	0.0331249	0.116056	0.00360163	0.0152319	0.00102964
	2.19116	0.0411874	0.093735	0.0029531	0.0126413	0.00128488
	2.19727	0.0424783	0.0265226	0.0017459	0.0174257	0.00175213
	2.20337	0.0460008	0.0108109	0.00281556	0.0161266	0.0020078
	2.20947	0.0381897	0.0365048	0.00216881	0.00443379	0.00181145
	2.21558	0.0250732	0.0666758	0.00339473	0.0120962	0.00165033
	2.22168	0.013375	0.0962517	0.00276112	0.0188179	0.00128042
	2.22778	0.00193073	0.106938	0.00279646	0.0179827	0.0007937
	2.23389	0.0191337	0.139416	0.00263461	0.0231237	0.000371805
	2.23999	0.0362232	0.158539	0.00251829	0.0283485	0.000403837
	2.24609	0.035172	0.164384	0.00169953	0.0244042	0.000916953
	2.2522	0.0312209	0.156601	0.0024366	0.0239187	0.000905863
	2.2583	0.0378881	0.137738	0.00210058	0.0339731	0.000713974
	2.2644	0.0350862	0.124897	0.00074932	0.0377437	0.000636806
	2.27051	0.0154733	0.0887713	0.00229918	0.0305399	0.00019787
	2.27661	0.0141995	0.0719574	0.00269741	0.0241919	0.000392502
	2.28271	0.0245429	0.0833689	0.00364934	0.0262683	0.000788086
	2.28882	0.0360405	0.115028	0.00520612	0.0231028	0.00104233
	2.29492	0.0479037	0.140233	0.00410651	0.013856	0.00124722
	2.30103	0.054885	0.14386	0.00414404	0.0163388	0.00151738
	2.30713	0.0555648	0.140718	0.0025028	0.022951	0.00144207
	2.31323	0.0639538	0.12836	0.00216532	0.0283915	0.00151452
	2.31934	0.062894	0.120217	0.00336388	0.0379729	0.0019468
	2.32544	0.0647232	0.152397	0.0037747	0.0444991	0.00165928
	2.33154	0.080149	0.16356	0.00438472	0.0419382	0.00183559
	2.33765	0.0763445	0.146208	0.00515279	0.0366951	0.00164851
	2.34375	0.0682396	0.1664	0.00608934	0.0356447	0.00165744
	2.34985	0.0902858	0.170323	0.00576641	0.0318745	0.00186521
	2.35596	0.0905862	0.178808	0.00508925	0.0212303	0.00228768
	2.36206	0.10335	0.197825	0.00550125	0.0126887	0.00240952
	2.36816	0.126293	0.195529	0.00422112	0.0124904	0.00293512
	2.37427	0.139319	0.153121	0.00122119	0.0118392	0.00335374
	2.38037	0.124661	0.140911	0.00143778	0.00908429	0.00355097
	2.38647	0.120476	0.124481	0.0025706	0.00758932	0.00337283
	2.39258	0.11156	0.110765	0.00281817	0.00774258	0.00303662
	2.39868	0.100919	0.116027	0.000995388	0.00709612	0.00253735
	2.40479	0.0775964	0.117114	0.000447295	0.00590216	0.00230553
	2.41089	0.0588446	0.123795	0.00219835	0.00406705	0.00201318
	2.41699	0.047279	0.100708	0.0041633	0.00196769	0.0016512
	2.4231	0.0463993	0.100701	0.00353692	0.0105898	0.00110376
	2.4292	0.0373887	0.124566	0.00394694	0.0169295	0.00132166
	2.4353	0.0496464	0.142076	0.00425023	0.0175473	0.0015437
	2.44141	0.055312	0.139305	0.00368444	0.0175227	0.00178625
	2.44751	0.0484298	0.152339	0.00273031	0.020029	0.001951
	2.45361	0.0439711	0.15258	0.000150811	0.0195522	0.00198476
	2.45972	0.0310225	0.150977	0.00204946	0.0189245	0.00169009
	2.46582	0.0470954	0.157684	0.00131973	0.0225082	0.00137626
	2.47192	0.0563971	0.156847	0.0026144	0.0239031	0.00140422
	2.47803	0.0594423	0.153394	0.00605644	0.0235848	0.00118599
	2.48413	0.0681816	0.142763	0.00609823	0.0260729	0.0016411
	2.49023	0.0546855	0.132067	0.00547034	0.022014	0.00172369
	2.49634	0.0486208	0.120132	0.00683263	0.00782503	0.00156038
	2.50244	0.0498322	0.120604	0.00638579	0.00763052	0.00116197
	2.50854	0.0486623	0.111084	0.00714613	0.0144809	0.000810722
	2.51465	0.0451414	0.0953105	0.0071791	0.017348	0.000581022
	2.52075	0.0448163	0.083884	0.00540219	0.0240368	0.000901651
	2.52686	0.0520983	0.0754446	0.00343855	0.0240919	0.00131451
	2.53296	0.0402818	0.104892	0.00520814	0.0135808	0.00114476
	2.53906	0.0410379	0.136019	0.00650775	0.00460605	0.00109172
	2.54517	0.046206	0.148886	0.00552025	0.0106574	0.00103342
	2.55127	0.057195	0.151458	0.00492869	0.012645	0.00149945
	2.55737	0.0572752	0.192178	0.00504592	0.0166396	0.00125857
	2.56348	0.0689996	0.200059	0.0038354	0.0194741	0.00111245
	2.56958	0.0727757	0.198266	0.00630618	0.0176683	0.00158744
	2.57568	0.0742932	0.201276	0.00682042	0.0170748	0.00203499
	2.58179	0.0753215	0.185946	0.00385703	0.0182258	0.00224923
	2.58789	0.0684614	0.204583	0.000870738	0.0162633	0.00232383
	2.59399	0.0720777	0.208877	0.00377996	0.0176861	0.00217385
	2.6001	0.0761364	0.209516	0.00635621	0.0213302	0.00191534
	2.6062	0.0718789	0.212449	0.00614379	0.0189106	0.00205955
	2.6123	0.063961	0.209679	0.00446444	0.0157869	0.00213573
	2.61841	0.0747532	0.209569	0.00355718	0.0184737	0.00191863
	2.62451	0.0550675	0.209944	0.00451433	0.0180928	0.00181166
	2.63062	0.0728963	0.220887	0.00275338	0.0158393	0.00180669
	2.63672	0.101276	0.190369	0.00289195	0.0189946	0.00170729
	2.64282	0.0907372	0.17854	0.00502867	0.0213943	0.00179876
	2.64893	0.0806803	0.194395	0.00596349	0.0205673	0.00177786
	2.65503	0.0887822	0.175685	0.00485603	0.0201077	0.00212284
	2.66113	0.0675329	0.161153	0.00289336	0.0186805	0.00200187
	2.66724	0.0779307	0.145449	0.00612488	0.0151647	0.00222539
	2.67334	0.0758364	0.137436	0.00597054	0.0167271	0.00239225
	2.67944	0.0711026	0.120858	0.00252087	0.0231773	0.00233215
	2.68555	0.0671431	0.104806	0.000463947	0.0271585	0.00196256
	2.69165	0.0731763	0.0944926	0.00203295	0.025256	0.00150533
	2.69775	0.0808423	0.0867806	0.00364664	0.0204056	0.00128037
	2.70386	0.0680333	0.0738648	0.00337761	0.0176344	0.00131232
	2.70996	0.0642238	0.0981633	0.00575978	0.0154185	0.00142355
	2.71606	0.0451596	0.118251	0.00648143	0.0140207	0.00110873
	2.72217	0.0451315	0.0955697	0.00579278	0.0171795	0.000993245
	2.72827	0.032928	0.0962032	0.00454222	0.0180708	0.0012362
	2.73438	0.0411452	0.0733285	0.00242961	0.0140054	0.00112968
	2.74048	0.0447363	0.070631	0.0029838	0.0125293	0.00169132
	2.74658	0.038111	0.0596394	0.00521825	0.013586	0.00191623
	2.75269	0.0636873	0.0553671	0.00616533	0.0114681	0.00262261
	2.75879	0.0641792	0.0499037	0.00319866	0.00768614	0.00259028
	2.76489	0.072721	0.0405179	0.00436603	0.00697166	0.00253289
	2.771	0.0696871	0.0250206	0.00694648	0.00884131	0.00253218
	2.7771	0.0573822	0.0182179	0.00507432	0.00980614	0.00231984
	2.7832	0.0501911	0.0205093	0.00101444	0.00910129	0.00204786
	2.78931	0.0489147	0.0225672	0.00125074	0.0111063	0.00226263
	2.79541	0.0612422	0.0424044	0.000394568	0.0135187	0.002402
	2.80151	0.0602736	0.0582828	0.00383832	0.0112186	0.00250819
	2.80762	0.0607075	0.0442347	0.00729374	0.00700729	0.00243832
	2.81372	0.0657803	0.0568061	0.00586934	0.00533923	0.00237002
	2.81982	0.0669925	0.0589943	0.00303496	0.00384474	0.00223115
	2.82593	0.0569409	0.0820759	0.00521898	0.00672664	0.00212475
	2.83203	0.0680275	0.0704833	0.00379317	0.00970645	0.00195477
	2.83813	0.0637523	0.0745681	0.00192015	0.0108809	0.00209125
	2.84424	0.051715	0.109301	0.00164871	0.0134702	0.00192358
	2.85034	0.045996	0.107333	0.000722564	0.0159735	0.0018697
	2.85645	0.053026	0.113762	0.00312143	0.0183414	0.00192953
	2.86255	0.0505384	0.128677	0.00631668	0.0210204	0.00205838
	2.86865	0.0602239	0.142661	0.0105021	0.020315	0.00183087
	2.87476	0.0680404	0.143261	0.0105889	0.0166803	0.00198218
	2.88086	0.0785198	0.151442	0.00819696	0.0147029	0.00236425
	2.88696	0.100994	0.13411	0.0116246	0.0123584	0.00247664
	2.89307	0.105279	0.142599	0.00978154	0.00727953	0.00271979
	2.89917	0.106083	0.163665	0.00542598	0.00612487	0.00303882
	2.90527	0.110555	0.158341	0.00243752	0.00688881	0.00309731
	2.91138	0.102064	0.178416	0.00536479	0.00518935	0.00310448
	2.91748	0.104571	0.167782	0.0055686	0.00800266	0.00295728
	2.92358	0.117102	0.147355	0.00627604	0.0117889	0.00289199
	2.92969	0.111535	0.15366	0.00682265	0.0140757	0.0027581
	2.93579	0.108172	0.126585	0.00654459	0.0146536	0.00267588
	2.94189	0.0985317	0.118293	0.00380857	0.0122636	0.0026259
	2.948	0.0887164	0.119136	0.0010148	0.0120621	0.00238592
	2.9541	0.082567	0.092886	0.00223195	0.0148211	0.00220861
	2.96021	0.072721	0.123344	0.00171045	0.018489	0.00240592
	2.96631	0.0503056	0.132779	0.0038801	0.0245606	0.00235177
	2.97241	0.0570152	0.121609	0.00844697	0.0272883	0.00224454
	2.97852	0.0610702	0.11664	0.00834851	0.0256345	0.00201146
	2.98462	0.0569448	0.102758	0.007907	0.0277098	0.00232256
	2.99072	0.053515	0.110951	0.00725034	0.0325866	0.00264183
	2.99683	0.0694145	0.0994181	0.00622157	0.0346569	0.00231412
	3.00293	0.0772613	0.0853291	0.00649571	0.0359304	0.00220514
	3.00903	0.0717237	0.113773	0.00463609	0.0365378	0.00238372
	3.01514	0.0629396	0.103756	0.0027234	0.0345329	0.00228457
	3.02124	0.0752966	0.0909689	0.00526753	0.0360915	0.00218081
	3.02734	0.0773935	0.0818963	0.00741707	0.0416851	0.00198992
	3.03345	0.0689066	0.0918222	0.00728069	0.0461499	0.00193535
	3.03955	0.0528234	0.0861177	0.00722368	0.0496163	0.00143281
	3.04565	0.0436727	0.0875353	0.00531618	0.0523727	0.0011038
	3.05176	0.0317653	0.0770547	0.00502727	0.052462	0.00147473
	3.05786	0.0446367	0.0485408	0.00577697	0.0500269	0.00196081
	3.06396	0.050938	0.0372853	0.00452671	0.0448208	0.0024419
	3.07007	0.0453552	0.0466739	0.00321635	0.0376598	0.0027777
	3.07617	0.0446488	0.0624083	0.00189039	0.029005	0.0028229
	3.08228	0.0371498	0.0778656	0.00382789	0.0205157	0.00271315
	3.08838	0.0232416	0.0811709	0.00804211	0.0181389	0.0028101
	3.09448	0.018214	0.0800607	0.00954084	0.0195009	0.00258873
	3.10059	0.03159	0.0929278	0.0063223	0.0170574	0.00280116
	3.10669	0.0368277	0.105846	0.00473069	0.019124	0.00300872
	3.11279	0.0308476	0.123872	0.0017891	0.0267826	0.00302628
	3.1189	0.0335147	0.138527	0.00171529	0.0286624	0.00249032
	3.125	0.0371807	0.143841	0.00276353	0.0258759	0.00187815
	3.1311	0.0368173	0.154164	0.00599015	0.0254627	0.00126418
	3.13721	0.0316077	0.177304	0.00706119	0.0264054	0.000641026
	3.14331	0.0291856	0.157203	0.00882148	0.0258014	0.000373654
	3.14941	0.0494527	0.14614	0.00893274	0.0252881	0.000746182
	3.15552	0.0504809	0.17545	0.00468383	0.0221883	0.0016849
	3.16162	0.0628922	0.188333	0.00381785	0.0148658	0.00215036
	3.16772	0.0879093	0.173967	0.0033326	0.00562972	0.00222081
	3.17383	0.0882947	0.177268	0.00170535	0.00591778	0.00288994
	3.17993	0.0858957	0.190611	0.00634605	0.0184621	0.0032331
	3.18604	0.0948046	0.192069	0.0105685	0.0303063	0.00355564
	3.19214	0.093584	0.198742	0.0141001	0.0401014	0.00368272
	3.19824	0.0969876	0.197699	0.0146196	0.0479372	0.00384099
	3.20435	0.0816958	0.196561	0.0106039	0.0508279	0.004457
	3.21045	0.0751608	0.174868	0.0111671	0.0475621	0.00457146
	3.21655	0.0703873	0.150799	0.010523	0.0420847	0.00468208
	3.22266	0.0603783	0.15559	0.00859839	0.0387786	0.00442896
	3.22876	0.0474803	0.157756	0.00789101	0.0373342	0.0043449
	3.23486	0.0406335	0.165732	0.00507013	0.0363999	0.00410258
	3.24097	0.0435114	0.187869	0.00281046	0.0343417	0.00379574
	3.24707	0.0383088	0.196375	0.00202935	0.0296416	0.0034526
	3.25317	0.0358798	0.192283	0.00699719	0.0237951	0.00308523
	3.25928	0.0497721	0.181975	0.00982271	0.0236628	0.00273549
	3.26538	0.04816	0.178671	0.0125045	0.029322	0.00233614
	3.27148	0.0444739	0.175886	0.0143524	0.0309037	0.00174301
	3.27759	0.035637	0.175713	0.0111422	0.0272727	0.00104198
	3.28369	0.0254557	0.179906	0.00801071	0.0248071	0.000615929
	3.28979	0.0298743	0.176442	0.00378329	0.0279257	0.00080282
	3.2959	0.0279319	0.177962	0.00247713	0.0272894	0.000973369
	3.302	0.034717	0.170772	0.00572698	0.0220677	0.000527067
	3.30811	0.0428865	0.165643	0.00746708	0.0193758	0.000990949
	3.31421	0.0477985	0.177397	0.00822237	0.0202678	0.00136594
	3.32031	0.0499199	0.192123	0.0110151	0.0201927	0.00192199
	3.32642	0.0464998	0.198372	0.00977041	0.0184547	0.00207858
	3.33252	0.0451446	0.187881	0.010393	0.0161722	0.00228548
	3.33862	0.0498754	0.179736	0.00910962	0.0153115	0.00237407
	3.34473	0.0504162	0.178762	0.00627915	0.0157908	0.00265735
	3.35083	0.0470315	0.171888	0.00610434	0.0187636	0.00246273
	3.35693	0.0366708	0.153054	0.00891261	0.0232517	0.00236813
	3.36304	0.0355374	0.139444	0.00969033	0.0247255	0.00202589
	3.36914	0.0376649	0.130452	0.00863331	0.0202725	0.00173282
	3.37524	0.0308237	0.11503	0.00657288	0.0153756	0.00159976
	3.38135	0.017401	0.107955	0.00454811	0.0192995	0.00143583
	3.38745	0.0178878	0.110037	0.00581682	0.0238599	0.000919466
	3.39355	0.0136077	0.111888	0.00724789	0.0222796	0.000309176
	3.39966	0.0179961	0.114258	0.00626052	0.0171472	8.9229e-05
	3.40576	0.0246257	0.105579	0.00651739	0.0146725	0.000333688
	3.41187	0.0231542	0.0973373	0.00487586	0.0137438	0.000909158
	3.41797	0.0191956	0.0945867	0.00141118	0.0148393	0.00101057
	3.42407	0.0169263	0.0883229	0.00366411	0.0188501	0.00117632
	3.43018	0.01528	0.0836241	0.00375742	0.0205389	0.00134194
	3.43628	0.015858	0.0712802	0.00329613	0.0197972	0.00151813
	3.44238	0.0161283	0.0689878	0.000693789	0.02093	0.00175724
	3.44849	0.015999	0.0770558	0.00523309	0.0224126	0.00176697
	3.45459	0.0144354	0.0851011	0.00658648	0.0188561	0.0014761
	3.46069	0.0158622	0.103182	0.00523196	0.0133052	0.00163312
	3.4668	0.0273133	0.107015	0.00403174	0.0122419	0.00161512
	3.4729	0.0301547	0.103912	0.00202639	0.0131967	0.00152341
	3.479	0.0287279	0.110192	0.00358841	0.0150191	0.00129963
	3.48511	0.0274029	0.102798	0.00482973	0.0198582	0.00135765
	3.49121	0.0295799	0.103292	0.00297126	0.0234267	0.00159725
	3.49731	0.0296165	0.109961	0.00218233	0.0223395	0.00179729
	3.50342	0.0292519	0.112347	0.00536948	0.0169956	0.00201563
	3.50952	0.0271465	0.113096	0.00531687	0.00984477	0.00215804
	3.51562	0.0255847	0.117976	0.00356267	0.00619352	0.00195553
	3.52173	0.0228826	0.122953	0.00319571	0.008671	0.00206624
	3.52783	0.0209141	0.122248	4.43319e-05	0.0125998	0.00193897
	3.53394	0.0216929	0.126266	0.00417452	0.0182111	0.00179742
	3.54004	0.0235313	0.135686	0.00555954	0.0215969	0.0013759
	3.54614	0.0233589	0.13073	0.00497908	0.0197889	0.00121848
	3.55225	0.0231689	0.130616	0.00284446	0.0146003	0.000900485
	3.55835	0.0218102	0.132643	0.000837604	0.00982421	0.000742265
	3.56445	0.0241656	0.134417	0.00323949	0.00582921	0.000212885
	3.57056	0.0292251	0.132687	0.00406495	0.00750078	0.000495972
	3.57666	0.0314649	0.12553	0.00399134	0.0132065	0.000632987
	3.58276	0.0352055	0.121203	0.00265564	0.0157196	0.000602227
	3.58887	0.0353065	0.113604	0.00216785	0.0166189	0.000750649
	3.59497	0.0354504	0.0936332	0.0031508	0.0168528	0.00101044
	3.60107	0.030495	0.086386	0.00386182	0.0148667	0.00106677
	3.60718	0.0252547	0.075874	0.00475258	0.0110656	0.000982317
	3.61328	0.020052	0.0745343	0.00575572	0.00951778	0.000709529
	3.61938	0.0190141	0.0820157	0.00505612	0.00890677	0.000586942
	3.62549	0.016451	0.0918313	0.00322935	0.00923223	0.00067127
	3.63159	0.0128904	0.0927116	0.00117034	0.0105827	0.000592407
	3.6377	0.0175042	0.0938877	0.00235346	0.00988839	0.000336103
	3.6438	0.0273649	0.0954873	0.0028859	0.00842647	6.27871e-05
	3.6499	0.0316701	0.0996636	0.0030851	0.00878749	0.000271684
	3.65601	0.0448977	0.103585	0.0050139	0.00805353	0.000315074
	3.66211	0.0460949	0.108042	0.00614843	0.00590567	0.000329801
	3.66821	0.0497613	0.0966086	0.00493905	0.0060612	0.00050176
	3.67432	0.0526471	0.0996767	0.00329851	0.0072775	0.000539941
	3.68042	0.0533048	0.100599	0.00148028	0.0090442	0.000599631
	3.68652	0.0477274	0.0931778	0.00232941	0.0113075	0.000578151
	3.69263	0.0405839	0.0824508	0.00253954	0.0119296	0.000735738
	3.69873	0.0367077	0.0835432	0.00131804	0.0109763	0.000997057
	3.70483	0.0379308	0.065001	0.00119468	0.00952906	0.000870186
	3.71094	0.0310907	0.0520082	0.000702689	0.00799766	0.000712941
	3.71704	0.0312024	0.0529249	0.00108744	0.00644981	0.000323503
	3.72314	0.0248161	0.0517408	0.00236733	0.00548338	0.000411597
	3.72925	0.0227313	0.0491128	0.00280188	0.00388339	0.000496736
	3.73535	0.0175097	0.0498547	0.00511861	0.00179065	0.000512926
	3.74146	0.0261889	0.045199	0.00339026	0.00163636	0.00051701
	3.74756	0.033181	0.0416247	0.00285373	0.00197899	0.000915433
	3.75366	0.0381685	0.0317626	0.00526974	0.00158882	0.00113438
	3.75977	0.0399425	0.0275329	0.00232402	0.00140533	0.00138568
	3.76587	0.0438307	0.0267357	0.00155794	0.00114945	0.00159642
	3.77197	0.0460983	0.025251	0.00494411	0.00176602	0.00164117
	3.77808	0.0387066	0.0410004	0.00665612	0.00283227	0.00164568
	3.78418	0.025541	0.0556243	0.00695474	0.00347838	0.00143593
	3.79028	0.022863	0.0700954	0.00901061	0.00441088	0.00134891
	3.79639	0.0177522	0.0729543	0.0104384	0.0050227	0.00124062
	3.80249	0.00577077	0.0686815	0.0125544	0.00474875	0.0010663
	3.80859	0.0183883	0.0671454	0.0101648	0.0058291	0.000985176
	3.8147	0.0401979	0.0829783	0.00929575	0.00800385	0.000403613
	3.8208	0.0515259	0.0916461	0.010965	0.00922848	0.000409122
	3.8269	0.0643868	0.0871306	0.00958631	0.00966032	0.000151301
	3.83301	0.0818759	0.0985302	0.00661166	0.0105543	0.000234222
	3.83911	0.0895819	0.110003	0.00552957	0.0104191	0.000787709
	3.84521	0.0889134	0.110042	0.00739443	0.00876733	0.00120752
	3.85132	0.109468	0.111141	0.00797881	0.00797349	0.00138395
	3.85742	0.121734	0.105932	0.00432072	0.00894242	0.00171516
	3.86353	0.133143	0.0796005	0.00222447	0.00924456	0.00185532
	3.86963	0.133948	0.0932837	0.000931181	0.00888267	0.00186641
	3.87573	0.119925	0.086473	0.00494421	0.00949551	0.00200343
	3.88184	0.118755	0.0826423	0.00669911	0.00944443	0.0021759
	3.88794	0.118967	0.0705088	0.00297629	0.00634609	0.00216041
	3.89404	0.117595	0.0751179	0.0033893	0.00263644	0.00244499
	3.90015	0.117958	0.086044	0.00180005	0.00377128	0.00269644
	3.90625	0.11384	0.0667421	0.00246969	0.0030836	0.0024349
	3.91235	0.107104	0.0648151	0.00663224	0.00364723	0.00264633
	3.91846	0.104557	0.0694418	0.00752959	0.00878985	0.00257365
	3.92456	0.0999885	0.0739889	0.00482011	0.012223	0.00272752
	3.93066	0.0981442	0.0815484	0.00498993	0.0132022	0.00321156
	3.93677	0.0979356	0.0720048	0.00257695	0.013149	0.00341763
	3.94287	0.0893871	0.0775143	0.00235581	0.0127196	0.00399615
	3.94897	0.088087	0.0841131	0.00311348	0.0123648	0.004018
	3.95508	0.0849649	0.0876702	0.00126357	0.0113022	0.00409538
	3.96118	0.0756405	0.0979725	0.00105293	0.00829238	0.00434523
	3.96729	0.0674962	0.0969528	0.00186732	0.00620196	0.00393859
	3.97339	0.0576065	0.0901996	0.00272198	0.00809138	0.00340393
	3.97949	0.0452028	0.103327	0.00209519	0.0118053	0.00313254
	3.9856	0.0453305	0.115399	0.00157451	0.0178756	0.00329408
	3.9917	0.051163	0.120872	0.00204708	0.0221329	0.00334398
	3.9978	0.0588421	0.139767	0.0019789	0.0201876	0.00283994
	4.00391	0.0669353	0.142386	0.00148068	0.0160906	0.00244273
	4.01001	0.0754428	0.128948	0.00276878	0.0169053	0.00249786
	4.01611	0.0818199	0.108788	0.00537695	0.0178913	0.00225761
	4.02222	0.097233	0.104383	0.00602706	0.0149785	0.00207182
	4.02832	0.111132	0.0905488	0.0046661	0.0124964	0.00159561
	4.03442	0.122157	0.0834499	0.0040106	0.0105333	0.001572
	4.04053	0.126539	0.0773387	0.00430243	0.00497363	0.00148877
	4.04663	0.127737	0.0632632	0.0051266	0.00408818	0.00172897
	4.05273	0.125938	0.0494018	0.00536449	0.00831521	0.0024041
	4.05884	0.11825	0.0395567	0.00270785	0.00856668	0.0029544
	4.06494	0.108853	0.0384857	0.00141583	0.0099071	0.00344958
	4.07104	0.103918	0.0439626	0.00416903	0.0129735	0.00326623
	4.07715	0.101957	0.0657237	0.00484517	0.0147548	0.00323437
	4.08325	0.101488	0.0710423	0.00384633	0.0152169	0.00332435
	4.08936	0.0954636	0.0794479	0.00405675	0.0168539	0.00309536
	4.09546	0.0885419	0.0875559	0.00502491	0.0199976	0.00310567
	4.10156	0.0892403	0.0941891	0.00447308	0.0226131	0.00279713
	4.10767	0.093495	0.0964241	0.0040396	0.0238724	0.00291521
	4.11377	0.104195	0.0784409	0.00281856	0.0249477	0.00298317
	4.11987	0.114494	0.0681588	0.00131295	0.0254383	0.00317265
	4.12598	0.13016	0.0613349	0.00217792	0.0221145	0.00412427
	4.13208	0.152142	0.0433517	0.00460401	0.0147164	0.00454507
	4.13818	0.148343	0.0520869	0.00579631	0.00957531	0.00530051
	4.14429	0.145441	0.0464568	0.0065018	0.0089736	0.00560773
	4.15039	0.140415	0.0457047	0.00551582	0.00482879	0.00590412
	4.15649	0.135222	0.0511356	0.00330644	0.00166141	0.00591779
	4.1626	0.119981	0.0399115	0.00150195	0.00281466	0.00603401
	4.1687	0.100105	0.039176	0.000230574	0.0078707	0.00574067
	4.1748	0.089131	0.0315829	0.000773017	0.0187375	0.00506049
	4.18091	0.0924924	0.0148523	0.00133548	0.023978	0.00485774
	4.18701	0.0805917	0.0179406	0.00106635	0.0230363	0.00444434
	4.19312	0.0676606	0.0229391	0.00204233	0.0262346	0.00448508
	4.19922	0.0601587	0.0171492	0.00324864	0.0306416	0.00393697
	4.20532	0.0532636	0.017818	0.00521531	0.0264227	0.00330547
	4.21143	0.0402159	0.0258074	0.00515897	0.0169205	0.00238119
	4.21753	0.0304138	0.0283537	0.00379432	0.0179903	0.00212581
	4.22363	0.0327524	0.0350696	0.00592256	0.0224838	0.00132971
	4.22974	0.0273533	0.0394406	0.0076312	0.0219947	0.000263805
	4.23584	0.0194684	0.0465539	0.00794072	0.0230436	0.00046885
	4.24194	0.0266549	0.047511	0.00787836	0.0268924	0.000901981
	4.24805	0.027377	0.0570304	0.00775612	0.0261843	0.000715577
	4.25415	0.0206226	0.0587226	0.00639284	0.0205234	0.000976135
	4.26025	0.0196169	0.0436315	0.0048091	0.0155156	0.00112708
	4.26636	0.0302441	0.0226398	0.00361472	0.0163748	0.00147699
	4.27246	0.0290366	0.00978184	0.0028439	0.01813	0.00170016
	4.27856	0.0239434	0.00377005	0.00225904	0.0149792	0.00193532
	4.28467	0.0253279	0.00406102	0.00218412	0.00779177	0.00255592
	4.29077	0.0126747	0.0165126	0.00419462	0.00350735	0.00253815
	4.29688	0.0134049	0.0286652	0.00476063	0.00822784	0.00249767
	4.30298	0.00992478	0.0216525	0.0038876	0.0112213	0.0026798
	4.30908	0.0102238	0.00598055	0.00420131	0.0114297	0.00240513
	4.31519	0.0207891	0.0171299	0.00249839	0.0118289	0.002491
	4.32129	0.0208755	0.0395615	0.00338686	0.0156236	0.00240655
	4.32739	0.017194	0.0444791	0.00482435	0.0187021	0.00240024
	4.3335	0.0152333	0.0529375	0.00606431	0.0165731	0.002238
	4.3396	0.040829	0.0593167	0.00703638	0.0111097	0.0027461
	4.3457	0.0491056	0.0555916	0.00487306	0.0067858	0.0030734
	4.35181	0.0389303	0.0687547	0.00497028	0.00468605	0.00323852
	4.35791	0.0236641	0.0767969	0.0057407	0.00367045	0.00358692
	4.36401	0.0198003	0.0661341	0.00510764	0.00498198	0.00363929
	4.37012	0.0142822	0.0528484	0.00273109	0.00408574	0.0034212
	4.37622	0.0150887	0.0330575	0.00372675	0.00274781	0.00375664
	4.38232	0.0111705	0.0118867	0.00451983	0.00744923	0.00481387
	4.38843	0.00821101	0.0119212	0.00332177	0.0120338	0.00491265
	4.39453	0.0111247	0.0160211	0.00849448	0.0145496	0.00458526
	4.40063	0.0138417	0.0229838	0.0091648	0.0153385	0.00485371
	4.40674	0.0310825	0.02981	0.00617913	0.0163363	0.00494556
	4.41284	0.0469669	0.0328494	0.00698052	0.0180079	0.00534612
	4.41895	0.0386759	0.0335497	0.0043344	0.0195443	0.00533433
	4.42505	0.0300198	0.0382166	0.00105741	0.0220279	0.00523043
	4.43115	0.0379391	0.0387169	0.0017821	0.0239342	0.00510775
	4.43726	0.0448084	0.0433572	0.00333795	0.0217891	0.00507307
	4.44336	0.0560544	0.0368533	0.00220344	0.016507	0.00504124
	4.44946	0.0575505	0.0375901	0.00155424	0.0144824	0.00466106
	4.45557	0.0589753	0.0568319	0.00295313	0.0139574	0.00494315
	4.46167	0.0578635	0.0460341	0.00404909	0.00987294	0.00448277
	4.46777	0.0614038	0.0564403	0.00523524	0.00731233	0.00381586
	4.47388	0.0608225	0.0560903	0.00576645	0.00900786	0.00362433
	4.47998	0.0573445	0.0412496	0.00541858	0.0120518	0.00434487
	4.48608	0.0576513	0.0746801	0.0038449	0.017047	0.00451468
	4.49219	0.0736678	0.0897914	0.00334638	0.0193408	0.00510748
	4.49829	0.0810164	0.0947013	0.00350807	0.0160274	0.00474393
	4.50439	0.0847364	0.0951488	0.0027363	0.0106424	0.00478611
	4.5105	0.0923565	0.0934625	0.00197941	0.0100427	0.00473365
	4.5166	0.0912205	0.0898847	0.0023823	0.0105875	0.00512444
	4.52271	0.0895886	0.0819778	0.00185104	0.00798388	0.00488919
	4.52881	0.0926051	0.0666859	0.00181602	0.00470793	0.00583434
	4.53491	0.0863397	0.0433082	0.00290302	0.0039238	0.00615818
	4.54102	0.0744201	0.021624	0.00137821	0.00356576	0.00632883
	4.54712	0.0653246	0.00705734	0.00217463	0.00325139	0.00623256
	4.55322	0.0702928	0.0154591	0.00280402	0.00340141	0.00628096
	4.55933	0.071324	0.0283806	0.00359293	0.00313596	0.00585612
	4.56543	0.0700377	0.0352243	0.00240851	0.00273974	0.00595088
	4.57153	0.0676151	0.0423588	0.000460915	0.00317702	0.0056338
	4.57764	0.0640933	0.0342999	0.00336952	0.00321566	0.00511976
	4.58374	0.0708157	0.0280019	0.00648616	0.00165551	0.00509585
	4.58984	0.0731628	0.0289786	0.00701878	0.000499484	0.00489235
	4.59595	0.0619512	0.0305917	0.0059362	0.00248285	0.0045027
	4.60205	0.0416111	0.0239601	0.00486857	0.00324264	0.00463121
	4.60815	0.0352995	0.00948381	0.00436379	0.00268124	0.00412833
	4.61426	0.0216202	0.0220431	0.00335641	0.00178128	0.00379711
	4.62036	0.0335856	0.0273031	0.000435528	0.00251443	0.00359831
	4.62646	0.0415768	0.0232285	0.00130882	0.00392401	0.00361727
	4.63257	0.0579069	0.0189657	0.00371264	0.00501842	0.0034819
	4.63867	0.0743994	0.0184538	0.00754455	0.00445746	0.0031281
	4.64478	0.093679	0.0266589	0.010795	0.00295478	0.00284751
	4.65088	0.0853652	0.0331817	0.0106651	0.00114853	0.00364954
	4.65698	0.0846894	0.0308838	0.00865131	0.000683152	0.00409221
	4.66309	0.082322	0.0272858	0.00904648	0.00150894	0.00401782
	4.66919	0.0751912	0.0357059	0.00605072	0.00215376	0.00343451
	4.67529	0.0683033	0.0327783	0.00419806	0.00211735	0.00325129
	4.6814	0.0525256	0.0194092	0.00230694	0.00202297	0.00284985
	4.6875	0.0552078	0.014771	0.00247542	0.00473054	0.0031364
	4.6936	0.0603398	0.0307461	0.00319503	0.00707475	0.00260963
	4.69971	0.0497719	0.0370961	0.00682248	0.00713881	0.00238412
	4.70581	0.0348568	0.0267262	0.0100553	0.00467888	0.0021311
	4.71191	0.0353923	0.00970308	0.00736575	0.00279089	0.002443
	4.71802	0.0389649	0.0126911	0.00512845	0.00242758	0.00295183
	4.72412	0.0341387	0.0272598	0.00496943	0.00327568	0.00345902
	4.73022	0.0293096	0.0179485	0.00154468	0.00563105	0.00304666
	4.73633	0.0256856	0.0183159	0.00296998	0.00612372	0.00284601
	4.74243	0.0159396	0.0181748	0.00167148	0.00610816	0.00264009
	4.74854	0.0263486	0.0129373	0.00508524	0.0084215	0.0024441
	4.75464	0.0214268	0.0160295	0.00513084	0.0102079	0.00209363
	4.76074	0.0097684	0.0126197	0.00827588	0.0104057	0.00247966
	4.76685	0.00381561	0.0169371	0.0098464	0.0111558	0.00280115
	4.77295	0.00666741	0.00451759	0.00886976	0.0119719	0.00295708
	4.77905	0.00323226	0.0154599	0.0106386	0.0107513	0.00256881
	4.78516	0.00583446	0.0237205	0.0103148	0.0081416	0.00256476
	4.79126	0.0126363	0.0228156	0.00711253	0.00751498	0.00298683
	4.79736	0.0129764	0.0180686	0.00661516	0.00674288	0.00299474
	4.80347	0.00756642	0.0363872	0.00391865	0.00334074	0.00272953
	4.80957	0.0155028	0.0602234	0.000362523	0.00183355	0.00241853
	4.81567	0.0144619	0.0579786	0.000352483	0.00555784	0.0018708
	4.82178	0.0186717	0.0453308	0.00198837	0.0076017	0.00178521
	4.82788	0.0239128	0.056689	0.00174443	0.00853535	0.00145108
	4.83398	0.0223676	0.038168	0.00200152	0.00810918	0.00116385
	4.84009	0.0168521	0.0494879	0.00294994	0.00729351	0.000745812
	4.84619	0.0183692	0.046926	0.00278307	0.00657618	0.00105517
	4.85229	0.0135861	0.0414669	0.00218209	0.0055801	0.00105973
	4.8584	0.00989956	0.0295771	0.0012159	0.00497462	0.000481147
	4.8645	0.0150289	0.0317847	0.000806266	0.00634213	0.000674445
	4.87061	0.0156124	0.0448486	0.00216357	0.00863806	0.000873456
	4.87671	0.0268623	0.0490948	0.00296648	0.0107685	0.00137191
	4.88281	0.0210087	0.0527471	0.00144765	0.0131303	0.00190432
	4.88892	0.0168093	0.0425571	0.00304743	0.0140236	0.00216535
	4.89502	0.0202053	0.0173711	0.00399864	0.0123927	0.0024291
	4.90112	0.0236419	0.0437702	0.00325665	0.011588	0.00274223
	4.90723	0.0169032	0.0501644	0.00509309	0.0119924	0.00281284
	4.91333	0.0280849	0.0658689	0.00520834	0.0109622	0.00286281
	4.91943	0.0362903	0.0793569	0.00269661	0.0102908	0.00243652
	4.92554	0.0300458	0.0866857	0.00246427	0.0132413	0.0028187
	4.93164	0.0260341	0.0794922	0.00184281	0.0152282	0.00307286
	4.93774	0.0346038	0.0632471	0.00209808	0.0139459	0.00338674
	4.94385	0.0422511	0.0704604	0.00334559	0.0108929	0.00370322
	4.94995	0.0389704	0.0810038	0.0035712	0.00737697	0.00392023
	4.95605	0.0436275	0.0678915	0.00248986	0.0025094	0.00337244
	4.96216	0.0375672	0.0504139	0.00312731	0.00343502	0.00301133
	4.96826	0.0295798	0.050369	0.00328813	0.00842038	0.00268143
	4.97437	0.0241323	0.0547082	0.00143116	0.0105086	0.00288154
	4.98047	0.0165726	0.0525478	0.0009974	0.00973241	0.0024257
	4.98657	0.010821	0.0519391	0.00191062	0.00802134	0.0023407
	4.99268	0.0164995	0.0530973	0.00192739	0.00751266	0.00287383
	4.99878	0.0183594	0.0454233	0.00182132	0.00948678	0.00252391
	5.00488	0.019119	0.0391135	0.00196835	0.0124084	0.00169833
	5.01099	0.0252574	0.0497493	0.00458014	0.0132457	0.00157805
	5.01709	0.023855	0.0444445	0.00519667	0.0116249	0.00112602
	5.02319	0.0218198	0.03656	0.00567286	0.0124476	0.00131347
	5.0293	0.0177068	0.0405298	0.0069874	0.0159012	0.00170855
	5.0354	0.0223275	0.0459579	0.00683821	0.0175185	0.0015045
	5.0415	0.0222863	0.0453561	0.0059604	0.016871	0.00188569
	5.04761	0.02368	0.0515578	0.00605018	0.0165086	0.00215955
	5.05371	0.0278056	0.049356	0.00597899	0.0167102	0.00235896
	5.05981	0.0250838	0.0522423	0.00477815	0.0152197	0.00258779
	5.06592	0.0184143	0.0581882	0.00488752	0.0113792	0.00296233
	5.07202	0.0220394	0.0607512	0.00635005	0.00710797	0.00355787
	5.07812	0.0312597	0.069417	0.00479486	0.00499132	0.00319033
	5.08423	0.0373957	0.0709438	0.00222635	0.00426777	0.00360158
	5.09033	0.0334323	0.0723492	0.00179764	0.00398944	0.00409835
	5.09644	0.0317209	0.0810737	0.000703484	0.00414486	0.00392302
	5.10254	0.0318022	0.0780028	0.00385953	0.0025265	0.00383046
	5.10864	0.0370781	0.0756177	0.00601646	0.000847506	0.00368342
	5.11475	0.0342719	0.0772367	0.00695226	0.00468735	0.00376773
	5.12085	0.0296644	0.070624	0.00730574	0.0075536	0.00373147
	5.12695	0.028278	0.0728042	0.00490047	0.00824215	0.00436143
	5.13306	0.0228463	0.0790632	0.00329779	0.0107971	0.00493525
	5.13916	0.023376	0.0867155	0.00437345	0.0197201	0.00464761
	5.14526	0.0260133	0.0805925	0.00175738	0.0282724	0.0042978
	5.15137	0.031628	0.0799655	0.00619669	0.0290455	0.00405719
	5.15747	0.0296966	0.0658444	0.00902597	0.0232027	0.00436061
	5.16357	0.032368	0.066957	0.00878893	0.0220182	0.00461747
	5.16968	0.0315273	0.0592466	0.00856922	0.0237297	0.00439841
	5.17578	0.0255964	0.0570453	0.00666801	0.0179577	0.00426222
	5.18188	0.0295283	0.0576009	0.00519007	0.011598	0.00429683
	5.18799	0.0289516	0.0677872	0.00691921	0.0174072	0.00447389
	5.19409	0.0210916	0.0732293	0.00452853	0.0220613	0.00436018
	5.2002	0.0160225	0.0685227	0.00107292	0.0230317	0.00436211
	5.2063	0.00532902	0.0625437	0.00445456	0.0225041	0.00448649
	5.2124	0.00849407	0.0598026	0.00648849	0.0193775	0.003936
	5.21851	0.0144018	0.0604918	0.00409421	0.0148932	0.00336775
	5.22461	0.0199131	0.0607451	0.00483998	0.013868	0.0033956
	5.23071	0.0156934	0.0602445	0.00565299	0.0146659	0.00287144
	5.23682	0.0164769	0.0507874	0.00391884	0.013501	0.00304513
	5.24292	0.0216046	0.0342643	0.00342572	0.010615	0.0030953
	5.24902	0.0192917	0.0291518	0.00471108	0.00659931	0.00318738
	5.25513	0.0190815	0.0234712	0.00701963	0.00724322	0.00298268
	5.26123	0.0185029	0.0219515	0.00755824	0.0108432	0.00248903
	5.26733	0.0176279	0.0215801	0.0042474	0.0106678	0.0020798
	5.27344	0.00755932	0.0226642	0.00685138	0.0079954	0.00184122
	5.27954	0.0141746	0.0229657	0.00670399	0.00799147	0.00130087
	5.28564	0.0191322	0.0220258	0.00605324	0.00993586	0.00121778
	5.29175	0.0184954	0.0249058	0.00921479	0.012453	0.000934016
	5.29785	0.0167696	0.0278394	0.00687915	0.013385	0.00079538
	5.30396	0.00829804	0.0318431	0.00513772	0.0110652	0.000680293
	5.31006	0.0125438	0.0402307	0.00523177	0.00788455	0.00140774
	5.31616	0.012793	0.0460599	0.00166634	0.00878331	0.0017104
	5.32227	0.0104828	0.0488891	0.00120148	0.00883029	0.00223638
	5.32837	0.0103931	0.0393805	0.00202237	0.00730253	0.0027036
	5.33447	0.0159544	0.0334584	0.00498874	0.00883378	0.00323986
	5.34058	0.015713	0.0397004	0.00486711	0.0101051	0.00368821
	5.34668	0.0226455	0.0371501	0.00432378	0.00782796	0.00342654
	5.35278	0.0267069	0.0373711	0.00576123	0.00368379	0.0028472
	5.35889	0.0297114	0.0440807	0.00316639	0.00256877	0.00309871
	5.36499	0.035089	0.0416866	0.00226526	0.00578407	0.00364704
	5.37109	0.032251	0.0364797	0.00446638	0.00954466	0.00425626
	5.3772	0.0298407	0.0322236	0.00501506	0.0121288	0.00434068
	5.3833	0.0230956	0.0329414	0.00510736	0.0106671	0.00444279
	5.3894	0.020124	0.0288895	0.00659975	0.00569035	0.00423428
	5.39551	0.0141946	0.0240653	0.00849385	0.002835	0.00434115
	5.40161	0.0129944	0.0197526	0.0091713	0.00518912	0.00433288
	5.40771	0.0100807	0.0170248	0.00870764	0.00499862	0.00433502
	5.41382	0.00419148	0.0157488	0.00828981	0.00302924	0.00390765
	5.41992	0.0112438	0.0127152	0.00918933	0.0021987	0.00385529
	5.42603	0.0149434	0.00767291	0.00803422	0.00436629	0.0035614
	5.43213	0.018077	0.00179855	0.00604789	0.00643711	0.00298886
	5.43823	0.0232009	0.00759055	0.00508628	0.00727768	0.0028602
	5.44434	0.0230908	0.00942792	0.00470856	0.00841008	0.00252763
	5.45044	0.0243108	0.0134069	0.00341645	0.00963274	0.00242819
	5.45654	0.0279298	0.0191065	0.00115196	0.0103125	0.00193969
	5.46265	0.0267374	0.0224587	0.00168999	0.0104165	0.00159488
	5.46875	0.0262015	0.0220913	0.00224332	0.0100458	0.000990014
	5.47485	0.0247371	0.0195249	0.00130325	0.00906343	0.000309708
	5.48096	0.0246702	0.0200597	0.00308936	0.00834558	0.000246323
	5.48706	0.0224737	0.0202678	0.00473791	0.00830862	0.000781966
	5.49316	0.0204288	0.0229819	0.00408792	0.00654726	0.000759044
	5.49927	0.0173486	0.0252962	0.00673794	0.00398873	0.000979455
	5.50537	0.0133709	0.0195334	0.00748582	0.0074763	0.0011368
	5.51147	0.0128074	0.0185578	0.00549543	0.0104734	0.00143419
	5.51758	0.0114878	0.0186997	0.00471578	0.0106347	0.00145338
	5.52368	0.0125172	0.0160213	0.00467917	0.0115766	0.00136938
	5.52979	0.0133308	0.0198545	0.00386048	0.0123326	0.000976355
	5.53589	0.0142434	0.0259351	0.00463556	0.0106287	0.00088046
	5.54199	0.0134049	0.0303598	0.00725404	0.00805318	0.000936777
	5.5481	0.0140732	0.0367852	0.00596623	0.0072005	0.000898256
	5.5542	0.0153189	0.0352605	0.00407207	0.00582706	0.000910235
	5.5603	0.0164583	0.0317752	0.00552591	0.00389394	0.000954529
	5.56641	0.0156049	0.0318133	0.00462747	0.00364437	0.00120055
	5.57251	0.0144671	0.0335996	0.00372402	0.00346291	0.000932838
	5.57861	0.0136328	0.0354533	0.00307741	0.00393013	0.00101104
	5.58472	0.00867434	0.0309839	0.00232257	0.00499564	0.00078213
	5.59082	0.00830919	0.0298262	0.00248813	0.0049826	0.000997298
	5.59692	0.00817029	0.0348171	0.00222521	0.00397397	0.00114922
	5.60303	0.0083673	0.041145	0.000392722	0.00418892	0.00109021
	5.60913	0.00739078	0.0489377	0.00229379	0.00594931	0.000880201
	5.61523	0.00674869	0.0516987	0.00388657	0.00764075	0.000997227
	5.62134	0.00632683	0.0499008	0.00374302	0.00794688	0.00110304
	5.62744	0.00650392	0.0429973	0.0045858	0.00749309	0.00116486
	5.63354	0.00532213	0.0417038	0.00588596	0.00762066	0.00121676
	5.63965	0.00694336	0.0384702	0.00850927	0.00760857	0.00130251
	5.64575	0.0102005	0.0372373	0.00995624	0.00699235	0.00129945
	5.65186	0.00975383	0.0385215	0.00817894	0.00654444	0.00116263
	5.65796	0.0106566	0.0394491	0.00750511	0.00567965	0.00120847
	5.66406	0.0135231	0.0387072	0.00848062	0.0046249	0.000909188
	5.67017	0.016002	0.036951	0.00724678	0.00540739	0.000944456
	5.67627	0.0204794	0.0340364	0.00753274	0.00583307	0.000662922
	5.68237	0.019891	0.0274655	0.00519967	0.00447568	0.00092168
	5.68848	0.0168785	0.0190362	0.000584625	0.00266273	0.000755741
	5.69458	0.0215657	0.0191538	0.00270285	0.00194264	0.000501304
	5.70068	0.0252694	0.024038	0.00292872	0.00270468	0.000374789
	5.70679	0.0270525	0.0252441	0.00516848	0.00357185	0.000168271
	5.71289	0.0283424	0.026311	0.00401577	0.00493902	0.000137087
	5.71899	0.0282925	0.0307087	0.00412471	0.00652066	0.000331916
	5.7251	0.0269396	0.0362856	0.00388143	0.00700943	0.000593531
	5.7312	0.0251879	0.0375838	0.00145723	0.00566152	0.000607852
	5.7373	0.0223174	0.0365284	0.00379608	0.00584588	0.000965177
	5.74341	0.0197821	0.0384582	0.0023255	0.00861771	0.00114143
	5.74951	0.0189092	0.0504802	0.00305609	0.0105625	0.00118504
	5.75562	0.018021	0.0616652	0.00336125	0.0108442	0.00120861
	5.76172	0.0194952	0.0728696	0.00551022	0.0105107	0.0015213
	5.76782	0.0147929	0.0802409	0.00896342	0.0100054	0.00150678
	5.77393	0.0136878	0.0844947	0.00785309	0.009312	0.00155373
	5.78003	0.0159818	0.0873827	0.00902391	0.00843135	0.00146513
	5.78613	0.0220008	0.088528	0.00798548	0.00686322	0.00176349
	5.79224	0.0209416	0.0862629	0.00503641	0.0049195	0.00157383
	5.79834	0.0183888	0.0901643	0.005269	0.00386916	0.00171598
	5.80444	0.0188052	0.090457	0.00287578	0.00423055	0.00203336
	5.81055	0.013777	0.0872527	0.00375316	0.00548478	0.00192544
	5.81665	0.0114442	0.0702196	0.00646471	0.00564478	0.00210609
	5.82275	0.0198731	0.0701865	0.00407202	0.00631621	0.00217651
	5.82886	0.0241253	0.0668593	0.0087983	0.0103119	0.00218702
	5.83496	0.0273739	0.0645688	0.00804608	0.0135064	0.00215892
	5.84106	0.0306131	0.0561981	0.00627731	0.0134252	0.0018317
	5.84717	0.0296649	0.0452153	0.00959656	0.0124603	0.00129347
	5.85327	0.0270974	0.0324111	0.00922713	0.0125515	0.00116958
	5.85938	0.0245501	0.0416256	0.00934774	0.0138544	0.00112945
	5.86548	0.0211168	0.0480319	0.00841398	0.0164475	0.00113115
	5.87158	0.0253271	0.0400526	0.0045719	0.017546	0.00142386
	5.87769	0.024031	0.0290513	0.000874565	0.0153563	0.00147689
	5.88379	0.0315961	0.0394822	0.00184554	0.012037	0.00128527
	5.88989	0.034847	0.0607756	0.00431789	0.0105911	0.00104485
	5.896	0.0364765	0.0793074	0.00652997	0.00896599	0.00119701
	5.9021	0.0381127	0.0847821	0.00694843	0.00620433	0.00158799
	5.9082	0.0436802	0.0873655	0.00985759	0.00107616	0.00210282
	5.91431	0.0469718	0.0818432	0.00981137	0.00425886	0.00213031
	5.92041	0.0462152	0.0696864	0.0075251	0.00654202	0.00178968
	5.92651	0.0433271	0.0776507	0.00858803	0.00638058	0.00217807
	5.93262	0.0385669	0.0861761	0.00925746	0.00668449	0.00228695
	5.93872	0.0390015	0.0971162	0.00658463	0.00708834	0.00246275
	5.94482	0.0358576	0.108463	0.00612326	0.00459617	0.00245088
	5.95093	0.0358461	0.11316	0.0031487	0.00246422	0.00283312
	5.95703	0.039038	0.111966	0.00345436	0.00550418	0.00298415
	5.96313	0.0474508	0.103634	0.00377779	0.0073656	0.0023635
	5.96924	0.0439913	0.098993	0.00191502	0.00781463	0.00272789
	5.97534	0.054514	0.0941518	0.00529133	0.006272	0.00272154
	5.98145	0.0643386	0.0869336	0.00448825	0.00172112	0.00259136
	5.98755	0.0569841	0.0913046	0.00847149	0.0031755	0.00281239
	5.99365	0.0528747	0.0916413	0.00890745	0.00534898	0.00286409
	5.99976	0.0521775	0.0811437	0.00594773	0.00627898	0.00258622
	6.00586	0.0546926	0.0756806	0.00648206	0.00812766	0.00236884
	6.01196	0.0632636	0.0698046	0.00518848	0.00896553	0.00205247
	6.01807	0.0707251	0.0735339	0.00275645	0.0058938	0.00222694
	6.02417	0.0740007	0.0701347	0.00434007	0.00507673	0.00287342
	6.03027	0.0741754	0.063523	0.00308121	0.0110268	0.00318246
	6.03638	0.0768196	0.0605035	0.000396189	0.0140714	0.00369426
	6.04248	0.0855973	0.0619576	0.00155436	0.0160007	0.00425136
	6.04858	0.0901172	0.0553	0.00238184	0.019808	0.00443738
	6.05469	0.0897628	0.051256	0.0018404	0.0213351	0.00440857
	6.06079	0.0896817	0.047847	0.000611039	0.0205483	0.0052284
	6.06689	0.0910706	0.057224	0.000739973	0.0205861	0.00574737
	6.073	0.0965708	0.0656564	0.000484039	0.0177919	0.00542929
	6.0791	0.0892095	0.0767024	0.00305431	0.0101441	0.00538548
	6.08521	0.0849197	0.0859661	0.00356409	0.00804398	0.0055954
	6.09131	0.0817924	0.095201	0.0021246	0.0125187	0.00532336
	6.09741	0.0746757	0.100138	0.00367611	0.0125913	0.00475187
	6.10352	0.0686849	0.100578	0.00388333	0.0114415	0.00432173
	6.10962	0.0732694	0.081829	0.00555012	0.0132815	0.00404018
	6.11572	0.0654994	0.0716361	0.00673895	0.015712	0.0034314
	6.12183	0.0641958	0.0671848	0.00474783	0.0179944	0.00335981
	6.12793	0.0647263	0.0779098	0.00303723	0.0208702	0.00312264
	6.13403	0.0683029	0.0804593	0.00425158	0.0211811	0.00335429
	6.14014	0.0708109	0.0621012	0.00374218	0.0173892	0.00425937
	6.14624	0.0664565	0.0532525	0.00236742	0.0129219	0.00418812
	6.15234	0.0657319	0.0398584	0.00424146	0.0126604	0.00370102
	6.15845	0.0613833	0.0265183	0.00391216	0.0145657	0.00412135
	6.16455	0.0635534	0.0130555	0.0025391	0.0156796	0.0037435
	6.17065	0.0601896	0.0206937	0.00467602	0.0168605	0.00340265
	6.17676	0.0551626	0.0260009	0.00298602	0.0207323	0.00301872
	6.18286	0.0530578	0.0280706	0.00218601	0.027177	0.00291139
	6.18896	0.0512847	0.0427565	0.00409377	0.0317277	0.00306573
	6.19507	0.0495597	0.0673948	0.00232495	0.0309766	0.00337296
	6.20117	0.0465847	0.0717158	0.00301353	0.0275663	0.00336415
	6.20728	0.0387623	0.0618154	0.00371617	0.02798	0.00320679
	6.21338	0.0409612	0.060422	0.00327419	0.0296015	0.00330081
	6.21948	0.0450191	0.0685683	0.00237975	0.0291207	0.00356186
	6.22559	0.0448174	0.0755349	0.00230059	0.0311687	0.00341273
	6.23169	0.0403111	0.0877893	0.00229789	0.0334161	0.0029645
	6.23779	0.043511	0.103538	0.000796891	0.0298193	0.00267016
	6.2439	0.0417456	0.110166	0.00344872	0.0253162	0.00247444
	6.25	0.0378522	0.109191	0.00400746	0.024338	0.00167829
	6.2561	0.0359314	0.102292	0.00487252	0.0212255	0.000648918
	6.26221	0.0240239	0.0976618	0.00528582	0.0125509	0.000807656
	6.26831	0.0185432	0.114912	0.0030583	0.00718286	0.000319534
	6.27441	0.0269148	0.111355	0.000572824	0.0105536	0.000364182
	6.28052	0.0229544	0.0982578	0.0020418	0.0120695	0.000366962
	6.28662	0.0232274	0.0868892	0.00312699	0.0123398	0.000307443
	6.29272	0.0238337	0.0813779	0.00150624	0.0130714	0.000269358
	6.29883	0.0283985	0.0739964	0.00241618	0.0140216	0.00021857
	6.30493	0.0340695	0.0494822	0.00196785	0.0143487	0.000129829
	6.31104	0.0435876	0.0243104	0.00274626	0.0132564	0.000584459
	6.31714	0.051245	0.0303758	0.00418239	0.0125596	0.000856567
	6.32324	0.0558025	0.0278374	0.00330695	0.0131549	0.000541118
	6.32935	0.0542697	0.0317724	0.00301649	0.0133612	0.000248172
	6.33545	0.0542975	0.0463813	0.00276886	0.0137526	0.00112792
	6.34155	0.0607912	0.0686581	0.0031934	0.0157273	0.00205025
	6.34766	0.0640666	0.0763536	0.00335818	0.0176384	0.00226659
	6.35376	0.071455	0.0693565	0.00374039	0.0168779	0.00250953
	6.35986	0.073393	0.066166	0.005469	0.0142168	0.00306432
	6.36597	0.0718376	0.0695244	0.00431675	0.0135214	0.0032608
	6.37207	0.0759525	0.0706138	0.00684382	0.017185	0.00307642
	6.37817	0.0764708	0.0758434	0.00798797	0.0207529	0.00359884
	6.38428	0.0722403	0.0796205	0.00452857	0.0210816	0.00388456
	6.39038	0.0749302	0.0920576	0.00381682	0.0175337	0.00352078
	6.39648	0.0819195	0.0857624	0.00387685	0.0109793	0.00321978
	6.40259	0.0788324	0.0821044	0.00425634	0.00462906	0.00366998
	6.40869	0.0766579	0.0820457	0.00441084	0.000712677	0.00388096
	6.41479	0.0670211	0.0783496	0.0058706	0.00290793	0.00420707
	6.4209	0.0678739	0.0902087	0.00854585	0.00624369	0.00408673
	6.427	0.0579008	0.102663	0.00579981	0.00717457	0.0038562
	6.43311	0.0553445	0.11331	0.00552634	0.00449343	0.00394449
	6.43921	0.0483051	0.109441	0.00785158	0.00436073	0.00455312
	6.44531	0.0511305	0.0938729	0.00428004	0.00699891	0.00475112
	6.45142	0.0397421	0.0721966	0.00134143	0.00621368	0.00528574
	6.45752	0.039169	0.0688206	0.00326812	0.00395024	0.00524833
	6.46362	0.0426492	0.0743869	0.00354494	0.00595218	0.00541256
	6.46973	0.0425693	0.0804392	0.0025268	0.00784229	0.00517425
	6.47583	0.0458493	0.0883338	0.00543294	0.00781976	0.00526893
	6.48193	0.0438345	0.0863358	0.00695468	0.00783676	0.00523033
	6.48804	0.034857	0.0729531	0.00443998	0.00992	0.00465398
	6.49414	0.031333	0.0654937	0.00192152	0.011944	0.00437687
	6.50024	0.0432149	0.0633341	0.00387887	0.012069	0.0045268
	6.50635	0.0455811	0.0755535	0.00339256	0.0110532	0.0042605
	6.51245	0.0360304	0.083632	0.00148899	0.00956211	0.00369536
	6.51855	0.038529	0.0853186	0.0029446	0.00682759	0.00382582
	6.52466	0.043843	0.0845479	0.00333604	0.00434252	0.00384603
	6.53076	0.0474114	0.0854715	0.00267515	0.00453225	0.00334958
	6.53687	0.0506971	0.0922027	0.00304269	0.00577907	0.00311604
	6.54297	0.0461097	0.0918378	0.00291586	0.00809161	0.00378593
	6.54907	0.0448316	0.0908789	0.00211358	0.00936525	0.00425018
	6.55518	0.0437041	0.080501	0.000937355	0.00854571	0.0038639
	6.56128	0.0387562	0.072429	0.000762161	0.00890415	0.0035985
	6.56738	0.04229	0.077238	0.00183008	0.0101353	0.00366642
	6.57349	0.0391908	0.0689229	0.0023386	0.00865033	0.0035517
	6.57959	0.0400134	0.0662158	0.00278707	0.00764245	0.00382686
	6.58569	0.0414781	0.0707362	0.00332534	0.0108779	0.00379486
	6.5918	0.039492	0.0720236	0.00282049	0.0128406	0.00346103
	6.5979	0.0435747	0.0621098	0.00225971	0.0122576	0.00274059
	6.604	0.0423202	0.0479518	0.00173443	0.0108344	0.00243682
	6.61011	0.0448372	0.0478936	0.00180165	0.00994558	0.00286291
	6.61621	0.0465995	0.049035	0.000465163	0.00990592	0.0033527
	6.62231	0.0516108	0.0457976	0.00163038	0.0113992	0.00309382
	6.62842	0.0492661	0.0485524	0.00182222	0.0121145	0.00283734
	6.63452	0.0490577	0.0470444	0.000836948	0.0106961	0.00228614
	6.64062	0.0481733	0.0511602	0.00178588	0.00905375	0.00173895
	6.64673	0.0403032	0.0455235	0.00204239	0.00815868	0.00121395
	6.65283	0.0366067	0.0434212	0.00102239	0.00617316	0.000885727
	6.65894	0.0289001	0.0216928	0.000985569	0.00354827	0.00110569
	6.66504	0.0168191	0.0158301	0.00218203	0.00551316	0.00174573
	6.67114	0.0229063	0.0264263	0.00140148	0.00887397	0.00290292
	6.67725	0.0234695	0.0456602	0.00103486	0.0101744	0.00338175
	6.68335	0.0251837	0.0424703	0.00243553	0.00899799	0.00301731
	6.68945	0.0224042	0.0475233	0.00199145	0.00691	0.0024127
	6.69556	0.0156034	0.0463863	0.000997468	0.00605332	0.00237077
	6.70166	0.0186313	0.0434456	0.00224025	0.00556708	0.00171262
	6.70776	0.0249358	0.0532742	0.00235035	0.00437332	0.00107733
	6.71387	0.0208475	0.0680465	0.00103879	0.0036322	0.000838472
	6.71997	0.022126	0.0771086	0.00195287	0.00388992	0.000475166
	6.72607	0.025712	0.079904	0.00254007	0.00327108	0.00110598
	6.73218	0.0249629	0.0874351	0.00140548	0.000580624	0.00186498
	6.73828	0.0277069	0.0979862	0.00176002	0.0031761	0.00182217
	6.74438	0.0329491	0.101243	0.00236088	0.00653088	0.00178373
	6.75049	0.0342215	0.102118	0.00212487	0.00759224	0.00171494
	6.75659	0.0356402	0.101674	0.00189309	0.00615186	0.00205059
	6.7627	0.0425406	0.097241	0.00204688	0.00540629	0.00283688
	6.7688	0.0456982	0.0864187	0.00249122	0.00851487	0.00335275
	6.7749	0.0399309	0.0785621	0.00219862	0.011597	0.00383817
	6.78101	0.0329774	0.0715835	0.00212582	0.0125845	0.00426771
	6.78711	0.0212676	0.0646119	0.00216609	0.0119802	0.00427036
	6.79321	0.0211424	0.0532912	0.00184067	0.0113675	0.00366652
	6.79932	0.0209545	0.0497324	0.00155084	0.0117966	0.00322137
	6.80542	0.0252681	0.0467588	0.00204136	0.0129082	0.00291484
	6.81152	0.0274499	0.0486416	0.00358814	0.0125634	0.00277848
	6.81763	0.0277286	0.0487697	0.00378131	0.00977264	0.00319837
	6.82373	0.0296854	0.0524696	0.00345843	0.0089227	0.00346171
	6.82983	0.034554	0.0562666	0.00503444	0.0109552	0.00338006
	6.83594	0.0387622	0.0640853	0.00388703	0.0106923	0.00363746
	6.84204	0.033399	0.0661218	0.00260378	0.00842837	0.00356461
	6.84814	0.0301229	0.0680613	0.00315258	0.0108957	0.00341358
	6.85425	0.0266169	0.0591255	0.00119777	0.0148498	0.00315774
	6.86035	0.0255671	0.036861	0.000764825	0.0149242	0.00255683
	6.86646	0.0178879	0.0253514	0.000274963	0.0120442	0.00235676
	6.87256	0.00911143	0.0280861	0.00189648	0.00891994	0.00250462
	6.87866	0.0040763	0.0235674	0.00246601	0.00675126	0.00297133
	6.88477	0.00809617	0.0447234	0.0025308	0.00743515	0.00282062
	6.89087	0.00760688	0.061441	0.00321802	0.00842303	0.00259645
	6.89697	0.0123741	0.0645387	0.00297799	0.00709074	0.00215083
	6.90308	0.0188142	0.0670845	0.00293145	0.00460366	0.00240034
	6.90918	0.0229759	0.0613158	0.00442703	0.00231142	0.00226053
	6.91528	0.0229763	0.0535205	0.00314434	0.00203145	0.0017006
	6.92139	0.0268464	0.0510948	0.00200207	0.00250914	0.00179079
	6.92749	0.029248	0.0560421	0.002121	0.00137095	0.0020729
	6.93359	0.0298882	0.0665863	0.000652532	0.00115528	0.00207496
	6.9397	0.0320681	0.0708478	0.000579299	0.00386658	0.00216842
	6.9458	0.0403971	0.0731839	0.000886753	0.00682425	0.00224601
	6.9519	0.0477356	0.0832658	0.00136875	0.00939231	0.00243586
	6.95801	0.0472444	0.0813501	0.00172417	0.0112525	0.00188595
	6.96411	0.0465343	0.0640275	0.000982109	0.0121442	0.00109828
	6.97021	0.0443606	0.0613382	0.00272269	0.0113754	0.000590243
	6.97632	0.0386347	0.0709751	0.00297239	0.0104744	0.000363262
	6.98242	0.0257537	0.07412	0.0017302	0.0112703	0.000387604
	6.98853	0.0211678	0.0767712	0.0026118	0.0135004	0.00106964
	6.99463	0.0240161	0.063978	0.00206663	0.0140327	0.00164963
	7.00073	0.0272633	0.0503413	0.00117415	0.0119787	0.00223561
	7.00684	0.0283465	0.0486967	0.00172447	0.0112084	0.00272665
	7.01294	0.0340845	0.0433566	0.00169847	0.0133509	0.00268451
	7.01904	0.0386105	0.0396134	0.000953674	0.0140644	0.00234094
	7.02515	0.035784	0.0429187	0.000368572	0.0132888	0.00210759
	7.03125	0.034762	0.0344955	0.00133927	0.0117897	0.00218212
	7.03735	0.0353646	0.0254238	0.00138869	0.00882642	0.00226061
	7.04346	0.0308338	0.0262633	0.000541322	0.00438734	0.00244067
	7.04956	0.0290992	0.029554	0.00109534	0.00170109	0.00230346
	7.05566	0.0310454	0.0277265	0.00121233	0.00509154	0.0022907
	7.06177	0.0364505	0.0184683	0.000404392	0.0073919	0.00232811
	7.06787	0.0344976	0.0133111	0.00111688	0.00845561	0.00217851
	7.07397	0.0308535	0.012095	0.00142745	0.0082245	0.002125
	7.08008	0.0301371	0.0146695	0.00169886	0.00741367	0.00240555
	7.08618	0.0297915	0.0199397	0.0017404	0.0073395	0.00216857
	7.09229	0.0287268	0.0220594	0.00190408	0.0104071	0.00159324
	7.09839	0.0358897	0.0232512	0.00155976	0.0156577	0.00160426
	7.10449	0.0394958	0.0266486	0.000641245	0.0195588	0.00140479
	7.1106	0.0386408	0.0244778	0.00149005	0.0191069	0.00151419
	7.1167	0.0336894	0.0212742	0.00110837	0.0181006	0.00200485
	7.1228	0.0342333	0.0240786	0.000737595	0.0218552	0.00176355
	7.12891	0.0365558	0.0238614	0.000539991	0.0260461	0.00190606
	7.13501	0.0352378	0.0242114	0.000480569	0.0252034	0.00229018
	7.14111	0.0315483	0.0251223	0.00122226	0.0201476	0.00223825
	7.14722	0.0306219	0.0226883	0.0014973	0.0159475	0.00238907
	7.15332	0.0318594	0.0273647	0.00225532	0.0152634	0.00248661
	7.15942	0.0357962	0.0246268	0.00302354	0.018704	0.00263642
	7.16553	0.0364569	0.0120796	0.00246134	0.0231262	0.00272309
	7.17163	0.035904	0.0091349	0.00266773	0.0242175	0.00283896
	7.17773	0.0333168	0.0134835	0.00289678	0.0234563	0.00303618
	7.18384	0.0347106	0.0142226	0.00162592	0.0234726	0.00304963
	7.18994	0.0349849	0.0161892	0.00182656	0.0220575	0.00305609
	7.19604	0.035874	0.0224514	0.00135783	0.0183269	0.0029796
	7.20215	0.0345907	0.0283431	0.000712735	0.0144246	0.00267149
	7.20825	0.0290575	0.028058	0.000817368	0.0097267	0.00262328
	7.21436	0.0244996	0.0286363	0.00157598	0.0099322	0.00288044
	7.22046	0.021294	0.0247538	0.00206148	0.0137258	0.00335261
	7.22656	0.019793	0.00931366	0.00164451	0.0119218	0.00346485
	7.23267	0.0176529	0.0058731	0.000558834	0.0054154	0.00339601
	7.23877	0.0175247	0.0101512	0.000817495	0.00340662	0.00321014
	7.24487	0.0192268	0.0129103	0.000911171	0.00455518	0.00298838
	7.25098	0.0235771	0.0157416	0.000648509	0.00829036	0.00293085
	7.25708	0.0273692	0.0204931	0.000833584	0.0153048	0.00275421
	7.26318	0.0282316	0.0238847	0.00102044	0.018637	0.0026684
	7.26929	0.0248636	0.0230048	0.00018445	0.0180762	0.00264441
	7.27539	0.0230974	0.0236164	0.000136636	0.0194864	0.0026909
	7.28149	0.0228584	0.0257813	0.000699807	0.0225306	0.00277135
	7.2876	0.0206044	0.0271197	0.00106327	0.0204925	0.00307349
	7.2937	0.0207328	0.0265943	0.00107174	0.0130588	0.00300344
	7.2998	0.0193228	0.0211441	0.00132911	0.0110439	0.00276053
	7.30591	0.0205487	0.0150317	0.000986528	0.0183436	0.00240769
	7.31201	0.0205073	0.0124531	0.00145822	0.0239885	0.00201901
	7.31812	0.0196344	0.0178087	0.00104355	0.0280263	0.00191451
	7.32422	0.0166572	0.0224932	0.000577833	0.0303966	0.00203795
	7.33032	0.0179805	0.0253108	0.00123666	0.0288319	0.0020018
	7.33643	0.0182522	0.026672	0.00175977	0.0234372	0.00197896
	7.34253	0.0195018	0.0231105	0.00280988	0.0174447	0.00195589
	7.34863	0.0198556	0.0220288	0.00207029	0.011761	0.00157519
	7.35474	0.0171389	0.0244911	0.00203784	0.00703117	0.00151277
	7.36084	0.0151257	0.0285268	0.00231526	0.00498452	0.00144561
	7.36694	0.0146332	0.028396	0.00140174	0.00446108	0.00149431
	7.37305	0.0158734	0.0301656	0.000540668	0.0036879	0.00129264
	7.37915	0.0137541	0.0318055	0.000967244	0.00329956	0.00111727
	7.38525	0.0131308	0.0323556	0.00242444	0.00175179	0.00110909
	7.39136	0.0131603	0.0272473	0.00233041	0.000346726	0.00122621
	7.39746	0.0126956	0.0202647	0.0021553	0.00324553	0.00158345
	7.40356	0.00937275	0.0217045	0.00409029	0.00565709	0.00182642
	7.40967	0.0070887	0.024687	0.00321166	0.00719822	0.00179454
	7.41577	0.00670346	0.0258894	0.00342107	0.00706999	0.00179972
	7.42188	0.00707452	0.0274714	0.00324753	0.00654108	0.00148721
	7.42798	0.00655733	0.0283983	0.00198647	0.00736851	0.0012993
	7.43408	0.00381021	0.0258474	0.000987218	0.0104593	0.00136032
	7.44019	0.00234388	0.0253994	0.00112729	0.0137598	0.00130008
	7.44629	0.00143532	0.027052	0.00113002	0.0153784	0.00116353
	7.45239	0.0030008	0.0270051	0.00186539	0.0131944	0.00106088
	7.4585	0.00225184	0.0298833	0.000999898	0.010113	0.000884016
	7.4646	0.00319026	0.0298574	0.00124514	0.0119667	0.000736803
	7.4707	0.00420748	0.0258402	0.00145079	0.0151102	0.000828161
	7.47681	0.0054147	0.024863	0.00257845	0.0158075	0.000794089
	7.48291	0.00677021	0.024487	0.00362881	0.0166662	0.000729683
	7.48901	0.00874182	0.0236612	0.00402818	0.0170073	0.000851421
	7.49512	0.00830737	0.0207667	0.00365115	0.0149285	0.000795007
	7.50122	0.00623357	0.0202952	0.00413701	0.0137258	0.000852294
	7.50732	0.00431473	0.0219554	0.00243088	0.0127765	0.000834514
	7.51343	0.00432846	0.0221664	0.00116277	0.0108936	0.00067769
	7.51953	0.00484261	0.0212938	0.0023932	0.0103999	0.000557892
	7.52563	0.00599185	0.0187328	0.00410637	0.0115121	0.000689303
	7.53174	0.00785185	0.0172559	0.00385892	0.011353	0.000646084
	7.53784	0.00805173	0.0160505	0.00430019	0.00975153	0.000710465
	7.54395	0.00698922	0.0150449	0.00449324	0.00981693	0.000755335
	7.55005	0.00506344	0.0156896	0.00352594	0.0109164	0.000674089
	7.55615	0.00424458	0.0165674	0.00201337	0.00960037	0.000648942
	7.56226	0.00249131	0.0199209	0.00136976	0.00692863	0.00074808
	7.56836	0.00126401	0.023024	0.00119399	0.00468921	0.000831247
	7.57446	0.00150782	0.0235689	0.001025	0.00473368	0.000916051
	7.58057	0.00156988	0.0280274	0.00103214	0.00625341	0.00105967
	7.58667	0.00330947	0.0391562	0.00230863	0.00689986	0.000961662
	7.59277	0.00455286	0.0436639	0.000881328	0.00599377	0.000816329
	7.59888	0.00588637	0.0396685	0.00199487	0.00508353	0.000527154
	7.60498	0.00625294	0.0359425	0.00277893	0.00583232	0.000691257
	7.61108	0.00609621	0.033748	0.00287353	0.00698456	0.000864723
	7.61719	0.00697733	0.0323004	0.00344852	0.00795011	0.000974831
	7.62329	0.011749	0.023175	0.00292289	0.00901181	0.000954203
	7.62939	0.0154621	0.00931102	0.00163257	0.00952361	0.000759493
	7.6355	0.0166271	0.00856017	0.000392671	0.00863159	0.000571117
	7.6416	0.0178052	0.00906763	0.000835146	0.00761933	0.000477139
	7.64771	0.0159856	0.0105638	0.00207605	0.00820567	0.000297018
	7.65381	0.0156808	0.0165187	0.00310188	0.00974062	0.000230784
	7.65991	0.019035	0.0257647	0.00203856	0.0103037	0.000407584
	7.66602	0.0207479	0.030863	0.00226391	0.0094935	0.000536609
	7.67212	0.0212412	0.0419848	0.00244423	0.00932918	0.000608771
	7.67822	0.0206261	0.051758	0.00240173	0.0107118	0.000719525
	7.68433	0.0198507	0.0557097	0.0031187	0.0124123	0.000936288
	7.69043	0.0235962	0.0565046	0.00204165	0.0141402	0.00103738
	7.69653	0.0279187	0.0556095	0.000658955	0.0147536	0.00113258
	7.70264	0.0291019	0.054378	0.000125583	0.014557	0.00106908
	7.70874	0.0303416	0.0493907	0.0033297	0.0146305	0.00116061
	7.71484	0.0321415	0.0433359	0.00532335	0.0150945	0.000996459
	7.72095	0.0301722	0.0345571	0.00458425	0.0173457	0.000821454
	7.72705	0.0273515	0.0317272	0.0068899	0.0191584	0.00125621
	7.73315	0.0266138	0.0371964	0.00763495	0.0163366	0.0011667
	7.73926	0.0281932	0.0507038	0.00626277	0.0115854	0.00095761
	7.74536	0.0271757	0.0562439	0.00643433	0.0106772	0.000897532
	7.75146	0.025405	0.0657872	0.00651928	0.011142	0.000661024
	7.75757	0.0248424	0.0781794	0.00460187	0.0127896	0.000643114
	7.76367	0.0232769	0.0903518	0.00382235	0.0169064	0.000726999
	7.76978	0.019284	0.103823	0.00417946	0.0196119	0.000868973
	7.77588	0.0168107	0.117868	0.00141407	0.0196316	0.00111411
	7.78198	0.0152737	0.128207	0.00372527	0.0186175	0.00162034
	7.78809	0.0126987	0.132601	0.00372324	0.0178235	0.00175292
	7.79419	0.0145054	0.126646	0.00191266	0.0170899	0.00173496
	7.80029	0.0135696	0.117262	0.00224882	0.0167965	0.0017366
	7.8064	0.0103438	0.111786	0.000682503	0.0181424	0.00184751
	7.8125	0.00765996	0.113206	0.00193308	0.0207124	0.00206649
	7.8186	0.00574715	0.120183	0.0032701	0.0217634	0.00228925
	7.82471	0.0048553	0.119054	0.00318007	0.0203809	0.00248457
	7.83081	0.0047354	0.11375	0.00602222	0.0194558	0.00271505
	7.83691	0.00434456	0.102528	0.00592201	0.0198143	0.00324984
	7.84302	0.00472612	0.0983468	0.0036439	0.0184887	0.00389794
	7.84912	0.00282927	0.089675	0.00569465	0.0150686	0.00385419
	7.85522	0.00421619	0.0735822	0.00372901	0.0117211	0.00352718
	7.86133	0.00972521	0.0713991	0.00256747	0.00943186	0.00366559
	7.86743	0.0158935	0.0687947	0.0032407	0.00589011	0.00333613
	7.87354	0.0142343	0.0701688	0.000900173	0.00111166	0.00304467
	7.87964	0.01548	0.0792866	0.00186087	0.00740349	0.00282781
	7.88574	0.0264132	0.0829972	0.000582764	0.0145114	0.00302532
	7.89185	0.0347212	0.0802272	0.00381548	0.0206804	0.00308535
	7.89795	0.0380711	0.0770799	0.00501883	0.0251561	0.0034054
	7.90405	0.0381651	0.0631554	0.00352218	0.0263047	0.00360849
	7.91016	0.0384087	0.0528321	0.00663527	0.0240258	0.00369608
	7.91626	0.0338364	0.056234	0.00599536	0.021093	0.00421742
	7.92236	0.0316598	0.0513328	0.00188303	0.0203213	0.00401145
	7.92847	0.0300301	0.0442525	0.00346253	0.0209154	0.00483573
	7.93457	0.0321817	0.0748069	0.0040128	0.0205186	0.00430939
	7.94067	0.0279611	0.0987479	0.00331631	0.01804	0.00368602
	7.94678	0.0288624	0.112189	0.00261286	0.0136243	0.00290524
	7.95288	0.0324814	0.113629	0.00447911	0.00885616	0.00293745
	7.95898	0.0357164	0.115382	0.00468434	0.00477341	0.00316827
	7.96509	0.0376089	0.125828	0.0029721	0.001653	0.00313772
	7.97119	0.0373589	0.134939	0.00466327	0.000778945	0.00284852
	7.97729	0.0401782	0.136386	0.00437538	0.00291221	0.0026085
	7.9834	0.0425554	0.130507	0.00128057	0.00533231	0.00254256
	7.9895	0.0405771	0.119245	0.00418276	0.00779111	0.00244333
	7.99561	0.0360076	0.119638	0.00357985	0.0118154	0.00224991
	8.00171	0.030607	0.117752	0.00130483	0.0169884	0.00270386
	8.00781	0.0239028	0.109337	0.00265725	0.0207604	0.00314917
	8.01392	0.0184782	0.102905	0.00358456	0.0215472	0.00326049
	8.02002	0.0144887	0.0894522	0.00282946	0.0201379	0.00352828
	8.02612	0.0173689	0.0778462	0.00252267	0.0179614	0.0034789
	8.03223	0.0241029	0.0722174	0.00348101	0.0176275	0.00351437
	8.03833	0.0224183	0.0702838	0.00295376	0.0199499	0.0035349
	8.04443	0.0189843	0.0820476	0.00128427	0.0217041	0.00340267
	8.05054	0.0122614	0.0781841	0.0027739	0.0203953	0.00307134
	8.05664	0.0111941	0.0760822	0.00231446	0.016113	0.00313682
	8.06274	0.00378472	0.0713509	0.000802207	0.0117307	0.00302915
	8.06885	0.00623983	0.0667664	0.000722679	0.0117569	0.00314973
	8.07495	0.0120078	0.0625489	0.00300587	0.0135222	0.00285704
	8.08105	0.0115147	0.0560475	0.00411755	0.0126024	0.00234199
	8.08716	0.00732957	0.0567624	0.00294968	0.00978032	0.00109032
	8.09326	0.00418525	0.0494826	0.0035908	0.00822125	0.000776516
	8.09937	0.00251134	0.0329531	0.00555771	0.0067377	0.00104429
	8.10547	0.00950007	0.0321436	0.00430344	0.00553757	0.000871771
	8.11157	0.0130387	0.0260464	0.00404724	0.00640707	0.00113766
	8.11768	0.0138483	0.0301124	0.00706039	0.00904012	0.00149964
	8.12378	0.0196828	0.0381145	0.00634644	0.0101473	0.00218964
	8.12988	0.0281627	0.0466573	0.00308833	0.00752704	0.00250403
	8.13599	0.0345836	0.0390469	0.00587856	0.00349881	0.0029012
	8.14209	0.0369395	0.0477204	0.005942	0.00684495	0.00341809
	8.14819	0.0382546	0.0518294	0.00258921	0.00880775	0.00289737
	8.1543	0.0334169	0.0638311	0.00533051	0.00874433	0.00246202
	8.1604	0.0331153	0.0857747	0.00527973	0.0112356	0.00220623
	8.1665	0.0278984	0.0957271	0.00190678	0.0137265	0.00235718
	8.17261	0.0238578	0.0911941	0.00139117	0.0147596	0.0030282
	8.17871	0.022836	0.0815453	0.00220783	0.0165017	0.00372656
	8.18481	0.0176293	0.0799725	0.00235679	0.0164578	0.00391921
	8.19092	0.0167431	0.0735866	0.0011563	0.0145922	0.00304784
	8.19702	0.0134312	0.0561462	0.00335906	0.0166627	0.00234295
	8.20312	0.00936668	0.0523791	0.00574486	0.0187054	0.00237577
	8.20923	0.00989051	0.0594051	0.00339012	0.0175808	0.00240872
	8.21533	0.016533	0.0571614	0.00391378	0.019507	0.00229442
	8.22144	0.0216899	0.0579972	0.00632687	0.0209723	0.00201511
	8.22754	0.0259614	0.0658183	0.00614727	0.0181033	0.00259297
	8.23364	0.0290709	0.0573845	0.00555892	0.0150575	0.00348849
	8.23975	0.0246896	0.0708882	0.00759249	0.0154197	0.00428159
	8.24585	0.021837	0.0755736	0.00618053	0.0204757	0.00452876
	8.25195	0.018642	0.0659324	0.00324867	0.0268864	0.00402418
	8.25806	0.0143196	0.0541455	0.00697098	0.0286843	0.00385537
	8.26416	0.00745561	0.0577927	0.00515886	0.026505	0.00410533
	8.27026	0.0138743	0.0608348	0.00040818	0.0255867	0.00375742
	8.27637	0.0130489	0.0685906	0.00343992	0.0264494	0.00330305
	8.28247	0.0113055	0.0760571	0.00418544	0.0274918	0.00334728
	8.28857	0.00350982	0.0782591	0.00334537	0.0260988	0.00324008
	8.29468	0.0101704	0.0703371	0.00173546	0.0213098	0.00229544
	8.30078	0.0138461	0.0622872	0.00701734	0.0168097	0.00132599
	8.30688	0.0106593	0.0468675	0.00939728	0.0176879	0.000719851
	8.31299	0.00895619	0.027247	0.0060466	0.0176782	0.0016837
	8.31909	0.0150709	0.0208347	0.010238	0.0142324	0.00206109
	8.3252	0.0234903	0.0218128	0.011757	0.01151	0.00214404
	8.3313	0.0291151	0.0225234	0.00706811	0.0128295	0.00199112
	8.3374	0.0267359	0.0272556	0.0106304	0.0192202	0.00260974
	8.34351	0.0207505	0.0202559	0.00986126	0.0241406	0.00271881
	8.34961	0.0130545	0.0122702	0.00467662	0.0235974	0.00228308
	8.35571	0.0111587	0.016151	0.0038597	0.0214839	0.00213827
	8.36182	0.00799183	0.013216	0.00421648	0.0210314	0.00193636
	8.36792	0.0107916	0.0261174	0.00440926	0.0175148	0.00159707
	8.37402	0.0142194	0.0329299	0.00336571	0.0116405	0.00165225
	8.38013	0.0168358	0.0328192	0.00404073	0.0100226	0.00169403
	8.38623	0.0176528	0.044315	0.00714211	0.00926137	0.00127653
	8.39233	0.0127403	0.0553793	0.00415443	0.00736518	0.00108839
	8.39844	0.0102555	0.0716309	0.00427265	0.00804438	0.000843387
	8.40454	0.0132224	0.0770904	0.0062262	0.0063694	0.00112778
	8.41064	0.0198445	0.07965	0.00281602	0.00239395	0.00100659
	8.41675	0.0170104	0.091152	0.00354908	0.00909468	0.000899958
	8.42285	0.0129962	0.0941117	0.00365499	0.0157665	0.00110106
	8.42896	0.0125306	0.0918883	0.00162423	0.0200957	0.00128681
	8.43506	0.0135425	0.0947324	0.000486728	0.0210162	0.00158858
	8.44116	0.0143904	0.0908432	0.00116627	0.0173448	0.00171478
	8.44727	0.00788376	0.0861851	0.0015886	0.0129626	0.00222281
	8.45337	0.00136002	0.0835017	0.00183116	0.01352	0.00225834
	8.45947	0.00919039	0.0888564	0.00262556	0.0135717	0.00247541
	8.46558	0.0137287	0.0985625	0.00356312	0.0105929	0.00237807
	8.47168	0.0106352	0.0971773	0.00267784	0.0095886	0.00235129
	8.47778	0.0129504	0.0790576	0.000688634	0.0120126	0.00259393
	8.48389	0.0160746	0.0544194	0.000653268	0.0146374	0.00284498
	8.48999	0.0180905	0.055466	0.00157713	0.0166199	0.00325254
	8.49609	0.0198179	0.0649342	0.00296461	0.017773	0.00312033
	8.5022	0.0205893	0.0582129	0.0017509	0.0160702	0.00230235
	8.5083	0.0226647	0.0557933	0.00105193	0.013041	0.00216419
	8.5144	0.0225575	0.0616625	0.00173685	0.0117457	0.0025983
	8.52051	0.0238233	0.060212	0.00090938	0.0114315	0.00222761
	8.52661	0.0220259	0.0625792	0.00350039	0.0126413	0.00293571
	8.53271	0.0245664	0.0638493	0.00215903	0.0153641	0.00357457
	8.53882	0.0273638	0.0632623	0.00332142	0.0160936	0.00392112
	8.54492	0.0281296	0.0719799	0.00549105	0.0150503	0.00400206
	8.55103	0.0262038	0.0763249	0.0032585	0.0140583	0.00420297
	8.55713	0.0252273	0.0824432	0.00215351	0.011638	0.0039843
	8.56323	0.0338129	0.0741576	0.00282103	0.00742394	0.00336916
	8.56934	0.0434943	0.0662006	0.00227364	0.00391439	0.00308873
	8.57544	0.050479	0.0576314	0.0024985	0.00268192	0.00295239
	8.58154	0.0455926	0.0614826	0.00153992	0.00764994	0.0028849
	8.58765	0.043929	0.0618722	0.00502835	0.0133815	0.0028202
	8.59375	0.0361339	0.0556192	0.00551817	0.0145386	0.00280554
	8.59985	0.0296051	0.0674273	0.00224029	0.0110931	0.00281204
	8.60596	0.0255231	0.0685709	0.00462861	0.00756357	0.00327634
	8.61206	0.020381	0.0623325	0.00464726	0.00608882	0.00367823
	8.61816	0.0186633	0.0643739	0.00171957	0.00410786	0.00412339
	8.62427	0.0167966	0.0663995	0.00448542	0.0076441	0.00427833
	8.63037	0.0161033	0.0682814	0.00574653	0.0124293	0.00394066
	8.63647	0.0155958	0.0688445	0.00381219	0.0161479	0.00420126
	8.64258	0.023102	0.0629256	0.00366757	0.0189713	0.00407112
	8.64868	0.0233119	0.0579566	0.00536131	0.0198556	0.00402661
	8.65479	0.0228742	0.0535169	0.00281966	0.0185419	0.00424075
	8.66089	0.0156986	0.0385191	0.00211788	0.0159189	0.00413663
	8.66699	0.00906386	0.044037	0.0039583	0.0136278	0.0038366
	8.6731	0.00687442	0.0494435	0.0014818	0.0116918	0.00379074
	8.6792	0.00945304	0.0522926	0.00200311	0.011107	0.00364989
	8.6853	0.0144288	0.0479448	0.00121254	0.0106892	0.00348366
	8.69141	0.0232282	0.0416229	0.00162972	0.0100158	0.00313438
	8.69751	0.0300207	0.0389635	0.00166123	0.0118329	0.00294393
	8.70361	0.0333389	0.0349573	0.00196521	0.0150737	0.00293328
	8.70972	0.0346164	0.0324244	0.00555965	0.0173869	0.00274651
	8.71582	0.0322681	0.0307427	0.00601312	0.0184842	0.00264796
	8.72192	0.0248708	0.0251403	0.00301143	0.0174962	0.00261705
	8.72803	0.0173904	0.0165144	0.00645683	0.0147527	0.00231934
	8.73413	0.0145112	0.00943317	0.00543772	0.0123076	0.00225384
	8.74023	0.0114244	0.00820864	0.00134771	0.0105363	0.00219258
	8.74634	0.0126628	0.0255466	0.00494558	0.00773616	0.0024418
	8.75244	0.0141221	0.0290666	0.00303575	0.00442714	0.00271648
	8.75854	0.0126373	0.0230312	0.000693296	0.00240457	0.0026441
	8.76465	0.0132823	0.0198402	0.00219389	0.00121993	0.00213916
	8.77075	0.0194634	0.0199773	0.00354401	0.00373492	0.00199541
	8.77686	0.0305395	0.0224551	0.00379395	0.00586768	0.00201113
	8.78296	0.0374791	0.0197724	0.00299328	0.00550003	0.00155448
	8.78906	0.0416387	0.01852	0.00747637	0.00435141	0.00149468
	8.79517	0.0415132	0.0130176	0.00884887	0.00635095	0.00163361
	8.80127	0.0412627	0.00956614	0.00459589	0.00753551	0.00200341
	8.80737	0.0352908	0.00837398	0.00537213	0.00688533	0.00216094
	8.81348	0.0311459	0.00567573	0.00717371	0.00622805	0.0020051
	8.81958	0.0305278	0.0103921	0.0040097	0.00525277	0.00187113
	8.82568	0.0278677	0.021149	0.00323168	0.00369575	0.00199718
	8.83179	0.0256691	0.0299779	0.00649282	0.00392565	0.00225358
	8.83789	0.024827	0.0286659	0.0056177	0.0051251	0.00216132
	8.84399	0.0194339	0.0249017	0.00193934	0.00524461	0.00232962
	8.8501	0.0146811	0.0239527	0.00567637	0.00448149	0.00293664
	8.8562	0.0190968	0.0169313	0.00498345	0.00480239	0.00296753
	8.8623	0.0194934	0.0162588	0.000166499	0.00629049	0.00254625
	8.86841	0.0185491	0.0162799	0.0030188	0.0063275	0.0029687
	8.87451	0.0176905	0.0114838	0.00431651	0.00552977	0.00271072
	8.88062	0.020261	0.00619083	0.00439899	0.00537279	0.00199277
	8.88672	0.0195342	0.0022337	0.00330867	0.00584254	0.00196888
	8.89282	0.0225793	0.0064208	0.00848652	0.00589471	0.00184467
	8.89893	0.0250088	0.0103094	0.00970936	0.00578113	0.00147468
	8.90503	0.0231639	0.00902765	0.00813685	0.00645578	0.00153231
	8.91113	0.0193971	0.0153994	0.00891584	0.00583708	0.0018305
	8.91724	0.0173004	0.0187769	0.00925302	0.00345726	0.0021853
	8.92334	0.0182272	0.0232374	0.00533432	0.00195489	0.00189791
	8.92944	0.0168251	0.0296883	0.00569801	0.00347991	0.00200273
	8.93555	0.01543	0.0376862	0.00398196	0.00464362	0.00168821
	8.94165	0.0150076	0.0420878	0.00302333	0.00422618	0.00140173
	8.94775	0.0146539	0.037539	0.00567911	0.00219301	0.00123922
	8.95386	0.013371	0.029316	0.00248852	0.00187857	0.00167901
	8.95996	0.00899248	0.0234428	0.00319229	0.00379697	0.00172059
	8.96606	0.00252443	0.0210602	0.00341005	0.0051677	0.00188051
	8.97217	0.00609243	0.0204978	0.000305662	0.00537363	0.00184988
	8.97827	0.0127504	0.031057	0.00428477	0.00409342	0.00223797
	8.98438	0.0168802	0.0370606	0.00386546	0.00246077	0.00240818
	8.99048	0.017518	0.0409256	0.00341565	0.00123162	0.00242834
	8.99658	0.0164151	0.0377975	0.00705185	0.00296986	0.00217745
	9.00269	0.0166281	0.0363647	0.00408407	0.00709271	0.00218658
	9.00879	0.0182892	0.0355888	0.00579241	0.0101184	0.00245389
	9.01489	0.0228207	0.0348819	0.00741412	0.00979508	0.0026855
	9.021	0.0265149	0.0338327	0.00385502	0.00743577	0.00281532
	9.0271	0.0237778	0.0326603	0.00299906	0.00622477	0.00279426
	9.0332	0.0206742	0.0324465	0.00572299	0.00610143	0.00318044
	9.03931	0.0180664	0.0292927	0.00684819	0.0081654	0.00326466
	9.04541	0.0198219	0.0245538	0.00473642	0.0111735	0.00295855
	9.05151	0.017503	0.0186813	0.00547058	0.0124767	0.00282198
	9.05762	0.0163138	0.0206591	0.00971584	0.0125507	0.00286934
	9.06372	0.0177412	0.0227164	0.00639148	0.0124841	0.00283748
	9.06982	0.0143311	0.024457	0.00597542	0.0114782	0.00274286
	9.07593	0.0111657	0.0279787	0.0102259	0.00784993	0.0023154
	9.08203	0.00723079	0.0255503	0.00648947	0.00412377	0.0021421
	9.08813	0.00639034	0.022967	0.00262071	0.00135879	0.00199741
	9.09424	0.00786707	0.0197884	0.0062256	0.000617807	0.00219216
	9.10034	0.0104491	0.0184126	0.00692033	0.00131258	0.00207233
	9.10645	0.0145488	0.0184578	0.00431515	0.00183313	0.0022569
	9.11255	0.0134656	0.0189958	0.00354478	0.00316658	0.00218544
	9.11865	0.0146618	0.019331	0.00889384	0.00400967	0.00190993
	9.12476	0.0193487	0.0146749	0.007476	0.0028622	0.00169866
	9.13086	0.0219002	0.0127963	0.00364007	0.00101415	0.0013316
	9.13696	0.0219119	0.012021	0.010301	0.00418421	0.00127369
	9.14307	0.0207018	0.0135953	0.00809084	0.00718055	0.00121179
	9.14917	0.0211425	0.0142104	0.00193888	0.0089783	0.000961418
	9.15527	0.0196458	0.0137751	0.00605841	0.00877538	0.000938949
	9.16138	0.0172229	0.0124986	0.00538813	0.00624367	0.000916792
	9.16748	0.0146198	0.0155224	0.00177306	0.00279437	0.000855571
	9.17358	0.0154283	0.0155317	0.0026344	0.000842576	0.000955855
	9.17969	0.0136815	0.0132015	0.00549635	0.00240423	0.000834595
	9.18579	0.0145051	0.011003	0.00492569	0.00409474	0.000451345
	9.19189	0.0117768	0.00906133	0.00305301	0.00644094	0.000547492
	9.198	0.0130181	0.0119104	0.006587	0.0086776	0.00079734
	9.2041	0.0130477	0.0120065	0.00467393	0.00985688	0.000563733
	9.21021	0.012769	0.0106461	0.00113269	0.00969823	0.000590671
	9.21631	0.0115482	0.0101165	0.00288131	0.00876895	0.000480932
	9.22241	0.011212	0.00757832	0.000747877	0.0082426	0.000813961
	9.22852	0.0123875	0.00494646	0.00307668	0.00790633	0.000839268
	9.23462	0.0106462	0.002143	0.00193407	0.00812613	0.000970022
	9.24072	0.00957673	0.00263303	0.00147367	0.00949787	0.00103131
	9.24683	0.00744488	0.00735408	0.00203232	0.0120357	0.00120388
	9.25293	0.008047	0.010174	0.00131659	0.0142145	0.00109228
	9.25903	0.0104401	0.0118723	0.00196621	0.0138619	0.00106523
	9.26514	0.0135564	0.0131251	0.00298187	0.0105923	0.000901292
	9.27124	0.0134593	0.0129033	0.00186116	0.00610705	0.000860592
	9.27734	0.0125382	0.0107466	0.00562146	0.00542058	0.000856894
	9.28345	0.0116333	0.00916371	0.0054084	0.00740037	0.000896137
	9.28955	0.0120211	0.011581	0.00260564	0.00700478	0.000979726
	9.29565	0.0107059	0.0123376	0.00283444	0.00312907	0.00105159
	9.30176	0.0092186	0.0132067	0.00375711	0.00247054	0.00093711
	9.30786	0.00884311	0.0167109	0.00397819	0.0068383	0.000780271
	9.31396	0.00959595	0.0233909	0.00214343	0.00783911	0.000439293
	9.32007	0.0102281	0.026254	0.0026537	0.00546114	0.000282461
	9.32617	0.0102222	0.0265182	0.00485369	0.00337373	0.000134557
	9.33228	0.00962636	0.025764	0.00245035	0.00385151	0.00038263
	9.33838	0.00972598	0.025904	0.00564568	0.00410987	0.000571651
	9.34448	0.00989794	0.0265085	0.00704949	0.0067029	0.000777093
	9.35059	0.00709949	0.0240318	0.00313418	0.00878356	0.000784081
	9.35669	0.00738945	0.0193839	0.00271077	0.00860016	0.0010115
	9.36279	0.00897157	0.0158811	0.00437544	0.00829367	0.00105255
	9.3689	0.0101316	0.01594	0.00373872	0.00910759	0.00126627
	9.375	0.0106628	0.0162455	0.00211741	0.00937066	0.00145762
	9.3811	0.0117678	0.0171663	0.00263391	0.00994251	0.00131576
	9.38721	0.0118098	0.0165709	0.00375317	0.0119082	0.00124929
	9.39331	0.0127785	0.0150005	0.00278708	0.0137175	0.00132015
	9.39941	0.0137005	0.0116149	0.00109795	0.0132409	0.00150952
	9.40552	0.0141068	0.0103551	0.000836124	0.0108891	0.00156805
	9.41162	0.0123048	0.0104598	0.00199813	0.00954612	0.00168301
	9.41772	0.010858	0.00859213	0.00266344	0.0108395	0.00170723
	9.42383	0.0105597	0.00509264	0.00109364	0.0129048	0.00145414
	9.42993	0.00968081	0.00153082	0.00133983	0.014391	0.00137042
	9.43604	0.0081562	0.00294814	0.0010388	0.0157932	0.0013056
	9.44214	0.00812458	0.00877645	0.00237305	0.0165775	0.00124052
	9.44824	0.0077718	0.0117337	0.00404644	0.0151954	0.00139855
	9.45435	0.00876402	0.0119673	0.00411242	0.0106543	0.00151128
	9.46045	0.00929844	0.00969402	0.00514818	0.00440634	0.0015492
	9.46655	0.0102068	0.00898928	0.00758589	0.00220554	0.00128488
	9.47266	0.0120439	0.00944946	0.00513701	0.00513693	0.00106068
	9.47876	0.0152555	0.0112281	0.00556474	0.00674195	0.0011312
	9.48486	0.0178062	0.0146756	0.00509202	0.0076566	0.00127237
	9.49097	0.0190004	0.016276	0.00331543	0.00715523	0.00105455
	9.49707	0.0180406	0.0158735	0.00462712	0.00762257	0.00078584
	9.50317	0.0152081	0.0178396	0.00381293	0.0122922	0.000700842
	9.50928	0.0123913	0.0178	0.00334376	0.0165852	0.000804722
	9.51538	0.0108729	0.0178067	0.00195521	0.0173089	0.000801141
	9.52148	0.00995128	0.0190849	0.000981024	0.0156192	0.00124584
	9.52759	0.0075974	0.0186141	0.00113684	0.0130468	0.00152737
	9.53369	0.00564704	0.0163371	0.00189969	0.00813592	0.00140892
	9.53979	0.00248649	0.014712	0.00238965	0.00251764	0.00139734
	9.5459	0.00286167	0.0140227	0.00462758	0.00567756	0.00158021
	9.552	0.00178721	0.0139997	0.00355813	0.00608976	0.00144054
	9.55811	0.000632838	0.0129833	0.00451138	0.00203949	0.00177874
	9.56421	0.0018431	0.0109887	0.00575857	0.00308585	0.00169944
	9.57031	0.00454574	0.0129055	0.00568641	0.00621252	0.00201729
	9.57642	0.00701408	0.0197366	0.00479379	0.00692108	0.00201408
	9.58252	0.0099567	0.0275751	0.00264196	0.00728603	0.00201809
	9.58862	0.00997788	0.0326394	0.00308184	0.00842815	0.00226153
	9.59473	0.0108198	0.0326045	0.00187479	0.00893007	0.00239565
	9.60083	0.0101217	0.0329693	0.000464871	0.00665208	0.00214359
	9.60693	0.00938982	0.0312798	0.00188628	0.00380935	0.0019644
	9.61304	0.0089007	0.0247508	0.00399767	0.00339267	0.00180917
	9.61914	0.00696107	0.0226407	0.00355969	0.0023971	0.00171023
	9.62524	0.00778966	0.0194044	0.00453572	0.000981166	0.00146336
	9.63135	0.00765925	0.0200885	0.00483815	0.000392118	0.00166376
	9.63745	0.00691991	0.0246997	0.00459241	0.00205356	0.00152868
	9.64355	0.00460646	0.0331083	0.00558736	0.00505055	0.00185022
	9.64966	0.00562432	0.0378995	0.00545845	0.00768082	0.0017577
	9.65576	0.00679839	0.0438343	0.00398382	0.011145	0.00172208
	9.66187	0.00687047	0.0472398	0.00428445	0.0145711	0.0018248
	9.66797	0.00744103	0.0446247	0.00331771	0.0154077	0.0016974
	9.67407	0.00832273	0.0410092	0.00432323	0.0146323	0.00159786
	9.68018	0.00825529	0.0365118	0.00547534	0.0149057	0.00172944
	9.68628	0.00504888	0.0315362	0.00350493	0.0137826	0.00172215
	9.69238	0.0024328	0.0296966	0.00405157	0.00838815	0.00158433
	9.69849	0.00505166	0.0276573	0.00282618	0.00162752	0.00178634
	9.70459	0.00816594	0.0247311	0.00218432	0.00456716	0.00180747
	9.71069	0.0103186	0.0208697	0.00377131	0.00673935	0.00165228
	9.7168	0.0152433	0.022165	0.00354125	0.0111493	0.00147043
	9.7229	0.0181486	0.0234701	0.00231595	0.0157731	0.00152728
	9.729	0.0189642	0.0242468	0.00368616	0.0168132	0.00176418
	9.73511	0.0188729	0.0213366	0.00310456	0.0157207	0.00180337
	9.74121	0.0183778	0.0176618	0.000216238	0.0145888	0.0017805
	9.74731	0.0161438	0.0187234	0.00195796	0.0126235	0.00163299
	9.75342	0.0135288	0.0198704	0.0031579	0.0109799	0.00162009
	9.75952	0.0100325	0.0213868	0.00243619	0.0102727	0.00170286
	9.76562	0.00841801	0.0249347	0.0019891	0.010392	0.00198081
	9.77173	0.0112091	0.0268327	0.00518125	0.0110008	0.00180881
	9.77783	0.0126558	0.0282106	0.00464654	0.00942613	0.00166417
	9.78394	0.0146227	0.0355696	0.00302238	0.0051153	0.00135503
	9.79004	0.0146105	0.0392297	0.00562183	0.00446595	0.00131108
	9.79614	0.0135666	0.0381147	0.00549661	0.00753106	0.00101874
	9.80225	0.0120811	0.0335621	0.00220592	0.00912238	0.000937294
	9.80835	0.0101384	0.032069	0.0049913	0.011065	0.000668354
	9.81445	0.0103034	0.033087	0.00311365	0.0119075	0.000755629
	9.82056	0.0139266	0.0280825	0.00082738	0.0113906	0.00105495
	9.82666	0.0165344	0.0237113	0.0014663	0.0113012	0.000800597
	9.83276	0.0179445	0.0205182	0.00473769	0.0109692	0.0007116
	9.83887	0.0193491	0.025976	0.0050618	0.00867447	0.000394366
	9.84497	0.022316	0.0283794	0.00428437	0.00617301	0.000597549
	9.85107	0.0254116	0.0273353	0.00589346	0.00485239	0.000511789
	9.85718	0.0295119	0.0280379	0.00666997	0.00455549	0.000457701
	9.86328	0.0338205	0.0215948	0.00352247	0.0049659	0.000595627
	9.86938	0.0359704	0.0121342	0.00443221	0.00602198	0.00062083
	9.87549	0.0352991	0.0206347	0.00627507	0.00789702	0.000766814
	9.88159	0.0322099	0.0235084	0.00325596	0.0088963	0.000907116
	9.8877	0.0325117	0.017735	0.00293619	0.00820409	0.000973306
	9.8938	0.0366247	0.0167092	0.00630079	0.00697333	0.000970646
	9.8999	0.0428562	0.0212089	0.00537248	0.00805903	0.00111891
	9.90601	0.047714	0.0261128	0.00344606	0.00812207	0.0011467
	9.91211	0.0515478	0.0324358	0.0053968	0.00552722	0.00134738
	9.91821	0.0512418	0.035187	0.00558287	0.00466175	0.00143914
	9.92432	0.0498154	0.0327942	0.00333233	0.00692896	0.00105768
	9.93042	0.0490282	0.0290098	0.00321827	0.00673058	0.000707336
	9.93652	0.052486	0.0208398	0.0052715	0.00555323	0.000642735
	9.94263	0.0549128	0.0107341	0.00375542	0.00546539	0.00071028
	9.94873	0.0589091	0.00491935	0.002172	0.00413009	0.000730193
	9.95483	0.0632883	0.00917584	0.00454024	0.00300934	0.000780953
	9.96094	0.0592605	0.0212288	0.00329631	0.00482882	0.000939057
	9.96704	0.0512587	0.0347241	0.000606918	0.00622057	0.00114335
	9.97314	0.0433266	0.0452037	0.00182346	0.00605207	0.00150269
	9.97925	0.0434447	0.0512291	0.0020292	0.0060724	0.00186187
	9.98535	0.0444813	0.0506853	0.00135743	0.00509457	0.00216167
	9.99146	0.0466451	0.0443874	0.00054515	0.00298937	0.00208055
	9.99756	0.0459728	0.0476696	0.00305717	0.00333869	0.00183594
	10.0037	0.0500566	0.0561527	0.00290973	0.00417021	0.00151816
	10.0098	0.052844	0.0536303	0.00164106	0.00307062	0.00109517
	10.0159	0.0577065	0.0455232	0.00408855	0.00193035	0.00117225
	10.022	0.0582061	0.0392772	0.00334906	0.00116931	0.00153209
	10.0281	0.0538154	0.0379932	0.00228655	0.000615202	0.00160891
	10.0342	0.0482517	0.0377721	0.00333051	0.000755398	0.00162058
	10.0403	0.0417433	0.0360669	0.00261266	0.00164694	0.00184073
	10.0464	0.034983	0.035302	0.000900538	0.0053056	0.00203671
	10.0525	0.0281602	0.0402142	0.00211574	0.00873589	0.00226739
	10.0586	0.026691	0.0469997	0.00316952	0.0106194	0.00223894
	10.0647	0.0205079	0.0491949	0.00349102	0.0110804	0.00190016
	10.0708	0.0158427	0.0457885	0.00252498	0.0103973	0.00176478
	10.0769	0.0179077	0.0417739	0.00467981	0.0093835	0.0017667
	10.083	0.0191675	0.0399848	0.00529769	0.00880426	0.00180693
	10.0891	0.0211983	0.0419602	0.00216049	0.00815954	0.00193083
	10.0952	0.0259197	0.0431854	0.00254228	0.00670797	0.00196232
	10.1013	0.033651	0.0363625	0.00191956	0.00461625	0.00177713
	10.1074	0.041822	0.0268284	0.00227425	0.00158236	0.00163704
	10.1135	0.0447601	0.0171562	0.00191587	0.00265328	0.00186615
	10.1196	0.0485525	0.013638	0.00162399	0.00606976	0.00167669
	10.1257	0.0517466	0.0175322	0.00392605	0.00718911	0.00121954
	10.1318	0.0610462	0.0168912	0.002644	0.00644042	0.000619445
	10.1379	0.0656371	0.0300136	0.00357412	0.00593795	5.89609e-05
	10.144	0.0703096	0.0404214	0.00576606	0.00601947	0.000305002
	10.1501	0.0740512	0.0410386	0.00255984	0.00745364	0.000831623
	10.1562	0.0766006	0.0375784	0.00351157	0.00968765	0.00118514
	10.1624	0.0774136	0.0255935	0.0036995	0.0102215	0.00126065
	10.1685	0.075018	0.0202294	0.000310465	0.00988603	0.00156265
	10.1746	0.0734781	0.0291735	0.00233714	0.01263	0.00196352
	10.1807	0.0722838	0.0308244	0.00186879	0.0147817	0.00225989
	10.1868	0.0690085	0.0223616	0.00245564	0.0139242	0.00211062
	10.1929	0.0640914	0.0117608	0.00171054	0.0132305	0.00193491
	10.199	0.0673075	0.00837577	0.0030745	0.0137113	0.00176238
	10.2051	0.0709476	0.0138211	0.00585794	0.0116554	0.00151819
	10.2112	0.0678692	0.013681	0.00376015	0.00641177	0.0010589
	10.2173	0.0659386	0.0105538	0.00361734	0.000973582	0.000373754
	10.2234	0.0648907	0.0186777	0.00618331	0.00281583	0.00031879
	10.2295	0.0556872	0.0293887	0.00276688	0.00383119	0.000728739
	10.2356	0.0506191	0.0262277	0.00290702	0.00361164	0.00111463
	10.2417	0.0464567	0.0190085	0.00484781	0.00428631	0.00141494
	10.2478	0.0410987	0.0252273	0.00339485	0.00580146	0.00164903
	10.2539	0.0348667	0.0313055	0.00251755	0.00581094	0.00169144
	10.26	0.0392448	0.0289736	0.00483828	0.00364058	0.00143051
	10.2661	0.0355999	0.025813	0.00570618	0.000814117	0.00121611
	10.2722	0.0260521	0.0228205	0.00268189	0.00234496	0.00130464
	10.2783	0.0184856	0.0210426	0.00532029	0.00553376	0.00123814
	10.2844	0.0165675	0.0191083	0.00680752	0.00941462	0.00127423
	10.2905	0.0137573	0.0197994	0.00240548	0.0106857	0.00138593
	10.2966	0.0185386	0.0232091	0.00449085	0.00886202	0.00181362
	10.3027	0.0246151	0.0211843	0.0061264	0.00772095	0.00212976
	10.3088	0.0306676	0.0316616	0.00378275	0.00723124	0.00230607
	10.3149	0.0340244	0.038804	0.00193933	0.0041069	0.0025774
	10.321	0.0354998	0.0353066	0.004024	0.001483	0.00311407
	10.3271	0.0385669	0.0324805	0.00551431	0.000965427	0.00330807
	10.3333	0.0389495	0.0332074	0.00431748	0.00318553	0.00288709
	10.3394	0.0374017	0.0344991	0.00186582	0.00690326	0.00262822
	10.3455	0.0326799	0.0342324	0.00637747	0.00788753	0.00264641
	10.3516	0.0359409	0.0376107	0.00618409	0.00736461	0.002803
	10.3577	0.0339086	0.0398614	0.00144087	0.00841614	0.00256367
	10.3638	0.026534	0.043355	0.00634507	0.00946259	0.0021956
	10.3699	0.0255581	0.0457002	0.0053712	0.00999395	0.00229797
	10.376	0.0330158	0.0396417	0.0023679	0.0110703	0.00218311
	10.3821	0.0334108	0.0259932	0.00584557	0.0125216	0.00159925
	10.3882	0.0341227	0.0187222	0.00567977	0.0133765	0.00140551
	10.3943	0.0368942	0.0216053	0.00315684	0.0130866	0.00145146
	10.4004	0.0399506	0.0195523	0.00371116	0.0120033	0.00184617
	10.4065	0.0452171	0.0146056	0.00631591	0.0130085	0.00245212
	10.4126	0.0427335	0.00673572	0.00500783	0.0156175	0.00274319
	10.4187	0.0403985	0.0073602	0.00210732	0.0144855	0.00299685
	10.4248	0.0351431	0.0143119	0.00624721	0.00888867	0.00304236
	10.4309	0.0337289	0.0169301	0.004904	0.00509037	0.00307781
	10.437	0.0356096	0.0169875	0.00172206	0.00704187	0.00343862
	10.4431	0.0386397	0.0140796	0.00457009	0.0071259	0.00342668
	10.4492	0.0375218	0.00943269	0.0035262	0.00695415	0.00331184
	10.4553	0.0340408	0.0112906	0.00145133	0.00822086	0.00283779
	10.4614	0.0302474	0.0132957	0.00239096	0.0101759	0.00301363
	10.4675	0.0281027	0.00737727	0.00393654	0.0126311	0.00282677
	10.4736	0.033982	0.00278034	0.00429754	0.0149884	0.00285834
	10.4797	0.0327568	0.00240624	0.00264839	0.0167178	0.00235203
	10.4858	0.0321042	0.00248903	0.00492456	0.0166425	0.00241885
	10.4919	0.033754	0.00700104	0.00522283	0.0144527	0.0021741
	10.498	0.0358182	0.0146152	0.0015322	0.0111819	0.00197437
	10.5042	0.029758	0.0201325	0.00371797	0.00942923	0.00184842
	10.5103	0.030166	0.0213469	0.00317076	0.00859647	0.00161234
	10.5164	0.027454	0.0218283	5.71128e-05	0.00902411	0.00113306
	10.5225	0.023999	0.0189848	0.00221778	0.0111104	0.00103244
	10.5286	0.0184016	0.0140332	0.00230899	0.00961473	0.000791651
	10.5347	0.023373	0.0144117	0.00109653	0.00439661	0.000586441
	10.5408	0.0288976	0.0211201	0.00108822	0.00776441	0.000520817
	10.5469	0.0378799	0.0275136	0.00244698	0.0107136	0.00043227
	10.553	0.0448357	0.025914	0.00201246	0.00865905	0.000343547
	10.5591	0.0458769	0.0190079	0.00034976	0.00675245	0.000590297
	10.5652	0.0401587	0.0191878	0.00168243	0.00557677	0.000623228
	10.5713	0.0363044	0.021931	0.00157077	0.00112069	0.000874035
	10.5774	0.0391842	0.0274338	0.000547945	0.00453014	0.00086931
	10.5835	0.040206	0.0289314	0.00162591	0.00714983	0.00080109
	10.5896	0.0383579	0.029523	0.00182377	0.00579031	0.000462224
	10.5957	0.0393361	0.030369	0.00150098	0.00273127	0.000314275
	10.6018	0.0384549	0.028594	0.00157111	0.0010168	0.00033517
	10.6079	0.0378183	0.0264609	0.00192931	0.00120774	0.000204902
	10.614	0.0387393	0.0233109	0.00182262	0.00302446	0.000388345
	10.6201	0.0428357	0.015213	0.00127186	0.00492504	0.000830251
	10.6262	0.0441278	0.00936725	0.00219772	0.00645865	0.0010434
	10.6323	0.0443977	0.0125467	0.00173004	0.0074584	0.000888404
	10.6384	0.0421953	0.0148952	0.00078467	0.00784488	0.00102519
	10.6445	0.0401238	0.0192195	0.00149091	0.00747766	0.00126944
	10.6506	0.0392172	0.0242736	0.00269619	0.00688312	0.00131598
	10.6567	0.0355553	0.0237377	0.00333206	0.00578507	0.00143926
	10.6628	0.031126	0.0234623	0.00324175	0.00503081	0.0020141
	10.6689	0.0278548	0.0242862	0.00392194	0.00659622	0.00228614
	10.675	0.0230906	0.019312	0.00491459	0.00827081	0.00246489
	10.6812	0.0227624	0.0118795	0.0032243	0.00932123	0.00269705
	10.6873	0.0242216	0.0109445	0.00372388	0.00984984	0.00262606
	10.6934	0.0253172	0.0125233	0.00469917	0.00901552	0.00242732
	10.6995	0.0227571	0.00644907	0.00237729	0.00724136	0.00200367
	10.7056	0.0197096	0.0074819	0.0015634	0.00572603	0.00186587
	10.7117	0.0217992	0.0103525	0.00370698	0.00488291	0.00113801
	10.7178	0.0217491	0.0149091	0.00367136	0.00662143	0.000639982
	10.7239	0.0198488	0.0187729	0.00211079	0.00901352	0.001151
	10.73	0.0162487	0.0198386	0.00345495	0.00946823	0.0013965
	10.7361	0.0172975	0.0204401	0.00435018	0.00860527	0.00131266
	10.7422	0.0157003	0.0203246	0.0029018	0.00752682	0.000984134
	10.7483	0.0140333	0.0207291	0.00193787	0.00566292	0.00116293
	10.7544	0.0139799	0.0259096	0.00379919	0.00320359	0.00165193
	10.7605	0.0187123	0.0307248	0.00274231	0.00158064	0.00224987
	10.7666	0.0192878	0.0293485	0.00104411	0.000806305	0.00226828
	10.7727	0.018231	0.0288307	0.00405385	0.000998117	0.0023564
	10.7788	0.0201036	0.0296458	0.00383228	0.0011919	0.00254654
	10.7849	0.0190544	0.0328152	0.00160405	0.000665457	0.00248096
	10.791	0.0178338	0.0417693	0.00354616	0.000440167	0.00203189
	10.7971	0.01727	0.0453685	0.00385314	0.00125506	0.00210828
	10.8032	0.0192403	0.0427575	0.00180998	0.0023468	0.0023106
	10.8093	0.0188335	0.047004	0.00169649	0.00414828	0.00211762
	10.8154	0.0182114	0.051196	0.00306828	0.00553221	0.00155239
	10.8215	0.019858	0.0519734	0.00217812	0.00531535	0.00136829
	10.8276	0.0198825	0.0523931	0.000351848	0.00481178	0.00111535
	10.8337	0.0164654	0.0531109	0.00264294	0.00638955	0.000751635
	10.8398	0.0114688	0.054218	0.00262061	0.00787967	0.000626667
	10.8459	0.0074286	0.0562609	0.000333235	0.00766469	0.000802838
	10.8521	0.00939912	0.0558105	0.00199447	0.00630863	0.000590832
	10.8582	0.0123919	0.0579729	0.00201978	0.00423111	7.9133e-05
	10.8643	0.0109868	0.0616322	0.00056958	0.00186906	0.000216118
	10.8704	0.0132528	0.0627836	0.00129697	0.00311124	0.000384217
	10.8765	0.012782	0.0616914	0.00200228	0.00446985	0.000311215
	10.8826	0.0141257	0.057609	0.00142799	0.00443572	0.000682405
	10.8887	0.0133236	0.0546871	0.000874867	0.00439077	0.000649256
	10.8948	0.016846	0.0532473	0.00243499	0.00474239	0.000535161
	10.9009	0.0184257	0.0479526	0.00226801	0.00496411	0.000720912
	10.907	0.0194614	0.0402428	0.00106281	0.00472952	0.000994237
	10.9131	0.0196704	0.0334219	0.0019272	0.00365419	0.00100468
	10.9192	0.0203925	0.0282381	0.00169061	0.00259236	0.00116622
	10.9253	0.0209233	0.0263783	0.000865245	0.00352846	0.00101029
	10.9314	0.0221319	0.023897	0.00100891	0.00435824	0.000674631
	10.9375	0.0183718	0.0256295	0.00116446	0.00345037	0.000782374
	10.9436	0.0143159	0.0269274	0.00138719	0.00257311	0.000846369
	10.9497	0.0115916	0.02897	0.00128633	0.00364184	0.000655462
	10.9558	0.0120545	0.0280946	0.00111994	0.00467102	0.000866534
	10.9619	0.0111324	0.0271829	0.0020708	0.00508551	0.00114353
	10.968	0.0116548	0.0261471	0.00184245	0.00491023	0.00111421
	10.9741	0.00827017	0.0259811	0.00120774	0.00463643	0.000903532
	10.9802	0.00751033	0.0250513	0.00177899	0.0048504	0.000915675
	10.9863	0.0059012	0.0213423	0.00122973	0.0053211	0.000752917
	10.9924	0.00927532	0.0194501	0.000642839	0.00649347	0.000811866
	10.9985	0.0111895	0.0175133	0.000848087	0.00883893	0.000900987
	11.0046	0.0139864	0.0132034	0.000548725	0.0103991	0.000781303
	11.0107	0.0149793	0.0119817	0.000725679	0.00921755	0.000516926
	11.0168	0.012758	0.00861528	0.000591675	0.00712349	0.000542952
	11.0229	0.0100109	0.0102966	0.000543419	0.0064607	0.000909102
	11.0291	0.00926954	0.0101221	0.00100553	0.00539821	0.00113102
	11.0352	0.00867051	0.00788832	0.000143115	0.00231927	0.00114327
	11.0413	0.00876781	0.00912513	0.00138729	0.00142079	0.00134316
	11.0474	0.0101079	0.0151887	0.000934389	0.00403416	0.00118988
	11.0535	0.00918074	0.0183553	0.000526768	0.00526028	0.000746299
	11.0596	0.00869828	0.0175092	0.0009075	0.00651989	0.000991178
	11.0657	0.00897445	0.0137557	0.000110767	0.00854462	0.0010547
	11.0718	0.0102267	0.0120406	0.000836161	0.0104743	0.000857345
	11.0779	0.0103637	0.0102086	0.00108792	0.0103619	0.000862211
	11.084	0.0099135	0.0131048	0.000590059	0.00893705	0.00140593
	11.0901	0.00783024	0.0137068	0.0013896	0.0102892	0.00161743
	11.0962	0.00646829	0.0117965	0.00105673	0.0125368	0.00150645
	11.1023	0.00629407	0.0104369	0.000564002	0.0121166	0.00146252
	11.1084	0.00464375	0.00894358	0.000828259	0.0112456	0.00149405
	11.1145	0.00189415	0.00696495	0.000139175	0.0115944	0.00171424
	11.1206	0.00334364	0.00927723	0.00104499	0.0112622	0.00167502
	11.1267	0.00610022	0.0106701	0.00115862	0.0100639	0.00146436
	11.1328	0.00727051	0.00690577	0.00112	0.00884648	0.0015514
	11.1389	0.00737287	0.00874589	0.0018184	0.00720957	0.00134731
	11.145	0.00546351	0.0141264	0.0014744	0.00568097	0.00131149
	11.1511	0.00714357	0.0164971	0.000862086	0.00594522	0.00125671
	11.1572	0.00747375	0.0175284	0.00151593	0.00866204	0.00134453
	11.1633	0.00734442	0.0174073	0.000914765	0.0121598	0.00116273
	11.1694	0.0096248	0.0171732	0.000288984	0.013645	0.00111429
	11.1755	0.00896381	0.0147884	0.000376175	0.0137374	0.00106611
	11.1816	0.00836616	0.0147816	0.000791463	0.0150707	0.0010492
	11.1877	0.00715494	0.0168757	0.000700059	0.016579	0.000898417
	11.1938	0.00636563	0.0191286	0.000133142	0.0150489	0.000724787
	11.2	0.00709093	0.0214022	0.000737713	0.0112164	0.000504672
	11.2061	0.00712652	0.0219101	0.000564211	0.00836738	0.000399756
	11.2122	0.00541059	0.0219258	0.000159841	0.00765548	0.000749256
	11.2183	0.00274845	0.0220559	0.000605836	0.00814201	0.000901623
	11.2244	0.00507358	0.0195639	0.000974883	0.0077627	0.000927268
	11.2305	0.0040643	0.0188415	0.000827209	0.00577273	0.000800443
	11.2366	0.00296256	0.018284	0.000705448	0.00670099	0.001061
	11.2427	0.00199307	0.0178419	0.0016003	0.00905869	0.00112129
	11.2488	0.00533694	0.0203096	0.00116163	0.00942023	0.00108519
	11.2549	0.00579489	0.025341	0.000950079	0.0104731	0.000891982
	11.261	0.00651179	0.0323484	0.00163149	0.011682	0.000639672
	11.2671	0.00689397	0.0355352	0.00125381	0.00967822	0.000522448
	11.2732	0.0105153	0.0362308	0.00097587	0.00579813	0.000659364
	11.2793	0.0129156	0.0365859	0.000995474	0.00372193	0.000663299
	11.2854	0.0146454	0.0387293	0.000936342	0.00314984	0.000678707
	11.2915	0.0146727	0.0417436	0.000439989	0.00230476	0.000725663
	11.2976	0.0148287	0.0416906	0.000872557	0.00141187	0.000830534
	11.3037	0.0157075	0.0390554	0.0013482	0.00386073	0.000821479
	11.3098	0.0185851	0.0325419	0.00107035	0.00713486	0.000525386
	11.3159	0.0204171	0.0270584	0.00110372	0.00880775	0.000540383
	11.322	0.0216394	0.0271699	0.00109036	0.00881714	0.000575994
	11.3281	0.0227261	0.0254895	0.000824034	0.00964811	0.000791015
	11.3342	0.0229964	0.0194283	0.000685809	0.0106798	0.000763942
	11.3403	0.0244999	0.0116206	0.000564232	0.00901359	0.000982356
	11.3464	0.0261116	0.00687774	0.00108598	0.00588636	0.000979226
	11.3525	0.0291329	0.00589242	0.00120276	0.00570838	0.000626433
	11.3586	0.0292367	0.00679122	0.000914813	0.0067244	0.000766398
	11.3647	0.0301111	0.0121304	0.00142306	0.0104269	0.000729712
	11.3708	0.0313058	0.0186665	0.00138071	0.0145718	0.000855235
	11.377	0.0327592	0.0226554	0.000667475	0.0158878	0.000875046
	11.3831	0.0326297	0.0245387	0.000410993	0.0150785	0.00109221
	11.3892	0.0305285	0.0231276	0.000528729	0.0143897	0.00119575
	11.3953	0.0283236	0.018758	0.000534465	0.0131782	0.00103748
	11.4014	0.0262794	0.0166507	0.00018997	0.0116793	0.00092221
	11.4075	0.0259625	0.0217877	0.000552719	0.0109608	0.000569348
	11.4136	0.02384	0.0270098	0.000921556	0.00962354	0.000567287
	11.4197	0.0216341	0.029407	0.000709673	0.00798222	0.000818639
	11.4258	0.019739	0.0317097	0.00121322	0.00809994	0.000927207
	11.4319	0.0188525	0.0346216	0.00174126	0.00877517	0.00120581
	11.438	0.016485	0.0332189	0.000896687	0.0121265	0.00102902
	11.4441	0.014849	0.0332853	0.00108717	0.0164367	0.000951844
	11.4502	0.0157143	0.0326499	0.0017395	0.0164575	0.000726402
	11.4563	0.0150779	0.0300486	0.00121324	0.0124217	0.000744209
	11.4624	0.0139575	0.0297784	0.000745497	0.00978127	0.000550943
	11.4685	0.0113839	0.0355045	0.00195145	0.0090412	0.00073962
	11.4746	0.00699927	0.0438604	0.00220405	0.00614228	0.000620523
	11.4807	0.00176864	0.0488529	0.00176778	0.00446429	0.000601759
	11.4868	0.00231158	0.0527869	0.00207783	0.00749818	0.000737118
	11.4929	0.00261861	0.0551869	0.00277385	0.0104124	0.000694199
	11.499	0.00204836	0.0524227	0.00130839	0.0127655	0.000757142
	11.5051	0.00314954	0.0478042	0.0021001	0.0135428	0.00087785
	11.5112	0.0033141	0.0424013	0.0027585	0.0132021	0.000818032
	11.5173	0.00348915	0.033577	0.0015398	0.0131324	0.000895618
	11.5234	0.00387359	0.0214545	0.000996272	0.0115639	0.000858185
	11.5295	0.00162554	0.0140274	0.00240401	0.00773325	0.000838031
	11.5356	0.00256266	0.0103524	0.00234663	0.00745781	0.000860122
	11.5417	0.00415146	0.00893399	0.00180622	0.0098925	0.000678026
	11.5479	0.00558897	0.0123131	0.002126	0.00882707	0.00069062
	11.554	0.00709237	0.0147687	0.002917	0.00588297	0.000607891
	11.5601	0.00714146	0.0173125	0.00167737	0.00577365	0.000567714
	11.5662	0.00857774	0.0166847	0.00125583	0.00567012	0.000279053
	11.5723	0.0102721	0.0155789	0.00250301	0.00347158	0.000325292
	11.5784	0.00902654	0.0185247	0.00174669	0.00198618	0.000448448
	11.5845	0.00805609	0.0222567	0.000925629	0.00287288	0.000306331
	11.5906	0.00665981	0.0233303	0.00257192	0.00583468	0.00017901
	11.5967	0.00825325	0.0230436	0.00253026	0.0080911	0.000150018
	11.6028	0.00949045	0.0263432	0.000939591	0.00747039	0.000100282
	11.6089	0.00885179	0.0304118	0.0014791	0.00520816	0.000199255
	11.615	0.00924065	0.0333024	0.00137746	0.00330711	0.0002656
	11.6211	0.010852	0.0329179	0.00135875	0.00148049	0.000465956
	11.6272	0.0149448	0.0280733	0.00151958	0.00246126	0.000470024
	11.6333	0.015324	0.0292494	0.000897129	0.0042627	0.000601575
	11.6394	0.0177084	0.0345317	0.00273586	0.0059357	0.000950109
	11.6455	0.0222429	0.037433	0.00158044	0.0076756	0.00137103
	11.6516	0.0256355	0.0336509	0.00153124	0.00820989	0.00146721
	11.6577	0.0257551	0.0275641	0.00239617	0.00765234	0.00121802
	11.6638	0.0246492	0.0248206	0.00102982	0.00741825	0.00109717
	11.6699	0.0229686	0.0230299	0.00129252	0.00697329	0.000986425
	11.676	0.0196162	0.0135086	0.00205322	0.00505274	0.000964661
	11.6821	0.0183814	0.00390269	0.000871557	0.00271355	0.00120357
	11.6882	0.0169995	0.0103505	0.000853512	0.00697089	0.00125915
	11.6943	0.0165996	0.0107163	0.00190886	0.0121511	0.00120301
	11.7004	0.0160261	0.00714313	0.00173078	0.0147876	0.00115294
	11.7065	0.0160884	0.0122706	0.00137153	0.0152116	0.0011479
	11.7126	0.017663	0.015844	0.00217395	0.0157925	0.00100669
	11.7188	0.0169045	0.0167797	0.00289327	0.0174248	0.000825852
	11.7249	0.0173563	0.0174771	0.00208565	0.0177766	0.00066274
	11.731	0.0158879	0.0202968	0.00315188	0.0157771	0.000633586
	11.7371	0.0175695	0.0232827	0.00371929	0.0126364	0.000631767
	11.7432	0.0131085	0.0250074	0.00223577	0.0111921	0.000737273
	11.7493	0.00965706	0.0256233	0.00255189	0.0120403	0.000703802
	11.7554	0.00443516	0.022574	0.00306827	0.0130835	0.000589267
	11.7615	0.00633968	0.024113	0.00300306	0.0131351	0.000678342
	11.7676	0.00748485	0.0374157	0.00225687	0.0135721	0.000830716
	11.7737	0.0077475	0.0530719	0.00265209	0.0136861	0.0010356
	11.7798	0.0050327	0.0589959	0.00384604	0.0119441	0.00118965
	11.7859	0.00302012	0.0595572	0.00215751	0.00901444	0.00143198
	11.792	0.000699134	0.0558788	0.00297546	0.00617245	0.00112339
	11.7981	0.00237262	0.0505895	0.00375064	0.00342277	0.000860924
	11.8042	0.00329803	0.0526432	0.00147089	0.00353997	0.00157036
	11.8103	0.00714628	0.0546209	0.00194121	0.00579519	0.00161473
	11.8164	0.00951534	0.0608547	0.00235164	0.00684935	0.00168271
	11.8225	0.0130657	0.061256	0.00199376	0.00582068	0.00128328
	11.8286	0.00946564	0.0622789	0.00143165	0.00354785	0.000885422
	11.8347	0.00745721	0.0645363	0.00248539	0.00289932	0.000394146
	11.8408	0.00428554	0.0661412	0.0046347	0.00374997	0.000210258
	11.8469	0.00525289	0.0717826	0.00346234	0.00510183	0.000599648
	11.853	0.00752604	0.0779471	0.00252953	0.00543761	0.000843124
	11.8591	0.00878403	0.0833776	0.00410673	0.00310261	0.0010719
	11.8652	0.00864003	0.0737696	0.00255038	0.00448165	0.00152085
	11.8713	0.0112688	0.0565563	0.00194726	0.00799338	0.00147899
	11.8774	0.0116341	0.0458301	0.00270112	0.00876264	0.00138403
	11.8835	0.0116555	0.0338555	0.00215027	0.00677339	0.0014142
	11.8896	0.00989308	0.0229504	0.00159871	0.0033218	0.00192024
	11.8958	0.00779294	0.0108315	0.00300868	0.00581637	0.00235601
	11.9019	0.00427707	0.000361054	0.00325281	0.0104476	0.00262768
	11.908	0.00329112	0.0031349	0.00158057	0.0122549	0.00223674
	11.9141	0.00159334	0.0137318	0.00249266	0.0126079	0.00196443
	11.9202	0.00622303	0.0229825	0.00335686	0.013403	0.00119521
	11.9263	0.00748626	0.0294063	0.00247548	0.0128354	0.00172074
	11.9324	0.011183	0.0327351	0.0020527	0.0102801	0.0015875
	11.9385	0.0145896	0.0329663	0.00308922	0.00770468	0.00202726
	11.9446	0.0162572	0.0350252	0.00350621	0.0068886	0.002238
	11.9507	0.0136866	0.0391619	0.00278923	0.00685196	0.0019209
	11.9568	0.0118194	0.0393441	0.00330039	0.00701415	0.00189078
	11.9629	0.0122382	0.0372524	0.00469203	0.00738765	0.00165711
	11.969	0.0133408	0.0368838	0.00315029	0.00775548	0.00159891
	11.9751	0.0139841	0.0320929	0.00271125	0.00670197	0.00149111
	11.9812	0.0115666	0.0279192	0.00411236	0.00466836	0.00150337
	11.9873	0.0106933	0.0311185	0.00219697	0.00417398	0.00163057
	11.9934	0.0147166	0.0330219	0.0010834	0.0041856	0.00146724
	11.9995	0.0192851	0.0306285	0.00285762	0.00256671	0.000656517
	12.0056	0.0271007	0.0206536	0.00330287	0.00114063	0.000625119
	12.0117	0.0316143	0.0101985	0.00212919	0.00104435	0.000498577
	12.0178	0.0341753	0.0112601	0.00264527	0.000211438	0.000546861
	12.0239	0.0347622	0.00936149	0.00475225	0.000443317	0.000830245
	12.03	0.0357576	0.00794868	0.00362547	0.00107647	0.0012553
	12.0361	0.0294258	0.0108743	0.00202454	0.00351949	0.00146991
	12.0422	0.0194176	0.00408686	0.00516728	0.00525119	0.00183347
	12.0483	0.0163687	0.0124736	0.00365976	0.00561393	0.00178968
	12.0544	0.0200122	0.0135257	0.00190981	0.00525381	0.00177662
	12.0605	0.024282	0.0247388	0.00511538	0.00347762	0.00171403
	12.0667	0.0201345	0.0410543	0.00432232	0.00169186	0.0021919
	12.0728	0.0205469	0.0467848	0.00248308	0.00343021	0.00247059
	12.0789	0.0152926	0.0412725	0.00484678	0.00273752	0.00298453
	12.085	0.0129191	0.042549	0.00641058	0.00134226	0.00330348
	12.0911	0.00653618	0.0535195	0.00530671	0.00560785	0.00326841
	12.0972	0.00788868	0.0605586	0.00338796	0.00769	0.00280705
	12.1033	0.00549952	0.0614357	0.00711738	0.00633355	0.00254727
	12.1094	0.00967514	0.0590181	0.00659893	0.00339388	0.00250896
	12.1155	0.0171926	0.0589048	0.00272243	0.00330917	0.00263647
	12.1216	0.0275859	0.0591183	0.00783464	0.00421181	0.00222195
	12.1277	0.031972	0.0585686	0.00741393	0.00536071	0.00200628
	12.1338	0.0345247	0.0582042	0.00280463	0.0070781	0.0016398
	12.1399	0.0351164	0.0672023	0.00590937	0.00748395	0.00157933
	12.146	0.0300356	0.0790203	0.00655779	0.00609774	0.001647
	12.1521	0.0298311	0.0830389	0.00357291	0.00471439	0.00197534
	12.1582	0.0254995	0.0829693	0.00340993	0.00428316	0.00197592
	12.1643	0.0221026	0.0794044	0.00614877	0.00320528	0.00193395
	12.1704	0.015466	0.0777066	0.00542014	0.0016889	0.0015825
	12.1765	0.0171445	0.0827559	0.0024364	0.00152104	0.00103189
	12.1826	0.0219218	0.0871889	0.00649435	0.00187389	0.000476086
[truncated: 14,388 more rows]

## Sheet: E RS
			Data for Acceleration Response (*unit=Gal)
			EW	9.12 EQ#1	9.12 EQ#2	9.12 EQ#3	9.12 EQ#4	9.12 EQ#5
			time	DampingR=0.05	DampingR=0.05	DampingR=0.05	DampingR=0.05	DampingR=0.05
			628.319	0.000922394	0.00392187	0.00458004	0.000345321	0.000190818
			314.159	0.00268971	0.00789944	0.00775414	0.000672261	0.000521343
			209.44	0.00415256	0.0119327	0.00869548	0.000989218	0.000699699
			157.08	0.00459797	0.0160217	0.00947067	0.00130608	0.00078449
			125.664	0.00468782	0.0201663	0.010037	0.00163173	0.00082
			104.72	0.00476541	0.0243665	0.0105302	0.00197208	0.000827465
			89.7598	0.00513562	0.0286222	0.0111629	0.00232894	0.000836634
			78.5398	0.00591565	0.0329334	0.0116213	0.00270023	0.000856353
			69.8132	0.00670976	0.0373336	0.0122647	0.00308111	0.000861997
			62.8319	0.00751892	0.041798	0.0126642	0.00346582	0.000855438
			57.1199	0.00834405	0.0463258	0.0134794	0.00384971	0.000850711
			52.3599	0.00918611	0.0509174	0.0136393	0.00423067	0.00084903
			48.3322	0.010046	0.0555732	0.0140778	0.00460979	0.000846539
			44.8799	0.0109245	0.0602936	0.0148373	0.00499109	0.000842362
			41.8879	0.0118224	0.0650796	0.0154697	0.00538022	0.000835216
			39.2699	0.0127405	0.0699319	0.015687	0.00578291	0.000826144
			36.9599	0.0136794	0.0748517	0.0164704	0.00620324	0.000818687
			34.9066	0.0146395	0.0798403	0.0172863	0.00664249	0.000815448
			33.0694	0.0156212	0.084899	0.0179318	0.00709871	0.000818852
			31.4159	0.016625	0.0900295	0.0186313	0.0075672	0.000845127
			29.9199	0.017651	0.0952336	0.018941	0.00804166	0.000869813
			28.5599	0.0186994	0.100513	0.0188237	0.00851573	0.000890824
			27.3182	0.0197701	0.105871	0.0192355	0.00898446	0.000908161
			26.1799	0.0208632	0.111313	0.0197474	0.00944536	0.000921891
			25.1327	0.0219786	0.116927	0.0201637	0.00989883	0.000933017
			24.1661	0.023116	0.122634	0.0213536	0.0103478	0.00095895
			23.2711	0.0242752	0.128435	0.0223147	0.0107968	0.00099489
			22.4399	0.0254561	0.134334	0.0230121	0.0112509	0.00102546
			21.6662	0.0266584	0.140333	0.0234158	0.0117158	0.00104926
			20.944	0.0278818	0.146434	0.0235484	0.0122027	0.0010774
			20.2683	0.0291261	0.15264	0.0234059	0.012704	0.00109568
			19.635	0.030391	0.158954	0.0241285	0.0132194	0.00113007
			19.04	0.0316765	0.165378	0.0251971	0.0137474	0.00120067
			18.48	0.0329825	0.171916	0.0260601	0.0142863	0.00127149
			17.952	0.0343088	0.178694	0.0267046	0.0148342	0.00134202
			17.4533	0.0356555	0.185596	0.0271209	0.0153895	0.00141178
			16.9816	0.0370227	0.192623	0.0272848	0.0159508	0.00148028
			16.5347	0.0384105	0.199777	0.0271823	0.0165165	0.00154705
			16.1107	0.0398193	0.207059	0.0280396	0.017084	0.00161164
			15.708	0.0412492	0.214471	0.029382	0.0176501	0.00167365
			15.3248	0.0427008	0.222013	0.0305828	0.0182108	0.00173271
			14.96	0.0441743	0.229687	0.0316276	0.018762	0.00178848
			14.6121	0.0456703	0.237492	0.0324959	0.0193005	0.00184069
			14.28	0.0472534	0.24543	0.0331729	0.0198248	0.00188911
			13.9626	0.0490564	0.253499	0.0336456	0.0203361	0.0019336
			13.6591	0.0508908	0.261752	0.033908	0.0208389	0.00197405
			13.3685	0.0527567	0.270252	0.0339514	0.0213404	0.00201043
			13.09	0.0546541	0.27889	0.0340313	0.0218495	0.00204278
			12.8228	0.0565829	0.287666	0.0349842	0.0223756	0.00207119
			12.5664	0.0585428	0.296579	0.0357745	0.0229263	0.00209584
			12.32	0.0605334	0.305629	0.0363917	0.0235062	0.00211694
			12.083	0.0625544	0.314815	0.0368327	0.0241155	0.0021348
			11.8551	0.0646051	0.324135	0.0370811	0.0247501	0.00214975
			11.6355	0.0666847	0.333589	0.0371296	0.0254023	0.0021622
			11.424	0.0687924	0.343175	0.0369721	0.0260622	0.00217259
			11.22	0.0709269	0.352892	0.036613	0.0267198	0.0021814
			11.0231	0.0730872	0.362739	0.0363322	0.0273672	0.00218914
			10.8331	0.0752719	0.372715	0.0383295	0.0279998	0.00219637
			10.6495	0.0774793	0.382818	0.0402912	0.0286178	0.00220362
			10.472	0.079708	0.393047	0.0422084	0.0292253	0.00221148
			10.3003	0.0819562	0.4034	0.0440731	0.0298299	0.0022205
			10.1342	0.0842219	0.413875	0.0458818	0.0304403	0.00223124
			9.97331	0.0865034	0.424472	0.0476204	0.0310649	0.00224424
			9.81748	0.0887986	0.435189	0.04928	0.0317097	0.00226001
			9.66644	0.0911056	0.446088	0.0508523	0.0323774	0.00227904
			9.51998	0.0934223	0.457249	0.0523292	0.0330669	0.00230177
			9.37789	0.0957466	0.468531	0.053706	0.0337739	0.00232859
			9.23998	0.0980767	0.47993	0.0549807	0.0344922	0.00235985
			9.10607	0.100411	0.491455	0.0561381	0.035215	0.00239583
			8.97598	0.102747	0.503648	0.0571819	0.0359362	0.00243674
			8.84956	0.105083	0.515966	0.0580991	0.0366516	0.00248275
			8.72665	0.107417	0.528454	0.0588819	0.0373593	0.00253394
			8.6071	0.109749	0.541182	0.0595379	0.0380592	0.00259033
			8.49079	0.112076	0.554032	0.0600491	0.0387522	0.00265187
			8.37758	0.114398	0.567002	0.0604252	0.0394398	0.00271843
			8.26735	0.116712	0.580088	0.0606506	0.0401227	0.00278982
			8.15998	0.119019	0.593287	0.0607207	0.0408009	0.00286579
			8.05537	0.121317	0.606597	0.060633	0.0414736	0.00294603
			7.9534	0.123605	0.620013	0.0618296	0.0421398	0.00303016
			7.85398	0.125884	0.633533	0.0631645	0.0427994	0.00311777
			7.75702	0.129076	0.647152	0.0645087	0.0434539	0.00320839
			7.66242	0.133293	0.660868	0.065862	0.0441068	0.00330345
			7.5701	0.137553	0.674743	0.0672243	0.0447636	0.00340148
			7.47998	0.141853	0.690087	0.0685952	0.0454309	0.00350097
			7.39198	0.146188	0.711783	0.0699746	0.0461155	0.00360137
			7.30603	0.150553	0.733656	0.0713624	0.0468221	0.00370211
			7.22205	0.154944	0.755682	0.0727583	0.0475527	0.00380263
			7.13998	0.159356	0.777834	0.074162	0.0483053	0.00390239
			7.05976	0.163784	0.800084	0.0755735	0.0490739	0.00400086
			6.98132	0.168223	0.822405	0.0769924	0.0498496	0.00409757
			6.9046	0.172669	0.844768	0.0784187	0.0506221	0.00419207
			6.82955	0.177117	0.867141	0.079852	0.0513818	0.00428397
			6.75611	0.181562	0.889496	0.0812923	0.0521219	0.00437291
			6.68424	0.185999	0.911801	0.0827392	0.0528397	0.00445861
			6.61388	0.190423	0.934024	0.0854419	0.0535378	0.00454085
			6.54498	0.194829	0.956134	0.0880181	0.054223	0.00461949
			6.47751	0.199211	0.978098	0.0904366	0.0549052	0.00469443
			6.41141	0.203565	0.999884	0.0926526	0.0555949	0.00476568
			6.34665	0.207884	1.02146	0.0946612	0.0563016	0.0048333
			6.28319	0.212162	1.04279	0.0965402	0.0570307	0.00489742
			6.22098	0.216394	1.06385	0.0982618	0.0577834	0.00495826
			6.15999	0.220574	1.08661	0.0997644	0.0585557	0.00501609
			6.10018	0.224695	1.10934	0.101045	0.0593402	0.00507125
			6.04152	0.228751	1.13184	0.102112	0.0601274	0.00512414
			5.98399	0.232735	1.15409	0.102954	0.0609085	0.00517522
			5.92753	0.236641	1.17606	0.103574	0.0616772	0.00522498
			5.87214	0.240463	1.19772	0.10422	0.0624313	0.00527397
			5.81776	0.244193	1.21904	0.104678	0.0631844	0.00532275
			5.76439	0.247826	1.23999	0.105137	0.0639559	0.00537191
			5.71199	0.251355	1.26055	0.106667	0.0647311	0.00542206
			5.66053	0.254773	1.28069	0.108201	0.0655184	0.00547379
			5.60999	0.258076	1.30038	0.109738	0.0663243	0.00552772
			5.56034	0.261256	1.33609	0.111278	0.0671511	0.00558442
			5.51157	0.264309	1.37605	0.112821	0.0679967	0.00564445
			5.46364	0.268998	1.4153	0.114366	0.0688552	0.00570834
			5.41654	0.276224	1.45372	0.115913	0.0697185	0.00577657
			5.37024	0.283724	1.49122	0.117463	0.0705787	0.00584956
			5.32473	0.291006	1.5277	0.119014	0.0714304	0.00592769
			5.27999	0.298048	1.5632	0.120567	0.0722734	0.00601125
			5.23599	0.30483	1.59778	0.122122	0.0731128	0.0061005
			5.19272	0.31133	1.63112	0.123685	0.0739597	0.00619558
			5.15015	0.317529	1.664	0.12525	0.0748289	0.00629658
			5.10828	0.32341	1.69545	0.126815	0.0757364	0.00640349
			5.06708	0.328953	1.72538	0.128382	0.0766963	0.00651624
			5.02655	0.334144	1.75369	0.129949	0.0777179	0.00663467
			4.98666	0.338966	1.7803	0.131517	0.0788032	0.00675852
			4.94739	0.343405	1.80555	0.133086	0.0799459	0.00688747
			4.90874	0.348468	1.82914	0.134654	0.0811321	0.00702113
			4.87069	0.354447	1.85083	0.136223	0.082342	0.00715904
			4.83322	0.3601	1.87054	0.137791	0.083553	0.00730066
			4.79632	0.365414	1.88822	0.139359	0.0847423	0.00744542
			4.75999	0.370377	1.90378	0.140936	0.0858908	0.00759267
			4.7242	0.374978	1.91719	0.142512	0.0869847	0.00774176
			4.68894	0.379205	1.92863	0.144088	0.0880169	0.00789197
			4.65421	0.383049	1.9387	0.145662	0.0889869	0.00804258
			4.61999	0.388126	1.94714	0.147236	0.0898994	0.00819287
			4.58627	0.395076	1.95688	0.148808	0.0907627	0.00834211
			4.55303	0.401753	1.96557	0.150379	0.0915864	0.00848957
			4.52028	0.408148	1.97201	0.151948	0.0923795	0.00863457
			4.48799	0.414249	1.97616	0.153515	0.09315	0.00877643
			4.45616	0.420045	1.978	0.15508	0.0939037	0.00891454
			4.42478	0.425528	1.97754	0.156646	0.0946458	0.00904833
			4.39384	0.430686	1.97543	0.158219	0.0953812	0.00917728
			4.36332	0.43551	1.97095	0.159789	0.0961162	0.00930096
			4.33323	0.43999	1.9641	0.161357	0.0968592	0.009419
			4.30355	0.444117	1.95571	0.162922	0.0976215	0.00953111
			4.27428	0.44788	1.94684	0.164484	0.0984159	0.00963709
			4.2454	0.451271	1.93594	0.166044	0.0992565	0.00973684
			4.2169	0.454281	1.93971	0.16761	0.100156	0.00983033
			4.18879	0.456901	1.98537	0.169176	0.101125	0.00991764
			4.16105	0.459122	2.03028	0.17074	0.10217	0.00999892
			4.13367	0.461047	2.07439	0.172299	0.10329	0.0100744
			4.10666	0.462619	2.11765	0.173855	0.104481	0.0101445
			4.07999	0.46885	2.16002	0.175408	0.105734	0.0102096
			4.05367	0.478442	2.20145	0.176956	0.107037	0.0102701
			4.02768	0.487354	2.24189	0.178501	0.108378	0.0103267
			4.00203	0.495556	2.2813	0.180041	0.109744	0.01038
			3.9767	0.50302	2.32007	0.182705	0.111129	0.0104306
			3.95169	0.509719	2.35797	0.188019	0.112527	0.0104793
			3.92699	0.51563	2.39473	0.193815	0.113938	0.0105269
			3.9026	0.520729	2.43034	0.200098	0.115363	0.010574
			3.87851	0.524997	2.46473	0.206861	0.116804	0.0106214
			3.85471	0.537572	2.49789	0.214086	0.118263	0.01067
			3.83121	0.552534	2.52977	0.221747	0.119741	0.0107205
			3.80799	0.567042	2.56068	0.229848	0.121233	0.0107736
			3.78505	0.581068	2.60437	0.238303	0.122732	0.01083
			3.76239	0.594582	2.64599	0.247053	0.124228	0.0108904
			3.73999	0.607559	2.68427	0.256053	0.12571	0.0109553
			3.71786	0.619972	2.71912	0.265267	0.127166	0.0110253
			3.69599	0.632668	2.7508	0.274585	0.128587	0.0111007
			3.67438	0.645353	2.78004	0.283972	0.129968	0.011182
			3.65301	0.657467	2.80565	0.293252	0.131309	0.0112694
			3.6319	0.668989	2.82757	0.302461	0.132614	0.0113629
			3.61103	0.679962	2.84625	0.311379	0.13389	0.0114628
			3.59039	0.690465	2.8622	0.319996	0.135149	0.0115689
			3.56999	0.700325	2.87551	0.328174	0.136403	0.011681
			3.54982	0.709525	2.88812	0.335879	0.137663	0.011799
			3.52988	0.718048	2.90197	0.343042	0.138937	0.0119223
			3.51016	0.725878	2.91203	0.349765	0.140232	0.0120507
			3.49066	0.733002	2.9183	0.356013	0.141549	0.0121834
			3.47137	0.739404	2.92214	0.361728	0.142888	0.0123198
			3.4523	0.745073	2.92231	0.366782	0.144245	0.0124593
			3.43343	0.749996	2.91864	0.371197	0.145616	0.0126009
			3.41477	0.754162	2.96038	0.374927	0.146998	0.0127438
			3.39632	0.757561	3.00438	0.377928	0.148387	0.0128871
			3.37806	0.760185	3.04876	0.386769	0.149782	0.0130299
			3.35999	0.762024	3.09352	0.398175	0.151182	0.0131711
			3.34212	0.763073	3.13867	0.408463	0.152588	0.0133097
			3.32444	0.763326	3.18421	0.417715	0.154002	0.0134447
			3.30694	0.762778	3.23013	0.425559	0.155426	0.0135751
			3.28963	0.761427	3.27644	0.431917	0.156858	0.0136999
			3.27249	0.759272	3.32313	0.43713	0.158299	0.0138183
			3.25554	0.756313	3.37022	0.44185	0.159746	0.0139293
			3.23876	0.752554	3.41769	0.446195	0.161194	0.0140321
			3.22215	0.747998	3.46554	0.449446	0.162637	0.0141259
			3.20571	0.742652	3.51378	0.456841	0.164072	0.0142102
			3.18943	0.736527	3.56241	0.466498	0.165491	0.0142843
			3.17333	0.729634	3.61142	0.475238	0.166891	0.0143478
			3.15738	0.721987	3.66081	0.486879	0.168269	0.0144003
			3.14159	0.713604	3.71058	0.498803	0.169623	0.0144417
			3.12596	0.704505	3.76073	0.509047	0.170951	0.0144718
			3.11049	0.698211	3.81126	0.517618	0.172255	0.0144906
			3.09517	0.705501	3.86216	0.524501	0.173537	0.0144983
			3.07999	0.7128	3.91344	0.530657	0.174832	0.0144952
			3.06497	0.720066	3.96508	0.536459	0.176121	0.0144816
			3.05009	0.727293	4.01709	0.541122	0.177395	0.0144581
			3.03536	0.734473	4.06946	0.544092	0.178656	0.0144254
			3.02076	0.741602	4.12251	0.549836	0.179907	0.0143842
			3.00631	0.748672	4.17595	0.559379	0.18115	0.0143353
			2.99199	0.755678	4.22975	0.567275	0.182384	0.0142797
			2.97781	0.76269	4.28391	0.573571	0.183611	0.0142184
			2.96377	0.770095	4.33842	0.578119	0.18483	0.0141526
			2.94985	0.77744	4.39328	0.581498	0.186041	0.0140834
			2.93607	0.784719	4.44847	0.583686	0.187241	0.0140121
			2.92241	0.791926	4.50399	0.584903	0.18843	0.0139399
			2.90888	0.799058	4.55983	0.585216	0.189605	0.0138681
			2.89548	0.806111	4.61598	0.58477	0.190766	0.0137981
			2.8822	0.813079	4.67242	0.586653	0.191914	0.0137311
			2.86903	0.81996	4.72915	0.587965	0.193048	0.0136684
			2.85599	0.82675	4.78616	0.588467	0.194174	0.0136112
			2.84307	0.833444	4.84342	0.588486	0.195296	0.0135609
			2.83026	0.84004	4.90092	0.588112	0.196421	0.0135185
			2.81757	0.846535	4.95866	0.587481	0.197557	0.0134853
			2.80499	0.852925	5.01661	0.586758	0.198714	0.0134621
			2.79253	0.859207	5.07475	0.585945	0.199899	0.01345
			2.78017	0.865379	5.13308	0.585101	0.201121	0.0134499
			2.76792	0.871437	5.19157	0.584191	0.202385	0.0134625
			2.75578	0.87738	5.25021	0.583231	0.203696	0.0134885
			2.74375	0.883203	5.30897	0.594315	0.205052	0.0135284
			2.73182	0.888904	5.36784	0.605369	0.206453	0.0135828
			2.71999	0.89448	5.42681	0.616325	0.207891	0.013652
			2.70827	0.899928	5.48584	0.627234	0.209361	0.0137442
			2.69665	0.905246	5.54492	0.637994	0.210853	0.0138556
			2.68512	0.910429	5.60404	0.648654	0.212357	0.0139822
			2.6737	0.915476	5.66357	0.658766	0.213865	0.0141242
			2.66237	0.920383	5.72356	0.668285	0.215366	0.0142812
			2.65113	0.925147	5.78355	0.677049	0.216948	0.0144531
			2.63999	0.929764	5.84353	0.684712	0.21915	0.0146395
			2.62895	0.934232	5.90348	0.691064	0.221352	0.01484
			2.61799	0.938547	5.96337	0.69596	0.223549	0.0150541
			2.60713	0.942706	6.02319	0.699305	0.225732	0.0152812
			2.59636	0.946705	6.08293	0.701128	0.227895	0.0155209
			2.58567	0.950543	6.14256	0.701359	0.230035	0.0157725
			2.57508	0.954214	6.20206	0.700024	0.232145	0.0160353
			2.56457	0.957718	6.26143	0.6972	0.234225	0.0163088
			2.55414	0.96105	6.32063	0.692835	0.23627	0.0165923
			2.5438	0.964208	6.37966	0.686991	0.238282	0.0168851
			2.53354	0.967189	6.43905	0.679814	0.24026	0.0171866
			2.52337	0.970452	6.49883	0.677543	0.242207	0.0174962
			2.51327	0.975385	6.55841	0.681016	0.244127	0.0178133
			2.50326	0.985398	6.61779	0.683382	0.246024	0.0181372
			2.49333	0.995372	6.67693	0.685105	0.247906	0.0184676
			2.48347	1.00531	6.73584	0.685919	0.249781	0.0188039
			2.4737	1.01519	6.7945	0.686445	0.251656	0.0191456
			2.46399	1.02504	6.85288	0.686587	0.253541	0.0194924
			2.45437	1.03483	6.9116	0.686791	0.255445	0.0198439
			2.44482	1.04457	6.97068	0.687227	0.257375	0.0201999
			2.43534	1.05425	7.02948	0.688101	0.25934	0.0205599
			2.42594	1.06388	7.08798	0.689753	0.261345	0.0209239
			2.41661	1.07345	7.14617	0.692174	0.263395	0.0212916
			2.40735	1.08295	7.20403	0.695726	0.265494	0.0216628
			2.39816	1.09239	7.26155	0.700386	0.267645	0.0220376
			2.38904	1.10177	7.3187	0.70625	0.26985	0.0224156
			2.37999	1.11108	7.37549	0.713406	0.272108	0.022797
			2.37101	1.12033	7.43189	0.721644	0.274421	0.0231816
			2.3621	1.12951	7.4885	0.731141	0.276786	0.0235693
			2.35325	1.13861	7.54558	0.741439	0.279201	0.0239601
			2.34447	1.14766	7.60227	0.752554	0.281662	0.0243539
			2.33576	1.15663	7.65856	0.764128	0.284163	0.0247506
			2.32711	1.16553	7.71443	0.775962	0.286697	0.0251501
			2.31852	1.17436	7.76987	0.787664	0.289255	0.0255522
			2.30999	1.18312	7.82488	0.799148	0.291826	0.0259568
			2.30153	1.19182	7.87944	0.809899	0.294397	0.0263636
			2.29313	1.20053	7.93354	0.819708	0.296955	0.0267724
			2.28479	1.2093	7.98718	0.828389	0.299487	0.0271827
			2.27652	1.21801	8.04034	0.835693	0.301979	0.0275944
			2.2683	1.22666	8.09302	0.841383	0.30442	0.0280069
			2.26014	1.23525	8.14521	0.845249	0.306802	0.0284197
			2.25204	1.24377	8.19691	0.846924	0.309118	0.0288323
			2.24399	1.25223	8.24811	0.846132	0.311364	0.0292441
			2.23601	1.26097	8.29916	0.842731	0.31548	0.0296545
			2.22808	1.26974	8.35114	0.836704	0.320353	0.0300628
			2.22021	1.27846	8.40265	0.842187	0.325194	0.0304682
			2.21239	1.28713	8.45366	0.851906	0.329999	0.0308699
			2.20463	1.29575	8.50419	0.862796	0.334767	0.0312673
			2.19692	1.30431	8.55422	0.872922	0.339499	0.0316593
			2.18926	1.31283	8.60376	0.88222	0.344199	0.0320452
			2.18166	1.3213	8.6528	0.890898	0.348872	0.0324241
			2.17411	1.32979	8.70134	0.899093	0.353526	0.0327951
			2.16662	1.33837	8.74937	0.907082	0.358165	0.0331574
			2.15917	1.3469	8.79691	0.914411	0.362796	0.0335102
			2.15178	1.35538	8.86295	0.920868	0.367423	0.0338526
			2.14443	1.36382	8.98386	0.926293	0.37205	0.0341838
			2.13714	1.3798	9.10579	0.930652	0.376679	0.0345032
			2.12989	1.39688	9.22851	0.933903	0.38131	0.03481
			2.1227	1.41381	9.35078	0.935915	0.38601	0.0351037
			2.11555	1.4306	9.47256	0.936681	0.390907	0.0353836
			2.10845	1.44723	9.59382	0.936536	0.39581	0.0356494
			2.1014	1.4637	9.71734	0.935198	0.400716	0.0359005
			2.0944	1.48001	9.84046	0.932601	0.405621	0.0361369
			2.08744	1.49615	9.96305	0.928659	0.410523	0.0363582
			2.08052	1.51213	10.0851	0.930464	0.41558	0.0365643
			2.07366	1.52792	10.2065	0.936669	0.420648	0.0367552
			2.06684	1.54354	10.3278	0.942683	0.425775	0.036931
			2.06006	1.55898	10.4511	0.948616	0.430898	0.037092
			2.05333	1.57423	10.5738	0.954633	0.436019	0.0372383
			2.04664	1.5893	10.6959	0.96058	0.441135	0.0373704
			2.04	1.60416	10.8173	0.966604	0.446249	0.0374887
			2.03339	1.61883	10.938	0.972811	0.45136	0.0375938
			2.02683	1.6333	11.058	0.979147	0.45647	0.0376863
			2.02032	1.64757	11.1771	0.985552	0.461581	0.0377669
			2.01384	1.66162	11.2955	0.992002	0.466694	0.0378364
			2.00741	1.67546	11.4148	0.99846	0.47181	0.0378956
			2.00101	1.68909	11.5351	1.00493	0.476931	0.0379454
			1.99466	1.7025	11.6547	1.01368	0.482057	0.0379866
			1.98835	1.71568	11.7734	1.02363	0.487187	0.0380202
			1.98208	1.72864	11.8912	1.0333	0.49232	0.0380471
			1.97584	1.74136	12.008	1.04308	0.497454	0.0380682
			1.96965	1.75385	12.1239	1.05282	0.502584	0.0380846
			1.9635	1.7661	12.2421	1.06244	0.507706	0.0380971
			1.95738	1.77811	12.3601	1.07208	0.512815	0.0381065
			1.9513	1.78988	12.4771	1.08154	0.517903	0.0381138
			1.94526	1.80139	12.5931	1.09093	0.522965	0.0381198
			1.93925	1.81266	12.708	1.10023	0.527995	0.0381252
			1.93329	1.82366	12.8219	1.10934	0.532985	0.0381306
			1.92736	1.83441	12.9384	1.11848	0.537934	0.0381368
			1.92146	1.84489	13.0544	1.12722	0.542955	0.0381442
			1.91561	1.8552	13.1693	1.13609	0.547926	0.0381533
			1.90978	1.86578	13.2831	1.14466	0.552845	0.0381645
			1.904	1.8761	13.398	1.1529	0.557712	0.0381782
			1.89824	1.88614	13.514	1.1613	0.562526	0.0381945
			1.89253	1.89591	13.6319	1.16929	0.56729	0.0382135
			1.88684	1.9054	13.7501	1.17724	0.572007	0.0382355
			1.88119	1.91461	13.8672	1.18506	0.576682	0.0382602
			1.87558	1.92353	13.9831	1.1927	0.581318	0.0382877
			1.87	1.93216	14.0977	1.20036	0.585922	0.0383179
			1.86445	1.94049	14.2156	1.20759	0.590499	0.0383504
			1.85893	1.94853	14.3325	1.21501	0.595054	0.038385
			1.85345	1.95626	14.4481	1.22208	0.59959	0.0384215
			1.848	1.96368	14.5625	1.22889	0.604111	0.0384595
			1.84258	1.97079	14.6754	1.2358	0.608618	0.0384986
			1.83719	1.97759	14.7869	1.24227	0.613111	0.0385384
			1.83183	1.98406	14.9004	1.24901	0.617588	0.0385787
			1.82651	1.9902	15.0142	1.25533	0.622048	0.0386189
			1.82121	1.99606	15.1265	1.26164	0.626487	0.0386588
			1.81595	2.00228	15.2374	1.26781	0.6309	0.0386979
			1.81072	2.00816	15.3466	1.27354	0.635282	0.0387361
			1.80551	2.03544	15.4543	1.27952	0.639751	0.038773
			1.80034	2.07214	15.5645	1.2851	0.644227	0.0388085
			1.7952	2.10837	15.6744	1.29081	0.648663	0.0388423
			1.79008	2.1441	15.7826	1.29625	0.653054	0.0388745
			1.785	2.1793	15.8892	1.30181	0.657397	0.0389049
			1.77994	2.21393	15.994	1.30712	0.661691	0.0389338
			1.77491	2.24797	16.0971	1.31223	0.665932	0.0389612
			1.76991	2.28218	16.22	1.31741	0.67012	0.0389873
			1.76494	2.31617	16.4081	1.32215	0.674252	0.0390125
			1.76	2.34951	16.5933	1.3269	0.678328	0.0390373
			1.75508	2.38216	16.7765	1.33152	0.682344	0.039062
			1.75019	2.4141	16.9642	1.34407	0.6863	0.0390872
			1.74533	2.44529	17.149	1.35767	0.690194	0.0391135
			1.74049	2.4757	17.3307	1.36929	0.694022	0.0391418
			1.73569	2.50531	17.5092	1.37865	0.697784	0.0391726
			1.73091	2.53486	17.6864	1.38552	0.705931	0.0392069
			1.72615	2.56424	17.8673	1.39022	0.71546	0.0392454
			1.72142	2.59276	18.0448	1.3925	0.724956	0.0392891
			1.71672	2.6204	18.2188	1.3921	0.734412	0.0393389
			1.71204	2.64713	18.396	1.38964	0.743825	0.0393957
			1.70739	2.67293	18.5722	1.38488	0.753192	0.0394605
			1.70276	2.69831	18.7449	1.37819	0.762664	0.0395341
			1.69816	2.72376	18.919	1.37754	0.772199	0.0396174
			1.69358	2.74823	19.0939	1.38034	0.781685	0.0398866
			1.68903	2.7717	19.2717	1.38348	0.791118	0.04016
			1.6845	2.79414	19.4489	1.38644	0.800495	0.0404217
			1.68	2.81554	19.6242	1.38953	0.809812	0.0406724
			1.67552	2.83676	19.8037	1.39282	0.819066	0.0409135
			1.67106	2.85772	19.9794	1.39588	0.828251	0.041146
			1.66663	2.87812	20.2051	1.39928	0.837364	0.0413713
			1.66222	2.89865	20.4337	1.40239	0.846615	0.0415907
			1.65783	2.91809	20.6674	1.40576	0.855893	0.0418058
			1.65347	2.93642	20.8963	1.40882	0.865092	0.042018
			1.64913	2.95364	21.1226	1.41214	0.874205	0.0422287
			1.64481	2.96972	21.3518	1.41505	0.883227	0.0424394
			1.64052	2.98466	21.5739	1.41827	0.89215	0.0426517
			1.63625	2.99844	21.7888	1.42115	0.900968	0.0428668
			1.632	3.01175	22.0096	1.4283	0.909675	0.0430862
			1.62777	3.02503	22.2244	1.4462	0.918341	0.043311
			1.62356	3.03714	22.4315	1.46494	0.927174	0.0435423
			1.61938	3.04808	22.6388	1.48421	0.935883	0.0437812
			1.61521	3.05783	22.8457	1.50391	0.944462	0.0440284
			1.61107	3.0664	23.0463	1.52384	0.952905	0.0442847
			1.60695	3.07469	23.2529	1.54395	0.961207	0.0445504
			1.60285	3.08276	23.4514	1.5636	0.969362	0.0448259
			1.59877	3.08965	23.6551	1.58235	0.977632	0.0451113
			1.59472	3.09691	23.8533	1.59986	0.985889	0.0454706
			1.59068	3.10332	24.0453	1.61597	0.993998	0.0458349
			1.58666	3.10856	24.2431	1.63057	1.00196	0.0461995
			1.58267	3.11263	24.4325	1.64365	1.00977	0.0465628
			1.57869	3.11553	24.6247	1.65482	1.02165	0.0469234
			1.57473	3.11726	24.8137	1.66636	1.03338	0.0472796
			1.5708	3.11783	25.0109	1.68238	1.04469	0.0476301
			1.56688	3.11905	25.2129	1.69659	1.05582	0.0479732
			1.56298	3.11919	25.4103	1.70887	1.06704	0.0483076
			1.5591	3.11819	25.6045	1.71928	1.07806	0.0486319
			1.55524	3.11606	25.802	1.72815	1.08919	0.0489447
			1.5514	3.1128	25.9907	1.73533	1.09988	0.0492449
			1.54758	3.10842	26.182	1.74145	1.11032	0.0495313
			1.54378	3.10293	26.3707	1.74628	1.1209	0.0498028
			1.54	3.09687	26.5587	1.75057	1.13102	0.0503065
			1.53623	3.09102	26.7476	1.75409	1.14066	0.0510257
			1.53248	3.08409	26.9294	1.75762	1.1498	0.0517439
			1.52876	3.07609	27.1185	1.7609	1.15843	0.0524588
			1.52504	3.06703	27.3036	1.76444	1.16688	0.0531683
			1.52135	3.05691	27.4932	1.76841	1.17536	0.0538699
			1.51768	3.04576	27.6745	1.77247	1.18332	0.0545613
			1.51402	3.03358	27.8645	1.77782	1.19075	0.0552401
			1.51038	3.02038	28.0454	1.7834	1.19825	0.0559039
			1.50676	3.00663	28.2308	1.79	1.21136	0.0565505
			1.50315	3.00992	28.4123	1.7974	1.2256	0.0571776
			1.49957	3.02026	28.5868	1.80547	1.23917	0.057783
			1.496	3.03093	28.7689	1.81453	1.25206	0.0583647
			1.49244	3.04003	28.9419	1.824	1.26424	0.0589207
			1.48891	3.04758	29.1054	1.83428	1.2757	0.0594492
			1.48539	3.05358	29.27	1.8447	1.28703	0.0599486
			1.48188	3.05804	29.4342	1.85553	1.30166	0.0604175
			1.4784	3.06269	29.589	1.86629	1.31753	0.0608545
			1.47493	3.06656	29.7342	1.87689	1.33289	0.0612587
			1.47147	3.07075	29.8863	1.88727	1.34759	0.061629
			1.46803	3.07406	30.0323	1.8968	1.3616	0.0619649
			1.46461	3.07588	30.1686	1.90616	1.37491	0.0622658
			1.46121	3.0762	30.3122	1.91421	1.38749	0.0625315
			1.45782	3.07651	30.4494	1.92176	1.39934	0.0627618
			1.45444	3.10031	30.5827	1.92814	1.41043	0.0629569
			1.45108	3.12658	30.7208	1.93309	1.42108	0.063117
			1.44774	3.15027	30.8492	1.93745	1.43182	0.0632699
			1.44441	3.17137	30.9729	1.94004	1.44179	0.0634033
			1.4411	3.19036	31.1024	1.9416	1.45096	0.0635035
			1.4378	3.21264	31.2222	1.94179	1.45932	0.0635713
			1.43452	3.23555	31.3422	1.94272	1.46686	0.0636077
			1.43125	3.25591	31.4632	1.94752	1.47356	0.0636138
			1.428	3.27374	31.5744	1.95153	1.47942	0.0635908
			1.42476	3.28902	31.682	1.95343	1.48441	0.0635399
			1.42154	3.30417	31.7945	1.9551	1.48854	0.0634625
			1.41833	3.31755	31.8973	1.95481	1.49221	0.0633601
			1.41513	3.32842	31.9903	1.95407	1.49589	0.0633886
			1.41195	3.3368	32.0852	1.95192	1.49869	0.0634658
			1.40879	3.34271	32.1796	1.94923	1.50059	0.0635267
			1.40563	3.34617	32.2642	1.94555	1.5016	0.0635725
			1.4025	3.34722	32.339	1.94102	1.51424	0.0636046
			1.39937	3.34586	32.4251	1.93612	1.52724	0.0636241
			1.39626	3.34216	32.5014	1.92991	1.53917	0.0636324
			1.39317	3.33756	32.5679	1.92397	1.55039	0.0636309
			1.39009	3.33225	32.6268	1.91691	1.56171	0.0636208
			1.38702	3.32469	32.6949	1.90936	1.57194	0.0636034
			1.38396	3.3149	32.7532	1.9016	1.58106	0.06358
			1.38092	3.30295	32.8016	1.89282	1.58906	0.0635518
			1.37789	3.28886	32.8402	1.88395	1.59592	0.0635202
			1.37488	3.27271	32.8822	1.87463	1.6017	0.0634863
			1.37187	3.25453	32.9226	1.86441	1.60792	0.0634514
			1.36889	3.23439	32.9532	1.85422	1.61299	0.0634166
			1.36591	3.21233	32.974	1.84361	1.6169	0.0634618
			1.36295	3.18843	32.9849	1.83225	1.62078	0.0638374
			1.36	3.16273	33.0048	1.8208	1.62783	0.0642037
			1.35706	3.13674	33.0177	1.80929	1.63494	0.0645656
			1.35413	3.11012	33.0209	1.79728	1.64092	0.0648939
			1.35122	3.08183	33.0143	1.78489	1.64577	0.0651896
			1.34832	3.05195	33.0092	1.7729	1.64947	0.0654538
			1.34544	3.0305	33.0048	1.76101	1.65204	0.0656872
			1.34256	3.03632	32.9907	1.74912	1.65503	0.065891
			1.3397	3.06149	32.976	1.73742	1.65698	0.0660658
			1.33685	3.08536	32.9642	1.72608	1.65779	0.0662126
			1.33401	3.10687	32.9429	1.71586	1.65746	0.0663318
			1.33118	3.12602	32.9234	1.70629	1.66239	0.0664242
			1.32837	3.1447	32.9045	1.69755	1.67066	0.0665291
			1.32557	3.16249	32.8762	1.68982	1.67866	0.0666243
			1.32278	3.178	32.842	1.68324	1.68557	0.0666938
			1.32	3.19126	32.8163	1.67795	1.69138	0.0667377
			1.31723	3.20229	32.7812	1.67406	1.69699	0.0667624
			1.31447	3.21112	32.7368	1.67187	1.70225	0.0668098
			1.31173	3.2178	32.6987	1.67133	1.70643	0.0668316
			1.309	3.22298	32.6571	1.67237	1.70951	0.0668275
			1.30628	3.22864	32.6064	1.67501	1.71151	0.0667969
			1.30357	3.23225	32.5465	1.6792	1.71392	0.0667395
			1.30087	3.23385	32.496	1.6849	1.71539	0.0666546
			1.29818	3.23501	32.4391	1.69201	1.7158	0.0665416
			1.2955	3.24308	32.3732	1.70041	1.71516	0.0663997
			1.29284	3.25107	32.3014	1.71013	1.71346	0.066228
			1.29018	3.25715	32.2386	1.72125	1.71085	0.0660258
			1.28754	3.26138	32.1671	1.73322	1.70868	0.0660271
			1.2849	3.26379	32.0868	1.74583	1.70548	0.0660421
			1.28228	3.26443	32.0038	1.75886	1.70128	0.0660249
			1.27967	3.26336	31.9269	1.77279	1.6961	0.0662022
			1.27707	3.26061	31.8414	1.78699	1.68995	0.0664049
			1.27448	3.25625	31.7474	1.801	1.68285	0.0666062
			1.2719	3.25032	31.6601	1.81515	1.67563	0.0668049
			1.26933	3.24537	31.5697	1.82938	1.66814	0.0670434
			1.26677	3.23912	31.4761	1.84284	1.65975	0.0672902
			1.26422	3.23143	31.3894	1.85613	1.65047	0.0675329
			1.26168	3.22235	31.305	1.86896	1.64033	0.0677704
			1.25916	3.21194	31.2222	1.88053	1.62934	0.0680015
			1.25664	3.20025	31.1512	1.89213	1.61758	0.068225
			1.25413	3.18733	31.0724	1.90244	1.60631	0.0684398
			1.25163	3.17323	30.9856	1.91192	1.59424	0.0686448
			1.24914	3.15801	30.9107	1.92072	1.58141	0.0688391
			1.24666	3.14173	30.8281	1.9279	1.56784	0.0690218
			1.2442	3.12443	30.7377	1.93502	1.5633	0.0691919
			1.24174	3.10629	30.6461	1.94031	1.56064	0.0693488
			1.23929	3.08923	30.56	1.94519	1.55751	0.0694918
			1.23685	3.07125	30.4663	1.94868	1.55393	0.0696203
			1.23442	3.05241	30.3791	1.9514	1.54991	0.0697339
			1.232	3.03274	30.2899	1.95311	1.54545	0.0698322
			1.22959	3.01311	30.1934	1.95805	1.54056	0.0699149
			1.22718	2.994	30.1047	1.96549	1.53525	0.0702039
			1.22479	2.97587	30.0128	1.97254	1.52953	0.0705615
			1.22241	2.95699	29.9138	1.97854	1.5234	0.0709098
			1.22004	2.9374	29.8219	1.98297	1.51754	0.071249
			1.21767	2.91715	29.7277	1.98713	1.51164	0.0715795
			1.21532	2.89781	29.6267	1.99021	1.50535	0.0719015
			1.21297	2.878	29.5242	1.99176	1.49869	0.0722154
			1.21063	2.85759	29.4281	1.99319	1.49166	0.0725218
			1.2083	2.83661	29.3253	1.99349	1.48427	0.0728212
			1.20599	2.8151	29.216	1.9923	1.47653	0.0731139
			1.20368	2.79308	29.1109	1.99118	1.46845	0.0734007
			1.20137	2.7706	29.0068	1.98882	1.46591	0.0736821
			1.19908	2.74767	28.8964	1.98502	1.46548	0.0739587
			1.1968	2.72433	28.7858	1.98144	1.46483	0.0742312
			1.19452	2.70062	28.6808	1.97656	1.46397	0.0745
			1.19226	2.67655	28.5698	1.97033	1.46289	0.0747659
			1.19	2.65277	28.4528	1.96434	1.4616	0.0750295
			1.18775	2.62921	28.3433	1.95716	1.46011	0.0752913
			1.18551	2.60533	28.2319	1.94874	1.45841	0.0755519
			1.18327	2.58115	28.1149	1.94038	1.45652	0.0758118
			1.18105	2.5567	28.0074	1.9312	1.4547	0.0760716
			1.17883	2.532	27.896	1.92096	1.45314	0.0763318
			1.17663	2.51591	27.7793	1.91033	1.4514	0.0765927
			1.17443	2.50872	27.6663	1.89961	1.44946	0.0768548
			1.17224	2.50149	27.5553	1.88804	1.44735	0.0771183
			1.17005	2.4942	27.4392	1.87573	1.44505	0.0773837
			1.16788	2.48685	27.318	1.86387	1.44257	0.0776512
			1.16571	2.47945	27.192	1.85161	1.43992	0.0779209
			1.16355	2.472	27.0722	1.83887	1.43709	0.078193
			1.1614	2.46448	26.9521	1.82582	1.4341	0.0784677
			1.15926	2.4569	26.8275	1.81355	1.43093	0.0787449
			1.15712	2.44925	26.6983	1.80111	1.4276	0.0790247
			1.155	2.44153	26.5648	1.78859	1.4241	0.079307
			1.15288	2.43374	26.4306	1.7761	1.42044	0.0795918
			1.15077	2.42587	26.3032	1.76414	1.41662	0.0798789
			1.14866	2.41792	26.1718	1.75283	1.41264	0.0801682
			1.14657	2.40989	26.0364	1.74177	1.40912	0.0804595
			1.14448	2.40176	25.8972	1.73104	1.40546	0.0807526
			1.1424	2.39354	25.7594	1.72069	1.40164	0.0810472
			1.14032	2.38523	25.6265	1.71076	1.39766	0.0813431
			1.13826	2.37743	25.49	1.7018	1.39352	0.08164
			1.1362	2.36961	25.3501	1.69349	1.38929	0.0819376
			1.13415	2.36168	25.2192	1.68564	1.38545	0.0822356
			1.13211	2.35363	25.0856	1.67826	1.38145	0.0825338
			1.13007	2.34545	24.9488	1.67133	1.3773	0.0828318
			1.12804	2.33715	24.8116	1.66481	1.37299	0.0831293
			1.12602	2.32872	24.6811	1.65892	1.36853	0.0834261
			1.124	2.32016	24.5476	1.65379	1.36392	0.083722
			1.122	2.31146	24.4112	1.64893	1.35916	0.0840166
			1.12	2.30263	24.2721	1.64429	1.35425	0.0843098
			1.118	2.29366	24.1305	1.63979	1.3492	0.0846013
			1.11602	2.28456	23.9961	1.63535	1.34442	0.0848909
			1.11404	2.27532	23.8608	1.63161	1.33963	0.0851785
			1.11207	2.26594	23.7231	1.62788	1.33471	0.085464
			1.1101	2.25642	23.5832	1.62401	1.32965	0.0857472
			1.10815	2.24676	23.4412	1.61991	1.32446	0.0860281
			1.10619	2.23697	23.2972	1.61594	1.31913	0.0863066
			1.10425	2.22705	23.1514	1.61208	1.31368	0.0865826
			1.10231	2.217	23.0112	1.60783	1.3081	0.0868562
			1.10038	2.20682	22.8717	1.6031	1.30241	0.0871273
			1.09846	2.19652	22.7306	1.59862	1.2966	0.087396
			1.09654	2.1861	22.588	1.5938	1.29068	0.0876623
			1.09463	2.17557	22.444	1.5884	1.28465	0.0879263
			1.09273	2.16493	22.2988	1.58274	1.27851	0.0881881
			1.09083	2.15419	22.1525	1.57711	1.27228	0.0884477
			1.08894	2.14336	22.0052	1.57084	1.26596	0.0887053
			1.08706	2.13244	21.858	1.56393	1.25955	0.0889609
			1.08518	2.12972	21.7169	1.55705	1.25305	0.0892146
			1.08331	2.13234	21.575	1.54987	1.24647	0.0894665
			1.08144	2.13491	21.4323	1.54208	1.23982	0.0897168
			1.07959	2.13744	21.2891	1.53372	1.23309	0.0899654
			1.07773	2.1399	21.1455	1.52573	1.2263	0.0902126
			1.07589	2.1423	21.0016	1.51719	1.21945	0.0904583
			1.07405	2.14462	20.8575	1.50814	1.2126	0.0907026
			1.07222	2.14687	20.7134	1.49909	1.20598	0.0909455
			1.07039	2.14902	20.5693	1.49001	1.19931	0.0911872
			1.06857	2.15224	20.4255	1.48051	1.19258	0.0914276
			1.06675	2.16144	20.3426	1.4761	1.1858	0.0916667
			1.06495	2.17082	20.4039	1.47212	1.17898	0.0919045
			1.06314	2.18036	20.4675	1.46776	1.17211	0.092141
			1.06135	2.19008	20.5337	1.46305	1.16522	0.0923761
			1.05956	2.19997	20.5996	1.45801	1.15829	0.0926099
			1.05778	2.21003	20.6654	1.45275	1.15133	0.0928422
			1.056	2.22025	20.7309	1.44789	1.14436	0.093073
			1.05423	2.23065	20.7963	1.44276	1.14706	0.0933022
			1.05246	2.24121	20.8614	1.4374	1.15282	0.0935297
			1.0507	2.25193	20.9264	1.43181	1.1592	0.0937554
			1.04895	2.26282	20.9911	1.426	1.16533	0.0939794
			1.0472	2.27387	21.0557	1.42	1.17105	0.0942014
			1.04546	2.28508	21.1201	1.4138	1.1764	0.0944214
			1.04372	2.29644	21.1842	1.40804	1.18233	0.0946394
			1.04199	2.30795	21.2482	1.40212	1.18774	0.0948552
			1.04026	2.31962	21.312	1.396	1.19257	0.095069
			1.03854	2.33143	21.3755	1.38967	1.19692	0.0952805
			1.03683	2.34338	21.4389	1.38312	1.20171	0.0954899
			1.03512	2.35547	21.5021	1.37636	1.20579	0.0956971
			1.03342	2.36769	21.565	1.36937	1.20914	0.0959023
			1.03172	2.38005	21.6278	1.36215	1.21169	0.0961053
			1.03003	2.39253	21.6903	1.35515	1.21434	0.0963064
			1.02834	2.40514	21.7527	1.34802	1.21653	0.0965057
			1.02666	2.41786	21.8148	1.34063	1.21784	0.0967033
			1.02499	2.43069	21.8767	1.33297	1.21825	0.0968993
			1.02332	2.44364	21.9384	1.32505	1.21811	0.097094
			1.02166	2.45669	21.9998	1.31687	1.218	0.0972876
			1.02	2.46983	22.0611	1.30844	1.21695	0.0974804
			1.01834	2.48308	22.1221	1.29978	1.21495	0.0976726
			1.0167	2.49641	22.1828	1.2909	1.21298	0.0978645
			1.01505	2.50983	22.2433	1.28215	1.21045	0.0980566
			1.01342	2.52333	22.3074	1.27333	1.20701	0.098249
			1.01179	2.5369	22.3734	1.26435	1.20358	0.0984422
			1.01016	2.55055	22.4391	1.25525	1.19969	0.0986366
			1.00854	2.56426	22.5047	1.24606	1.19495	0.0988326
			1.00692	2.57803	22.57	1.23682	1.18975	0.0990304
			1.00531	2.59186	22.635	1.22758	1.18471	0.0992307
			1.0037	2.60574	22.6999	1.21839	1.17892	0.0994337
			1.0021	2.61968	22.7645	1.20929	1.17246	0.0996399
			1.00051	2.63365	22.8288	1.20033	1.16589	0.0998497
			0.998917	2.64767	22.8929	1.19156	1.15982	0.100063
			0.997331	2.66172	22.9567	1.18302	1.15636	0.100281
			0.99575	2.6758	23.0203	1.17476	1.15225	0.100504
			0.994175	2.68991	23.0836	1.16683	1.14756	0.100732
			0.992604	2.70405	23.1466	1.15924	1.14321	0.100965
			0.991039	2.7182	23.2093	1.15204	1.13873	0.101204
			0.989478	2.73238	23.2717	1.14525	1.1338	0.101449
			0.987922	2.74656	23.3382	1.1389	1.12846	0.101699
			0.986371	2.76076	23.4063	1.13298	1.12279	0.101957
			0.984825	2.77497	23.4741	1.12752	1.12041	0.10222
			0.983284	2.78918	23.5416	1.12251	1.12368	0.102491
			0.981748	2.8034	23.611	1.11794	1.12693	0.102768
			0.980216	2.81761	23.6841	1.11379	1.13015	0.103051
			0.978689	2.83183	23.757	1.11004	1.13336	0.103342
			0.977167	2.84604	23.8296	1.10668	1.13655	0.103639
			0.97565	2.86024	23.9019	1.10365	1.13972	0.103943
			0.974137	2.87444	23.974	1.10092	1.14286	0.104254
			0.972629	2.88863	24.0458	1.09844	1.14599	0.104571
			0.971126	2.90281	24.1173	1.09618	1.14909	0.104894
			0.969627	2.91697	24.1886	1.09407	1.15218	0.105224
			0.968133	2.93113	24.2595	1.09207	1.15524	0.105559
			0.966644	2.94528	24.3302	1.09013	1.15829	0.1059
			0.965159	2.95941	24.4005	1.08818	1.16131	0.106246
			0.963679	2.97353	24.4706	1.0862	1.16432	0.106598
			0.962203	2.98763	24.5403	1.0843	1.1673	0.106954
			0.960732	3.00173	24.6097	1.08227	1.17026	0.107315
			0.959265	3.01581	24.6788	1.08007	1.17321	0.10768
			0.957803	3.02988	24.7516	1.07766	1.17614	0.108048
			0.956345	3.04394	24.8264	1.075	1.17904	0.108421
			0.954891	3.058	24.9009	1.07208	1.18193	0.108796
			0.953442	3.07204	24.9751	1.06887	1.1848	0.109174
			0.951998	3.08608	25.049	1.06535	1.18766	0.109554
			0.950558	3.10012	25.1226	1.06151	1.19049	0.109937
			0.949122	3.11416	25.1959	1.05736	1.19332	0.110321
			0.94769	3.12819	25.2689	1.05289	1.19612	0.110707
			0.946263	3.14223	25.3416	1.04812	1.19891	0.111094
			0.94484	3.15628	25.4139	1.04306	1.20169	0.111481
			0.943421	3.17033	25.486	1.03773	1.20445	0.11187
			0.942007	3.1844	25.5577	1.03216	1.2072	0.112259
			0.940597	3.19848	25.6291	1.02638	1.20994	0.112648
			0.939191	3.21258	25.7002	1.02043	1.21267	0.113037
			0.937789	3.2267	25.7709	1.01433	1.21538	0.113426
			0.936391	3.24085	25.8413	1.00819	1.21809	0.113815
			0.934998	3.25502	25.9114	1.00203	1.22079	0.114203
			0.933609	3.26924	25.9812	0.995812	1.22348	0.114591
			0.932223	3.28348	26.0506	0.989584	1.22616	0.114978
			0.930842	3.29778	26.1197	0.983377	1.23439	0.115364
			0.929465	3.31211	26.1884	0.977229	1.24429	0.11575
			0.928092	3.3265	26.2568	0.971169	1.25426	0.116135
			0.926723	3.34095	26.3249	0.965229	1.26427	0.116519
			0.925359	3.35545	26.3927	0.959434	1.27434	0.116902
			0.923998	3.37002	26.46	0.953806	1.28445	0.117285
			0.922641	3.38466	26.5272	0.948364	1.2946	0.117666
			0.921288	3.39938	26.6009	0.943123	1.30478	0.118047
			0.919939	3.41417	26.6742	0.938164	1.31498	0.118427
			0.918594	3.42905	26.7472	0.933469	1.3252	0.118806
			0.917253	3.44402	26.82	0.929001	1.33544	0.119185
			0.915916	3.45908	26.8924	0.92476	1.34567	0.119562
			0.914583	3.47424	26.9646	0.920738	1.35589	0.119939
			0.913254	3.48951	27.0365	0.918102	1.3661	0.120315
			0.911928	3.50488	27.1081	0.918489	1.37627	0.12069
			0.910607	3.52038	27.1794	0.918969	1.38641	0.121065
			0.909289	3.53599	27.2504	0.919495	1.39651	0.121439
			0.907975	3.55172	27.3212	0.919665	1.40654	0.121812
			0.906665	3.56759	27.3917	0.919488	1.4165	0.122183
			0.905358	3.58359	27.4618	0.918975	1.42638	0.122554
			0.904055	3.59972	27.5318	0.918149	1.43616	0.122924
			0.902757	3.61601	27.6014	0.917814	1.44584	0.123293
			0.901461	3.63244	27.6708	0.917167	1.45551	0.123661
			0.90017	3.64902	27.7398	0.916221	1.46569	0.124027
			0.898882	3.66576	27.8086	0.914988	1.47575	0.124391
			0.897598	3.68266	27.8772	0.91348	1.48567	0.124754
			0.896317	3.69973	27.9454	0.911944	1.49544	0.125116
			0.895041	3.71697	28.0134	0.910666	1.50505	0.125475
			0.893767	3.73439	28.0811	0.909138	1.51448	0.125832
			0.892498	3.75198	28.1486	0.907375	1.52373	0.126188
			0.891232	3.76975	28.2157	0.905389	1.53277	0.12654
			0.88997	3.78771	28.2846	0.903193	1.54159	0.126891
			0.888711	3.80586	28.3586	0.901344	1.55019	0.127238
			0.887456	3.8242	28.4324	0.899429	1.55854	0.127583
			0.886204	3.84274	28.5059	0.897329	1.56664	0.127924
			0.884956	3.86147	28.5793	0.895058	1.57446	0.128263
			0.883711	3.88041	28.6524	0.892629	1.582	0.128598
			0.88247	3.89954	28.7253	0.890054	1.58925	0.12893
			0.881232	3.91889	28.7979	0.887777	1.59618	0.129258
			0.879998	3.93844	28.8704	0.885527	1.6028	0.129583
			0.878767	3.9582	28.9426	0.883155	1.60953	0.129904
			0.87754	3.97818	29.0146	0.880674	1.61655	0.130222
			0.876316	3.99836	29.0864	0.878095	1.62323	0.130535
			0.875095	4.01876	29.1579	0.875431	1.62956	0.130845
			0.873878	4.03938	29.2292	0.872692	1.63552	0.131151
			0.872665	4.06021	29.3003	0.870233	1.64112	0.131453
			0.871454	4.08126	29.3711	0.867862	1.64634	0.131751
			0.870247	4.10253	29.4417	0.865437	1.65116	0.132046
			0.869044	4.12401	29.5121	0.866612	1.65558	0.132336
			0.867843	4.14572	29.5822	0.86886	1.65959	0.132624
			0.866646	4.16764	29.652	0.871497	1.66318	0.132907
			0.865453	4.18977	29.7216	0.874439	1.66634	0.133188
			0.864262	4.21213	29.791	0.877683	1.66962	0.133465
			0.863075	4.2347	29.86	0.881228	1.67311	0.133738
			0.861891	4.25749	29.9288	0.885068	1.67617	0.134009
			0.86071	4.28049	29.9974	0.889198	1.67879	0.134277
			0.859533	4.30371	30.0656	0.893611	1.68095	0.134543
			0.858359	4.32714	30.1397	0.898297	1.68266	0.134806
			0.857188	4.35077	30.2154	0.903247	1.68391	0.135066
			0.85602	4.37462	30.2909	0.908449	1.68534	0.135325
			0.854855	4.39868	30.3662	0.913891	1.68689	0.135582
			0.853694	4.42294	30.4412	0.919558	1.68797	0.135837
			0.852535	4.4474	30.516	0.925436	1.68858	0.13609
			0.85138	4.47207	30.5905	0.931507	1.68872	0.136342
			0.850228	4.49693	30.6648	0.937756	1.68917	0.136593
			0.849079	4.522	30.7388	0.944161	1.68959	0.136843
			0.847933	4.54726	30.8125	0.950705	1.68953	0.137092
			0.84679	4.57271	30.8859	0.957366	1.68899	0.137341
			0.845651	4.59835	30.959	0.964122	1.68798	0.137589
			0.844514	4.62418	31.0318	0.970949	1.6865	0.137836
			0.843381	4.65019	31.1043	0.977824	1.68454	0.138084
			0.84225	4.67639	31.1765	0.98472	1.68257	0.138331
			0.841123	4.70277	31.2483	0.991614	1.68385	0.138578
			0.839998	4.72932	31.3198	0.998476	1.68458	0.138825
			0.838877	4.75605	31.391	1.00528	1.68475	0.139072
			0.837758	4.78295	31.4618	1.012	1.68437	0.13932
			0.836643	4.81002	31.5323	1.0186	1.68344	0.139568
			0.83553	4.83726	31.6093	1.0254	1.68197	0.139816
			0.83442	4.86466	31.6876	1.03213	1.6804	0.140064
			0.833314	4.89223	31.7656	1.03869	1.67934	0.140313
			0.83221	4.91995	31.8433	1.04504	1.67774	0.140562
			0.831109	4.94782	31.9206	1.05116	1.6756	0.140812
			0.830011	4.97586	31.9976	1.05702	1.67295	0.141062
			0.828916	5.00404	32.0743	1.06258	1.66977	0.141312
			0.827824	5.03237	32.1505	1.06781	1.6661	0.141563
			0.826735	5.06084	32.2264	1.07269	1.66192	0.141814
			0.825649	5.08946	32.3019	1.07718	1.65726	0.142066
			0.824565	5.11822	32.3771	1.08187	1.65212	0.142319
			0.823484	5.14711	32.4518	1.08623	1.64652	0.142572
			0.822406	5.17615	32.5261	1.09014	1.64114	0.142825
			0.821331	5.20531	32.6	1.09359	1.63596	0.14308
			0.820259	5.23461	32.6735	1.09653	1.63034	0.143334
			0.81919	5.26403	32.7465	1.10533	1.62429	0.14359
			0.818123	5.29358	32.8192	1.11458	1.61783	0.143846
			0.817059	5.32326	32.8971	1.12453	1.61141	0.144104
			0.815998	5.35305	32.9777	1.13432	1.60538	0.144362
			0.81494	5.38297	33.058	1.14394	1.59896	0.144622
			0.813884	5.41301	33.1379	1.15336	1.59309	0.144882
			0.812831	5.44316	33.2173	1.16258	1.58709	0.145144
			0.811781	5.47342	33.2964	1.17182	1.58072	0.145408
			0.810734	5.5038	33.375	1.18161	1.57401	0.145673
			0.809689	5.53429	33.4531	1.19116	1.56696	0.145941
			0.808647	5.56488	33.5309	1.20045	1.5596	0.14621
			0.807607	5.59559	33.6082	1.20947	1.55194	0.146482
			0.806571	5.62639	33.685	1.21818	1.54402	0.146756
			0.805537	5.6573	33.7614	1.22736	1.53584	0.147033
			0.804505	5.68832	33.8374	1.2366	1.53783	0.147313
			0.803476	5.71943	33.9128	1.24551	1.54131	0.147596
			0.80245	5.75064	33.9878	1.25406	1.5448	0.147882
			0.801427	5.78195	34.0623	1.26223	1.54831	0.148172
			0.800406	5.81335	34.1364	1.27031	1.55183	0.148466
			0.799387	5.84485	34.2099	1.27895	1.55537	0.148764
			0.798372	5.87644	34.283	1.28717	1.55892	0.149067
			0.797359	5.90812	34.3555	1.29495	1.56249	0.149374
			0.796348	5.93989	34.4276	1.30226	1.56607	0.149685
			0.79534	5.97174	34.4992	1.30948	1.56967	0.150002
			0.794334	6.00368	34.5702	1.31719	1.57328	0.150324
			0.793331	6.03571	34.6408	1.3244	1.5769	0.150652
			0.792331	6.06782	34.7182	1.33108	1.58054	0.150984
			0.791333	6.10081	34.7973	1.33722	1.5842	0.151323
			0.790338	6.13423	34.8759	1.34332	1.58786	0.151667
			0.789345	6.16775	34.9541	1.34979	1.59155	0.152017
			0.788354	6.20137	35.0318	1.35567	1.59525	0.152374
			0.787367	6.23509	35.1091	1.36096	1.59896	0.152736
			0.786381	6.26891	35.186	1.36563	1.60269	0.153104
			0.785398	6.30283	35.2624	1.36967	1.60643	0.153478
			0.784418	6.33684	35.3383	1.37421	1.61019	0.153859
			0.78344	6.37094	35.4138	1.3785	1.61397	0.154245
			0.782464	6.40513	35.4888	1.38214	1.61776	0.154637
			0.781491	6.43941	35.5634	1.38512	1.62157	0.155035
			0.78052	6.47378	35.6376	1.38743	1.62539	0.155439
			0.779552	6.50823	35.7113	1.38912	1.62923	0.155849
			0.778586	6.54277	35.7845	1.39164	1.63309	0.156264
			0.777622	6.57738	35.8574	1.39348	1.63696	0.156684
			0.776661	6.61207	35.9298	1.39464	1.64086	0.157109
			0.775702	6.64683	36.0017	1.39511	1.64477	0.157539
			0.774745	6.68166	36.0733	1.39491	1.64869	0.157974
			0.773791	6.71656	36.1444	1.39521	1.65264	0.158413
			0.77284	6.75153	36.2151	1.39521	1.6566	0.158856
			0.77189	6.78655	36.2854	1.39453	1.66058	0.159303
			0.770943	6.82164	36.3552	1.39319	1.66458	0.159754
			0.769998	6.85677	36.4247	1.39119	1.6686	0.160208
			0.769056	6.89196	36.4937	1.38854	1.67263	0.160664
			0.768116	6.92719	36.5679	1.38656	1.67668	0.161124
			0.767178	6.96247	36.646	1.38413	1.68075	0.161586
			0.766242	6.99778	36.7238	1.38108	1.68484	0.16205
			0.765309	7.03312	36.8012	1.37742	1.68895	0.162515
			0.764378	7.0685	36.8783	1.37317	1.69307	0.162983
			0.763449	7.10389	36.9551	1.36834	1.69721	0.163451
			0.762522	7.13931	37.0316	1.36295	1.70136	0.16392
			0.761598	7.17473	37.1077	1.35813	1.70553	0.16439
			0.760676	7.21017	37.1836	1.35301	1.70972	0.164861
			0.759756	7.2456	37.2591	1.34736	1.71392	0.165332
			0.758839	7.28103	37.3343	1.3412	1.71814	0.165802
			0.757923	7.31645	37.4093	1.33456	1.72237	0.166273
			0.75701	7.35186	37.4839	1.32746	1.72662	0.166743
			0.756099	7.38724	37.5583	1.31991	1.73088	0.167213
			0.755191	7.42259	37.6324	1.31194	1.73515	0.167682
			0.754284	7.45791	37.7062	1.30448	1.73943	0.16815
			0.75338	7.49318	37.7797	1.29682	1.74372	0.168617
			0.752477	7.5284	37.853	1.28878	1.74803	0.169083
			0.751577	7.56356	37.926	1.28036	1.75234	0.169549
			0.750679	7.59866	37.9987	1.27161	1.75667	0.170013
			0.749783	7.63369	38.0712	1.26252	1.761	0.170476
			0.74889	7.66864	38.1434	1.25314	1.76534	0.170937
			0.747998	7.7035	38.2154	1.24804	1.76969	0.171398
			0.747109	7.73826	38.2871	1.24758	1.77405	0.171857
			0.746222	7.77292	38.3586	1.24689	1.77841	0.172316
			0.745336	7.80747	38.4368	1.24687	1.78278	0.172773
			0.744453	7.8419	38.5178	1.24692	1.78715	0.173229
			0.743572	7.8762	38.5987	1.24674	1.79153	0.173685
			0.742693	7.91036	38.6794	1.24631	1.79591	0.17414
			0.741816	7.94438	38.76	1.24564	1.8003	0.174593
			0.740942	7.97824	38.8403	1.24472	1.80469	0.175047
			0.740069	8.01195	38.9205	1.24353	1.80908	0.175499
			0.739198	8.04548	39.0005	1.24208	1.81347	0.175951
			0.73833	8.07884	39.0803	1.24084	1.81786	0.176403
			0.737463	8.112	39.16	1.24007	1.82225	0.176855
			0.736599	8.14498	39.2394	1.239	1.82664	0.177306
			0.735736	8.17775	39.3187	1.23764	1.83103	0.177758
			0.734875	8.2103	39.3978	1.23595	1.83542	0.17821
			0.734017	8.24497	39.4767	1.23394	1.8398	0.178661
			0.73316	8.27988	39.5555	1.2316	1.84418	0.179113
			0.732306	8.3146	39.634	1.2289	1.84856	0.179566
			0.731453	8.34911	39.7124	1.22648	1.85293	0.180019
			0.730603	8.3834	39.7905	1.22434	1.8573	0.180472
			0.729754	8.41748	39.8685	1.22181	1.86166	0.180926
			0.728908	8.45132	39.9463	1.21888	1.86601	0.18138
			0.728063	8.48493	40.0238	1.21555	1.87035	0.181836
			0.727221	8.51829	40.1012	1.2118	1.87469	0.182291
			0.72638	8.5514	40.1783	1.20762	1.87902	0.182748
			0.725541	8.58425	40.2552	1.203	1.88334	0.183205
			0.724704	8.61683	40.3319	1.19916	1.88764	0.183663
			0.723869	8.64914	40.4083	1.19494	1.89194	0.184121
			0.723036	8.68116	40.4845	1.19026	1.89623	0.184581
			0.722205	8.7129	40.5605	1.1851	1.9005	0.18504
			0.721376	8.74434	40.6362	1.17945	1.90476	0.185501
			0.720549	8.77548	40.7118	1.17891	1.90901	0.185961
			0.719723	8.80631	40.7977	1.17907	1.91324	0.186423
			0.7189	8.83683	40.8834	1.17882	1.91746	0.186884
			0.718078	8.86703	40.969	1.17815	1.92166	0.187346
			0.717259	8.8969	41.0543	1.17703	1.92585	0.187808
			0.716441	8.92644	41.1393	1.17547	1.93003	0.18827
			0.715625	8.95565	41.2241	1.17365	1.93418	0.188733
			0.714811	8.98452	41.3087	1.17225	1.93832	0.189195
			0.713998	9.01304	41.393	1.17036	1.94245	0.189657
			0.713188	9.04121	41.477	1.16855	1.94656	0.190118
			0.712379	9.06903	41.5608	1.17203	1.95065	0.190579
			0.711573	9.09649	41.6442	1.17488	1.95473	0.19104
			0.710768	9.12359	41.7274	1.17708	1.95878	0.1915
			0.709964	9.15032	41.8102	1.17864	1.96282	0.19196
			0.709163	9.17669	41.8927	1.1807	1.96685	0.192418
			0.708364	9.20269	41.9749	1.18261	1.97085	0.192876
			0.707566	9.22831	42.0567	1.18388	1.97484	0.193333
			0.70677	9.25356	42.1381	1.18451	1.97881	0.193788
			0.705976	9.27843	42.2192	1.18451	1.98277	0.194243
			0.705184	9.30292	42.2999	1.18391	1.98671	0.194696
			0.704393	9.32703	42.3802	1.1827	1.99063	0.195148
			0.703604	9.35076	42.46	1.18213	1.99453	0.195599
			0.702817	9.37411	42.5394	1.18126	1.99842	0.196048
			0.702032	9.39707	42.6184	1.1852	2.0023	0.196496
			0.701248	9.41964	42.697	1.19058	2.00615	0.196942
			0.700467	9.44184	42.7751	1.19555	2.01	0.197387
			0.699687	9.46364	42.8527	1.2001	2.01383	0.19783
			0.698908	9.4884	42.9298	1.20421	2.01764	0.198271
			0.698132	9.51304	43.0064	1.20789	2.02144	0.198711
			0.697357	9.53731	43.0825	1.21164	2.02523	0.19915
			0.696584	9.56122	43.158	1.2158	2.029	0.199586
			0.695812	9.58477	43.2331	1.21952	2.03276	0.200022
			0.695043	9.60795	43.3075	1.22278	2.03651	0.200455
			0.694275	9.63076	43.3867	1.2256	2.04025	0.200887
			0.693508	9.65321	43.4721	1.22796	2.04398	0.201318
			0.692744	9.6753	43.557	1.2304	2.0477	0.201746
			0.691981	9.69703	43.6414	1.23326	2.05141	0.202174
			0.69122	9.7184	43.7353	1.23567	2.05511	0.2026
			0.69046	9.73941	43.9136	1.23763	2.0588	0.203024
			0.689702	9.76007	44.0882	1.23913	2.06248	0.203447
			0.688946	9.78037	44.2591	1.24018	2.06616	0.203869
			0.688191	9.80033	44.4261	1.24161	2.06983	0.204684
			0.687438	9.81993	44.6174	1.24319	2.0735	0.206034
			0.686687	9.83918	44.8099	1.24433	2.07871	0.207376
			0.685937	9.8581	44.9988	1.24504	2.08612	0.20871
			0.685189	9.87667	45.184	1.24531	2.09352	0.210037
			0.684443	9.8949	45.3655	1.24516	2.10092	0.211355
			0.683698	9.91279	45.5432	1.24522	2.10832	0.212665
			0.682955	9.93035	45.717	1.24564	2.11572	0.213965
			0.682213	9.94758	45.8868	1.24565	2.12311	0.215256
			0.681473	9.96449	46.0527	1.24526	2.1305	0.216537
			0.680735	9.98106	46.2146	1.24448	2.13788	0.217808
			0.679998	9.99732	46.3724	1.24333	2.14527	0.219068
			0.679263	10.0133	46.5376	1.2418	2.15265	0.220317
			0.67853	10.0289	46.7221	1.24311	2.16003	0.221555
			0.677798	10.0442	46.9028	1.24816	2.16741	0.222781
			0.677067	10.0592	47.0795	1.25408	2.17479	0.223995
			0.676339	10.0739	47.2522	1.25952	2.18216	0.225196
			0.675611	10.0883	47.4208	1.26449	2.18954	0.226385
			0.674886	10.1024	47.5854	1.269	2.19692	0.22756
			0.674162	10.1162	47.7457	1.27305	2.2043	0.228722
			0.673439	10.1297	47.9019	1.27665	2.21168	0.229869
			0.672718	10.143	48.0538	1.28003	2.21906	0.231003
			0.671998	10.1559	48.2015	1.28435	2.22644	0.232121
			0.67128	10.1686	48.3448	1.28825	2.23383	0.233225
			0.670564	10.2021	48.5015	1.29173	2.24122	0.234313
			0.669849	10.2576	48.6731	1.29481	2.24861	0.235385
			0.669136	10.3121	48.8404	1.29749	2.25601	0.236442
			0.668424	10.3658	49.0036	1.2998	2.26341	0.237481
			0.667714	10.4187	49.1625	1.30206	2.27082	0.238504
			0.667005	10.4706	49.3172	1.30517	2.27824	0.239519
			0.666297	10.5216	49.4675	1.30793	2.28566	0.240671
			0.665592	10.5718	49.6134	1.31036	2.29309	0.241807
			0.664887	10.621	49.755	1.31245	2.30053	0.242927
			0.664184	10.6692	49.8921	1.31424	2.30797	0.24403
			0.663483	10.7165	50.0247	1.31573	2.31543	0.245116
			0.662783	10.7629	50.1528	1.31694	2.32289	0.246185
			0.662085	10.8083	50.2765	1.31919	2.33037	0.247236
			0.661388	10.8527	50.4343	1.3213	2.33785	0.248269
			0.660692	10.9042	50.5877	1.32316	2.34535	0.249283
			0.659998	10.9548	50.7368	1.32478	2.35285	0.250278
			0.659306	11.0045	50.8815	1.32617	2.36037	0.251254
			0.658615	11.0532	51.0218	1.32734	2.36791	0.25221
			0.657925	11.101	51.1577	1.3283	2.37545	0.253146
			0.657237	11.1478	51.289	1.32907	2.38301	0.254061
			0.65655	11.1937	51.4159	1.32966	2.39058	0.254956
			0.655865	11.2387	51.5382	1.33143	2.39817	0.255829
			0.655181	11.2826	51.6559	1.33302	2.40577	0.256681
			0.654498	11.3256	51.7691	1.33445	2.41339	0.25751
			0.653817	11.3675	51.9099	1.33572	2.42102	0.258317
			0.653138	11.4085	52.0542	1.33685	2.42867	0.259102
			0.65246	11.4484	52.1941	1.33784	2.43633	0.259863
			0.651783	11.4874	52.3295	1.33869	2.44401	0.260601
			0.651107	11.5253	52.4605	1.33941	2.4517	0.261315
			0.650433	11.5622	52.5871	1.34	2.45941	0.262004
			0.649761	11.5999	52.7091	1.34047	2.46713	0.262669
			0.649089	11.6434	52.8266	1.34178	2.47487	0.26331
			0.64842	11.6859	52.9396	1.34332	2.48263	0.263925
			0.647751	11.7274	53.048	1.34475	2.4904	0.264514
			0.647084	11.7679	53.1675	1.34606	2.49818	0.265078
			0.646418	11.8074	53.3081	1.34725	2.50598	0.265616
			0.645754	11.8459	53.4443	1.34832	2.5138	0.266127
			0.645091	11.8833	53.5761	1.34927	2.52163	0.266612
			0.644429	11.9197	53.7035	1.35009	2.52947	0.267069
			0.643769	11.9551	53.8265	1.35078	2.53733	0.2675
			0.64311	11.9895	53.945	1.35133	2.5452	0.267903
			0.642452	12.0227	54.0591	1.35283	2.55308	0.268278
			0.641796	12.055	54.1687	1.35445	2.56097	0.268625
			0.641141	12.0861	54.2737	1.35591	2.56887	0.268944
			0.640488	12.1162	54.3743	1.35722	2.57679	0.269235
			0.639836	12.1452	54.475	1.35836	2.58471	0.269716
			0.639185	12.1731	54.6089	1.35932	2.59264	0.270169
			0.638535	12.202	54.7384	1.36009	2.60058	0.270595
			0.637887	12.237	54.8636	1.36066	2.60852	0.270993
			0.63724	12.2709	54.9845	1.36101	2.61647	0.271363
			0.636594	12.3038	55.101	1.36239	2.62443	0.271704
			0.63595	12.3356	55.213	1.36375	2.63238	0.272017
			0.635307	12.3663	55.3207	1.36487	2.64034	0.272312
			0.634665	12.396	55.4239	1.36575	2.64831	0.273263
			0.634025	12.4246	55.5227	1.36635	2.65627	0.27421
			0.633386	12.4522	55.617	1.36668	2.66423	0.275154
			0.632748	12.4786	55.7086	1.36671	2.67218	0.276096
			0.632111	12.504	55.8373	1.36644	2.68014	0.277034
			0.631476	12.5283	55.9618	1.36633	2.68809	0.27797
			0.630842	12.5516	56.082	1.36697	2.69603	0.278902
			0.630209	12.5737	56.1978	1.36728	2.70397	0.279832
			0.629578	12.5947	56.3094	1.36724	2.71189	0.280758
			0.628947	12.6147	56.4165	1.36682	2.71981	0.281681
			0.628319	12.6335	56.5193	1.37533	2.72771	0.282601
			0.627691	12.6513	56.6177	1.38649	2.7356	0.283518
			0.627064	12.6705	56.7117	1.39776	2.74348	0.284433
			0.626439	12.6956	56.8013	1.40913	2.75134	0.285344
			0.625815	12.7197	56.8963	1.42058	2.75919	0.286251
			0.625193	12.7426	57.0214	1.43209	2.76701	0.287156
			0.624571	12.7646	57.1423	1.44364	2.77482	0.288058
			0.623951	12.7854	57.2588	1.45522	2.7826	0.288957
			0.623332	12.8052	57.3711	1.46681	2.79088	0.289852
			0.622714	12.824	57.4791	1.47848	2.7992	0.290745
			0.622098	12.8416	57.5827	1.49092	2.80751	0.291634
			0.621482	12.8582	57.682	1.50336	2.81579	0.29252
			0.620868	12.8737	57.7769	1.51578	2.82405	0.293403
			0.620255	12.8882	57.8673	1.52818	2.83229	0.294283
			0.619644	12.9015	57.9534	1.54052	2.8405	0.29516
			0.619033	12.9139	58.035	1.5528	2.84868	0.296034
			0.618424	12.9251	58.1279	1.565	2.85684	0.296905
			0.617816	12.9353	58.2462	1.5771	2.86497	0.297772
			0.617209	12.9484	58.3602	1.58907	2.87308	0.298637
			0.616603	12.9662	58.4699	1.60092	2.88115	0.299498
			0.615999	12.983	58.5754	1.61261	2.88918	0.300357
			0.615395	12.9987	58.6764	1.62413	2.89719	0.301212
			0.614793	13.0134	58.7731	1.63547	2.90516	0.302064
			0.614192	13.027	58.8653	1.64661	2.91309	0.302913
			0.613592	13.0397	58.9532	1.65867	2.92099	0.303759
			0.612994	13.0513	59.0366	1.67074	2.92885	0.304602
			0.612396	13.0619	59.1155	1.68261	2.93667	0.305442
			0.6118	13.0715	59.1898	1.69426	2.94445	0.30628
			0.611205	13.0801	59.2597	1.70567	2.95219	0.307114
			0.610611	13.0876	59.3351	1.71683	2.95989	0.307945
			0.610018	13.0942	59.4429	1.72773	2.96755	0.308773
			0.609426	13.0997	59.5464	1.73836	2.97516	0.309598
			0.608836	13.1055	59.6454	1.74869	2.98273	0.31042
			0.608246	13.1188	59.74	1.75873	2.99026	0.311239
			0.607658	13.1311	59.8302	1.76845	2.99775	0.312055
			0.607071	13.1424	59.9159	1.77785	3.00518	0.312868
			0.606485	13.1527	59.997	1.78786	3.01258	0.313678
			0.6059	13.1621	60.0736	1.79826	3.01993	0.314485
			0.605317	13.1705	60.1457	1.80833	3.02723	0.315289
			0.604734	13.1779	60.2131	1.81806	3.03449	0.316186
			0.604152	13.1844	60.276	1.82746	3.0417	0.317099
			0.603572	13.1899	60.3342	1.8365	3.04887	0.318009
			0.602993	13.1944	60.4238	1.84518	3.05599	0.318917
			0.602415	13.198	60.5212	1.8535	3.06306	0.319822
			0.601838	13.2007	60.6142	1.86144	3.07009	0.320725
			0.601262	13.2023	60.7026	1.869	3.07708	0.321626
			0.600687	13.2031	60.7864	1.87618	3.08402	0.322524
			0.600113	13.2029	60.8657	1.88296	3.09091	0.32342
			0.599541	13.2017	60.9403	1.88936	3.09777	0.324313
			0.598969	13.1996	61.0103	1.89692	3.10458	0.325203
			0.598399	13.1966	61.0757	1.90438	3.11135	0.326091
			0.597829	13.2003	61.1363	1.91146	3.11807	0.326976
			0.597261	13.2052	61.1923	1.91814	3.12476	0.327858
			0.596694	13.2091	61.2842	1.92444	3.13141	0.328738
			0.596128	13.2121	61.3804	1.93034	3.13802	0.329614
			0.595563	13.2141	61.472	1.93584	3.14459	0.330487
			0.594999	13.2153	61.559	1.94096	3.15112	0.331357
			0.594436	13.2155	61.6414	1.94568	3.15762	0.332224
			0.593874	13.2148	61.7191	1.95	3.16409	0.333087
			0.593313	13.2132	61.7922	1.95394	3.17052	0.333947
			0.592753	13.2107	61.8606	1.95749	3.17692	0.334804
			0.592195	13.2072	61.9242	1.96065	3.18329	0.335656
			0.591637	13.2029	61.9831	1.96469	3.18963	0.336587
			0.59108	13.1976	62.0373	1.96898	3.19595	0.337551
			0.590525	13.1914	62.1041	1.9729	3.20224	0.338512
			0.58997	13.1843	62.1994	1.97646	3.2085	0.33947
			0.589417	13.1763	62.2901	1.97964	3.21475	0.340424
			0.588865	13.1673	62.3761	1.98247	3.22097	0.341375
			0.588313	13.1575	62.4575	1.98495	3.22717	0.342323
			0.587763	13.1467	62.5342	1.98707	3.23335	0.343267
			0.587214	13.135	62.6062	1.98886	3.23952	0.344207
			0.586665	13.1224	62.6734	1.9903	3.24568	0.345143
			0.586118	13.1088	62.736	1.99143	3.25182	0.346076
			0.585572	13.0959	62.7937	1.99223	3.25795	0.347004
			0.585027	13.0903	62.8468	1.99272	3.26408	0.347929
			0.584482	13.0837	62.895	1.9929	3.2702	0.348849
			0.583939	13.0763	62.9384	1.99454	3.27631	0.349765
			0.583397	13.0679	62.9969	1.9959	3.28242	0.350677
			0.582856	13.0585	63.0826	1.99697	3.28853	0.351584
			0.582316	13.0483	63.1636	1.99776	3.29464	0.352487
			0.581776	13.0371	63.2399	1.99828	3.30075	0.353385
			0.581238	13.0251	63.3115	1.99853	3.30687	0.354279
			0.580701	13.0121	63.3784	1.99853	3.313	0.355169
			0.580165	12.9981	63.4406	1.99828	3.31913	0.356053
			0.57963	12.9833	63.4981	1.9978	3.32527	0.356934
			0.579095	12.9675	63.5508	1.99709	3.33143	0.357809
			0.578562	12.9507	63.5988	1.99617	3.3376	0.35868
			0.57803	12.9331	63.6419	1.99503	3.34379	0.359547
			0.577499	12.9145	63.6804	1.9937	3.35	0.360409
			0.576968	12.895	63.714	1.99219	3.35622	0.361266
			0.576439	12.8745	63.7618	1.99055	3.36247	0.362119
			0.575911	12.8952	63.8388	1.99022	3.36874	0.362967
			0.575383	12.9523	63.9111	1.98972	3.37504	0.363811
			0.574857	13.0079	63.9788	1.98905	3.38136	0.36465
			0.574331	13.0618	64.0419	1.98823	3.38771	0.365485
			0.573807	13.1141	64.1002	1.98726	3.39409	0.366315
			0.573283	13.1649	64.1539	1.98615	3.40051	0.367142
			0.572761	13.214	64.2029	1.98491	3.40695	0.367964
			0.572239	13.2615	64.2472	1.98355	3.41343	0.368782
			0.571718	13.3073	64.2868	1.98207	3.41995	0.369596
			0.571199	13.3515	64.3217	1.9805	3.42651	0.370406
			0.57068	13.394	64.3519	1.97883	3.4331	0.371212
			0.570162	13.4349	64.4352	1.97707	3.43973	0.372014
			0.569645	13.4746	64.55	1.97523	3.44641	0.372889
			0.569129	13.5265	64.6623	1.97331	3.45313	0.374227
			0.568614	13.5767	64.772	1.97134	3.45989	0.37555
			0.5681	13.6254	64.8792	1.9693	3.46669	0.376856
			0.567587	13.6724	64.9838	1.96721	3.47354	0.378146
			0.567074	13.7177	65.0859	1.96577	3.48044	0.379419
			0.566563	13.7614	65.1855	1.96486	3.48738	0.380676
			0.566053	13.8035	65.2825	1.96389	3.49437	0.381917
			0.565543	13.8438	65.377	1.96289	3.50141	0.383141
			0.565035	13.8825	65.4689	1.96185	3.5085	0.384459
			0.564527	13.9195	65.5582	1.96078	3.51564	0.385907
			0.56402	13.9548	65.6573	1.95968	3.52282	0.387341
			0.563514	13.9884	65.7835	1.95856	3.53006	0.388759
			0.563009	14.0202	65.9073	1.95742	3.53734	0.390162
			0.562505	14.0504	66.0287	1.95627	3.54468	0.39155
			0.562002	14.0789	66.1477	1.9551	3.55207	0.392923
			0.5615	14.1056	66.2644	1.95392	3.5595	0.394281
			0.560999	14.1307	66.3786	1.95273	3.56699	0.395623
			0.560498	14.154	66.4905	1.95154	3.57453	0.39695
			0.559999	14.1756	66.5999	1.95034	3.58211	0.398261
			0.5595	14.2053	66.707	1.94914	3.58975	0.399557
			0.559002	14.2384	66.8117	1.94794	3.59744	0.400837
			0.558505	14.2698	66.9139	1.94673	3.60517	0.4021
			0.558009	14.2995	67.0138	1.94552	3.61295	0.403348
			0.557514	14.3276	67.1112	1.94431	3.62078	0.40458
			0.55702	14.354	67.2062	1.94309	3.62866	0.405795
			0.556527	14.3786	67.2988	1.94232	3.63658	0.406994
			0.556034	14.4017	67.389	1.94223	3.64455	0.408176
			0.555542	14.423	67.4768	1.94213	3.65256	0.409342
			0.555052	14.4426	67.5621	1.94202	3.66061	0.410491
			0.554562	14.4606	67.645	1.94191	3.66871	0.411623
			0.554073	14.4769	67.7254	1.94178	3.67685	0.412738
			0.553585	14.4916	67.8034	1.94163	3.68503	0.413836
			0.553097	14.5046	67.8789	1.94147	3.69324	0.414916
			0.552611	14.5159	67.9754	1.94129	3.7015	0.415979
			0.552125	14.5255	68.0895	1.94109	3.70979	0.417024
			0.551641	14.5335	68.2013	1.94086	3.71811	0.418051
			0.551157	14.5434	68.3109	1.9406	3.72647	0.41906
			0.550674	14.5631	68.4181	1.9403	3.73486	0.420051
			0.550191	14.5812	68.523	1.93996	3.74328	0.421023
			0.54971	14.5977	68.6255	1.93958	3.75173	0.421977
			0.549229	14.6126	68.7257	1.93916	3.7602	0.422912
			0.54875	14.6259	68.8236	1.93868	3.7687	0.423828
			0.548271	14.6376	68.919	1.93814	3.77723	0.424725
			0.547793	14.6477	69.0121	1.93755	3.78577	0.425602
			0.547316	14.6562	69.1028	1.93688	3.79434	0.426509
			0.546839	14.6632	69.191	1.93615	3.80292	0.427648
			0.546364	14.6686	69.2769	1.93533	3.81152	0.42877
			0.545889	14.6724	69.3602	1.93475	3.82014	0.429873
			0.545415	14.6747	69.4412	1.935	3.82876	0.430958
			0.544942	14.6754	69.5196	1.93517	3.8374	0.432024
			0.54447	14.6746	69.5955	1.93526	3.84605	0.433072
			0.543999	14.6766	69.669	1.93524	3.85502	0.4341
			0.543528	14.6876	69.7399	1.93513	3.86443	0.435109
			0.543058	14.697	69.8082	1.93491	3.87385	0.436099
			0.542589	14.705	69.874	1.93458	3.88329	0.437069
			0.542121	14.7115	69.9372	1.93414	3.89274	0.438019
			0.541654	14.7165	69.9977	1.93357	3.90219	0.438948
			0.541187	14.7199	70.0969	1.93288	3.91165	0.439858
			0.540722	14.722	70.1981	1.93206	3.92111	0.440746
			0.540257	14.7225	70.2968	1.93111	3.93058	0.441614
			0.539793	14.7216	70.3931	1.93001	3.94005	0.442461
			0.539329	14.7192	70.4868	1.92877	3.94951	0.443286
			0.538867	14.7153	70.578	1.92738	3.95897	0.444089
			0.538405	14.71	70.6666	1.92584	3.96843	0.444871
			0.537944	14.7033	70.7526	1.92415	3.97789	0.445631
			0.537484	14.7058	70.8361	1.92229	3.98733	0.446368
			0.537024	14.7109	70.9168	1.92026	3.99677	0.447082
			0.536566	14.7145	70.9949	1.91836	4.0062	0.447774
			0.536108	14.7167	71.0703	1.91736	4.01561	0.448693
			0.535651	14.7305	71.1429	1.91619	4.02501	0.449665
			0.535195	14.7594	71.2128	1.91484	4.0344	0.450616
			0.534739	14.7885	71.2799	1.91331	4.04378	0.451545
			0.534284	14.8178	71.3441	1.91161	4.05313	0.452451
			0.533831	14.8472	71.4056	1.90973	4.06247	0.453336
			0.533377	14.8769	71.4641	1.90766	4.07179	0.454197
			0.532925	14.9067	71.5197	1.9054	4.08109	0.455036
			0.532473	14.9367	71.5724	1.90295	4.09038	0.455852
			0.532022	14.9669	71.6342	1.90032	4.09964	0.456645
			0.531572	14.9974	71.7292	1.89749	4.10887	0.457413
			0.531123	15.028	71.8214	1.89448	4.11809	0.458158
			0.530674	15.0588	71.9107	1.89127	4.12728	0.458879
			0.530227	15.0899	71.9972	1.88786	4.13645	0.459576
			0.52978	15.1211	72.0808	1.88427	4.14559	0.460249
			0.529333	15.1526	72.1614	1.88048	4.15471	0.460896
			0.528888	15.1843	72.239	1.8765	4.16381	0.461519
			0.528443	15.2162	72.3137	1.87251	4.17287	0.462117
			0.527999	15.2483	72.3853	1.86949	4.18192	0.462689
			0.527555	15.2806	72.4538	1.86628	4.19093	0.463236
			0.527113	15.3131	72.5192	1.86287	4.19992	0.463758
			0.526671	15.3458	72.5815	1.85927	4.20889	0.464253
			0.52623	15.3788	72.6406	1.85547	4.21783	0.464723
			0.52579	15.4119	72.6965	1.85148	4.22674	0.465166
			0.52535	15.4453	72.7492	1.8473	4.23563	0.465584
			0.524911	15.4788	72.7986	1.84294	4.24449	0.465974
			0.524473	15.5125	72.8447	1.83839	4.25332	0.466339
			0.524035	15.5464	72.9178	1.83366	4.26213	0.466676
			0.523599	15.5805	73.0076	1.82874	4.27092	0.466987
			0.523163	15.6148	73.0943	1.82366	4.27968	0.467271
			0.522728	15.6492	73.1777	1.8184	4.28842	0.467527
			0.522293	15.6838	73.258	1.81297	4.29713	0.467757
			0.521859	15.7186	73.3349	1.80737	4.30582	0.467959
			0.521426	15.7535	73.4085	1.80162	4.31449	0.468289
			0.520994	15.7885	73.4788	1.79571	4.32314	0.468796
			0.520562	15.8237	73.5458	1.78964	4.33176	0.469277
			0.520131	15.859	73.6093	1.78414	4.34037	0.469731
			0.519701	15.8944	73.6694	1.77895	4.34896	0.470158
			0.519272	15.9299	73.726	1.7736	4.35752	0.470559
			0.518843	15.9656	73.7791	1.76811	4.36608	0.470934
			0.518415	16.0013	73.8287	1.76247	4.37461	0.471282
			0.517987	16.037	73.8748	1.75668	4.38313	0.471602
			0.517561	16.0729	73.9173	1.75077	4.39163	0.471896
			0.517135	16.1088	73.9562	1.74472	4.40012	0.472164
			0.516709	16.1447	73.9914	1.73854	4.40859	0.472404
			0.516285	16.1807	74.045	1.73225	4.41706	0.472617
			0.515861	16.2167	74.1253	1.72584	4.42551	0.472803
			0.515438	16.2527	74.2021	1.71932	4.43395	0.472961
			0.515015	16.2887	74.2754	1.7127	4.44238	0.473092
			0.514593	16.3247	74.3451	1.70598	4.4508	0.473197
			0.514172	16.3607	74.4112	1.69917	4.45922	0.473273
			0.513752	16.3966	74.4737	1.69228	4.46763	0.473322
			0.513332	16.4375	74.5326	1.6853	4.47604	0.473344
			0.512913	16.4795	74.5878	1.67825	4.48444	0.473339
			0.512495	16.5215	74.6393	1.67112	4.49283	0.473305
			0.512077	16.5635	74.6872	1.66394	4.50123	0.473244
			0.51166	16.6055	74.7313	1.6567	4.50962	0.473156
			0.511244	16.6474	74.7718	1.6494	4.51802	0.47304
			0.510828	16.6893	74.8084	1.64206	4.52641	0.472896
			0.510413	16.7311	74.8413	1.63549	4.53481	0.472725
			0.509999	16.7728	74.8705	1.62886	4.54321	0.472525
			0.509585	16.8145	74.8958	1.62217	4.55161	0.472299
			0.509172	16.856	74.931	1.61544	4.56001	0.472044
			0.50876	16.8975	75.0024	1.60867	4.56843	0.472093
			0.508348	16.9388	75.07	1.60187	4.57684	0.47216
			0.507937	16.9801	75.134	1.59504	4.58527	0.4722
			0.507527	17.0211	75.1943	1.58818	4.5937	0.472212
			0.507117	17.0621	75.2508	1.5813	4.60214	0.472197
			0.506708	17.1028	75.3036	1.57441	4.61059	0.472155
			0.5063	17.1434	75.3527	1.5675	4.61905	0.472086
			0.505893	17.1838	75.398	1.56059	4.62751	0.47199
			0.505486	17.2241	75.4396	1.55368	4.63599	0.47223
			0.505079	17.2641	75.4774	1.54677	4.64448	0.472462
			0.504674	17.3039	75.5115	1.53987	4.65299	0.472668
			0.504268	17.3435	75.5417	1.53298	4.6615	0.472848
			0.503864	17.3829	75.5682	1.5261	4.67003	0.473
			0.50346	17.4221	75.591	1.51924	4.67857	0.473126
			0.503057	17.461	75.6099	1.5124	4.68712	0.473226
			0.502655	17.4997	75.6251	1.50559	4.69569	0.473298
			0.502253	17.5381	75.6365	1.4988	4.70427	0.473357
			0.501852	17.5762	75.6929	1.49204	4.71287	0.473768
			0.501451	17.6141	75.751	1.48532	4.72148	0.474464
			0.501051	17.6517	75.8054	1.47863	4.7301	0.475154
			0.500652	17.6891	75.8561	1.47198	4.73874	0.475839
			0.500254	17.7261	75.9032	1.46537	4.74739	0.476517
			0.499856	17.7629	75.9466	1.4588	4.75606	0.477189
			0.499458	17.7994	75.9864	1.45228	4.76474	0.477855
			0.499062	17.8356	76.0225	1.4458	4.77343	0.478515
			0.498666	17.8714	76.0549	1.43936	4.78294	0.479169
			0.49827	17.907	76.0837	1.43297	4.79274	0.479818
			0.497875	17.9423	76.1088	1.42664	4.80257	0.48046
			0.497481	17.9773	76.1303	1.42035	4.81242	0.481096
			0.497087	18.0173	76.1482	1.41411	4.82228	0.481726
			0.496694	18.0595	76.1625	1.40792	4.83217	0.482351
			0.496302	18.1014	76.1731	1.40178	4.84207	0.482969
			0.49591	18.143	76.1802	1.39837	4.852	0.483582
			0.495519	18.1844	76.1837	1.39809	4.86194	0.484189
			0.495129	18.2255	76.1836	1.39786	4.8719	0.48479
			0.494739	18.2663	76.18	1.39767	4.88188	0.485385
			0.49435	18.3069	76.1729	1.39753	4.89187	0.485975
			0.493961	18.3473	76.1909	1.39743	4.90188	0.486559
			0.493573	18.3873	76.2308	1.39738	4.91191	0.487137
			0.493186	18.4271	76.2671	1.39957	4.92195	0.487709
			0.492799	18.4667	76.3001	1.40722	4.932	0.488275
			0.492413	18.506	76.3297	1.41542	4.94207	0.488836
			0.492027	18.5451	76.3558	1.42361	4.95215	0.489392
			0.491642	18.5839	76.3785	1.43178	4.96224	0.489941
			0.491258	18.6224	76.3979	1.43991	4.97234	0.490485
			0.490874	18.6607	76.4139	1.44799	4.98245	0.491023
			0.490491	18.6988	76.4266	1.45603	4.99257	0.491556
			0.490108	18.7366	76.436	1.46401	5.0027	0.492082
			0.489726	18.7742	76.4421	1.47192	5.01284	0.492603
			0.489345	18.8116	76.4449	1.47976	5.02298	0.493119
			0.488964	18.8487	76.4444	1.48752	5.03312	0.493629
			0.488584	18.8857	76.4407	1.4952	5.04327	0.494329
			0.488204	18.9224	76.4338	1.50278	5.05342	0.495037
			0.487825	18.9588	76.4237	1.51026	5.06358	0.495739
			0.487446	18.9951	76.4104	1.51763	5.07373	0.496436
			0.487069	19.0312	76.3939	1.52489	5.08388	0.497129
			0.486691	19.0671	76.3744	1.53203	5.09403	0.497816
			0.486315	19.1028	76.3517	1.53905	5.10418	0.498499
			0.485939	19.1383	76.3259	1.54593	5.11432	0.499176
			0.485563	19.1736	76.2971	1.55268	5.12446	0.499849
			0.485188	19.2087	76.283	1.55928	5.13459	0.500516
			0.484814	19.2437	76.301	1.56608	5.14471	0.501178
			0.48444	19.2785	76.316	1.57355	5.15483	0.501835
			0.484067	19.3131	76.328	1.58089	5.16493	0.502486
			0.483694	19.3476	76.3371	1.58809	5.17502	0.503133
			0.483322	19.3819	76.3432	1.59514	5.1851	0.503774
			0.48295	19.416	76.3464	1.60204	5.19516	0.504409
			0.48258	19.45	76.3467	1.60879	5.20521	0.505039
			0.482209	19.4839	76.3441	1.61537	5.21525	0.505664
			0.481839	19.5176	76.3386	1.62179	5.22526	0.506282
			0.48147	19.5512	76.3303	1.62803	5.23526	0.506896
			0.481101	19.5897	76.3192	1.6341	5.24523	0.507503
			0.480733	19.6317	76.3053	1.63998	5.25519	0.508105
			0.480366	19.6735	76.2886	1.64567	5.26512	0.5087
			0.479999	19.7153	76.2692	1.65118	5.27503	0.50929
			0.479632	19.7571	76.247	1.65648	5.28492	0.509874
			0.479267	19.7987	76.222	1.66159	5.29478	0.510451
			0.478901	19.8403	76.1944	1.66648	5.30461	0.511023
			0.478537	19.8819	76.1641	1.67117	5.31441	0.511588
			0.478172	19.9233	76.1312	1.67565	5.32419	0.512146
			0.477809	19.9647	76.0955	1.68127	5.33394	0.512699
			0.477446	20.0061	76.0573	1.68677	5.34366	0.513245
			0.477083	20.0474	76.0165	1.69207	5.35334	0.514156
			0.476721	20.0886	75.973	1.69715	5.36299	0.515685
			0.47636	20.1298	75.927	1.70201	5.37261	0.517204
			0.475999	20.1709	75.9142	1.70666	5.3822	0.518714
			0.475639	20.212	75.9146	1.71266	5.39175	0.520214
			0.475279	20.253	75.9125	1.71943	5.40193	0.521703
			0.47492	20.294	75.9079	1.72598	5.41281	0.523183
			0.474561	20.3349	75.9008	1.7323	5.42366	0.524652
			0.474203	20.3757	75.8912	1.73839	5.43449	0.526112
			0.473845	20.4165	75.8901	1.74426	5.44529	0.52756
			0.473488	20.4572	75.9351	1.74989	5.45605	0.528998
			0.473131	20.4978	75.98	1.75528	5.46679	0.530425
			0.472775	20.5384	76.0247	1.76043	5.47749	0.531842
			0.47242	20.5788	76.0692	1.76533	5.48816	0.533247
			0.472065	20.6192	76.1136	1.77	5.4988	0.534783
			0.471711	20.6596	76.1579	1.77442	5.50941	0.536487
			0.471357	20.6998	76.202	1.7786	5.51998	0.538182
			0.471003	20.7399	76.2461	1.78253	5.53052	0.539867
			0.470651	20.7799	76.29	1.78622	5.54103	0.541543
			0.470298	20.8198	76.3338	1.79037	5.5515	0.543209
			0.469947	20.8596	76.3776	1.79537	5.56194	0.544866
			0.469595	20.8992	76.4213	1.80013	5.57234	0.546513
			0.469245	20.9388	76.4649	1.80466	5.5827	0.54815
			0.468894	20.9782	76.5084	1.80895	5.59303	0.549777
			0.468545	21.0174	76.5519	1.81301	5.60333	0.551393
			0.468196	21.0565	76.5953	1.81684	5.61358	0.553
			0.467847	21.0954	76.6386	1.82045	5.6238	0.554596
			0.467499	21.1341	76.682	1.82383	5.63399	0.556181
			0.467151	21.1726	76.7253	1.82698	5.64414	0.557756
			0.466804	21.2109	76.7685	1.82992	5.65425	0.55932
			0.466458	21.2491	76.8117	1.83265	5.66432	0.560874
			0.466112	21.2869	76.8549	1.83517	5.67436	0.562416
			0.465766	21.3246	76.8981	1.83748	5.68436	0.563948
			0.465421	21.362	76.9412	1.83959	5.69433	0.565468
			0.465077	21.4081	76.9843	1.8415	5.70426	0.566978
			0.464733	21.4558	77.0274	1.84322	5.71415	0.568475
			0.464389	21.5033	77.0704	1.84475	5.72401	0.569962
			0.464046	21.5506	77.1134	1.84611	5.73383	0.571437
			0.463704	21.5977	77.1564	1.84728	5.74361	0.5729
			0.463362	21.6446	77.1994	1.84829	5.75336	0.574351
			0.46302	21.6913	77.2423	1.84913	5.76307	0.575791
			0.462679	21.7377	77.2852	1.8498	5.77275	0.577219
			0.462339	21.7839	77.3281	1.85182	5.78239	0.578634
			0.461999	21.8298	77.371	1.85384	5.792	0.580038
			0.461659	21.8755	77.4138	1.85572	5.80158	0.581429
			0.461321	21.9208	77.4565	1.85745	5.81112	0.582808
			0.460982	21.9658	77.4993	1.85903	5.82062	0.584175
			0.460644	22.0105	77.5419	1.86048	5.8301	0.585528
			0.460307	22.0549	77.5845	1.86179	5.83954	0.58687
			0.45997	22.0989	77.6271	1.86296	5.84894	0.588198
			0.459633	22.1425	77.6696	1.86402	5.85832	0.589514
			0.459297	22.1858	77.712	1.86495	5.86766	0.590817
			0.458962	22.2286	77.7544	1.86576	5.87698	0.592106
			0.458627	22.2711	77.7966	1.86646	5.88626	0.593383
			0.458292	22.3131	77.8388	1.86705	5.89551	0.594646
			0.457958	22.3547	77.8809	1.86752	5.90473	0.595896
			0.457625	22.3958	77.9229	1.86789	5.91396	0.597133
			0.457292	22.4365	77.9647	1.86816	5.92457	0.598356
			0.456959	22.4766	78.0065	1.86833	5.93515	0.599566
			0.456627	22.5163	78.0482	1.8684	5.94571	0.600762
			0.456295	22.5554	78.0897	1.86838	5.95624	0.601944
			0.455964	22.5941	78.131	1.86826	5.96675	0.603112
			0.455633	22.6321	78.1723	1.86805	5.97724	0.604267
			0.455303	22.6696	78.2134	1.86774	5.98771	0.605672
			0.454974	22.7066	78.2543	1.86735	5.99815	0.607175
			0.454644	22.7429	78.295	1.86687	6.00857	0.608665
			0.454316	22.7787	78.3356	1.8663	6.01898	0.610143
			0.453987	22.8138	78.376	1.86565	6.02936	0.611609
			0.45366	22.8483	78.4162	1.86491	6.03972	0.613062
			0.453332	22.8821	78.4562	1.86409	6.05006	0.614502
			0.453005	22.9153	78.496	1.86318	6.06038	0.61593
			0.452679	22.9479	78.5355	1.86358	6.07069	0.617344
			0.452353	22.9797	78.5748	1.86391	6.08097	0.618865
			0.452028	23.0108	78.6139	1.86415	6.09124	0.620619
			0.451703	23.0417	78.6528	1.86431	6.10149	0.622362
			0.451378	23.0854	78.6914	1.86438	6.11172	0.624093
			0.451054	23.1284	78.7297	1.86436	6.12194	0.625813
			0.450731	23.1708	78.7678	1.86426	6.13214	0.627522
			0.450408	23.2125	78.8056	1.86408	6.14232	0.629219
			0.450085	23.2536	78.843	1.86381	6.15249	0.630905
			0.449763	23.294	78.8802	1.86346	6.16264	0.63258
			0.449441	23.3337	78.9171	1.86303	6.17278	0.634242
			0.44912	23.3726	78.9691	1.86252	6.1829	0.635893
			0.448799	23.4109	79.0254	1.86193	6.19302	0.637532
			0.448479	23.4484	79.0814	1.86126	6.20311	0.639159
			0.448159	23.4852	79.1372	1.86052	6.2132	0.640774
			0.447839	23.5213	79.1927	1.8597	6.22327	0.642377
			0.44752	23.5565	79.2479	1.85882	6.23332	0.643968
			0.447202	23.591	79.3029	1.85785	6.24337	0.645547
			0.446884	23.6247	79.3575	1.85682	6.2534	0.647113
			0.446566	23.6576	79.4118	1.85573	6.26343	0.648668
			0.446249	23.6897	79.4658	1.85457	6.27344	0.650209
			0.445932	23.721	79.5195	1.85334	6.28344	0.651738
			0.445616	23.7514	79.5728	1.85206	6.29343	0.653255
			0.4453	23.781	79.6258	1.85071	6.30341	0.654759
			0.444985	23.8098	79.6785	1.84931	6.31338	0.6565
			0.44467	23.8377	79.7308	1.84786	6.32334	0.658344
			0.444355	23.8647	79.7827	1.84636	6.33329	0.660176
			0.444041	23.8908	79.8343	1.8448	6.34324	0.661998
			0.443728	23.9161	79.8855	1.8432	6.35317	0.663809
			0.443415	23.9538	79.9364	1.84156	6.36309	0.665609
			0.443102	23.9939	79.9869	1.83988	6.37301	0.667398
			0.44279	24.0328	80.0369	1.83816	6.38292	0.669176
			0.442478	24.0705	80.0866	1.8364	6.39282	0.670942
			0.442166	24.107	80.1359	1.83461	6.40271	0.672697
			0.441856	24.1422	80.1848	1.83279	6.4126	0.674441
			0.441545	24.1762	80.2333	1.83204	6.42248	0.676173
			0.441235	24.2089	80.2814	1.83125	6.43235	0.677894
			0.440925	24.2504	80.3291	1.83044	6.44221	0.679603
			0.440616	24.3013	80.3763	1.82959	6.45207	0.6813
			0.440307	24.351	80.4232	1.82872	6.46192	0.682986
			0.439999	24.3996	80.4696	1.82782	6.47176	0.68466
			0.439691	24.4469	80.5155	1.8269	6.4816	0.686323
			0.439384	24.4931	80.5611	1.82595	6.49143	0.687973
			0.439077	24.538	80.6062	1.82499	6.50126	0.689612
			0.43877	24.5817	80.6509	1.82401	6.51108	0.691239
			0.438464	24.6241	80.6952	1.82302	6.5209	0.692853
			0.438158	24.6653	80.739	1.82201	6.53071	0.694456
			0.437853	24.7052	80.7824	1.82099	6.54051	0.696047
			0.437548	24.7439	80.8253	1.81996	6.55031	0.697625
			0.437243	24.7813	80.8678	1.81892	6.5601	0.699191
			0.436939	24.8173	80.9099	1.81788	6.56989	0.700746
			0.436636	24.8521	80.9515	1.81683	6.57967	0.702287
			0.436332	24.8856	80.9926	1.81577	6.58945	0.703817
			0.43603	24.9177	81.0334	1.81472	6.59922	0.705334
			0.435727	24.9485	81.0736	1.81366	6.60899	0.706839
			0.435425	24.9779	81.1135	1.81259	6.61876	0.708331
			0.435124	25.006	81.1529	1.81153	6.62852	0.709811
			0.434823	25.0327	81.1918	1.81048	6.63827	0.711279
			0.434522	25.0581	81.2303	1.80942	6.64802	0.712734
			0.434222	25.0953	81.2684	1.80837	6.65777	0.714176
			0.433922	25.1399	81.306	1.80732	6.66751	0.715606
			0.433622	25.1832	81.3432	1.80627	6.67725	0.717023
			0.433323	25.2252	81.38	1.80523	6.68698	0.718427
			0.433024	25.2658	81.4163	1.8042	6.69671	0.719819
			0.432726	25.3052	81.4522	1.80317	6.70643	0.721197
			0.432428	25.3431	81.4877	1.80215	6.71616	0.722563
			0.432131	25.3798	81.5227	1.80114	6.72587	0.723917
			0.431834	25.4151	81.5573	1.80014	6.73559	0.725257
			0.431537	25.449	81.5915	1.79914	6.7453	0.726584
			0.431241	25.4815	81.6252	1.79816	6.755	0.727899
			0.430945	25.5126	81.6586	1.79718	6.7647	0.7292
			0.43065	25.5424	81.6915	1.79621	6.7744	0.730488
			0.430355	25.5707	81.724	1.79526	6.7841	0.731763
			0.430061	25.5976	81.7561	1.79431	6.79379	0.733025
			0.429766	25.6231	81.7878	1.79337	6.80348	0.734274
			0.429473	25.6471	81.8191	1.79245	6.81317	0.73551
			0.429179	25.6697	81.85	1.79153	6.82285	0.736732
			0.428886	25.6909	81.8805	1.79062	6.83356	0.737941
			0.428594	25.7105	81.9106	1.78973	6.84469	0.739137
			0.428302	25.7287	81.9403	1.78884	6.85582	0.740319
			0.42801	25.7454	81.9697	1.78797	6.86696	0.741488
			0.427719	25.7607	81.9986	1.7871	6.8781	0.742643
			0.427428	25.7744	82.0272	1.78624	6.88924	0.743784
			0.427137	25.7883	82.0554	1.78539	6.90038	0.744912
			0.426847	25.8221	82.0833	1.78455	6.91153	0.746026
			0.426557	25.8546	82.1108	1.78372	6.92268	0.747126
			0.426268	25.8856	82.1379	1.78289	6.93383	0.748213
			0.425979	25.9151	82.1646	1.78208	6.94499	0.749285
			0.42569	25.9431	82.1911	1.78126	6.95615	0.750344
			0.425402	25.9697	82.2171	1.78077	6.96731	0.751388
			0.425114	25.9947	82.2428	1.78079	6.97848	0.752419
			0.424827	26.0183	82.2682	1.78082	6.98965	0.753435
			0.42454	26.0403	82.2933	1.78084	7.00082	0.754693
			0.424253	26.0608	82.318	1.78088	7.012	0.756105
			0.423967	26.0797	82.3424	1.78091	7.02318	0.757504
			0.423681	26.0971	82.3664	1.78094	7.03437	0.758891
			0.423395	26.113	82.3902	1.78098	7.04556	0.760264
			0.42311	26.1273	82.4136	1.78102	7.05676	0.761625
			0.422825	26.14	82.4367	1.78105	7.06796	0.762972
			0.422541	26.1511	82.4595	1.78109	7.07916	0.764306
			0.422257	26.1606	82.4821	1.78112	7.09037	0.765627
			0.421973	26.1686	82.5043	1.78115	7.10159	0.766934
			0.42169	26.1749	82.5262	1.78118	7.11281	0.768228
			0.421407	26.1796	82.5478	1.78121	7.12404	0.769509
			0.421125	26.1826	82.5692	1.78123	7.13527	0.770775
			0.420843	26.1841	82.5915	1.78124	7.14651	0.772028
			0.420561	26.1838	82.633	1.78126	7.15775	0.773267
			0.42028	26.1819	82.6742	1.78126	7.169	0.774492
			0.419999	26.1784	82.7152	1.78127	7.18026	0.775703
			0.419718	26.1732	82.756	1.78126	7.19152	0.776899
			0.419438	26.1663	82.7965	1.78125	7.20279	0.778081
			0.419158	26.1744	82.8367	1.78124	7.21407	0.779249
			0.418879	26.1883	82.8768	1.78122	7.22535	0.780402
			0.4186	26.2007	82.9166	1.7812	7.23664	0.781541
			0.418321	26.2113	82.9561	1.78117	7.24794	0.782664
			0.418043	26.2203	82.9955	1.78114	7.25924	0.783773
			0.417765	26.2275	83.0346	1.7811	7.27055	0.784867
			0.417487	26.2331	83.0735	1.78107	7.28187	0.785946
			0.41721	26.237	83.1122	1.78103	7.29319	0.78701
			0.416933	26.2392	83.1506	1.78098	7.30452	0.788058
			0.416657	26.2397	83.1889	1.78094	7.31586	0.789091
			0.416381	26.2384	83.227	1.7809	7.32721	0.790109
			0.416105	26.2354	83.2648	1.78086	7.33856	0.79111
			0.41583	26.2307	83.3025	1.78082	7.34992	0.792097
			0.415555	26.2242	83.3399	1.78078	7.36129	0.793067
			0.41528	26.2159	83.3772	1.78075	7.37266	0.794022
			0.415006	26.2059	83.4142	1.78072	7.38405	0.79496
			0.414732	26.1941	83.4511	1.7807	7.39544	0.795883
			0.414458	26.1806	83.4877	1.78068	7.40683	0.796789
			0.414185	26.1652	83.5242	1.78068	7.41824	0.797679
			0.413912	26.1481	83.5605	1.78068	7.42965	0.798553
			0.41364	26.1292	83.5967	1.7807	7.44107	0.79941
			0.413367	26.1085	83.6326	1.78073	7.4525	0.800251
			0.413096	26.0859	83.6683	1.78076	7.46394	0.801075
			0.412824	26.0616	83.7039	1.78082	7.47538	0.801882
			0.412553	26.0355	83.7393	1.78089	7.48683	0.802673
			0.412283	26.0075	83.7746	1.78097	7.49829	0.803447
			0.412012	25.9778	83.8096	1.78107	7.50975	0.804204
			0.411742	25.9462	83.8445	1.78118	7.52122	0.804945
			0.411473	25.9128	83.8792	1.78132	7.5327	0.805668
			0.411203	25.8894	83.9138	1.78147	7.54419	0.806374
			0.410934	25.8767	83.9482	1.78164	7.55569	0.807063
			0.410666	25.8623	83.9824	1.78183	7.56719	0.807735
			0.410397	25.8459	84.0164	1.78204	7.5787	0.80839
			0.41013	25.8277	84.0503	1.78227	7.59021	0.809028
			0.409862	25.8077	84.0841	1.78252	7.60173	0.809648
			0.409595	25.7858	84.1176	1.78279	7.61326	0.810251
			0.409328	25.762	84.1511	1.78308	7.6248	0.810837
			0.409062	25.7363	84.1843	1.78339	7.63634	0.811406
			0.408795	25.7088	84.2174	1.78372	7.64789	0.811957
			0.40853	25.6795	84.2504	1.78406	7.65944	0.81249
			0.408264	25.6482	84.2831	1.78443	7.671	0.813006
			0.407999	25.6151	84.3158	1.78561	7.68257	0.813505
			0.407734	25.5801	84.3483	1.78684	7.69414	0.813987
			0.40747	25.5433	84.3806	1.7881	7.70572	0.81445
			0.407206	25.5045	84.4128	1.78938	7.71731	0.814897
			0.406942	25.4639	84.4448	1.79068	7.7289	0.815326
			0.406679	25.4215	84.4766	1.792	7.74049	0.815738
			0.406416	25.3771	84.5084	1.79334	7.7521	0.816132
			0.406153	25.3309	84.5399	1.79469	7.7637	0.816509
			0.405891	25.2829	84.5714	1.79607	7.77531	0.816868
			0.405628	25.2329	84.6026	1.79745	7.78693	0.81721
			0.405367	25.1812	84.6337	1.79885	7.79855	0.817535
			0.405105	25.1275	84.6647	1.80027	7.81017	0.817842
			0.404844	25.0721	84.6955	1.80169	7.8218	0.818209
			0.404584	25.0148	84.7262	1.80313	7.83494	0.818951
			0.404323	24.9556	84.7567	1.80457	7.85177	0.819677
			0.404063	24.8947	84.7871	1.80602	7.86858	0.820387
			0.403804	24.8319	84.8173	1.80748	7.88535	0.82108
			0.403544	24.7673	84.8474	1.80893	7.90209	0.821757
			0.403285	24.7009	84.8774	1.81039	7.9188	0.822418
			0.403027	24.6327	84.9071	1.81184	7.93548	0.823063
			0.402768	24.5689	84.9368	1.81329	7.95212	0.823691
			0.40251	24.5199	84.9663	1.81474	7.96873	0.824303
			0.402253	24.469	84.9956	1.81618	7.98531	0.824899
			0.401995	24.4163	85.0248	1.8176	8.00185	0.825479
			0.401738	24.3617	85.0538	1.81902	8.01836	0.826043
			0.401481	24.3053	85.0827	1.82042	8.03483	0.82659
			0.401225	24.247	85.1115	1.8218	8.05127	0.827122
			0.400969	24.1868	85.14	1.82317	8.06767	0.827638
			0.400713	24.1248	85.1685	1.82451	8.08404	0.828138
			0.400458	24.061	85.1968	1.82583	8.10036	0.828622
			0.400203	23.9954	85.2249	1.82712	8.11665	0.82909
			0.399948	23.9279	85.2529	1.82838	8.1329	0.829543
			0.399694	23.8587	85.2807	1.82961	8.14912	0.829979
			0.39944	23.7877	85.3084	1.83081	8.16529	0.830401
			0.399186	23.7149	85.3359	1.83197	8.18142	0.830806
			0.398932	23.6404	85.3633	1.83309	8.19752	0.831197
			0.398679	23.5641	85.3905	1.83418	8.21357	0.831572
			0.398426	23.4861	85.4176	1.83521	8.22958	0.831931
			0.398174	23.4064	85.4445	1.83621	8.24555	0.832275
			0.397922	23.3249	85.4712	1.83715	8.26147	0.832604
			0.39767	23.3762	85.4978	1.83805	8.27736	0.832918
			0.397418	23.4339	85.5242	1.83889	8.2932	0.833216
			0.397167	23.4907	85.5504	1.83968	8.30899	0.8335
			0.396916	23.5468	85.5765	1.84042	8.32474	0.833768
			0.396666	23.6021	85.6025	1.8418	8.34044	0.834022
			0.396415	23.6566	85.6282	1.84362	8.3561	0.83426
			0.396166	23.7103	85.6538	1.84538	8.37171	0.834484
			0.395916	23.7632	85.6792	1.84709	8.38727	0.834693
			0.395667	23.8152	85.7045	1.84874	8.40279	0.834887
			0.395418	23.8665	85.7296	1.85033	8.41825	0.835066
			0.395169	23.9168	85.7545	1.85187	8.43367	0.835231
			0.394921	23.9664	85.7792	1.85334	8.44904	0.835382
			0.394672	24.015	85.8037	1.85475	8.46435	0.835517
			0.394425	24.0629	85.8281	1.8561	8.47961	0.835638
			0.394177	24.1098	85.8523	1.85738	8.49482	0.835745
			0.39393	24.1558	85.8763	1.85859	8.50998	0.835838
			0.393683	24.201	85.9001	1.86079	8.52508	0.835916
			0.393437	24.2452	85.9237	1.86444	8.54013	0.835979
			0.393191	24.2886	85.9472	1.86807	8.55513	0.836029
			0.392945	24.331	85.9704	1.87167	8.57006	0.836064
			0.392699	24.3725	85.9978	1.87523	8.58494	0.836085
			0.392454	24.4131	86.0426	1.87876	8.59977	0.836092
			0.392209	24.4527	86.0874	1.88225	8.61453	0.836084
			0.391964	24.4914	86.1319	1.88571	8.62923	0.836063
			0.39172	24.5292	86.1764	1.88912	8.64388	0.836027
			0.391476	24.5659	86.2207	1.8925	8.65846	0.835978
			0.391232	24.6018	86.2648	1.89584	8.67298	0.835914
			0.390989	24.6366	86.3088	1.89913	8.68744	0.835837
			0.390745	24.6705	86.3527	1.90238	8.70184	0.835745
			0.390503	24.7034	86.3964	1.90559	8.71617	0.83564
			0.39026	24.7444	86.4399	1.90875	8.73043	0.83552
			0.390018	24.7943	86.4833	1.91187	8.74463	0.835387
			0.389776	24.8434	86.5266	1.91494	8.75877	0.835239
			0.389534	24.8915	86.5696	1.91796	8.77283	0.835078
			0.389293	24.9387	86.6125	1.92093	8.78683	0.834903
			0.389052	24.985	86.6553	1.92385	8.80075	0.834714
			0.388811	25.0304	86.6978	1.92673	8.81461	0.834511
			0.388571	25.0748	86.7402	1.92955	8.82921	0.834294
			0.38833	25.1183	86.7824	1.93233	8.84695	0.834064
			0.388091	25.1608	86.8244	1.93505	8.86463	0.833819
			0.387851	25.2024	86.8662	1.93772	8.88226	0.833561
			0.387612	25.243	86.9078	1.94034	8.89983	0.833289
			0.387373	25.2827	86.9492	1.94291	8.91735	0.833002
			0.387134	25.3214	86.9905	1.94543	8.93481	0.832702
			0.386896	25.3592	87.0315	1.94853	8.95221	0.832388
			0.386658	25.396	87.0723	1.95195	8.96956	0.832061
			0.38642	25.4318	87.1128	1.95532	8.98685	0.831719
			0.386182	25.4666	87.1532	1.95864	9.00407	0.831363
			0.385945	25.5005	87.1933	1.96192	9.02124	0.831006
			0.385708	25.5333	87.2332	1.96515	9.03834	0.831095
			0.385471	25.5652	87.2729	1.96833	9.05538	0.83117
			0.385235	25.5961	87.3123	1.97147	9.07235	0.831232
			0.384999	25.626	87.3515	1.97456	9.08926	0.831414
			0.384763	25.6549	87.3904	1.97761	9.1061	0.832594
			0.384528	25.6828	87.4291	1.98061	9.12288	0.833777
			0.384293	25.7098	87.4675	1.98356	9.13958	0.834963
			0.384058	25.7357	87.5056	1.98646	9.15622	0.836153
			0.383823	25.7606	87.5435	1.98932	9.17278	0.837346
			0.383589	25.7846	87.5811	1.99214	9.18928	0.838542
			0.383355	25.8075	87.6184	1.99491	9.2057	0.839742
			0.383121	25.8295	87.6554	1.99764	9.22204	0.840945
			0.382888	25.8504	87.6921	2.00032	9.23832	0.842151
			0.382654	25.8825	87.7285	2.00295	9.25451	0.843361
			0.382422	25.9215	87.7646	2.00555	9.27063	0.844575
			0.382189	25.9594	87.8004	2.0081	9.28667	0.845792
			0.381957	25.9965	87.8358	2.01061	9.30263	0.847012
			0.381725	26.0326	87.871	2.01307	9.31851	0.848235
			0.381493	26.0678	87.9058	2.01549	9.33431	0.849462
			0.381261	26.102	87.9402	2.01787	9.35002	0.850693
			0.38103	26.1353	87.9743	2.02021	9.36566	0.851926
			0.380799	26.1676	88.0081	2.02251	9.38121	0.853163
			0.380568	26.199	88.0415	2.02477	9.39667	0.854404
			0.380338	26.2294	88.0745	2.02698	9.41204	0.855647
			0.380108	26.2589	88.1072	2.02916	9.42733	0.856894
			0.379878	26.2874	88.1394	2.0313	9.44253	0.858144
			0.379649	26.315	88.1713	2.0334	9.45764	0.859398
			0.379419	26.3417	88.2028	2.03546	9.47266	0.860654
			0.37919	26.3674	88.2339	2.03748	9.48758	0.861914
			0.378962	26.3922	88.2646	2.03946	9.50242	0.863177
			0.378733	26.4161	88.2949	2.0414	9.51716	0.864443
			0.378505	26.439	88.3248	2.04331	9.5318	0.865712
			0.378277	26.4609	88.3542	2.04518	9.54635	0.866984
			0.37805	26.482	88.3832	2.04701	9.56081	0.868259
			0.377822	26.5021	88.4118	2.0488	9.57516	0.869536
			0.377595	26.5213	88.4399	2.05056	9.58942	0.870817
			0.377368	26.5395	88.4676	2.05228	9.60358	0.8721
			0.377142	26.5568	88.4948	2.05396	9.61764	0.873386
			0.376916	26.5732	88.5215	2.05561	9.6316	0.874675
			0.37669	26.5887	88.5478	2.05721	9.64545	0.875967
			0.376464	26.6033	88.5736	2.05878	9.65921	0.877261
			0.376239	26.6169	88.5989	2.06032	9.67286	0.878557
			0.376013	26.6297	88.6237	2.06181	9.68641	0.879856
			0.375789	26.6415	88.6481	2.06327	9.69985	0.881157
			0.375564	26.6524	88.6719	2.06469	9.71318	0.882461
			0.37534	26.6625	88.6952	2.06607	9.72641	0.883767
			0.375116	26.6716	88.718	2.06741	9.73954	0.885075
			0.374892	26.6798	88.7403	2.06872	9.75255	0.886385
			0.374668	26.6871	88.762	2.07056	9.76546	0.887697
			0.374445	26.7127	88.7833	2.07287	9.77826	0.889011
			0.374222	26.7385	88.8039	2.07515	9.79095	0.890328
			0.373999	26.7634	88.8241	2.07739	9.80352	0.891646
			0.373777	26.7875	88.8436	2.07959	9.81599	0.892966
			0.373554	26.8107	88.8627	2.08176	9.82835	0.894288
			0.373332	26.8331	88.8811	2.08389	9.84059	0.895611
			0.373111	26.8546	88.899	2.08597	9.85273	0.896936
			0.372889	26.8752	88.9164	2.08802	9.86475	0.898263
			0.372668	26.8951	88.9331	2.09003	9.88008	0.899591
			0.372447	26.914	88.9493	2.092	9.89658	0.900921
			0.372227	26.9322	88.9648	2.09393	9.913	0.902252
			0.372006	26.9495	88.9798	2.09581	9.92931	0.903584
			0.371786	26.966	88.9942	2.09766	9.94553	0.904918
			0.371566	26.9816	89.008	2.09946	9.96164	0.906253
			0.371347	26.9964	89.0212	2.10122	9.97766	0.907589
			0.371127	27.0104	89.0337	2.10294	9.99358	0.908927
			0.370908	27.0236	89.0457	2.10462	10.0094	0.910265
			0.370689	27.0359	89.057	2.10625	10.0251	0.911605
			0.370471	27.0474	89.0843	2.10783	10.0408	0.912945
			0.370253	27.0581	89.1213	2.10938	10.0563	0.914287
			0.370034	27.068	89.1578	2.11088	10.0717	0.915629
			0.369817	27.0771	89.1937	2.11233	10.087	0.916972
			0.369599	27.0854	89.229	2.11374	10.1022	0.918316
			0.369382	27.0929	89.2637	2.1151	10.1173	0.919661
			0.369165	27.0995	89.2979	2.11642	10.1324	0.921007
			0.368948	27.1054	89.3315	2.1177	10.1473	0.922353
			0.368732	27.1104	89.3645	2.11893	10.1621	0.923699
			0.368515	27.1147	89.397	2.12012	10.1768	0.925047
			0.368299	27.1182	89.4288	2.12126	10.1914	0.926394
			0.368083	27.1209	89.4601	2.12236	10.2059	0.927743
			0.367868	27.1227	89.4907	2.12341	10.2203	0.929091
			0.367653	27.1238	89.5208	2.12443	10.2346	0.93044
			0.367438	27.1241	89.5502	2.1254	10.2488	0.93179
			0.367223	27.1237	89.5791	2.12632	10.2629	0.93314
			0.367008	27.1224	89.6073	2.12721	10.2769	0.93449
			0.366794	27.1204	89.6349	2.12805	10.2908	0.93584
			0.36658	27.1175	89.6619	2.12886	10.3045	0.93719
			0.366366	27.1139	89.6883	2.12962	10.3182	0.938541
			0.366153	27.1096	89.714	2.13035	10.3318	0.939891
			0.36594	27.1044	89.7392	2.13104	10.3453	0.941242
			0.365727	27.0985	89.7637	2.13169	10.3586	0.942593
			0.365514	27.0918	89.7876	2.13231	10.3719	0.943943
			0.365301	27.0843	89.8108	2.13289	10.3851	0.945294
			0.365089	27.0895	89.8334	2.13343	10.3981	0.946644
			0.364877	27.1005	89.8554	2.13394	10.4111	0.947994
			0.364665	27.1109	89.8768	2.13442	10.4239	0.949344
			0.364454	27.1204	89.8975	2.13487	10.4367	0.950693
			0.364243	27.1293	89.9176	2.13528	10.4493	0.952043
			0.364032	27.1373	89.937	2.13567	10.4619	0.953391
			0.363821	27.1447	89.9558	2.13667	10.4743	0.95474
			0.36361	27.1512	89.974	2.13804	10.4867	0.956088
			0.3634	27.157	89.9915	2.13937	10.4989	0.957435
			0.36319	27.1621	90.0083	2.14068	10.5111	0.958782
			0.36298	27.1664	90.0246	2.14196	10.5231	0.960128
			0.362771	27.17	90.0402	2.14321	10.535	0.961474
			0.362561	27.1728	90.0551	2.14444	10.5469	0.962819
			0.362352	27.1748	90.0694	2.14564	10.5586	0.964163
			0.362143	27.1761	90.083	2.14682	10.5703	0.965506
			0.361935	27.1766	90.096	2.14798	10.5818	0.966848
			0.361726	27.1764	90.1084	2.14911	10.5932	0.96819
			0.361518	27.1755	90.1201	2.15022	10.6046	0.96953
			0.36131	27.1737	90.1311	2.15132	10.6158	0.97087
			0.361103	27.1713	90.1415	2.15239	10.627	0.972208
			0.360895	27.168	90.1513	2.15344	10.638	0.973545
			0.360688	27.164	90.1604	2.15448	10.649	0.974881
			0.360481	27.1593	90.1689	2.1555	10.6598	0.976216
			0.360274	27.1538	90.1767	2.1565	10.6706	0.97755
			0.360068	27.1475	90.1839	2.15749	10.6812	0.978882
			0.359862	27.1405	90.1904	2.15846	10.6918	0.980213
			0.359656	27.1327	90.1963	2.15942	10.7022	0.981542
			0.35945	27.1241	90.2016	2.16037	10.7126	0.98287
			0.359244	27.1148	90.2062	2.1613	10.7229	0.984197
			0.359039	27.1047	90.2102	2.16223	10.733	0.985522
			0.358834	27.0939	90.2135	2.16314	10.7431	0.986845
			0.358629	27.0822	90.2163	2.16405	10.7531	0.988167
			0.358425	27.0699	90.2183	2.16494	10.763	0.989487
			0.35822	27.0567	90.2198	2.16583	10.7728	0.990805
			0.358016	27.0428	90.2205	2.16671	10.7825	0.992121
			0.357812	27.0281	90.2207	2.16759	10.7921	0.993436
			0.357609	27.0126	90.2203	2.16846	10.8016	0.994749
			0.357405	26.9964	90.2192	2.16932	10.8111	0.996059
			0.357202	26.9793	90.2174	2.17019	10.8204	0.997368
			0.356999	26.9615	90.2151	2.17105	10.83	0.998675
			0.356796	26.943	90.2121	2.17191	10.8441	0.99998
			0.356594	26.9236	90.2085	2.17277	10.8582	1.00128
			0.356392	26.9035	90.2043	2.17363	10.8721	1.00258
			0.35619	26.8826	90.1995	2.1745	10.886	1.00388
			0.355988	26.8609	90.194	2.17536	10.8999	1.00518
			0.355786	26.8384	90.1879	2.17623	10.9136	1.00647
			0.355585	26.8151	90.1812	2.17711	10.9273	1.00776
			0.355384	26.791	90.1739	2.17798	10.9409	1.00905
			0.355183	26.7676	90.166	2.17887	10.9544	1.01034
			0.354982	26.7622	90.1575	2.17976	10.9678	1.01162
			0.354782	26.756	90.1484	2.18066	10.9812	1.0129
			0.354582	26.749	90.1386	2.18157	10.9945	1.01418
			0.354382	26.7412	90.1283	2.18249	11.0077	1.01546
			0.354182	26.7326	90.1173	2.18342	11.0208	1.01673
			0.353982	26.7232	90.1058	2.18436	11.0339	1.01801
			0.353783	26.713	90.0937	2.18531	11.0468	1.01928
			0.353584	26.7021	90.0809	2.18627	11.0597	1.02054
			0.353385	26.6903	90.0676	2.18725	11.0726	1.02181
			0.353186	26.6777	90.0537	2.18824	11.0853	1.02307
			0.352988	26.6644	90.059	2.18924	11.098	1.02432
			0.35279	26.6502	90.0722	2.19026	11.1106	1.02558
			0.352592	26.6352	90.0848	2.19129	11.1232	1.02683
			0.352394	26.6195	90.0968	2.19234	11.1356	1.02808
			0.352196	26.6029	90.1082	2.1934	11.148	1.02933
			0.351999	26.5855	90.1191	2.19447	11.1604	1.03057
			0.351802	26.5673	90.1294	2.19556	11.1726	1.03181
			0.351605	26.5483	90.1392	2.19667	11.1848	1.03305
			0.351409	26.5285	90.1484	2.19778	11.1969	1.03428
			0.351212	26.5078	90.1571	2.19892	11.209	1.03552
			0.351016	26.4864	90.1652	2.20019	11.2209	1.03674
			0.35082	26.4641	90.1727	2.20224	11.2328	1.03797
			0.350624	26.441	90.1797	2.20432	11.2447	1.03919
			0.350429	26.4171	90.1861	2.20641	11.2565	1.04041
			0.350233	26.3924	90.192	2.20852	11.2682	1.04163
			0.350038	26.3668	90.1973	2.21065	11.2798	1.04284
			0.349843	26.3404	90.2021	2.21279	11.2913	1.04405
			0.349649	26.3132	90.2064	2.21495	11.3028	1.04525
			0.349454	26.2852	90.2101	2.21712	11.3143	1.04646
			0.34926	26.2563	90.2132	2.21931	11.3256	1.04766
			0.349066	26.2266	90.2158	2.22151	11.3369	1.04885
			0.348872	26.1961	90.2179	2.22372	11.3482	1.05004
			0.348678	26.1648	90.2194	2.22594	11.3593	1.05123
			0.348485	26.1326	90.2204	2.22818	11.3704	1.05242
			0.348292	26.0996	90.2209	2.23042	11.3815	1.0536
			0.348099	26.0658	90.2208	2.23267	11.3924	1.05478
			0.347906	26.0311	90.2202	2.23493	11.4033	1.05595
			0.347714	25.9956	90.219	2.23719	11.4142	1.05713
			0.347521	25.9593	90.2173	2.23946	11.425	1.05829
			0.347329	25.9221	90.2151	2.24173	11.4357	1.05946
			0.347137	25.8841	90.2123	2.244	11.4463	1.06062
			0.346946	25.8452	90.2091	2.24627	11.4569	1.06178
			0.346754	25.8056	90.2052	2.24855	11.4674	1.06293
			0.346563	25.7651	90.2009	2.25081	11.4779	1.06408
			0.346372	25.7341	90.196	2.25308	11.4883	1.06544
			0.346181	25.7122	90.1906	2.25533	11.4986	1.06684
			0.34599	25.6895	90.1847	2.25758	11.5089	1.06825
			0.3458	25.6852	90.1783	2.25983	11.5191	1.06965
			0.34561	25.7109	90.1713	2.26205	11.5293	1.07104
			0.34542	25.7366	90.1639	2.26427	11.5393	1.07244
			0.34523	25.7622	90.1559	2.26647	11.5494	1.07383
			0.34504	25.7878	90.1473	2.26866	11.5593	1.07522
			0.344851	25.8132	90.1383	2.27083	11.5692	1.07661
			0.344662	25.8386	90.1287	2.27297	11.5791	1.07799
			0.344473	25.8725	90.1187	2.2751	11.5889	1.07937
			0.344284	25.9066	90.1081	2.2772	11.5986	1.08075
			0.344096	25.9407	90.097	2.27928	11.6082	1.08213
			0.343907	25.9748	90.0854	2.28133	11.6178	1.0835
			0.343719	26.0088	90.0732	2.28336	11.6274	1.08487
			0.343531	26.0427	90.0606	2.28535	11.6369	1.08624
			0.343343	26.0766	90.0475	2.28731	11.6463	1.08761
			0.343156	26.1105	90.0338	2.28924	11.6556	1.08897
			0.342969	26.1442	90.0196	2.29113	11.6649	1.09033
			0.342782	26.178	90.005	2.29298	11.6742	1.09169
			0.342595	26.2116	89.9898	2.2948	11.6833	1.09304
			0.342408	26.2452	89.9741	2.29658	11.6924	1.09439
			0.342221	26.2788	89.9579	2.29831	11.7015	1.09574
			0.342035	26.3123	89.9412	2.3	11.7105	1.09709
			0.341849	26.3457	89.924	2.30165	11.7194	1.09843
			0.341663	26.3791	89.9063	2.30325	11.7283	1.09977
			0.341477	26.4124	89.8881	2.3048	11.7371	1.10111
			0.341292	26.4456	89.8694	2.3063	11.7458	1.10244
			0.341107	26.4787	89.8502	2.30776	11.7545	1.10378
			0.340922	26.5118	89.8305	2.30916	11.7632	1.10511
			0.340737	26.5448	89.8104	2.31051	11.7717	1.10643
			0.340552	26.5778	89.7897	2.3118	11.7802	1.10776
			0.340368	26.6107	89.7685	2.31304	11.7887	1.10908
			0.340183	26.6435	89.7468	2.31423	11.7998	1.1104
			0.339999	26.6762	89.7246	2.31535	11.8134	1.11172
			0.339815	26.7088	89.702	2.31642	11.8269	1.11303
			0.339632	26.7414	89.6788	2.31744	11.8403	1.11434
			0.339448	26.7739	89.6552	2.31839	11.8537	1.11565
			0.339265	26.8063	89.6311	2.31928	11.8671	1.11696
			0.339082	26.8386	89.6065	2.32011	11.8804	1.11826
			0.338899	26.8708	89.5814	2.32088	11.8937	1.11957
			0.338716	26.903	89.5558	2.32159	11.9069	1.12087
			0.338534	26.9351	89.5297	2.32224	11.9201	1.12216
			0.338351	26.967	89.5032	2.3233	11.9332	1.12346
			0.338169	26.9989	89.4761	2.32509	11.9463	1.12475
			0.337987	27.0307	89.4486	2.32682	11.9593	1.12604
			0.337806	27.0624	89.4206	2.32849	11.9722	1.12733
			0.337624	27.094	89.3922	2.3301	11.9852	1.12861
			0.337443	27.1255	89.3632	2.33165	11.998	1.1299
			0.337262	27.1569	89.3338	2.33314	12.0108	1.13118
			0.337081	27.1883	89.3281	2.33457	12.0236	1.13245
			0.3369	27.2195	89.3253	2.33594	12.0363	1.13373
			0.336719	27.2506	89.3219	2.33724	12.049	1.13501
			0.336539	27.2816	89.3181	2.33849	12.0616	1.13628
			0.336359	27.3125	89.3139	2.33967	12.0741	1.13755
			0.336179	27.3433	89.3091	2.34079	12.0866	1.13881
			0.335999	27.374	89.3039	2.34186	12.0991	1.14008
			0.33582	27.4045	89.2983	2.34286	12.1115	1.14134
			0.33564	27.435	89.2921	2.3438	12.1238	1.1426
			0.335461	27.4653	89.2855	2.34469	12.1361	1.14386
			0.335282	27.4956	89.2785	2.34551	12.1483	1.14512
			0.335103	27.5257	89.271	2.34628	12.1684	1.14637
			0.334925	27.5557	89.263	2.34699	12.1918	1.14763
			0.334746	27.5855	89.2546	2.34764	12.215	1.14888
			0.334568	27.6153	89.2457	2.34823	12.2381	1.15013
			0.33439	27.6449	89.2364	2.34877	12.261	1.15137
			0.334212	27.6744	89.2266	2.34925	12.2839	1.15262
			0.334034	27.7038	89.2163	2.34968	12.3066	1.15386
			0.333857	27.733	89.2056	2.35006	12.3292	1.1551
			0.33368	27.7621	89.1945	2.35038	12.3517	1.15634
			0.333502	27.7911	89.1829	2.35065	12.3741	1.15757
			0.333325	27.8199	89.1708	2.35087	12.3963	1.15881
			0.333149	27.8486	89.1584	2.35104	12.4184	1.16004
			0.332972	27.8772	89.1454	2.35116	12.4404	1.16127
			0.332796	27.9056	89.1321	2.35123	12.4623	1.1625
			0.33262	27.9338	89.1182	2.35126	12.484	1.16372
			0.332444	27.962	89.104	2.35124	12.5056	1.16495
			0.332268	27.9899	89.0893	2.35117	12.5271	1.16617
			0.332092	28.0177	89.0742	2.35105	12.5485	1.16739
			0.331917	28.0454	89.0586	2.3509	12.5697	1.16861
			0.331742	28.0729	89.0426	2.3507	12.5908	1.16982
			0.331567	28.1003	89.0262	2.35045	12.6117	1.17104
			0.331392	28.1275	89.0093	2.35017	12.6325	1.17225
			0.331217	28.1545	88.992	2.34984	12.6532	1.17346
			0.331042	28.1814	88.9743	2.34948	12.6737	1.17466
			0.330868	28.2081	88.9562	2.34907	12.6942	1.17587
			0.330694	28.2346	88.9376	2.34863	12.7144	1.17707
			0.33052	28.261	88.9186	2.34815	12.7345	1.17827
			0.330346	28.2872	88.8992	2.34763	12.7545	1.17947
			0.330173	28.3132	88.8794	2.34707	12.7744	1.18067
			0.329999	28.3391	88.8592	2.34648	12.7941	1.18186
			0.329826	28.3648	88.8385	2.34586	12.8137	1.18306
			0.329653	28.3903	88.8175	2.34519	12.8331	1.18425
			0.32948	28.4156	88.796	2.3445	12.8523	1.18544
			0.329307	28.4407	88.7741	2.34377	12.8715	1.18662
			0.329135	28.4657	88.7518	2.34301	12.8904	1.18781
			0.328963	28.4904	88.7292	2.34221	12.9093	1.18899
			0.32879	28.515	88.7061	2.34138	12.9279	1.19017
			0.328618	28.5394	88.6826	2.34052	12.9465	1.19134
			0.328447	28.5635	88.6587	2.33963	12.9648	1.19252
			0.328275	28.5875	88.6344	2.3387	12.9831	1.19369
			0.328104	28.6113	88.6097	2.33775	13.0011	1.19486
			0.327932	28.6349	88.5847	2.33676	13.0191	1.19603
			0.327761	28.6583	88.5592	2.33574	13.0368	1.19719
			0.32759	28.6815	88.5334	2.3347	13.0544	1.19836
			0.32742	28.7045	88.5071	2.33362	13.0719	1.19952
			0.327249	28.7273	88.4805	2.33251	13.0891	1.20067
			0.327079	28.7498	88.4535	2.33137	13.1063	1.20183
			0.326909	28.7722	88.4261	2.33021	13.1232	1.20298
			0.326739	28.7944	88.3984	2.32933	13.14	1.20413
			0.326569	28.8366	88.3703	2.32915	13.1567	1.20528
			0.326399	28.8854	88.3418	2.32894	13.1731	1.20643
			0.32623	28.934	88.3129	2.32869	13.1894	1.20757
			0.32606	28.9822	88.2836	2.32841	13.2056	1.20871
			0.325891	29.0301	88.254	2.3281	13.2215	1.20985
			0.325722	29.0778	88.2241	2.32776	13.2373	1.21098
			0.325554	29.1251	88.1937	2.32738	13.253	1.21212
			0.325385	29.1721	88.163	2.32697	13.27	1.21325
			0.325217	29.2188	88.132	2.32653	13.2937	1.21438
			0.325048	29.2652	88.1006	2.32606	13.3173	1.2155
			0.32488	29.3113	88.0688	2.32555	13.3408	1.21662
			0.324712	29.3571	88.0367	2.32502	13.3641	1.21774
			0.324545	29.4025	88.0042	2.32446	13.3873	1.21886
			0.324377	29.4476	87.9714	2.32386	13.4103	1.21998
			0.32421	29.4923	87.9382	2.32324	13.4332	1.22109
			0.324043	29.5368	87.9047	2.32259	13.4559	1.2222
			0.323876	29.5809	87.8709	2.32191	13.4785	1.2233
			0.323709	29.6246	87.8367	2.3212	13.501	1.22441
			0.323542	29.6681	87.8022	2.32047	13.5233	1.22551
			0.323375	29.7111	87.7673	2.31971	13.5454	1.22661
			0.323209	29.7539	87.7321	2.31893	13.5674	1.22771
			0.323043	29.7963	87.6966	2.31812	13.5892	1.2288
			0.322877	29.8383	87.6608	2.31729	13.6109	1.22989
			0.322711	29.88	87.6289	2.31643	13.6324	1.23098
			0.322545	29.9213	87.6184	2.31556	13.6537	1.23207
			0.32238	29.9622	87.6075	2.31466	13.6749	1.23315
			0.322215	30.0029	87.5964	2.31375	13.696	1.23423
			0.322049	30.0431	87.5849	2.31281	13.7169	1.23531
			0.321884	30.083	87.573	2.31186	13.7376	1.23638
			0.32172	30.1225	87.5609	2.31089	13.7582	1.23746
			0.321555	30.1616	87.5484	2.30991	13.7786	1.23853
			0.321391	30.2004	87.5356	2.30891	13.7988	1.23959
			0.321226	30.2442	87.5225	2.30791	13.8189	1.24066
			0.321062	30.3	87.509	2.30689	13.8388	1.24172
			0.320898	30.3555	87.4953	2.30586	13.8585	1.24278
			0.320734	30.4107	87.4812	2.30482	13.8781	1.24384
			0.320571	30.4656	87.4668	2.30377	13.8975	1.24489
			0.320407	30.5201	87.4521	2.30272	13.9168	1.24595
			0.320244	30.5744	87.4371	2.30166	13.9358	1.247
			0.320081	30.6283	87.4218	2.30061	13.9547	1.24804
			0.319918	30.6819	87.4062	2.29955	13.9735	1.24909
			0.319755	30.7352	87.3903	2.29848	13.992	1.25013
			0.319592	30.7881	87.374	2.29743	14.0104	1.25117
			0.31943	30.8407	87.3575	2.29637	14.0286	1.25221
			0.319268	30.893	87.3407	2.29532	14.0467	1.25324
			0.319105	30.945	87.3236	2.29427	14.0646	1.25428
			0.318943	30.9966	87.3061	2.29323	14.0823	1.25531
			0.318782	31.0479	87.2884	2.2922	14.0998	1.25633
			0.31862	31.0989	87.2704	2.29118	14.1171	1.25736
			0.318458	31.1495	87.2521	2.29017	14.1343	1.25838
			0.318297	31.1998	87.2335	2.28917	14.1513	1.2594
			0.318136	31.2497	87.2147	2.28818	14.1681	1.26042
			0.317975	31.2993	87.1955	2.28722	14.1848	1.26144
			0.317814	31.3486	87.176	2.28626	14.2012	1.26245
			0.317653	31.3975	87.1563	2.28533	14.2175	1.26346
			0.317493	31.446	87.1363	2.28442	14.2336	1.26447
			0.317333	31.4942	87.116	2.28353	14.2496	1.26548
			0.317172	31.5421	87.0954	2.28265	14.2653	1.26648
			0.317012	31.5896	87.0745	2.28181	14.2809	1.26748
			0.316853	31.6368	87.0534	2.28099	14.2963	1.26848
			0.316693	31.6836	87.032	2.28019	14.3115	1.26948
			0.316533	31.73	87.0103	2.27942	14.3265	1.27048
			0.316374	31.7761	86.9884	2.27868	14.3413	1.27147
			0.316215	31.8219	86.9661	2.27797	14.356	1.27246
			0.316056	31.8672	86.9436	2.27729	14.3704	1.27345
			0.315897	31.9123	86.9209	2.27664	14.3847	1.27444
			0.315738	31.9569	86.8978	2.27602	14.3988	1.27542
			0.315579	32.0012	86.8745	2.27544	14.4128	1.27641
			0.315421	32.0452	86.851	2.27489	14.4265	1.27739
			0.315263	32.0887	86.8271	2.27438	14.44	1.27836
			0.315105	32.132	86.803	2.27391	14.4534	1.27934
			0.314947	32.1748	86.7787	2.27347	14.4666	1.28031
			0.314789	32.2173	86.7541	2.27307	14.4796	1.28129
			0.314631	32.2594	86.7292	2.27271	14.4924	1.28226
[truncated: 13,003 more rows]

## Sheet: N wave
			2016-09-12 19:44:30	2016-09-12 20:32:50	2016-09-12 20:34:22	2016-09-19 20:33:58	2016-09-21 11:53:54
			ML 5.1	ML 5.8	ML 3.6	ML 4.5	ML 3.5
		NS	9.12 EQ#1	9.12 EQ#2	9.12 EQ#3	9.12 EQ#4	9.12 EQ#5
		time	Acceleration (Gal)	Acceleration (Gal)	Acceleration (Gal)	Acceleration (Gal)	Acceleration (Gal)
		0	-0.0029727	0.00265979	-0.156145	-0.00312916	0.000625832
		0.01	0.000312916	-0.00125166	-0.228272	0.000625832	0.00109521
		0.02	0.000938748	0.00125166	-0.316358	0.000625832	0.000156458
		0.03	0.00203395	0.00140812	-0.353282	-0.00453728	-0.00328562
		0.04	0.00500666	-0.00172104	-0.460456	-0.00453728	-0.00672769
		0.05	0.00344208	-0.00078229	-0.368302	-0.00203395	-0.00469374
		0.06	0.00234687	0.00203395	-0.176015	-0.00469374	0.00250333
		0.07	-0.00422437	0.00641478	-0.175389	-0.0029727	0.00422437
		0.08	-0.0097004	-0.000312916	-0.245483	0.00391145	0.00563249
		0.09	-0.00328562	-0.00500666	-0.228272	0.00375499	0.00547603
		0.1	0.00312916	-0.00109521	-0.137996	-0.000625832	0.00281624
		0.11	0.00641478	0.00250333	-0.137214	0.00359853	0.00328562
		0.12	0.0059454	0.00281624	-0.129391	0.00531957	0.000312916
		0.13	0.00265979	-0.00250333	-0.0786984	0	-0.0048502
		0.14	-0.000469374	-0.000938748	-0.0416178	0.00344208	-0.00860519
		0.15	-0.00078229	0.00156458	-0.0190879	0.00704061	-0.00500666
		0.16	0.00375499	0.00281624	-0.0824534	0.00140812	0.000312916
		0.17	0.00531957	-0.00234687	-0.146758	-0.000938748	-0.000312916
		0.18	0.00391145	0.00125166	-0.101541	0.00234687	0.000312916
		0.19	0.00250333	0.00531957	-0.0353595	0.00219041	-0.00156458
		0.2	0.00078229	0	-0.0567943	-0.00531957	-0.0029727
		0.21	0.00156458	0.000312916	-0.106079	-0.00641478	-0.00281624
		0.22	0.00312916	0.00234687	-0.0974733	-0.00156458	-0.00453728
		0.23	0.00453728	0.00563249	-0.031761	-0.000469374	-0.00469374
		0.24	0.0048502	-0.00344208	0.0367676	-0.00156458	-0.00156458
		0.25	0.00219041	-0.00453728	0.0369241	0.00078229	0.000469374
		0.26	0.00140812	-0.00078229	-0.0513182	-0.000625832	-0.00422437
		0.27	0.000312916	0.00125166	-0.0893375	-0.00234687	-0.00438082
		0.28	-0.000312916	-0.0029727	-0.0491278	-0.000469374	-0.00172104
		0.29	0.00265979	-0.00172104	-0.1078	-0.00156458	0.00219041
		0.3	0.00391145	-0.00109521	-0.0591411	0.000625832	0.00469374
		0.31	0.00140812	-0.00265979	0.089494	0.0048502	0.00203395
		0.32	-0.00219041	-0.00344208	0.022217	0.00453728	-0.00219041
		0.33	-0.00500666	-0.00078229	-0.116248	-0.00140812	-0.00406791
		0.34	-0.00735353	0.00860519	-0.17977	-0.00125166	-0.00203395
		0.35	-0.00923102	0.0059454	-0.246734	0.0048502	-0.00140812
		0.36	-0.00719707	0.000625832	-0.186341	0.00422437	-0.00078229
		0.37	-0.000156458	-0.00312916	-0.0118908	0.00265979	-0.000625832
		0.38	0.000156458	0.00422437	-0.00265979	-0.00078229	0.000625832
		0.39	-0.00140812	0.00109521	-0.0258156	-0.00234687	-0.00109521
		0.4	0.00203395	-0.00860519	0.0145506	-0.00234687	-0.00156458
		0.41	0.00234687	-0.00406791	0.00156458	0.000469374	-0.000938748
		0.42	0.00234687	0.00281624	-0.0380193	-0.000625832	0.000312916
		0.43	-0.000312916	0.00250333	-0.00688415	-0.00172104	0.00156458
		0.44	-0.00281624	-0.00359853	0.0128296	-0.00125166	0.00344208
		0.45	-0.0048502	-0.00359853	0.0176798	0.000156458	0.00344208
		0.46	-0.00438082	0.00156458	0.115153	0.00547603	0.00125166
		0.47	0.000156458	-0.00563249	0.252523	0.00359853	0.00281624
		0.48	-0.00344208	-0.00797936	0.348276	0.00140812	0.000469374
		0.49	-0.00625832	-0.00078229	0.368928	-0.00109521	0.000156458
		0.5	-0.000625832	0.00438082	0.331691	0.00109521	0.00109521
		0.51	0.00265979	0	0.350779	0.00250333	-0.000469374
		0.52	-0.00125166	-0.00469374	0.296331	0.00516311	-0.00876165
		0.53	-0.00125166	-0.00203395	0.138622	-0.000625832	-0.0153329
		0.54	-0.00406791	-0.00219041	0.226238	-0.00406791	-0.0115779
		0.55	-0.00844873	0.00078229	0.270359	0.000469374	-0.00531957
		0.56	-0.00422437	0.000312916	0.203395	0.000469374	-0.000469374
		0.57	-0.000625832	-0.000156458	0.264258	0.00203395	0.00250333
		0.58	-0.000625832	0.00453728	0.151608	0.00406791	0.00312916
		0.59	0.00156458	0.00250333	0.0758821	0.00375499	-0.0018775
		0.6	0.00391145	-0.00391145	0.152234	-0.00312916	-0.00078229
		0.61	0.00156458	-0.00172104	0.17758	-0.00281624	0.00140812
		0.62	-0.00250333	0.00453728	0.174451	0.000312916	0.00156458
		0.63	-0.00438082	0.000312916	-0.0388016	-0.000625832	0.00578895
		0.64	-0.00359853	-0.00719707	-0.202144	-0.00219041	0.00891811
		0.65	-0.00250333	-0.00109521	-0.208089	0.00375499	0.00641478
		0.66	0	0.00453728	-0.0416178	-0.000625832	0.00203395
		0.67	-0.00109521	-0.000156458	0.0212783	-0.00531957	-0.00109521
		0.68	-0.0048502	-0.00516311	-0.00547603	-0.000625832	-0.00375499
		0.69	-0.00797936	0.00125166	0.033482	0.00234687	-0.00453728
		0.7	-0.00610186	0.00078229	-0.0483455	0.00453728	-0.00625832
		0.71	0.000625832	-0.00375499	-0.0212783	0.000625832	-0.00281624
		0.72	0.00156458	-0.00359853	-0.059767	0.00312916	-0.0029727
		0.73	-0.000625832	0.00312916	-0.0618009	-0.00312916	-0.00359853
		0.74	-0.00359853	0.0029727	0.0206525	-0.00344208	0
		0.75	-0.00876165	-0.00250333	0.0635219	0.00453728	0.00265979
		0.76	-0.00406791	-0.00203395	0.101228	0.00531957	0.00312916
		0.77	0.000312916	0.00140812	0.108269	0.0029727	0.00125166
		0.78	-0.000938748	0.00328562	0.130642	0.00375499	0.00156458
		0.79	-0.000312916	-0.00391145	0.20981	0.00578895	0.00109521
		0.8	-0.0018775	-0.00704061	0.240163	0.00234687	0.000312916
		0.81	-0.00328562	-0.00265979	0.194477	0.00359853	0.0018775
		0.82	-0.00281624	0.00156458	0.156145	0.00500666	0.00265979
		0.83	-0.00156458	-0.00438082	0.203552	0.00219041	0.0048502
		0.84	-0.00172104	0.000469374	0.270985	-0.00312916	0.00344208
		0.85	-0.00234687	0.00516311	0.235	-0.000938748	-0.000156458
		0.86	-0.000312916	0.00453728	0.213096	0.000469374	0.000938748
		0.87	0.000469374	-0.00156458	0.220762	-0.00140812	-0.000469374
		0.88	-0.00234687	-0.0018775	0.304624	-0.000312916	-0.000625832
		0.89	0.00109521	0.00672769	0.413518	0	-0.00250333
		0.9	0.00078229	0.00547603	0.347806	-0.0029727	0.00156458
		0.91	-0.00328562	-0.00203395	0.242197	0.000938748	0.00281624
		0.92	-0.00140812	-0.000469374	0.218259	0.00359853	-0.000156458
		0.93	0.00265979	0.00719707	0.176328	-0.00125166	-0.000312916
		0.94	-0.00203395	0.00438082	0.1599	0.00125166	-0.000469374
		0.95	-0.00672769	0.00140812	0.292889	0.00328562	0.00328562
		0.96	-0.0018775	0.00203395	0.246578	-0.000469374	0.00516311
		0.97	0.00359853	0.00641478	0.0755692	0.000625832	0.00688415
		0.98	-0.000312916	0.00234687	0.19964	0.00156458	0.00704061
		0.99	-0.00688415	0.0029727	0.356568	0.0029727	0.00422437
		1	-0.00250333	0.00203395	0.457014	0.00140812	0.00250333
		1.01	0.00109521	0.00265979	0.364704	0.00125166	0.0048502
		1.02	0.000156458	0.00250333	0.171322	0.00375499	0.0018775
		1.03	0.000312916	-0.00109521	0.0902763	0.00172104	-0.00109521
		1.04	0.00125166	0.00172104	0.115779	-0.000938748	0.00078229
		1.05	0.000156458	0.00391145	0.0696238	-0.00453728	0.00281624
		1.06	-0.00219041	0.00172104	-0.0458422	0.00500666	-0.000469374
		1.07	-0.00156458	-0.00610186	0.00359853	0.00469374	-0.00672769
		1.08	-0.00156458	-0.00531957	0.0240945	0.00469374	-0.00735353
		1.09	-0.00453728	-0.00281624	-0.0400532	0.00234687	-0.0018775
		1.1	-0.00265979	-0.00219041	-0.161465	-0.00500666	-0.00140812
		1.11	-0.00078229	-0.00704061	-0.273489	-0.00547603	0.00406791
		1.12	-0.000469374	-0.00391145	-0.452007	-0.000938748	0.0115779
		1.13	0.00156458	0.0029727	-0.498006	0.00312916	0.00735353
		1.14	0.00078229	0.00265979	-0.383009	0.00281624	0.0029727
		1.15	-0.00453728	-0.00156458	-0.333725	0.00657124	-0.00312916
		1.16	-0.00203395	0.00125166	-0.407573	0.00312916	-0.00265979
		1.17	0.000938748	0.0059454	-0.490965	0.00234687	0.000625832
		1.18	0.00219041	0.000469374	-0.47751	0.00625832	0.00469374
		1.19	0.00344208	-0.00078229	-0.536025	0.0103262	0.00453728
		1.2	0.0048502	-0.000625832	-0.53759	0.00359853	0.00156458
		1.21	0.00719707	0.00391145	-0.578582	0.00125166	0.00265979
		1.22	0.00078229	-0.00140812	-0.521005	0.0048502	0.00203395
		1.23	-0.00312916	-0.00250333	-0.431042	0.00672769	0.00109521
		1.24	0.00109521	0.00250333	-0.464993	0.00219041	-0.00281624
		1.25	0.0029727	0.00219041	-0.406165	-0.00750998	-0.00766644
		1.26	-0.000312916	-0.00156458	-0.306188	0.000312916	-0.0123602
		1.27	-0.000625832	-0.00813582	-0.166315	0.000938748	-0.0059454
		1.28	-0.00219041	-0.00422437	-0.148166	-0.00610186	0.00359853
		1.29	0.000156458	0.00125166	-0.223109	0.00156458	0.0059454
		1.3	0.00422437	-0.0018775	-0.311508	-0.00406791	0.00312916
		1.31	0.00547603	-0.00156458	-0.259564	-0.00250333	-0.00265979
		1.32	0.00172104	0.00657124	-0.18775	-0.00172104	-0.000625832
		1.33	-0.00172104	0.00312916	-0.282876	-0.00078229	0.00422437
		1.34	-0.00312916	-0.00359853	-0.350935	0.0048502	0.00469374
		1.35	-0.00453728	-0.0029727	-0.411485	-0.00203395	0.00281624
		1.36	-0.00078229	0.00375499	-0.373465	0.00469374	0.000938748
		1.37	0.00359853	0.00203395	-0.247986	0.000625832	-0.000469374
		1.38	0.0048502	0.000312916	-0.164281	0.00125166	0.00219041
		1.39	0.00219041	0.00140812	-0.143159	0.00234687	-0.0018775
		1.4	0.00453728	0.00109521	-0.222483	-0.00359853	-0.00610186
		1.41	0.0029727	-0.00375499	-0.325746	0.00203395	-0.0097004
		1.42	-0.00125166	-0.00766644	-0.434953	0.00375499	-0.00547603
		1.43	-0.000469374	-0.00312916	-0.424158	-0.00140812	0.00500666
		1.44	0.0018775	-0.00156458	-0.368302	-0.00328562	0.00578895
		1.45	0.00109521	-0.00156458	-0.346867	-0.00657124	0.00547603
		1.46	-0.000312916	-0.00547603	-0.267387	0	-0.000156458
		1.47	0.00156458	-0.00391145	-0.203239	0.00312916	-0.00250333
		1.48	0.00109521	0.00265979	-0.160682	0.0029727	0.00140812
		1.49	0.0018775	0.0029727	-0.227021	0.0018775	-0.00125166
		1.5	0.00359853	-0.00531957	-0.252836	-0.00406791	-0.00938748
		1.51	0.00312916	-0.00657124	-0.32731	0.000312916	-0.0107956
		1.52	0.00406791	0.00156458	-0.361887	0.000625832	-0.00750998
		1.53	0.00422437	0.00688415	-0.191818	0.0029727	-0.00281624
		1.54	-0.000625832	-0.000156458	-0.00422437	-0.000156458	0.00125166
		1.55	-0.00172104	-0.00140812	0.111555	0.00250333	0.00203395
		1.56	-0.00250333	0.0029727	0.108425	0.00359853	-0.000156458
		1.57	-0.00453728	0.00078229	0.0758821	0.00109521	-0.00219041
		1.58	-0.00265979	-0.00578895	0.103575	0.000156458	-0.000469374
		1.59	-0.000938748	-0.00078229	0.221857	-0.00265979	-0.000469374
		1.6	0.000469374	0.00516311	0.232653	-0.00469374	-0.00156458
		1.61	-0.000156458	-0.00250333	0.0888681	-0.00578895	0
		1.62	0.00406791	-0.00234687	-0.0625832	-0.0029727	0.0018775
		1.63	0.00391145	0.000938748	-0.0553861	-0.000938748	0.00312916
		1.64	0.00140812	0.00219041	0.213878	-0.00578895	0.00250333
		1.65	0.00250333	-0.000312916	0.395056	-0.00704061	0.000156458
		1.66	0.000312916	-0.00406791	0.419464	-0.000469374	-0.00328562
		1.67	0.00078229	-0.0078229	0.483142	-0.00281624	-0.0104827
		1.68	0.00078229	-0.00391145	0.461708	-0.0018775	-0.0117343
		1.69	-0.000625832	-0.00109521	0.345616	-0.0059454	-0.00766644
		1.7	0.00125166	-0.00203395	0.190096	-0.00578895	-0.00312916
		1.71	0.00547603	-0.000938748	0.0384887	-0.00406791	-0.00203395
		1.72	-0.000469374	0.00531957	-0.039271	-0.00625832	-0.00375499
		1.73	-0.0018775	0.00453728	0.0330126	-0.00422437	-0.00234687
		1.74	0.000625832	-0.00422437	0.126731	-0.0059454	-0.00265979
		1.75	-0.00140812	-0.00125166	0.177736	-0.0059454	-0.00203395
		1.76	0.000312916	0.00438082	0.118282	-0.00203395	0.00219041
		1.77	0.00156458	-0.00078229	0.000156458	-0.00219041	0.00844873
		1.78	0.00312916	-0.00375499	-0.0907456	-0.00265979	0.0151764
		1.79	0.00078229	0.00078229	-0.136275	-0.00156458	0.0106391
		1.8	0.000469374	0.00203395	-0.160213	0.00156458	0
		1.81	-0.000156458	0.000469374	-0.285536	0.00672769	-0.00359853
		1.82	-0.00359853	0.000312916	-0.283189	0.000312916	-0.00453728
		1.83	-0.00250333	0.00172104	-0.21247	-0.00281624	-0.00234687
		1.84	-0.00140812	0.00234687	-0.246734	-0.00704061	-0.0029727
		1.85	-0.000938748	-0.00140812	-0.278495	-0.00641478	-0.00813582
		1.86	0.00312916	-0.00641478	-0.194477	-0.00156458	-0.00907456
		1.87	0.00531957	0.00078229	-0.213252	0.00250333	-0.00923102
		1.88	0.00172104	0.00422437	-0.275835	0.00375499	-0.0029727
		1.89	-0.00500666	-0.000156458	-0.225612	-0.0018775	0.000625832
		1.9	-0.00453728	-0.00547603	-0.277244	0.00172104	0.00109521
		1.91	-0.000156458	-0.00344208	-0.311821	-0.000625832	0.00688415
		1.92	0.00328562	-0.000625832	-0.331222	-0.00516311	0.00453728
		1.93	0.000625832	-0.00406791	-0.200266	-0.00750998	-0.00078229
		1.94	-0.000312916	-0.00140812	-0.103106	-0.00453728	-0.00719707
		1.95	-0.00281624	0.00265979	-0.0801065	0.00125166	-0.00766644
		1.96	-0.00406791	0.00281624	0.0980992	-0.00172104	-0.00219041
		1.97	0.00203395	-0.00391145	0.172886	-0.00344208	-0.000625832
		1.98	0.00281624	-0.00688415	0.232184	-0.00500666	0.00281624
		1.99	0.00125166	0.00156458	0.191505	-0.00766644	0.00078229
		2	-0.00344208	0.0048502	0.152234	-0.00750998	-0.00406791
		2.01	-0.0029727	-0.00140812	0.176485	-0.000469374	-0.00422437
		2.02	-0.00469374	-0.00281624	0.303216	0.00359853	-0.00516311
		2.03	-0.00281624	0.00328562	0.46249	0.000156458	-0.00359853
		2.04	-0.00250333	0.00250333	0.51725	-0.000938748	-0.00672769
		2.05	-0.000938748	-0.00219041	0.551671	-0.000469374	-0.00891811
		2.06	0.00140812	0.000469374	0.52742	0.00172104	-0.00563249
		2.07	0.00125166	0.000312916	0.453415	0.000938748	-0.00469374
		2.08	0.000625832	-0.00375499	0.309161	-0.000156458	-0.00344208
		2.09	-0.00375499	-0.00453728	0.225456	-0.00391145	0.00203395
		2.1	-0.00281624	-0.00281624	0.287257	-0.00281624	0.00704061
		2.11	-0.00265979	0.00156458	0.392084	0.00438082	0.00813582
		2.12	-0.00328562	0.000469374	0.444028	0.00125166	0.0128296
		2.13	-0.00281624	-0.00265979	0.50974	-0.00172104	0.0117343
		2.14	-0.00469374	-0.000938748	0.482829	0.000156458	0.0059454
		2.15	-0.00359853	0.00250333	0.485802	-0.00203395	0.000469374
		2.16	-0.00125166	0.00547603	0.464524	0.00078229	-0.00219041
		2.17	-0.00250333	-0.00234687	0.408512	0.00328562	-0.00328562
		2.18	0.00140812	-0.00453728	0.342174	0.00078229	-0.00578895
		2.19	0.000312916	0.0029727	0.301807	-0.00406791	-0.00657124
		2.2	0.000625832	0.0029727	0.339201	-0.00500666	-0.00657124
		2.21	0.000469374	-0.00172104	0.270829	-0.000156458	-0.00453728
		2.22	-0.000938748	-0.00265979	0.19479	-0.00438082	-0.00219041
		2.23	-0.00109521	0.00391145	0.171634	-0.00125166	-0.000156458
		2.24	-0.0018775	0.00156458	0.232653	0.00406791	0.00234687
		2.25	-0.00406791	-0.00109521	0.363295	0.00516311	0.000469374
		2.26	-0.00109521	0.00125166	0.408042	0.0018775	0.00109521
		2.27	0.00281624	0	0.333568	0.0018775	0.00250333
		2.28	0.000938748	-0.00610186	0.312134	0.00406791	-0.00265979
		2.29	-0.00172104	-0.00938748	0.278652	0.00328562	-0.00156458
		2.3	-0.00265979	-0.00344208	0.35735	0.00156458	0.00391145
		2.31	0.00250333	0.00140812	0.446531	-0.00172104	0.00876165
		2.32	0.00234687	-0.00078229	0.397873	0.00172104	0.00797936
		2.33	-0.00140812	-0.000938748	0.308692	0.00563249	-0.000469374
		2.34	-0.00281624	0.00328562	0.257999	0.00750998	-0.00172104
		2.35	-0.00172104	-0.000156458	0.242353	0.00281624	0.00219041
		2.36	-0.00203395	-0.00140812	0.254401	0.00312916	0.00250333
		2.37	-0.000938748	-0.00234687	0.23281	0.00375499	-0.00140812
		2.38	-0.00140812	-0.00125166	0.0600799	-0.000938748	-0.00359853
		2.39	-0.0018775	-0.000625832	-0.048502	-0.00453728	-0.00234687
		2.4	-0.00203395	0.00125166	-0.13033	-0.00328562	-0.000938748
		2.41	0	-0.00203395	-0.138935	0	-0.000938748
		2.42	0	-0.0048502	-0.121255	0.00610186	-0.00406791
		2.43	-0.00078229	0.00156458	-0.137527	0.00610186	-0.00657124
		2.44	-0.00125166	-0.00203395	-0.103419	0.000938748	0.000312916
		2.45	-0.00109521	-0.0059454	-0.0852696	0.00359853	0.0103262
		2.46	0.00250333	-0.00078229	-0.0729094	0.00406791	0.00891811
		2.47	0.00578895	0.00422437	-0.134554	0.00219041	0.00469374
		2.48	0.00766644	0.00203395	-0.158335	-0.000312916	0.00172104
		2.49	0.00391145	0.00578895	-0.00797936	-0.000625832	0.0048502
		2.5	-0.000156458	0.00844873	0.0769773	-0.000469374	0.00876165
		2.51	-0.00125166	0.00578895	0.0974733	0.00438082	0.00359853
		2.52	0.00109521	-0.000156458	0.119377	0.00610186	-0.00453728
		2.53	-0.00328562	-0.00406791	0.112337	0.00453728	-0.00359853
		2.54	-0.00422437	-0.0018775	0.0494407	0.0029727	0.00140812
		2.55	-0.00125166	0	0.039271	0.00328562	0.00359853
		2.56	-0.0048502	-0.000469374	0.0253462	0.00453728	-0.00265979
		2.57	-0.00375499	-0.0029727	-0.114527	0.00219041	-0.00829227
		2.58	0.000312916	0.00125166	-0.149261	-0.00328562	-0.00312916
		2.59	-0.00125166	0.0018775	-0.309005	-0.00328562	-0.00312916
		2.6	-0.00109521	0	-0.413988	-0.000156458	-0.00109521
		2.61	-0.00156458	0.00125166	-0.39271	0.0018775	0.000938748
		2.62	-0.00531957	0.000625832	-0.460925	0.00578895	0.000625832
		2.63	-0.00391145	0.00422437	-0.508489	0.0018775	0.00344208
		2.64	-0.000938748	0.00281624	-0.507393	-0.00344208	0.0106391
		2.65	0.00234687	-0.00140812	-0.503638	-0.00704061	0.0126731
		2.66	0.000625832	-0.00406791	-0.607213	-0.00203395	0.00610186
		2.67	-0.000938748	-0.0100133	-0.655715	0.00312916	0.00156458
		2.68	-0.000312916	-0.00766644	-0.514121	0.00563249	-0.00281624
		2.69	-0.00140812	-0.0018775	-0.461395	0.00391145	-0.00844873
		2.7	0.00125166	0.00265979	-0.540875	-0.00359853	-0.00344208
		2.71	0.00109521	0.00688415	-0.440429	-0.00657124	0.00172104
		2.72	0.00219041	0.00563249	-0.309161	-0.00250333	0.000156458
		2.73	0.00375499	0.0048502	-0.216851	0.0018775	0.000312916
		2.74	0.00125166	0.00735353	-0.176485	0.00219041	0.00219041
		2.75	0.0018775	-0.00156458	-0.193539	-0.00109521	0.00125166
		2.76	0.00391145	-0.00375499	-0.169131	-0.00359853	-0.00219041
		2.77	0.0029727	-0.00109521	-0.192756	0.00156458	0.00281624
		2.78	0.0018775	-0.00109521	-0.226708	0.00438082	0.00625832
		2.79	0.00078229	-0.000156458	-0.128608	0.00265979	0.00219041
		2.8	-0.0018775	-0.00344208	-0.0621138	-0.00219041	-0.0029727
		2.81	-0.00203395	0	-0.00625832	-0.000938748	-0.00265979
		2.82	-0.000938748	0.00265979	0.0575765	0.00328562	-0.00281624
		2.83	-0.00203395	0.00735353	0.0361418	0.00672769	-0.00422437
		2.84	-0.00516311	0.00172104	0.00109521	0.00750998	-0.00156458
		2.85	-0.00312916	-0.000469374	-0.0303529	0.00078229	0.0029727
		2.86	0	0.00578895	-0.13033	-0.000156458	0.00641478
		2.87	0.000625832	0.00500666	-0.207933	0.00219041	0.00516311
		2.88	0.00453728	0.000469374	-0.050223	0.00078229	0.0018775
		2.89	0.0018775	-0.000938748	-0.0195572	0.00844873	0.00140812
		2.9	-0.00203395	0.00140812	0.00344208	0.00954394	-0.000938748
		2.91	-0.00203395	0.000156458	0.0829227	0.00704061	-0.00657124
		2.92	-0.00281624	-0.000625832	0.0998202	0.00797936	-0.011265
		2.93	-0.0029727	-0.00156458	0.0675899	0.00610186	-0.00844873
		2.94	-0.0029727	0.00375499	-0.0680592	0.00406791	0.00172104
		2.95	-0.0018775	0.00140812	-0.085739	0.00328562	0.00625832
		2.96	0.000156458	-0.00156458	-0.113276	0.00547603	0.00563249
		2.97	0.00109521	0.000312916	-0.0971604	0.00406791	0.00891811
		2.98	0.000156458	-0.00500666	-0.0206525	0.00406791	0.00860519
		2.99	-0.00156458	-0.00547603	-0.0350466	-0.00109521	0.00281624
		3	-0.00250333	-0.00375499	-0.0924667	-0.00140812	-0.00234687
		3.01	-0.00156458	-0.000469374	-0.155676	0.00312916	-0.00704061
		3.02	-0.00140812	0.000469374	-0.153172	0.00610186	-0.00844873
		3.03	-0.00422437	0.0029727	-0.191348	0.00469374	-0.00954394
		3.04	-0.00156458	0.00453728	-0.233435	-0.000312916	-0.00391145
		3.05	0	-0.00140812	-0.244231	-0.00469374	0.00156458
		3.06	0.000938748	-0.0029727	-0.225612	-0.00657124	0.00391145
		3.07	0.00328562	-0.00281624	-0.214817	-0.00328562	0.0104827
		3.08	0.00250333	0.00078229	-0.389111	-0.000156458	0.00954394
		3.09	0.0029727	0.00344208	-0.374091	0.00125166	0.00219041
		3.1	0.0029727	0.00156458	-0.239694	-0.00140812	-0.00312916
		3.11	0.0048502	-0.000625832	-0.23281	-0.00140812	-0.00610186
		3.12	0.00547603	-0.00156458	-0.218259	0.0018775	-0.00610186
		3.13	0.00125166	0.00391145	-0.120473	0.00344208	-0.00766644
		3.14	-0.000938748	0.0097004	-0.0267543	0.000625832	-0.00641478
		3.15	0.00140812	0.0048502	-0.00985685	0.00125166	-0.000469374
		3.16	-0.00250333	-0.00469374	0.0589847	0.00359853	0.00531957
		3.17	0.000312916	0.00125166	0.0381758	0.00500666	0.00938748
		3.18	0.00531957	0.00516311	0.0505359	0.0029727	0.0107956
		3.19	0.00516311	0.00250333	0.224674	0.000625832	0.00516311
		3.2	0.00375499	0.00265979	0.407104	0.000312916	-0.00375499
		3.21	0.00109521	0.00469374	0.369554	-0.00156458	-0.00531957
		3.22	0.000625832	0.00219041	0.322929	-0.00140812	-0.00406791
		3.23	-0.00344208	-0.0059454	0.463116	0.00203395	-0.00312916
		3.24	-0.0029727	-0.00516311	0.597982	0.00625832	-0.00563249
		3.25	-0.0029727	-0.00219041	0.588282	0.00344208	-0.00672769
		3.26	-0.00328562	-0.000938748	0.49253	-0.000469374	-0.00375499
		3.27	-0.00219041	-0.00265979	0.43996	-0.00312916	0.00125166
		3.28	-0.00328562	-0.00406791	0.491122	-0.00328562	0.00172104
		3.29	-0.00610186	-0.00156458	0.500822	0.00234687	0.00109521
		3.3	-0.00359853	-0.00109521	0.446688	0.00578895	0.00203395
		3.31	-0.000156458	0.000469374	0.483612	0.00422437	0.00140812
		3.32	-0.00125166	-0.00359853	0.400376	0.00125166	0.00250333
		3.33	-0.00219041	-0.00641478	0.319957	0.000625832	-0.00140812
		3.34	-0.00500666	0.000469374	0.197763	0.0029727	-0.00250333
		3.35	-0.00250333	-0.00250333	0.116874	0.000312916	-0.0018775
		3.36	0.0018775	0.00265979	0.137527	0.000938748	0.000625832
		3.37	0.00312916	0.0029727	0.248455	0.00641478	0.00438082
		3.38	0.0029727	0.00140812	0.337011	0.00344208	0.00422437
		3.39	0.00125166	-0.0029727	0.337323	-0.00359853	0.00328562
		3.4	-0.00125166	-0.00265979	0.279278	-0.00563249	0.00265979
		3.41	-0.00140812	0.00563249	0.117656	-0.0059454	0.00312916
		3.42	-0.00312916	-0.00328562	0.0621138	-0.0048502	-0.00203395
		3.43	-0.00500666	-0.00500666	0.0624267	-0.00234687	-0.00469374
		3.44	-0.0059454	-0.00422437	0.0982556	-0.000469374	-0.00125166
		3.45	-0.00438082	0.00109521	0.0431824	-0.00438082	0.00219041
		3.46	0.00156458	-0.00140812	0.0261285	-0.00641478	-0.000938748
		3.47	0.00531957	-0.00469374	0.0300399	-0.00265979	-0.00406791
		3.48	0.00281624	-0.00250333	-0.0206525	0.000938748	-0.00078229
		3.49	0.00172104	-0.000469374	-0.0757257	0.00391145	-0.00359853
		3.5	-0.000625832	0.00172104	-0.00140812	0.00469374	-0.00140812
		3.51	0.00125166	0.0018775	0.122037	0.0029727	-0.00156458
		3.52	0.00344208	-0.000312916	0.135806	-0.000625832	-0.0018775
		3.53	0.000156458	0.000625832	0.14973	0.00125166	0.00469374
		3.54	-0.00281624	0.0029727	0.0265979	0.00203395	0.00735353
		3.55	-0.00578895	-0.00344208	-0.106704	0.00265979	0.00797936
		3.56	-0.00406791	-0.00265979	-0.101385	0.0018775	0.00281624
		3.57	0.000156458	0.000469374	-0.0550732	0.00281624	-0.00156458
		3.58	0.0059454	0.000312916	-0.0909021	0.00203395	-0.00265979
		3.59	0.00438082	0.000938748	-0.0858954	-0.000312916	-0.00375499
		3.6	0.00109521	0.000938748	-0.0347337	-0.00250333	-0.00469374
		3.61	0.00078229	-0.000469374	-0.00844873	-0.00359853	-0.00672769
		3.62	-0.00219041	-0.00078229	0.0474068	-0.00109521	-0.00578895
		3.63	-0.00610186	-0.00250333	0.0746305	-0.00359853	-0.000156458
		3.64	-0.00531957	0.00172104	0.00938748	-0.00610186	0.00219041
		3.65	-0.00547603	0.0048502	-0.0815146	-0.00453728	0.00312916
		3.66	-0.00735353	0.00359853	0.0369241	-0.00203395	0.0018775
		3.67	-0.00250333	0.00172104	0.298365	-0.00375499	-0.00078229
		3.68	0.000625832	0.000312916	0.35516	0.000469374	-0.00438082
		3.69	-0.000625832	0.000469374	0.258469	-0.000312916	-0.00516311
		3.7	0.000156458	-0.00125166	0.249238	-0.00219041	-0.000469374
		3.71	0.000469374	0.00203395	0.260972	0.000156458	0.00078229
		3.72	-0.000625832	-0.00234687	0.32465	-0.00219041	0.000625832
		3.73	0.00265979	-0.0018775	0.347806	-0.00610186	0.000938748
		3.74	0.00281624	-0.00078229	0.350935	-0.00610186	0.000156458
		3.75	0.00109521	-0.00234687	0.293985	-0.00422437	0.00203395
		3.76	-0.000312916	0.00078229	0.17977	-0.00359853	0.00954394
		3.77	0.00140812	0.000625832	0.0868342	0.00344208	0.0147071
		3.78	0.0018775	-0.00203395	-0.0172104	0.00281624	0.0104827
		3.79	0	-0.000469374	-0.0508489	-0.00344208	0.00547603
		3.8	0.00375499	0.00610186	-0.143785	-0.00391145	0.000625832
		3.81	0.00328562	0.00625832	-0.177267	-0.00531957	-0.00954394
		3.82	0.000469374	0.00078229	-0.237034	-0.00860519	-0.0151764
		3.83	0.000156458	-0.00453728	-0.250333	-0.00704061	-0.0136118
		3.84	-0.000625832	0.00359853	-0.226864	-0.00203395	-0.00547603
		3.85	0	0.00844873	-0.237034	-0.000156458	-0.0018775
		3.86	-0.000469374	0.00531957	-0.176798	-0.00453728	0.00172104
		3.87	-0.00172104	-0.00125166	-0.101854	-0.00766644	0.00876165
		3.88	-0.000625832	-0.00359853	-0.0306658	-0.00750998	0.00907456
		3.89	-0.00078229	0.00219041	-0.0916844	-0.00359853	0.00844873
		3.9	-0.00344208	0.000938748	-0.137683	-0.00234687	0.00516311
		3.91	-0.00328562	-0.0018775	-0.22217	-0.00172104	0.000312916
		3.92	0.000312916	-0.0029727	-0.324963	0.00125166	-0.00500666
		3.93	-0.0018775	-0.0029727	-0.294141	-0.0048502	-0.00829227
		3.94	-0.00406791	-0.00125166	-0.152703	-0.00531957	-0.00750998
		3.95	-0.0018775	-0.0029727	-0.0649301	-0.00265979	-0.0103262
		3.96	0.00140812	0.00203395	-0.228742	-0.00672769	-0.0103262
		3.97	0.00125166	0.00704061	-0.402254	-0.00672769	-0.00344208
		3.98	0.00109521	0.00625832	-0.403818	-0.0018775	-0.000312916
		3.99	0.00312916	0.00234687	-0.255339	-0.000156458	0.00109521
		4	0.000938748	-0.00438082	-0.165845	-0.0018775	0.00359853
		4.01	0.00172104	-0.00156458	-0.337636	-0.00140812	0.00688415
		4.02	0.00125166	-0.00359853	-0.382227	-0.00344208	0.00422437
		4.03	-0.00172104	-0.00516311	-0.361105	-0.00391145	0.000625832
		4.04	-0.00156458	-0.0018775	-0.396308	-0.00359853	0.00250333
		4.05	-0.00328562	0.00281624	-0.299774	-0.00172104	0.000938748
		4.06	-0.00125166	0.00172104	-0.260033	0	-0.000312916
		4.07	0.00359853	0.00312916	-0.252054	-0.000625832	-0.00344208
		4.08	0.00078229	0.00923102	-0.240945	-0.00453728	-0.00954394
		4.09	0.00172104	0.00391145	-0.247047	-0.00688415	-0.0114214
		4.1	0.000625832	-0.0029727	-0.20981	0.000469374	-0.00610186
		4.11	-0.00219041	-0.000156458	-0.0788548	-0.00078229	-0.000625832
		4.12	0.00125166	0.00234687	-0.0794807	-0.000312916	-0.00203395
		4.13	0.00391145	0.00312916	-0.152077	0.00375499	-0.00109521
		4.14	0.00453728	0.00265979	-0.13737	0.00547603	0.00344208
		4.15	0.000469374	0.00109521	-0.0255027	0.00078229	0
		4.16	-0.00469374	0.00328562	0.110929	-0.00234687	-0.00657124
		4.17	-0.0029727	0.00391145	0.197763	0.00500666	-0.00797936
		4.18	0.00281624	0.00500666	0.233592	0.00406791	-0.0059454
		4.19	0.00453728	0.000156458	0.194477	0	-0.00219041
		4.2	0.00328562	0.000469374	0.203708	-0.00547603	0.00140812
		4.21	-0.000312916	0.00125166	0.131425	-0.00876165	0.00375499
		4.22	-0.000938748	0.00156458	0.0366112	-0.00657124	0.000625832
		4.23	-0.00140812	-0.0018775	-0.0398968	-0.00406791	-0.00172104
		4.24	-0.00109521	0.00219041	-0.0929361	0.000625832	-0.00312916
		4.25	-0.00125166	0.00516311	-0.0588282	-0.00078229	-0.00250333
		4.26	-0.00250333	0.00312916	-0.0308222	-0.000156458	-0.00312916
		4.27	0.000469374	0.0018775	-0.179614	0.00344208	-0.00172104
		4.28	0	-0.000312916	-0.261598	0.00125166	0.00125166
		4.29	-0.000625832	0.00422437	-0.200423	0.0018775	-0.000938748
		4.3	0.000625832	0	-0.131425	0.00156458	-0.00109521
		4.31	-0.00265979	0.00156458	-0.0600799	-0.000156458	-0.00140812
		4.32	-0.00438082	-0.00234687	-0.035203	-0.000469374	-0.0029727
		4.33	-0.00140812	-0.0059454	-0.0973169	-0.00078229	-0.00563249
		4.34	0.000156458	-0.00344208	-0.17273	0	-0.00438082
		4.35	0	-0.000469374	-0.0993508	0	-0.0018775
		4.36	-0.00078229	-0.00078229	-0.0771338	0.000469374	-0.000312916
		4.37	-0.00219041	0.00156458	-0.0251897	0.00578895	0.000625832
		4.38	-0.000156458	0	-0.00406791	0.00797936	0.00140812
		4.39	-0.00156458	-0.000625832	-0.104357	0.00265979	0.000625832
		4.4	-0.00406791	0.00516311	-0.306188	0	0.00172104
		4.41	-0.00281624	0.0048502	-0.379724	-0.000312916	0.00344208
		4.42	-0.000938748	0.0018775	-0.236095	0.00156458	0.00391145
		4.43	0.000469374	-0.00422437	-0.193226	0.00500666	-0.00156458
		4.44	0.00234687	-0.000312916	-0.346711	0.00500666	-0.0029727
		4.45	0.00469374	0.00438082	-0.530862	0.00422437	-0.00172104
		4.46	0.00156458	0.00375499	-0.580772	0.00234687	-0.00531957
		4.47	0.00078229	-0.00281624	-0.556521	0.000938748	-0.00453728
		4.48	0.000625832	-0.0029727	-0.481421	0.000156458	-0.00140812
		4.49	-0.00344208	0.000625832	-0.475476	0.000156458	0.00328562
		4.5	-0.00578895	-0.00140812	-0.469061	0.000156458	0.00219041
		4.51	-0.00406791	0.0029727	-0.39756	-0.0029727	0.00500666
		4.52	-0.0029727	0.00453728	-0.363295	-0.00125166	0.00719707
		4.53	0.00219041	0.000156458	-0.424314	-0.000156458	0.00203395
		4.54	0.0059454	-0.00203395	-0.401471	-0.00078229	-0.00172104
		4.55	0.00531957	-0.00391145	-0.352969	0.00156458	-0.00344208
		4.56	0.00359853	-0.000312916	-0.429321	0.00203395	-0.0059454
		4.57	0.00344208	-0.00344208	-0.343425	-0.00328562	-0.00719707
		4.58	0.000156458	-0.00375499	-0.189001	-0.0048502	-0.00219041
		4.59	-0.00156458	-0.00109521	-0.124853	-0.00109521	0.00219041
		4.6	-0.000156458	-0.000312916	-0.101385	0	0.00547603
		4.61	-0.00078229	0.00375499	-0.126262	0.00328562	0.00500666
		4.62	0.00172104	0.00234687	-0.0284754	0.0059454	-0.00078229
		4.63	0.0029727	-0.000312916	0.221545	0.00516311	-0.000938748
		4.64	0.00563249	0.00125166	0.34233	0	0.00375499
		4.65	0	0.00078229	0.304467	0.000625832	0.00876165
		4.66	-0.00172104	-0.00140812	0.280529	0.00265979	0.00328562
		4.67	-0.000938748	0.00375499	0.281468	-0.000469374	-0.00312916
		4.68	-0.00563249	0.00109521	0.32465	-0.00453728	-0.00219041
		4.69	-0.00672769	-0.00625832	0.378472	-0.00860519	-0.00391145
		4.7	-0.0048502	-0.00704061	0.419151	-0.0029727	-0.00438082
		4.71	-0.00469374	0.00156458	0.382853	0.000938748	0.000469374
		4.72	-0.00156458	0.00641478	0.345929	0.00250333	0.00328562
		4.73	0.00234687	0.00172104	0.43996	0.000312916	0.00375499
		4.74	0.000312916	0.000312916	0.599547	-0.000469374	0.0109521
		4.75	-0.00172104	0.00250333	0.661348	-0.00109521	0.00735353
		4.76	-0.00172104	-0.00234687	0.573575	0.000312916	-0.00234687
		4.77	-0.000312916	-0.000625832	0.496911	0.00531957	-0.00563249
		4.78	-0.00234687	-0.0029727	0.411485	0.0018775	-0.00891811
		4.79	-0.000156458	-0.00547603	0.348901	0.000469374	-0.00938748
		4.8	-0.000625832	-0.00610186	0.286475	-0.000469374	-0.00312916
		4.81	-0.00312916	-0.00438082	0.200892	0.00140812	-0.00078229
		4.82	0	0.000625832	0.124541	0.0018775	0.00078229
		4.83	0.00359853	0.0018775	0.133459	0.00625832	0.00328562
		4.84	0.00328562	0.0059454	0.166628	0.00766644	0.0029727
		4.85	0.000625832	0.00406791	0.09497	0.00234687	0.00625832
		4.86	-0.00453728	0.0048502	-0.0558555	-0.000312916	0.00625832
		4.87	-0.00469374	0	-0.195103	-0.00078229	0.00469374
		4.88	-0.00250333	0.000938748	-0.203395	0.00125166	0.00234687
		4.89	-0.00125166	0.000156458	-0.16522	-0.00312916	-0.00344208
		4.9	0.000469374	-0.0018775	-0.124697	-0.00391145	-0.00328562
		4.91	-0.00281624	0.00328562	-0.0907456	-0.00281624	0.00234687
		4.92	-0.00328562	0.00375499	-0.0735353	-0.00219041	0.000625832
		4.93	0.00219041	-0.00172104	-0.0974733	0.00172104	-0.0018775
		4.94	0.0048502	-0.00453728	-0.074474	0.00312916	0.00109521
		4.95	0.00265979	0.000156458	0.00140812	0.00234687	0.00219041
		4.96	-0.000156458	0.000625832	0.0494407	-0.00156458	0.0018775
		4.97	-0.00312916	-0.000625832	0.14269	-0.00453728	0.00328562
		4.98	-0.00281624	-0.00125166	0.243292	-0.00156458	0.00531957
		4.99	-0.00328562	0	0.325589	0.000156458	0.00265979
		5	0.00125166	-0.00422437	0.341391	0.00344208	-0.00359853
		5.01	0.00281624	-0.00547603	0.271768	0.00750998	-0.00328562
		5.02	-0.00125166	-0.000938748	0.299304	0.00547603	-0.00312916
		5.03	-0.00250333	-0.00125166	0.308692	0.00250333	-0.00438082
		5.04	-0.000469374	-0.000156458	0.269577	0.00140812	0.00281624
		5.05	0.00078229	-0.00125166	0.249394	-0.00391145	0.00359853
		5.06	0.00219041	0.00281624	0.254088	-0.00469374	-0.00203395
		5.07	0.00563249	0.00469374	0.258469	0.00234687	-0.00391145
		5.08	0.00250333	0.00312916	0.204647	0.00391145	-0.00312916
		5.09	-0.00265979	-0.00156458	0.179927	0.00391145	-0.00203395
		5.1	-0.00453728	-0.0059454	0.0849567	0.00500666	0.00344208
		5.11	-0.00250333	0.000625832	0.0048502	0.00391145	0.00359853
		5.12	-0.00172104	-0.00172104	0.0661817	-0.000156458	0.000938748
		5.13	0.000625832	-0.00234687	0.0909021	-0.00078229	0.00219041
		5.14	0.00500666	0.0029727	0.0696238	0.00156458	0.00531957
		5.15	0.0018775	0.00375499	0.0170539	-0.00172104	0.00750998
		5.16	-0.00265979	-0.00265979	-0.151764	-0.00312916	-0.000938748
		5.17	-0.000312916	-0.00547603	-0.231558	0.00391145	-0.0018775
		5.18	-0.000938748	0	-0.177893	0.00500666	0.00328562
		5.19	-0.00156458	0.00531957	-0.123915	0.00234687	0.00610186
		5.2	-0.000469374	-0.00391145	-0.223578	0.00281624	0.00516311
		5.21	0.00250333	-0.0029727	-0.35469	0.00172104	0.00219041
		5.22	0.00344208	0.00813582	-0.329344	-0.000469374	-0.00359853
		5.23	-0.000625832	0.00500666	-0.322773	-0.00312916	-0.00453728
		5.24	-0.000156458	0.00359853	-0.329031	-0.00406791	-0.00078229
		5.25	-0.00109521	0.000156458	-0.266604	-0.00563249	0.00281624
		5.26	-0.00078229	-0.0029727	-0.192287	-0.00422437	0.00344208
		5.27	-0.000156458	-0.00265979	-0.12501	-0.00438082	-0.00250333
		5.28	-0.000156458	-0.00250333	-0.133615	-0.00281624	-0.00578895
		5.29	0	-0.00140812	-0.103106	0	-0.00735353
		5.3	0.000625832	0.000156458	-0.0361418	-0.000469374	-0.000938748
		5.31	-0.000469374	0.0048502	-0.0137683	0.00156458	0.00547603
		5.32	-0.000156458	0.00672769	0.111085	0.00281624	0.00563249
		5.33	0.00156458	0.00203395	0.206368	0.00438082	0.00156458
		5.34	0.00140812	0.00547603	0.305093	0.00516311	0.00250333
		5.35	0.00265979	0.00344208	0.359071	0.000625832	0.0078229
		5.36	-0.00265979	0.000156458	0.315889	-0.00344208	0.00735353
		5.37	0.00109521	-0.00234687	0.261911	-0.0018775	0.0078229
		5.38	0.00453728	0.000312916	0.263945	0.000156458	0.00641478
		5.39	0.00078229	0.00172104	0.332317	0.00078229	-0.00203395
		5.4	0.00140812	-0.000312916	0.357663	-0.000625832	-0.00641478
		5.41	-0.00172104	0.000312916	0.334977	-0.00265979	-0.00891811
		5.42	-0.00578895	0.000625832	0.293359	-0.00250333	-0.0104827
		5.43	-0.00563249	-0.00375499	0.361105	0.00203395	-0.00547603
		5.44	-0.00140812	-0.00625832	0.395995	-0.000156458	-0.0018775
		5.45	-0.000469374	0.00281624	0.296331	-0.00500666	0.00156458
		5.46	-0.00328562	0.00312916	0.176328	-0.00578895	0.00641478
		5.47	0.000469374	0.000156458	0.0480326	-0.00328562	0.00328562
		5.48	0.00359853	-0.00375499	0.000938748	0.00328562	0.000469374
		5.49	0.000938748	-0.00265979	0.0580459	0.00422437	0.00125166
		5.5	0.000469374	0.00125166	0.0621138	0.00469374	-0.00203395
		5.51	0	0.00265979	-0.00719707	0.00172104	-0.00234687
		5.52	0.00156458	0.00406791	-0.134241	0.00125166	-0.000938748
		5.53	0.00328562	0.000469374	-0.271142	0.000469374	-0.00250333
		5.54	0.00469374	-0.00328562	-0.30212	0.00328562	0.000156458
		5.55	0.00391145	0.00328562	-0.251584	0.00719707	0.00438082
		5.56	0.00265979	0	-0.232966	-0.00109521	0.00125166
		5.57	0.0018775	-0.000469374	-0.265196	-0.00344208	0.0018775
		5.58	0.00156458	-0.00156458	-0.399124	-0.000469374	0.00672769
		5.59	0.000469374	-0.00312916	-0.482829	0.000469374	0.00125166
		5.6	0.000938748	-0.00140812	-0.427756	-0.000156458	-0.00422437
		5.61	0.00312916	-0.000625832	-0.410076	0.00344208	-0.000156458
		5.62	0.00078229	0.0059454	-0.37018	0.00422437	-0.00547603
		5.63	-0.0018775	0.00203395	-0.326371	-0.000156458	-0.00844873
		5.64	-0.00735353	-0.00140812	-0.294923	0.000469374	0.000312916
		5.65	-0.0078229	0.00219041	-0.33748	0.00125166	0.00469374
		5.66	-0.00312916	0.00547603	-0.373152	-0.00140812	0.0048502
		5.67	0.000625832	0.000625832	-0.333568	0.000156458	0.0122037
		5.68	0.00219041	0.00219041	-0.287257	0.000938748	0.0101698
		5.69	0.000938748	0.00375499	-0.258782	0	0.000625832
		5.7	-0.0059454	0.00125166	-0.33482	-0.00281624	-0.00140812
		5.71	-0.00391145	-0.00641478	-0.318705	-0.00250333	-0.00156458
		5.72	0.000312916	-0.00125166	-0.208089	0.000156458	-0.000469374
		5.73	-0.000469374	0.00391145	-0.103888	-0.00391145	-0.00328562
		5.74	0.000938748	0.00140812	-0.0400532	-0.00453728	-0.00234687
		5.75	-0.00422437	-0.000938748	-0.108269	-0.00547603	-0.00203395
		5.76	-0.00688415	-0.00359853	-0.110303	-0.00375499	-0.0029727
		5.77	-0.0018775	0.00125166	-0.0805759	0.00078229	-0.000312916
		5.78	0.00469374	0.000156458	-0.0541345	0.00203395	0.00516311
		5.79	0.00657124	0.00563249	0.0153329	0.000156458	0.00219041
		5.8	0.00359853	0.00265979	0.0283189	-0.00109521	-0.00312916
		5.81	0.000312916	-0.00156458	0.0347337	-0.00250333	-0.00156458
		5.82	-0.000156458	-0.00219041	0.00234687	-0.00312916	-0.00172104
		5.83	-0.00140812	-0.00500666	0.00453728	0.0018775	-0.00375499
		5.84	-0.00172104	-0.00469374	0.0657124	0.00219041	0.00109521
		5.85	-0.00359853	-0.000469374	0.0305093	-0.000156458	0.00500666
		5.86	-0.00391145	0.00219041	-0.00625832	-0.0018775	0.000156458
		5.87	-0.00078229	-0.00344208	0.0018775	0.00109521	0.00140812
		5.88	0.0029727	0.000156458	0.00125166	0.00250333	0.00328562
		5.89	0.00625832	0.0029727	0.0194008	-0.00234687	-0.00140812
		5.9	0.000469374	0	-0.00938748	-0.000156458	-0.000938748
		5.91	-0.00610186	-0.000625832	0.0131425	0.00234687	-0.000469374
		5.92	-0.00704061	0	0.00359853	-0.00125166	-0.00265979
		5.93	-0.00375499	0.00125166	-0.08746	-0.00375499	-0.00578895
		5.94	0	-0.000625832	-0.0730659	-0.000938748	-0.00344208
		5.95	0.00265979	0.0018775	0.0117343	-0.000156458	0.00563249
		5.96	-0.00156458	0.00109521	-0.0902763	-0.00359853	0.00125166
		5.97	-0.00312916	0.00125166	-0.250959	-0.00547603	-0.0029727
		5.98	0.00328562	0.00500666	-0.20762	0.00078229	-0.00500666
		5.99	0.00234687	0.00125166	-0.0955958	0	-0.0123602
		6	0.00265979	0.00281624	0.00203395	-0.00281624	-0.0104827
		6.01	0.00375499	0.00078229	-0.0269108	-0.0018775	0.00203395
		6.02	0.00156458	-0.00140812	-0.0179927	-0.000625832	0.00438082
		6.03	-0.00281624	-0.00359853	0.0879294	0.000938748	0.0059454
		6.04	-0.00391145	-0.00688415	0.160839	0.00250333	0.00735353
		6.05	-0.00344208	-0.00312916	0.233905	0.00250333	0.00312916
		6.06	-0.00406791	-0.000938748	0.219041	-0.00610186	0.00140812
		6.07	-0.00156458	0.00156458	0.280529	-0.00688415	0.000156458
		6.08	0.00156458	0.00203395	0.385513	-0.00265979	-0.00156458
		6.09	0.00328562	0.00203395	0.367833	0.000469374	-0.00422437
		6.1	0.00125166	0.000156458	0.395213	0.00156458	-0.00563249
		6.11	0.000469374	-0.00156458	0.507393	0.0048502	-0.00422437
		6.12	0.000156458	-0.00140812	0.649301	0.00625832	0.00500666
		6.13	0.00453728	-0.00109521	0.601425	0.00406791	0.00265979
		6.14	0.00500666	-0.00641478	0.476884	-0.00265979	0.00078229
		6.15	0.00078229	-0.00907456	0.456388	-0.00359853	0.00281624
		6.16	-0.00156458	0.00140812	0.463116	-0.0029727	-0.00641478
		6.17	-0.00109521	0	0.423845	-0.00422437	-0.00328562
		6.18	-0.00078229	-0.00610186	0.32778	0.000625832	0.00610186
		6.19	0	-0.00265979	0.271298	0.00172104	0.00172104
		6.2	0.00156458	-0.000312916	0.260659	0.00140812	-0.00156458
		6.21	0.00109521	-0.00078229	0.27959	0.00078229	-0.0018775
		6.22	0.00344208	-0.00078229	0.203239	0.000156458	-0.00109521
		6.23	0.00078229	-0.0018775	0.0855825	-0.000938748	0.00406791
		6.24	-0.0018775	-0.00265979	0.0018775	0.0018775	0.00750998
		6.25	-0.00312916	0.00219041	-0.0339514	0.00610186	0.00923102
		6.26	-0.0029727	0.00109521	-0.081984	0.00735353	0.00578895
		6.27	-0.0018775	-0.000156458	-0.113276	-0.00140812	0.00140812
		6.28	0.00234687	-0.000156458	-0.0916844	-0.00438082	0.00156458
		6.29	0.00578895	0.00203395	0.00797936	-0.00250333	-0.00359853
		6.3	-0.000312916	-0.00547603	0.145819	-0.00140812	-0.00954394
		6.31	0.000312916	-0.00750998	0.149261	-0.00109521	-0.00625832
		6.32	0.00250333	0.00359853	0.113589	-0.000938748	-0.00610186
		6.33	0.00156458	0.00344208	0.0840179	0.00359853	-0.00641478
		6.34	0.00563249	-0.000625832	0.046468	0.00219041	-0.00391145
		6.35	0.00578895	0.000156458	0.0582024	0.00328562	-0.00219041
		6.36	0.00078229	0.000938748	0.12501	0.00203395	0.00140812
		6.37	-0.00109521	-0.00531957	0.127826	-0.00172104	-0.000469374
		6.38	0.00375499	-0.00422437	0.0140812	0.00406791	0.00156458
		6.39	0.00250333	-0.00391145	-0.0888681	0.00281624	0.0029727
		6.4	-0.000469374	-0.00250333	-0.144098	0.00172104	-0.00797936
		6.41	-0.00219041	0.000938748	-0.243762	0.00203395	-0.00265979
		6.42	-0.00516311	0.00234687	-0.264727	0.000156458	0.00203395
		6.43	-0.00250333	0.000625832	-0.230463	0.00344208	-0.00453728
		6.44	-0.000625832	0.00500666	-0.269734	-0.00391145	0.00156458
		6.45	-0.00172104	0.00328562	-0.368302	-0.00265979	0.00406791
		6.46	-0.00406791	-0.0018775	-0.425096	-0.000625832	-0.000625832
		6.47	-0.00265979	0.000312916	-0.438395	-0.00312916	-0.000625832
		6.48	0.00156458	0.00265979	-0.390519	-0.00234687	0.000312916
		6.49	0.00328562	0.00219041	-0.410702	0.00109521	-0.00078229
		6.5	0.00156458	-0.00657124	-0.455136	0.00516311	-0.00422437
		6.51	-0.00219041	-0.00641478	-0.362826	0.0018775	-0.00438082
		6.52	-0.00250333	-0.00422437	-0.372683	-0.00172104	0.0029727
		6.53	0.000938748	-0.00359853	-0.301182	-0.000312916	-0.00359853
		6.54	0.00156458	-0.00547603	-0.179614	0.0018775	-0.00625832
		6.55	0.00344208	-0.000625832	-0.153329	0.00391145	-0.00109521
		6.56	0.000469374	0.0018775	-0.23281	0.00422437	-0.00641478
		6.57	-0.00156458	-0.00438082	-0.218415	-0.000156458	-0.00281624
		6.58	-0.00250333	-0.00563249	-0.0812017	0	0.00391145
		6.59	-0.00312916	-0.0018775	0.00876165	0.00140812	0.0018775
		6.6	0.00281624	0.00125166	0.046468	0.00219041	-0.0029727
		6.61	0.00265979	0.000469374	-0.0361418	-0.000469374	-0.00672769
		6.62	0.000938748	-0.00078229	-0.126575	-0.00250333	-0.000469374
		6.63	0.000938748	-0.00125166	-0.131894	-0.0048502	0.00203395
		6.64	-0.00125166	-0.00250333	-0.0097004	-0.000938748	-0.00359853
		6.65	-0.00234687	-0.00250333	0.0840179	0.00610186	0.0029727
		6.66	-0.00156458	0	0.123602	0.00578895	0.000938748
		6.67	-0.00422437	0.00219041	0.102949	0.00265979	-0.00140812
		6.68	-0.00312916	0.000625832	0.0657124	0.00078229	0.00688415
		6.69	0.00219041	-0.00359853	0.0616445	0.00250333	0.00422437
		6.7	0.00265979	-0.00516311	0.0406791	0.00156458	0.00140812
		6.71	0.00109521	0.00125166	0.00923102	0.00328562	-0.00375499
		6.72	0.00265979	0.00938748	-0.0603928	-0.000469374	-0.0059454
		6.73	0.00203395	0.00219041	-0.154737	-0.000625832	-0.00265979
		6.74	-0.000156458	-0.000938748	-0.251115	0.0048502	-0.00453728
		6.75	0	0.00453728	-0.301495	0.0048502	0.00422437
		6.76	-0.00125166	0.00281624	-0.315889	0.00172104	-0.00172104
		6.77	-0.00140812	0.00109521	-0.304624	-0.0029727	-0.0100133
		6.78	-0.0029727	-0.00140812	-0.331378	-0.00234687	-0.00156458
		6.79	-0.00156458	-0.00234687	-0.352813	-0.00140812	-0.00172104
		6.8	-0.00109521	0.00156458	-0.329344	0.00156458	0.00406791
		6.81	-0.00234687	-0.0048502	-0.347493	0.00265979	0.00719707
		6.82	-0.000312916	-0.00140812	-0.357663	0.00250333	0.00219041
		6.83	-0.00203395	0.0078229	-0.370336	0.00359853	0.000938748
		6.84	-0.00156458	0.00281624	-0.34765	0.00531957	-0.00172104
		6.85	-0.0018775	0.00125166	-0.285849	0.00891811	0.00406791
		6.86	-0.00312916	0.00234687	-0.231871	0.00672769	0.00140812
		6.87	0.000625832	0.00344208	-0.245483	0.00109521	-0.0048502
		6.88	0.00312916	0.00125166	-0.245013	-0.00125166	0
		6.89	0.00265979	0.00140812	-0.229055	-0.00281624	-0.00406791
		6.9	0.000625832	0.00391145	-0.263945	-0.00140812	-0.00265979
		6.91	-0.00312916	0.00140812	-0.224517	0.000938748	-0.00140812
		6.92	-0.00766644	0.00140812	-0.162716	0.000625832	0.00500666
		6.93	-0.0059454	0.00391145	-0.156614	0.00219041	0.00281624
		6.94	0.000938748	0.00406791	-0.0808888	0.00234687	-0.00438082
		6.95	0.000156458	0.00453728	0.0320739	-0.00219041	0.0029727
		6.96	-0.00453728	0.00547603	-0.0203395	-0.0029727	-0.000156458
		6.97	-0.00344208	-0.00391145	-0.0173668	0.00140812	-0.00281624
		6.98	-0.00172104	-0.00265979	0.0298835	0.00328562	-0.0078229
		6.99	0.000625832	0.00625832	0.0499101	0.00281624	-0.00625832
		7	0.00563249	0.00109521	0.142064	-0.0018775	0.00359853
		7.01	-0.000625832	-0.00516311	0.207463	-0.00344208	0.00375499
		7.02	-0.00891811	-0.00359853	0.150356	-0.00203395	0.00813582
		7.03	-0.0059454	-0.000469374	0.0276931	-0.00219041	0.00234687
		7.04	0.000156458	-0.00156458	0.0793242	0.00140812	-0.0029727
		7.05	0.00391145	0.000625832	0.216068	0.00172104	0
		7.06	-0.00125166	0.00531957	0.320582	-0.00359853	-0.00375499
		7.07	-0.00250333	0.00625832	0.398968	-0.00391145	-0.000938748
		7.08	-0.000625832	0.000312916	0.409294	-0.000312916	-0.00219041
		7.09	-0.00109521	-0.00328562	0.422437	-0.000938748	0
		7.1	-0.000156458	-0.00109521	0.439647	-0.00219041	-0.00078229
		7.11	-0.00312916	-0.00281624	0.504108	0	-0.000938748
		7.12	-0.00422437	-0.000156458	0.563562	-0.000156458	0.00250333
		7.13	-0.00281624	-0.0018775	0.569507	0.00328562	-0.00265979
		7.14	0.00312916	-0.00750998	0.548698	0.00359853	-0.000156458
		7.15	0.0103262	0.00406791	0.493469	-0.000938748	-0.000156458
		7.16	0.00422437	0.00438082	0.444341	-0.00265979	0.000312916
		7.17	-0.00250333	-0.00250333	0.442463	-0.00422437	0.00172104
		7.18	-0.000156458	-0.000156458	0.433076	-0.00328562	0.0018775
		7.19	-0.0018775	0.00250333	0.374248	-0.0018775	0.00578895
		7.2	-0.00078229	0.00500666	0.296957	0.00328562	0.00438082
		7.21	0.0018775	0.00328562	0.264883	0.00469374	0.00844873
		7.22	-0.000938748	0.0029727	0.218415	0.000625832	0.00610186
		7.23	-0.00281624	0.00531957	0.129391	-0.00547603	-0.00203395
		7.24	-0.00250333	0.00281624	0.161934	-0.00281624	0.000625832
		7.25	-0.00203395	-0.00359853	0.234531	-0.000156458	0.000625832
		7.26	-0.00265979	0.00203395	0.231871	0.000938748	0.00125166
		7.27	-0.00109521	0.00203395	0.128296	0.0029727	-0.000312916
		7.28	0.00140812	-0.00156458	0.0721271	0.000625832	0.00391145
		7.29	0.00172104	0.000625832	0.1175	0.00078229	0.00406791
		7.3	0.00281624	-0.00438082	0.20277	0.00422437	-0.00109521
		7.31	0.00610186	0.00140812	0.238598	0.00344208	-0.00406791
		7.32	0.00375499	0.00438082	0.255809	-0.00109521	-0.00625832
		7.33	-0.00140812	-0.000469374	0.237973	-0.00172104	-0.00078229
		7.34	0.000312916	0.00375499	0.229524	0.00531957	0.000156458
		7.35	0.0029727	0.00140812	0.227959	0.00531957	0.00438082
		7.36	0.00328562	-0.00281624	0.166158	-0.00156458	0.000625832
		7.37	0.00140812	-0.00578895	0.0869906	-0.00109521	-0.00203395
		7.38	-0.00219041	0.00125166	0.048502	-0.0029727	0.0018775
		7.39	0.000156458	0.00281624	0.0333256	-0.00109521	0.00125166
		7.4	0.00172104	-0.00704061	0.0377064	-0.000312916	0.00531957
		7.41	-0.00109521	-0.0018775	0.104357	0.00078229	0.00547603
		7.42	-0.00312916	0.00328562	0.00516311	0.000312916	0.00375499
		7.43	-0.00500666	0.0048502	-0.0475632	0	0.000938748
		7.44	-0.00265979	0.000156458	-0.0101698	-0.000312916	-0.00438082
		7.45	-0.00438082	-0.00766644	-0.0481891	0.00312916	-0.00359853
		7.46	-0.00250333	-0.00234687	-0.136431	0.00422437	-0.00391145
		7.47	0.00078229	0.00328562	-0.114527	-0.00125166	-0.00391145
		7.48	0.000469374	-0.00156458	-0.00125166	-0.00250333	-0.00281624
		7.49	0.00438082	-0.00328562	0.0899633	-0.00578895	0.00265979
		7.5	0.00328562	0.000625832	0.0715013	-0.00391145	0.00797936
		7.51	-0.00375499	0.00219041	0.0345772	0.00406791	0.00516311
		7.52	-0.00578895	-0.0018775	0.1272	0.00500666	0.00344208
		7.53	-0.0029727	-0.00750998	0.211375	0.00078229	0.000156458
		7.54	0.0018775	0.000625832	0.203708	0.00250333	0.000469374
		7.55	0.0114214	0.00453728	0.158805	-0.000469374	-0.000938748
		7.56	0.00891811	-0.0078229	0.139091	-0.00453728	-0.00219041
		7.57	0.00219041	-0.00610186	0.16741	-0.00563249	-0.0114214
		7.58	-0.00281624	0.00203395	0.133928	0.00125166	-0.0109521
		7.59	-0.000938748	0.00375499	0.0147071	0.00422437	-0.00735353
		7.6	0.0018775	0.000312916	-0.0142377	0.00234687	-0.00265979
		7.61	-0.00109521	-0.000156458	-0.0097004	0.00500666	0.00829227
		7.62	0.00219041	0.00172104	0.0330126	-0.000156458	0.0132989
		7.63	0.00172104	0.00234687	-0.0018775	-0.00735353	0.00813582
		7.64	0.0018775	0.00109521	-0.0397403	-0.00375499	0.00422437
		7.65	0.00406791	-0.00563249	-0.0500666	-0.000156458	0.00375499
		7.66	0.00172104	0.00359853	-0.0752563	-0.00125166	-0.00140812
		7.67	-0.00312916	0.00610186	-0.132051	0.00156458	-0.00438082
		7.68	-0.00234687	0	-0.120003	0.00219041	-0.00422437
		7.69	0.00156458	-0.00156458	0.02253	-0.00344208	-0.00844873
		7.7	0.00219041	0.00172104	0.0411485	-0.00156458	-0.0103262
		7.71	0.00250333	0.000312916	-0.052257	0.00641478	-0.00813582
		7.72	0.00328562	-0.000625832	-0.0159587	0.00876165	-0.00156458
		7.73	-0.00140812	0.00469374	0.0517876	0.00422437	0.00250333
		7.74	-0.00688415	-0.00172104	0.0671205	0.00531957	0.00109521
		7.75	-0.00265979	-0.00172104	0.0804194	0.00547603	0.00156458
		7.76	-0.000312916	-0.00657124	-0.00531957	-0.00391145	-0.0078229
		7.77	-0.00172104	-0.00422437	-0.0217477	-0.00328562	-0.00281624
		7.78	-0.000938748	0.000156458	0.0247204	-0.00140812	-0.0048502
		7.79	-0.00265979	-0.00625832	0.0414614	-0.00250333	0.0114214
		7.8	-0.00078229	-0.00547603	-0.00422437	-0.00359853	-0.00344208
		7.81	-0.000938748	-0.00140812	-0.0860519	0	0.00109521
		7.82	-0.00203395	0.00344208	-0.160369	0.00078229	-0.00750998
		7.83	0	0.0029727	-0.157866	-0.00500666	-0.0203395
		7.84	-0.000469374	0.0018775	-0.136118	-0.00422437	-0.0156458
		7.85	-0.000625832	-0.00140812	-0.154268	-0.000156458	0.0245639
		7.86	-0.000469374	0.0018775	-0.152703	-0.00391145	0.0549168
		7.87	-0.0029727	-0.00109521	-0.163968	-0.00422437	0.00500666
		7.88	-0.00391145	-0.00344208	-0.27474	-0.00156458	-0.0408355
		7.89	0.00140812	0.00281624	-0.384417	-0.00375499	0.000312916
		7.9	0.00078229	0.00391145	-0.435266	-0.00391145	0.0236252
		7.91	0.00125166	0.000312916	-0.425253	-0.00140812	-0.0270672
		7.92	0.00219041	-0.00281624	-0.465932	0.00109521	-0.0212783
		7.93	-0.000469374	0.00657124	-0.563092	-0.00265979	-0.0402097
		7.94	0.000312916	0.00406791	-0.600016	0.000469374	0.0115779
		7.95	0.00078229	0.000312916	-0.624893	0.000938748	0.025972
		7.96	0.00312916	0.00172104	-0.593289	0.000469374	0.0475632
		7.97	0.00234687	0.00219041	-0.595166	0	-0.0219041
		7.98	-0.00219041	-0.0018775	-0.588595	-0.00234687	-0.0336385
[truncated: 16,201 more rows]

## Sheet: N fft
	Data for Ground Acceleration FFT (*unit=Gal)
[truncated: 16,387 more rows]

## Sheet: N RS
			Data for Acceleration Response (*unit=Gal)
[truncated: 15,002 more rows]

[truncated: 3 more sheets: Z wave, Z fft, Z RS]
