# Supplementary material for: Characteristics of site-specific response using the measured data from seismic accelerometers in Pohang Yeongil New Port under 9.12 and Pohang earthquakes
Source: Sci Rep. 2022 Nov 10;12:19249. doi: 10.1038/s41598-022-21862-5 (PMC9649761; doi:10.1038/s41598-022-21862-5)
Supplement: Supplementary file 2 — Supplementary Information 2. [file 41598_2022_21862_MOESM2_ESM.xlsx]

## Sheet: E wave
			ML 5.1	ML 5.8	ML 3.6	ML 4.5	ML 3.5
		EW	9.12 EQ#1	9.12 EQ#2	9.12 EQ#3	9.12 EQ#4	9.12 EQ#5
		time	Acceleration (Gal)	Acceleration (Gal)	Acceleration (Gal)	Acceleration (Gal)	Acceleration (Gal)
		0	-0.00251395	0.00188546	-0.317386	-0.0028282	-0.00565639
		0.01	0.00345668	-0.00188546	-0.336555	0.00251395	0.00974156
		0.02	-0.00471366	0.000942732	-0.291304	0.0078561	-0.00125698
		0.03	-0.000628488	0.00377093	-0.371751	0.00691337	0.00219971
		0.04	-0.00125698	-0.00408517	-0.447798	0.00439942	-0.00377093
		0.05	-0.00219971	-0.00219971	-0.46571	0.00534215	0.00251395
		0.06	0.0050279	0.00251395	-0.448426	0.00597064	-0.000942732
		0.07	0.0109985	0.00408517	-0.421401	0.00754186	-0.0050279
		0.08	0.0113128	0.000314244	-0.418259	0.00848459	0.00125698
		0.09	0.00188546	0.000942732	-0.438056	0.00628488	-0.00471366
		0.1	0.00471366	-0.000314244	-0.468852	0.00377093	-0.00125698
		0.11	0.00628488	0.00157122	-0.506247	-0.000628488	-0.000314244
		0.12	-0.00377093	0.00157122	-0.518503	0.00439942	-0.00314244
		0.13	0.00188546	0.00722761	-0.411974	0.00157122	-0.000314244
		0.14	-0.00314244	-0.00125698	-0.294447	0.0028282	-0.00188546
		0.15	-0.012884	-0.00722761	-0.242282	0.000628488	0.00691337
		0.16	-0.00314244	-0.00188546	-0.280934	-0.00534215	0.00314244
		0.17	0.00157122	-0.0050279	-0.323986	-0.00691337	0.000628488
		0.18	-0.00408517	-0.00345668	-0.33247	-0.00754186	0.00659912
		0.19	-0.000314244	-0.00125698	-0.360438	-0.0050279	0.00251395
		0.2	-0.00848459	-0.00628488	-0.39689	-0.00565639	0.0050279
		0.21	-0.00314244	-0.0050279	-0.454397	-0.0100558	0.00188546
		0.22	-0.000942732	-0.00125698	-0.604605	-0.00534215	0.00754186
		0.23	-0.00219971	0.00377093	-0.837146	-0.00251395	0.00251395
		0.24	0.00157122	0.00534215	-1.04423	-0.0028282	-0.00157122
		0.25	-0.00597064	0.000942732	-1.12751	0.00314244	0.000942732
		0.26	-0.0028282	-0.000942732	-1.06749	0.00471366	-0.0028282
		0.27	-0.000314244	0	-0.915079	0.00471366	0.00691337
		0.28	0.00471366	0.00251395	-0.758899	-0.00314244	0.00565639
		0.29	0.000314244	-0.000628488	-0.656141	0.00219971	-0.00722761
		0.3	-0.00314244	-0.000942732	-0.618746	0.00439942	0.00157122
		0.31	0.00219971	-0.00408517	-0.66494	-0.00377093	-0.00377093
		0.32	0.00691337	-0.00439942	-0.69008	-0.000942732	-0.000314244
		0.33	0.00691337	-0.000628488	-0.577895	0	-0.000942732
		0.34	0.0028282	0.00408517	-0.405689	0	-0.0028282
		0.35	-0.000314244	-0.000942732	-0.332156	-0.0100558	0.00188546
		0.36	-0.0106843	-0.000942732	-0.303874	-0.00754186	-0.0103701
		0.37	-0.00408517	0.00188546	-0.209287	-0.0028282	0.000314244
		0.38	0.00534215	0.00219971	-0.0458796	-0.0113128	-0.00251395
		0.39	-0.00691337	0.000942732	0.126955	-0.00314244	-0.00817034
		0.4	-0.00345668	0.00565639	0.20803	0.00345668	0.000628488
		0.41	-0.00377093	-0.00125698	0.187604	-0.000942732	0.00565639
		0.42	-0.0100558	-0.00879883	0.200488	-0.00942732	0.00691337
		0.43	-0.0028282	0.00534215	0.199545	-0.00314244	0.00125698
		0.44	0.000942732	0.00125698	0.18509	0.00345668	0.000314244
		0.45	-0.00345668	-0.00188546	0.155551	-0.00251395	0.000628488
		0.46	-0.00597064	-0.00157122	0.092702	-0.0028282	0
		0.47	-0.000628488	-0.00219971	0.00377093	-0.000942732	0.00408517
		0.48	0.00345668	0.000942732	-0.184461	-0.00691337	0.00471366
		0.49	-0.00534215	0.000942732	-0.429257	-0.00848459	0.00157122
		0.5	-0.00314244	0.0028282	-0.668397	0.000314244	-0.00345668
		0.51	0.00408517	-0.00345668	-0.755443	-0.00534215	0.00251395
		0.52	-0.0113128	-0.0078561	-0.661798	-0.00879883	0.00691337
		0.53	-0.00251395	-0.00314244	-0.576323	-0.0113128	-0.000942732
		0.54	0.00534215	-0.00157122	-0.678453	-0.00597064	0
		0.55	0.00157122	-0.000628488	-0.861657	-0.00848459	0
		0.56	0.00157122	-0.00377093	-0.922306	-0.0109985	-0.00251395
		0.57	0.000628488	-0.00597064	-0.754186	-0.00314244	-0.00534215
		0.58	0.00439942	-0.00408517	-0.445284	-0.000942732	0.00157122
		0.59	0.00219971	-0.00722761	-0.157436	-0.00219971	-0.000942732
		0.6	0.00408517	-0.000314244	0.107157	-0.00439942	-0.00942732
		0.61	0.00377093	0.00377093	0.325871	0.00439942	-0.00188546
		0.62	-0.00722761	-0.00219971	0.400661	0.000942732	-0.000942732
		0.63	-0.00314244	-0.000628488	0.434914	-0.000314244	-0.000628488
		0.64	0.00251395	0.00439942	0.443084	-0.00125698	-0.00188546
		0.65	-0.00157122	-0.00188546	0.363266	0.000314244	0.00377093
		0.66	-0.00408517	-0.00314244	0.228141	-0.00565639	0.000628488
		0.67	-0.00597064	0.00471366	0.0854744	-0.00251395	-0.00911308
		0.68	-0.00565639	-0.00219971	0.0685052	-0.000942732	0.00251395
		0.69	-0.00471366	-0.000314244	0.158065	-0.00345668	0.0131982
		0.7	0.00408517	0.00534215	0.246996	-0.00219971	0.00125698
		0.71	0.000942732	0.0078561	0.315187	-0.00188546	-0.00251395
		0.72	-0.00565639	0	0.453454	0.00188546	0.0050279
		0.73	-0.0109985	-0.0028282	0.626603	-0.00219971	-0.00251395
		0.74	-0.00251395	0.00534215	0.808236	-0.000628488	-0.00188546
		0.75	0.00251395	-0.00125698	0.924506	-0.0050279	0.00471366
		0.76	-0.00345668	0.0028282	1.00809	-0.00439942	-0.00219971
		0.77	-0.000628488	0.00691337	1.07534	-0.0100558	0.000942732
		0.78	-0.00439942	-0.00345668	1.09577	-0.0106843	0.00848459
		0.79	-0.000628488	-0.00817034	1.05303	-0.0109985	0.00691337
		0.8	0.00188546	0.00314244	0.916336	-0.00628488	0.00597064
		0.81	-0.000942732	-0.00157122	0.831804	-0.00691337	-0.00251395
		0.82	0.00251395	-0.00408517	0.813892	-0.0078561	0.00251395
		0.83	-0.000314244	-0.000628488	0.851915	-0.00251395	0.00219971
		0.84	0.00188546	-0.00125698	0.848773	-0.00314244	-0.00565639
		0.85	0.00314244	-0.00125698	0.783096	0.000314244	-0.00157122
		0.86	0	-0.00439942	0.656141	0.00125698	-0.000628488
		0.87	-0.00817034	0.00597064	0.516303	0.00628488	-0.00942732
		0.88	-0.00911308	-0.00219971	0.467595	0.00565639	-0.00125698
		0.89	-0.0106843	-0.00565639	0.498705	0.000942732	0.00314244
		0.9	-0.0109985	0.00125698	0.611205	-0.000942732	-0.00597064
		0.91	0.00125698	0.0028282	0.690708	0.00314244	-0.00219971
		0.92	-0.0028282	-0.00125698	0.709877	0.00251395	0
		0.93	-0.00848459	-0.0028282	0.63823	0	-0.00628488
		0.94	-0.0147695	-0.00157122	0.478594	0.00188546	0
		0.95	-0.00125698	-0.00534215	0.338127	0	-0.00157122
		0.96	0.000942732	-0.00345668	0.217143	-0.00754186	-0.00817034
		0.97	-0.00345668	0.00471366	0.0483936	0	-0.00157122
		0.98	0.00314244	0.00659912	-0.181633	-0.00345668	-0.00565639
		0.99	-0.00314244	-0.00659912	-0.387463	-0.00879883	-0.000314244
		1	-0.00974156	-0.000314244	-0.664312	-0.00439942	0.000314244
		1.01	0.00125698	0.00314244	-1.06026	0.000942732	-0.00219971
		1.02	0.000314244	-0.0050279	-1.39367	0.00157122	-0.00157122
		1.03	-0.0100558	-0.00125698	-1.55739	-0.00565639	0.00345668
		1.04	-0.00125698	0.00188546	-1.6856	-0.00157122	0.00879883
		1.05	0.00157122	-0.00848459	-1.82796	0.00251395	0.0050279
		1.06	0.00251395	-0.00439942	-1.86252	-0.00125698	-0.00534215
		1.07	0.00188546	0.00125698	-1.62653	-0.00125698	-0.0028282
		1.08	-0.000628488	0.00188546	-1.22901	0.00125698	0
		1.09	-0.000942732	-0.00314244	-0.936133	-0.00377093	0.00157122
		1.1	-0.00125698	0.00125698	-0.823948	-0.00125698	0.00345668
		1.11	-0.00345668	0.00848459	-0.833689	-0.00188546	0.00219971
		1.12	-0.00125698	0.000628488	-0.835575	0.00408517	0.00377093
		1.13	-0.00659912	0.00314244	-0.775554	-0.00377093	-0.00188546
		1.14	-0.00188546	0.00439942	-0.633202	-0.00471366	0.00377093
		1.15	-0.00628488	0	-0.554326	-0.0028282	0.00439942
		1.16	-0.000314244	-0.00597064	-0.595807	-0.00659912	0.0050279
		1.17	-0.00345668	0.00377093	-0.682852	-0.00188546	-0.000942732
		1.18	-0.0103701	0.0028282	-0.704221	0.00251395	-0.000314244
		1.19	0.00314244	-0.0028282	-0.65677	0.000314244	0.0028282
		1.2	-0.000628488	-0.00534215	-0.672482	-0.00377093	0.00125698
		1.21	0.000314244	0.00314244	-0.805093	0.00125698	0.0078561
		1.22	0.00879883	-0.00314244	-0.985783	-0.000628488	-0.000942732
		1.23	0.00125698	-0.0050279	-1.11022	-0.000942732	-0.00565639
		1.24	-0.0100558	0.0078561	-1.05492	-0.0028282	-0.00408517
		1.25	-0.00125698	0	-0.863543	0.00219971	0.00408517
		1.26	-0.00565639	-0.00565639	-0.640429	-0.0028282	0.00597064
		1.27	-0.0028282	-0.000314244	-0.485193	0.00125698	0.00754186
		1.28	0.00628488	0.00251395	-0.400347	-0.000628488	0.00188546
		1.29	0.00817034	-0.00659912	-0.229398	-0.00848459	0.00314244
		1.3	-0.00408517	-0.000314244	-0.011627	-0.0078561	0.00439942
		1.31	0	0.00345668	0.165921	-0.00314244	-0.00439942
		1.32	0.0078561	-0.00471366	0.313301	-0.00848459	0.00377093
		1.33	0.00439942	-0.00439942	0.501219	-0.0150837	-0.00188546
		1.34	0	0.00659912	0.649228	-0.0100558	-0.00408517
		1.35	0.00345668	0.00314244	0.786867	-0.0119413	0.00219971
		1.36	0.00691337	-0.00314244	0.956873	-0.00911308	0.00659912
		1.37	0	0.00314244	1.16522	-0.00565639	-0.00314244
		1.38	0.00408517	-0.000628488	1.34276	-0.00691337	-0.00157122
		1.39	-0.000314244	-0.00471366	1.45589	-0.0144552	0.00345668
		1.4	0.00188546	-0.000942732	1.47726	-0.0122555	0.000628488
		1.41	0.000942732	-0.000628488	1.32768	-0.0144552	0
		1.42	0.00314244	-0.00754186	1.11242	-0.00754186	0.000628488
		1.43	0.0100558	-0.00754186	0.921049	-0.0106843	-0.000314244
		1.44	0.0050279	-0.000942732	0.699193	-0.00942732	-0.00534215
		1.45	0.00722761	-0.00157122	0.353839	-0.000314244	0.00125698
		1.46	0.00439942	-0.00219971	-0.0348811	-0.00628488	0.0028282
		1.47	-0.00534215	-0.00439942	-0.339069	-0.00754186	-0.0050279
		1.48	0.000628488	-0.00157122	-0.591407	0.00439942	-0.00691337
		1.49	0.0028282	-0.00125698	-0.93299	0.00219971	0.000314244
		1.5	-0.000628488	-0.00251395	-1.15485	-0.00691337	-0.0125698
		1.51	-0.00377093	0.00314244	-1.13662	0.00439942	-0.00691337
		1.52	-0.000314244	-0.000314244	-1.07503	0.00754186	0.0050279
		1.53	-0.00188546	-0.00974156	-1.05335	0.00848459	0.000314244
		1.54	0.00125698	-0.00219971	-0.870456	0.00219971	-0.00314244
		1.55	-0.000314244	0.00125698	-0.560611	0.000628488	-0.000314244
		1.56	-0.00125698	-0.00377093	-0.378978	0.000628488	0.00408517
		1.57	0.00219971	-0.00345668	-0.36798	-0.0050279	0
		1.58	0.00534215	-0.00125698	-0.427058	-0.00188546	-0.0028282
		1.59	0.0147695	-0.000628488	-0.439942	0.00754186	0.000628488
		1.6	0.00879883	-0.00597064	-0.376779	0.00219971	0.00188546
		1.61	0.000942732	0.00848459	-0.298532	-0.00597064	-0.00345668
		1.62	-0.00314244	0.000628488	-0.339698	0.000942732	0.00439942
		1.63	0	-0.00879883	-0.463824	0.00659912	0.00439942
		1.64	0.00188546	0.00188546	-0.641372	0.000314244	-0.00534215
		1.65	0.0078561	0.000628488	-0.726218	-0.00188546	-0.00251395
		1.66	0.0028282	-0.00251395	-0.704849	0.0078561	0.00219971
		1.67	-0.00219971	0	-0.712391	0.0078561	0.000314244
		1.68	-0.0113128	-0.00157122	-0.77304	-0.0050279	0.00219971
		1.69	-0.00314244	-0.00911308	-0.813263	-0.00471366	0.00565639
		1.7	0.00754186	-0.00628488	-0.808236	0.00534215	0.00565639
		1.71	-0.00157122	-0.00188546	-0.673425	-0.00125698	0
		1.72	0.000628488	0.00157122	-0.359181	0.0028282	-0.00157122
		1.73	0.000628488	-0.0028282	-0.093959	0.0194831	-0.000942732
		1.74	0.000942732	0.000942732	-0.00219971	0.0166549	-0.00377093
		1.75	0.00722761	0.0050279	0.0103701	-0.00314244	-0.0050279
		1.76	0.0050279	0.00125698	0.152094	-0.00439942	0
		1.77	0.00314244	0.000942732	0.364837	0.00188546	0.00628488
		1.78	0.00628488	-0.000628488	0.516931	-0.00848459	0.00345668
		1.79	0.00565639	-0.000314244	0.712391	-0.00628488	-0.00188546
		1.8	0.0106843	-0.0050279	0.9685	0.00534215	-0.00377093
		1.81	-0.000314244	0.00251395	1.18344	-0.00125698	-0.00251395
		1.82	0.00314244	0.00628488	1.33019	-0.0147695	0.00188546
		1.83	0.00754186	-0.00534215	1.4053	-0.00439942	0.00471366
		1.84	-0.00377093	-0.00659912	1.42604	0.00471366	-0.00251395
		1.85	0.00125698	0.00125698	1.4119	-0.00597064	0.000942732
		1.86	0.00125698	0.000314244	1.34496	-0.00691337	-0.00125698
		1.87	-0.00565639	-0.00125698	1.20167	0.0028282	-0.00314244
		1.88	-0.00125698	0.00879883	1.00432	0.000628488	0.00879883
		1.89	0.000628488	0.000628488	0.802265	-0.00251395	0.00628488
		1.9	-0.00188546	-0.00879883	0.62126	0.00345668	0.00377093
		1.91	0.00157122	-0.00188546	0.370808	0.00911308	0.00879883
		1.92	0.00219971	0.0028282	0.0465081	0.00848459	0.00691337
		1.93	-0.00219971	0	-0.252024	0.00251395	0.00157122
		1.94	-0.000942732	-0.00314244	-0.447169	0.0103701	0.00251395
		1.95	0.00345668	-0.0028282	-0.522274	0.015398	0.00219971
		1.96	0.0050279	-0.00439942	-0.50939	0.00188546	0.00219971
		1.97	0.00157122	-0.00345668	-0.452197	0.00345668	-0.00314244
		1.98	-0.00251395	0.00754186	-0.39909	0.0103701	-0.00565639
		1.99	0.00188546	0.00188546	-0.295389	0.00659912	0.000942732
		2	-0.00439942	-0.00817034	-0.197974	0.00817034	-0.00659912
		2.01	-0.00534215	0.000314244	-0.0889311	0.015398	-0.00879883
		2.02	-0.000628488	0.00534215	0.0414802	0.0169692	0.000628488
		2.03	-0.00157122	0.00157122	0.091445	0.00471366	-0.00188546
		2.04	0.00251395	0.0028282	0.0892453	0.00722761	-0.00628488
		2.05	-0.00251395	0.00314244	0.162464	0.00974156	-0.000942732
		2.06	-0.00534215	-0.00408517	0.272764	0.00408517	0.000942732
		2.07	0.00345668	-0.00219971	0.27622	0.0050279	-0.00439942
		2.08	0.0050279	0.00377093	0.219028	0.0113128	-0.00157122
		2.09	0.00408517	0.00817034	0.153665	0.012884	0.0106843
		2.1	0.00345668	-0.00534215	0.150837	0.00754186	0.00754186
		2.11	0.000314244	-0.00345668	0.168121	0.00848459	-0.000942732
		2.12	0.0050279	0.00408517	0.139524	0.00817034	0.00722761
		2.13	-0.00188546	-0.00157122	0.131354	0.00597064	0.00942732
		2.14	-0.00848459	-0.000628488	0.104329	0.00125698	0.000314244
		2.15	-0.00219971	0.000314244	0.0835889	0.00911308	0.00534215
		2.16	-0.000942732	-0.00565639	0.161207	0.00471366	0.00754186
		2.17	0.000314244	-0.0078561	0.347868	-0.00314244	-0.00377093
		2.18	-0.0050279	0.00345668	0.588893	0.00911308	-0.00125698
		2.19	-0.00188546	0.00628488	0.796923	0.011627	0.00565639
		2.2	0.00659912	0.000942732	0.949017	0.00125698	0.00377093
		2.21	-0.000628488	-0.00219971	1.07943	0.00219971	-0.000942732
		2.22	0.00251395	0.00565639	1.17433	0.00251395	-0.00471366
		2.23	0.00628488	0.000314244	1.19224	-0.00942732	-0.000314244
		2.24	-0.00251395	0.0050279	1.21047	-0.00911308	-0.00754186
		2.25	0.00471366	0.00974156	1.21235	-0.00408517	-0.00597064
		2.26	-0.000628488	0.000314244	1.13034	-0.00377093	0.00251395
		2.27	-0.00251395	-0.00377093	1.0524	-0.00848459	0
		2.28	0.00534215	-0.00125698	1.03041	-0.00377093	-0.00125698
		2.29	0.000314244	0.00534215	0.982327	-0.00314244	0.00345668
		2.3	0.00157122	-0.00157122	0.880512	-0.00377093	0.00628488
		2.31	-0.00439942	-0.00565639	0.817977	-0.00345668	-0.00659912
		2.32	0.000628488	-0.00691337	0.801008	-0.000628488	-0.0147695
		2.33	0.0078561	-0.0050279	0.834632	0	-0.00157122
		2.34	0.000942732	-0.00345668	0.87894	-0.0106843	0.0050279
		2.35	-0.00219971	0.00188546	0.933619	0.00597064	-0.00345668
		2.36	-0.00157122	0	1.01752	0.0163407	-0.00188546
		2.37	-0.00377093	-0.00911308	1.11871	0.00974156	-0.00219971
		2.38	-0.0028282	-0.00691337	1.1935	0.00188546	-0.00219971
		2.39	-0.00345668	0.00314244	1.12185	0.00722761	-0.000628488
		2.4	-0.00345668	0.00188546	1.04203	0.0078561	0.00377093
		2.41	-0.00125698	-0.00188546	1.06497	-0.000314244	0.000942732
		2.42	-0.00345668	-0.000314244	1.10551	0.0144552	-0.00314244
		2.43	0.00345668	-0.00219971	1.0634	0.0166549	-0.00471366
		2.44	0.00314244	-0.00314244	0.942104	0.00314244	-0.0078561
		2.45	0.000628488	0.00125698	0.826462	-0.00251395	-0.00911308
		2.46	0.00314244	0.00659912	0.760785	0.0150837	-0.0078561
		2.47	-0.000942732	-0.00659912	0.723704	0.00754186	-0.00377093
		2.48	0.000314244	-0.00439942	0.693222	-0.00408517	-0.00911308
		2.49	0.00188546	0.00911308	0.642943	0.00408517	-0.00565639
		2.5	0.00188546	0.00157122	0.57381	0.00314244	-0.00565639
		2.51	-0.0109985	-0.000314244	0.515989	-0.00565639	-0.00439942
		2.52	-0.00817034	0.00314244	0.340955	-0.00597064	-0.0028282
		2.53	-0.0028282	-0.0135125	0.091445	0.00691337	0.00251395
		2.54	-0.00471366	-0.0106843	-0.0986726	-0.00157122	0.0028282
		2.55	0.000942732	0.0028282	-0.252966	-0.0113128	0.00377093
		2.56	-0.00471366	0.00471366	-0.404746	-0.00345668	0.00408517
		2.57	0.00659912	-0.00125698	-0.540185	0.00408517	-0.00314244
		2.58	-0.000942732	-0.00659912	-0.569724	-0.00691337	-0.00345668
		2.59	-0.000942732	-0.00439942	-0.478594	-0.0125698	-0.00377093
		2.6	0.0103701	-0.00471366	-0.354467	0.000314244	0.000628488
		2.61	-0.000628488	0.00314244	-0.24511	-0.0028282	-0.00754186
		2.62	0.00314244	0.00597064	-0.157122	-0.0122555	-0.00911308
		2.63	0.0050279	-0.00251395	-0.0509075	-0.00345668	-0.00817034
		2.64	-0.00377093	-0.00377093	0.0103701	-0.00125698	-0.00597064
		2.65	0.00219971	0.00471366	-0.0172834	-0.0135125	-0.00345668
		2.66	-0.000314244	0.00125698	-0.138896	-0.0125698	-0.00188546
		2.67	0.00345668	0.000942732	-0.312044	0.00157122	-0.00565639
		2.68	-0.00345668	-0.00754186	-0.359495	0.0050279	-0.011627
		2.69	-0.00377093	-0.00691337	-0.397204	-0.00439942	-0.00471366
		2.7	0.00879883	0.00314244	-0.542385	-0.00377093	-0.00439942
		2.71	-0.00534215	-0.000314244	-0.620003	0.00754186	-0.00628488
		2.72	-0.00345668	0.00942732	-0.685995	0.00439942	-0.0050279
		2.73	-0.00471366	0.00471366	-0.936447	0.00408517	-0.00125698
		2.74	-0.00471366	-0.00345668	-1.22147	0.0100558	-0.00911308
		2.75	-0.00691337	-0.00157122	-1.40781	0.00408517	-0.00754186
		2.76	0.00188546	0.00659912	-1.48166	-0.00219971	0.00848459
		2.77	0	0.00408517	-1.42824	0.00188546	0.0050279
		2.78	-0.000628488	-0.00408517	-1.2972	0.00879883	-0.00439942
		2.79	0.000628488	-0.000942732	-1.11777	0.0028282	0.00251395
		2.8	0.0028282	-0.00565639	-0.945246	-0.00125698	-0.00188546
		2.81	0.00219971	-0.00565639	-0.835575	-0.000314244	-0.00911308
		2.82	-0.00251395	-0.00157122	-0.872656	0.0028282	-0.00754186
		2.83	0.00471366	0.000314244	-0.946189	-0.000628488	-0.0050279
		2.84	0.00345668	-0.011627	-0.889939	-0.0028282	-0.00314244
		2.85	0.00219971	-0.00879883	-0.768641	-0.00754186	-0.00597064
		2.86	-0.00125698	0.0028282	-0.714277	-0.00754186	0.000628488
		2.87	-0.00188546	0.00157122	-0.72119	-0.00565639	-0.00439942
		2.88	-0.0122555	0.00125698	-0.699821	-0.00251395	-0.00974156
		2.89	-0.00565639	0.00188546	-0.661169	0.00439942	-0.00157122
		2.9	-0.00345668	-0.000942732	-0.558412	0.00125698	0.00408517
		2.91	0.000314244	-0.00408517	-0.385263	0.000628488	0.000628488
		2.92	-0.000628488	0.00722761	-0.195774	0.00251395	-0.00345668
		2.93	0.00345668	0.0050279	-0.0763613	0.0078561	-0.000942732
		2.94	0.00439942	0.00157122	-0.104957	0.00251395	0.00125698
		2.95	-0.00628488	-0.0050279	-0.231284	-0.00565639	-0.00754186
		2.96	0.000628488	0.000628488	-0.420458	-0.00722761	-0.0050279
		2.97	0.0078561	0.00691337	-0.577266	-0.00439942	0.00534215
		2.98	0.0028282	0.00377093	-0.698879	-0.00722761	-0.00848459
		2.99	-0.00377093	0.00974156	-0.866685	-0.00188546	-0.00534215
		3	0.00219971	0.00345668	-1.11588	-0.0050279	0.00377093
		3.01	-0.00251395	-0.00314244	-1.34088	-0.0122555	0.00125698
		3.02	-0.00251395	0.00157122	-1.52723	-0.0119413	0.00314244
		3.03	-0.00534215	0.00817034	-1.60044	-0.00534215	0.00848459
		3.04	-0.00188546	0.000314244	-1.39273	0.000314244	0.00565639
		3.05	0	-0.0028282	-1.10362	-0.00251395	-0.000314244
		3.06	-0.00251395	-0.00314244	-0.893396	-0.000314244	0
		3.07	0.00314244	-0.00188546	-0.786867	-0.0100558	0.00188546
		3.08	0.00314244	-0.00157122	-0.669654	-0.00848459	-0.000628488
		3.09	0.000314244	0.00345668	-0.532644	-0.00377093	-0.00722761
		3.1	0.000628488	0.00345668	-0.475765	-0.00345668	0.00188546
		3.11	0.00314244	-0.00345668	-0.457854	-0.00471366	-0.000314244
		3.12	0.000314244	0.0028282	-0.318329	-0.00219971	-0.00754186
		3.13	-0.000942732	0.00628488	-0.111242	0.00471366	-0.00219971
		3.14	-0.00219971	0.00659912	-0.0820177	0.00439942	-0.00314244
		3.15	0.000942732	0.00219971	-0.103072	-0.000314244	-0.00251395
		3.16	-0.00439942	-0.00157122	-0.0414802	0.00188546	-0.000942732
		3.17	-0.000314244	-0.000314244	-0.00565639	-0.00565639	0.00125698
		3.18	0.0028282	-0.000314244	-0.0876741	-0.00565639	0.00471366
		3.19	-0.00817034	0.00125698	-0.112814	-0.00125698	0.00565639
		3.2	-0.000942732	-0.00188546	-0.0182262	0.00188546	0.00188546
		3.21	0.000314244	-0.00691337	0.06442	0.00125698	0.0028282
		3.22	-0.00314244	-0.00722761	0.092702	0.000942732	-0.00219971
		3.23	0	0.000314244	0.0483936	0.00314244	0.000942732
		3.24	0.000314244	0.00628488	-0.0461939	-0.00345668	0.00219971
		3.25	-0.00754186	0.000314244	-0.144552	-0.00251395	-0.0050279
		3.26	-0.00628488	-0.00157122	-0.172834	-0.00125698	0.00314244
		3.27	0.00125698	-0.00659912	-0.152723	-0.00439942	0.000942732
		3.28	0.00722761	-0.00722761	-0.178176	-0.0106843	0.00471366
		3.29	0.00534215	-0.000942732	-0.224684	-0.0028282	0.00314244
		3.3	0.000942732	0.00314244	-0.246367	-0.00597064	-0.00157122
		3.31	0.0078561	-0.000628488	-0.278734	-0.00848459	-0.00565639
		3.32	0.000942732	-0.00911308	-0.318015	-0.0172834	-0.00408517
		3.33	0.00597064	-0.00188546	-0.311102	-0.00597064	-0.00314244
		3.34	0.00471366	0.000314244	-0.311416	0.00251395	-0.00534215
		3.35	-0.00157122	-0.00188546	-0.412917	-0.00565639	-0.00534215
		3.36	-0.000314244	0.00157122	-0.545842	0.00408517	-0.00408517
		3.37	-0.00565639	0.00219971	-0.60272	0.00722761	0.000628488
		3.38	-0.00408517	-0.000942732	-0.510018	-0.00314244	0.00125698
		3.39	-0.00597064	0.00534215	-0.465081	-0.00659912	0.00125698
		3.4	-0.00439942	0.00911308	-0.515989	0.000628488	0.000942732
		3.41	-0.00879883	-0.00188546	-0.45534	-0.00251395	-0.000628488
		3.42	-0.00691337	-0.00188546	-0.323357	-0.00754186	0.00408517
		3.43	-0.00597064	0	-0.228141	-0.0135125	0.00879883
		3.44	0.000628488	0.000314244	-0.214629	-0.0100558	-0.00439942
		3.45	0.00439942	-0.00125698	-0.116585	-0.0175977	-0.00471366
		3.46	-0.00219971	0.00597064	0.090188	-0.0194831	0.000942732
		3.47	-0.00219971	0.00314244	0.30136	-0.0131982	0.00628488
		3.48	0.000314244	-0.00691337	0.462253	-0.00722761	-0.000942732
		3.49	0.00125698	0.00345668	0.48425	-0.0119413	-0.000628488
		3.5	-0.00377093	0.0028282	0.393119	-0.00848459	0.00314244
		3.51	-0.00439942	-0.000314244	0.307016	0.00314244	-0.0028282
		3.52	0	-0.00219971	0.285334	0.000628488	-0.00597064
		3.53	0.00157122	-0.00251395	0.353524	-0.00691337	0.0028282
		3.54	-0.00125698	-0.00848459	0.431457	-0.000314244	0.000314244
		3.55	0.00722761	-0.00817034	0.417316	0.00314244	-0.00942732
		3.56	-0.00848459	-0.00188546	0.263651	-0.00377093	-0.00534215
		3.57	-0.00251395	-0.00377093	-0.0392805	-0.00439942	-0.00345668
		3.58	0.00722761	-0.00754186	-0.278734	-0.00314244	-0.000942732
		3.59	0.00157122	-0.00659912	-0.382749	-0.00817034	-0.0028282
		3.6	0.00408517	-0.000628488	-0.415116	-0.0201116	0.00628488
		3.61	-0.000942732	-0.00377093	-0.379293	-0.00534215	0
		3.62	-0.0050279	-0.00219971	-0.252338	-0.00188546	-0.00691337
		3.63	-0.0113128	-0.00219971	-0.170949	-0.0050279	0.00157122
		3.64	-0.000314244	-0.00565639	-0.148323	-0.0050279	0.00691337
		3.65	-0.00251395	-0.00439942	-0.028282	0.0109985	-0.00157122
		3.66	-0.00471366	-0.00157122	0.193889	0.00879883	0.00188546
		3.67	-0.00408517	-0.000314244	0.474823	-0.00471366	0.00597064
		3.68	-0.000942732	-0.00439942	0.695108	-0.00251395	0.00125698
		3.69	-0.00314244	-0.00722761	0.800694	-0.00345668	0.0050279
		3.7	0.00157122	-0.00314244	0.817977	-0.00848459	0.00345668
		3.71	0.000314244	-0.00314244	0.845002	-0.00659912	0.00219971
		3.72	-0.00691337	0.000314244	0.934247	0.00848459	-0.000314244
		3.73	0.00345668	0.00565639	1.05429	-0.00565639	-0.00345668
		3.74	-0.000628488	0.000628488	1.21675	-0.00879883	0.0050279
		3.75	0.000628488	0.000942732	1.32705	-0.00848459	0.00659912
		3.76	0.00408517	0.00157122	1.29594	-0.00345668	-0.000628488
		3.77	-0.00157122	0.0050279	1.20858	-0.00628488	0.00314244
		3.78	-0.00722761	0.000314244	1.22712	-0.0050279	0.00565639
		3.79	0.00157122	-0.000314244	1.2906	0.00157122	0.00188546
		3.8	0.000628488	0.000628488	1.26012	-0.0100558	0.00314244
		3.81	0.00188546	-0.000942732	1.10268	-0.0106843	0.00754186
		3.82	0.00911308	0.000942732	0.83149	0	-0.00471366
		3.83	-0.00157122	-0.00125698	0.55087	0.00251395	-0.00219971
		3.84	-0.000942732	0.00314244	0.250452	-0.00942732	0.0028282
		3.85	0.00157122	-0.00471366	-0.0028282	-0.00722761	0.00439942
		3.86	-0.00125698	-0.00219971	-0.126326	-0.00659912	-0.00125698
		3.87	-0.00628488	0.000628488	-0.163407	-0.000942732	-0.00408517
		3.88	-0.00911308	0.000628488	-0.22437	-0.0078561	0.00408517
		3.89	-0.00377093	-0.00219971	-0.297903	-0.00439942	0
		3.9	-0.00345668	-0.00251395	-0.302617	-0.00157122	0.0028282
		3.91	-0.0028282	-0.00754186	-0.3199	-0.00942732	0.0028282
		3.92	-0.00188546	-0.00597064	-0.38872	-0.00628488	0.00188546
		3.93	-0.0131982	-0.0028282	-0.440884	-0.00597064	-0.000314244
		3.94	-0.00377093	-0.00125698	-0.381178	-0.00471366	0.00408517
		3.95	0.00251395	-0.00471366	-0.186347	-0.012884	0.00691337
		3.96	-0.00188546	-0.00597064	0.0113128	-0.00219971	0.00219971
		3.97	0.00597064	0.00439942	0.0930162	-0.000314244	0.00659912
		3.98	0.000314244	-0.00157122	0.0600206	-0.000628488	0.00314244
		3.99	-0.00659912	0.00471366	0.0581351	0.0028282	-0.00565639
		4	-0.00188546	0.0050279	0.2184	-0.00157122	0
		4.01	0	0.00251395	0.423287	-0.00251395	0.00565639
		4.02	-0.000628488	-0.00377093	0.592664	-0.00408517	0.00439942
		4.03	0.00628488	0.00377093	0.739102	-0.00157122	0.00314244
		4.04	-0.00345668	0.00188546	0.863857	-0.000942732	0.00377093
		4.05	0.00188546	-0.000314244	0.873598	-0.00597064	0.00817034
		4.06	0.00628488	0	0.840288	-0.0100558	0.000314244
		4.07	0.0028282	-0.0028282	0.803208	-0.00471366	-0.00251395
		4.08	0.00157122	-0.000942732	0.720876	-0.000942732	0
		4.09	-0.00439942	-0.000942732	0.592978	-0.000942732	-0.00157122
		4.1	0.00345668	0.00439942	0.423915	0.00691337	0.000314244
		4.11	-0.00628488	-0.00377093	0.339069	0.0050279	0.00188546
		4.12	-0.00408517	-0.00408517	0.304188	-0.000628488	-0.00691337
		4.13	0.000314244	-0.00345668	0.203944	0.0100558	-0.00659912
		4.14	-0.00879883	0.00251395	0.0725904	0.0103701	-0.00188546
		4.15	-0.00597064	0.00157122	-0.0678767	0.00565639	-0.00188546
		4.16	-0.00754186	-0.00251395	-0.226884	0.000314244	0.00439942
		4.17	-0.00879883	-0.0050279	-0.328699	0.00439942	0.00408517
		4.18	0.000942732	-0.0050279	-0.316758	0.00439942	-0.00251395
		4.19	0.00125698	-0.00439942	-0.255795	-0.00157122	-0.00345668
		4.2	-0.00565639	0.00219971	-0.268993	0.00251395	-0.0028282
		4.21	-0.00345668	0.00439942	-0.285962	0.0028282	-0.00377093
		4.22	-0.00219971	-0.00251395	-0.267107	0.000314244	-0.00534215
		4.23	0.0028282	0.000942732	-0.244168	0.00219971	-0.0078561
		4.24	0.00314244	0.0078561	-0.242911	0.00628488	-0.00125698
		4.25	-0.00471366	0.00565639	-0.23474	0.00188546	0.000942732
		4.26	-0.00219971	0.0028282	-0.180062	-0.011627	0.00691337
		4.27	-0.00157122	0.00691337	-0.0791895	-0.00597064	0.00659912
		4.28	0.00188546	-0.00314244	0.0367665	0.000942732	0.0050279
		4.29	0.00597064	-0.0028282	0.0983584	-0.0050279	0.00345668
		4.3	0.00722761	0.00659912	0.0707049	-0.00471366	0.00754186
		4.31	0.00125698	0.00345668	-0.0279677	0.00219971	0.0106843
		4.32	-0.00188546	-0.00314244	-0.0647343	0.00157122	0.00659912
		4.33	0.0028282	-0.00157122	-0.0637915	-0.00471366	-0.00188546
		4.34	0.00565639	0.000942732	-0.0235683	0.00219971	-0.00125698
		4.35	-0.00314244	-0.00377093	0.066934	0.00125698	0.00314244
		4.36	-0.0028282	0.00565639	0.0889311	-0.00534215	-0.00471366
		4.37	-0.000314244	0.00408517	0.0581351	-0.00722761	0.00157122
		4.38	-0.00659912	-0.00597064	-0.0553069	0	-0.00157122
		4.39	0	-0.00157122	-0.223742	-0.00188546	-0.00534215
		4.4	-0.00377093	0.00125698	-0.303245	-0.00659912	-0.00439942
		4.41	-0.00754186	0.00157122	-0.27842	0.00439942	0.00911308
		4.42	-0.00377093	-0.00251395	-0.226256	0.00911308	0.00157122
		4.43	0.00628488	-0.00125698	-0.173463	-0.00314244	-0.00691337
		4.44	0.00408517	-0.00408517	-0.240082	0.0028282	-0.00188546
		4.45	0.00659912	-0.000628488	-0.385263	0.0160264	0.00219971
		4.46	0.0028282	0.000628488	-0.489906	0.00691337	0.00408517
		4.47	0.00125698	0.00251395	-0.666826	-0.00314244	0.00565639
		4.48	0.00691337	-0.000942732	-0.81452	0.00817034	0.00879883
		4.49	0.00377093	-0.00157122	-0.878626	0.0135125	-0.00911308
		4.5	0.0050279	0.00314244	-0.898109	-0.0028282	-0.0028282
		4.51	0.00125698	0.00345668	-0.880826	-0.00188546	0.00597064
		4.52	-0.0028282	0.00911308	-0.92922	0.0078561	0.00219971
		4.53	0.000942732	-0.00125698	-1.04832	-0.00722761	-0.0050279
		4.54	0.00565639	0.000628488	-1.0964	-0.0138267	-0.00408517
		4.55	0.00848459	-0.0028282	-0.974156	-0.00188546	0
		4.56	0.000942732	0.0028282	-0.722761	0.00188546	-0.00597064
		4.57	-0.00314244	0.00628488	-0.489278	-0.0103701	-0.00157122
		4.58	0.00597064	0.00125698	-0.221542	-0.015398	0.00188546
		4.59	-0.00157122	0.00125698	0.135439	-0.000942732	-0.00219971
		4.6	0.0078561	0.000314244	0.397833	-0.00345668	-0.00534215
		4.61	0.0050279	0.00188546	0.557469	-0.00628488	-0.0028282
		4.62	-0.00691337	0.00188546	0.771155	0.00345668	0.000628488
		4.63	-0.00219971	0.00848459	0.961272	0.012884	-0.00251395
		4.64	0.00314244	-0.00314244	1.01344	-0.000314244	-0.00691337
		4.65	-0.00188546	0.000314244	1.05052	-0.0028282	-0.00408517
		4.66	0	0.000314244	1.07503	0.00911308	-0.000628488
		4.67	0.00471366	0.00188546	1.04926	0.00408517	-0.00125698
		4.68	-0.00125698	0.0028282	0.938018	-0.00754186	0.0028282
		4.69	0.00219971	-0.00471366	0.744758	0.00471366	0.00219971
		4.7	0.00314244	-0.00659912	0.596435	0.0157122	-0.00691337
		4.71	0.00628488	-0.00408517	0.572867	0.0050279	-0.00754186
		4.72	0.00125698	0.00408517	0.591093	0.00659912	0.0028282
		4.73	0.000314244	0.00314244	0.546785	0.0119413	-0.00188546
		4.74	0.00219971	0.00628488	0.452511	0.00534215	-0.00628488
		4.75	0.00377093	-0.00251395	0.322414	0.00251395	-0.00471366
		4.76	0.00408517	-0.00157122	0.182262	0.00911308	-0.000942732
		4.77	-0.00345668	0.00314244	0.109985	0.00659912	0.00377093
		4.78	-0.0050279	0.00377093	0.1103	-0.000314244	0.00314244
		4.79	0.00377093	0.00219971	0.0870456	-0.00251395	0.00754186
		4.8	0.000942732	-0.00534215	0.00251395	0.00942732	-0.00314244
		4.81	0.00251395	-0.00345668	-0.0732189	0.00628488	-0.00597064
		4.82	0.00817034	-0.00188546	-0.0461939	0.00408517	-0.00345668
		4.83	-0.00534215	-0.000314244	0.0763613	-0.00408517	0.00125698
		4.84	-0.00314244	0	0.201116	-0.00408517	0.000628488
		4.85	0.00377093	-0.00691337	0.295389	-0.0050279	-0.00754186
		4.86	-0.00219971	-0.00722761	0.264593	-0.00377093	-0.00534215
		4.87	-0.00188546	0.00125698	0.0713334	0.00188546	-0.00408517
		4.88	0.00314244	0.00157122	-0.0923877	0	-0.000942732
		4.89	-0.00659912	-0.00157122	-0.137953	0.000628488	-0.00691337
		4.9	-0.00879883	0.000314244	-0.180062	-0.00345668	-0.00597064
		4.91	0.00219971	-0.0050279	-0.289419	0.0131982	-0.00157122
		4.92	0.00188546	-0.00439942	-0.384949	0.0106843	-0.0078561
		4.93	0.000628488	0.0028282	-0.445598	0.0050279	0.000314244
		4.94	-0.000942732	0.00188546	-0.544271	0.0135125	-0.00345668
		4.95	0.00597064	-0.00219971	-0.659912	0.0103701	-0.00848459
		4.96	0.000942732	-0.00377093	-0.714277	0.00565639	-0.0103701
		4.97	0.00754186	0.00628488	-0.779639	0.00691337	-0.00659912
		4.98	0.0109985	0.00659912	-0.868256	-0.000314244	0.000628488
		4.99	-0.00471366	0.00691337	-0.840917	-0.00125698	-0.00754186
		5	0.00408517	0.00754186	-0.755443	-0.00345668	0.000628488
		5.01	0.00628488	-0.000628488	-0.733445	0.00314244	-0.0028282
		5.02	0.00439942	0	-0.717105	0.00251395	0.000314244
		5.03	0.000314244	0.00471366	-0.659284	0.000628488	0.00534215
		5.04	-0.00408517	0.00439942	-0.573181	-0.000942732	0.00722761
		5.05	-0.00377093	-0.000942732	-0.486764	-0.00408517	0.00157122
		5.06	-0.00188546	-0.00219971	-0.428943	-0.000942732	-0.00597064
		5.07	0.00188546	-0.00879883	-0.402861	-0.00754186	-0.000942732
		5.08	0.00251395	-0.00911308	-0.38432	-0.00157122	0.00439942
		5.09	0	-0.00439942	-0.396262	-0.00628488	-0.00125698
		5.1	-0.00565639	-0.00754186	-0.434599	-0.0078561	-0.00942732
		5.11	0.000628488	-0.00691337	-0.406632	-0.00942732	-0.000942732
		5.12	0.00125698	-0.00879883	-0.309845	-0.000628488	-0.00628488
		5.13	-0.00314244	-0.00691337	-0.207715	-0.00157122	-0.00848459
		5.14	0.0050279	-0.00314244	-0.176605	-0.00722761	-0.00125698
		5.15	-0.00125698	-0.00377093	-0.209915	-0.00565639	0.00188546
		5.16	0.00408517	-0.00754186	-0.307016	-0.00722761	-0.00314244
		5.17	0.00691337	-0.00628488	-0.404118	-0.00157122	-0.00471366
		5.18	0.00848459	-0.000942732	-0.427372	-0.000314244	0.0050279
		5.19	0.00628488	0.000942732	-0.438685	0.00628488	0.00817034
		5.2	-0.00345668	0.000942732	-0.485507	0.00157122	-0.00188546
		5.21	0.00408517	0.0028282	-0.611519	-0.00125698	0.00691337
		5.22	-0.00157122	-0.00157122	-0.77744	0.00534215	0.00157122
		5.23	0	-0.00125698	-0.827719	0.00439942	-0.00754186
		5.24	-0.00188546	0.0078561	-0.746958	-0.00314244	-0.000628488
		5.25	-0.00471366	0.00125698	-0.596121	0.00188546	0.00345668
		5.26	-0.00848459	0.00251395	-0.470738	-0.000314244	-0.00471366
		5.27	-0.00659912	0.00157122	-0.415431	-0.00377093	-0.00628488
		5.28	-0.00314244	-0.00345668	-0.321786	0.00439942	0.00691337
		5.29	-0.00157122	-0.0050279	-0.196402	0.0078561	0.00848459
		5.3	-0.00377093	0.00125698	0.000314244	-0.00157122	0.00439942
		5.31	-0.00251395	-0.00157122	0.275906	-0.00722761	0.00251395
		5.32	0.00157122	-0.00817034	0.520388	0.000942732	0.00125698
		5.33	0.00565639	-0.00565639	0.677824	-0.000628488	-0.00565639
		5.34	0.00691337	-0.00408517	0.826776	-0.00628488	-0.00219971
		5.35	0.00314244	-0.000314244	1.00621	0.000628488	0.00722761
		5.36	-0.00125698	-0.00219971	1.13191	-0.00157122	0.0028282
		5.37	-0.00251395	-0.00345668	1.19444	-0.00659912	-0.00848459
		5.38	0.00314244	-0.00974156	1.15579	-0.00345668	0.00125698
		5.39	0.00157122	-0.00408517	1.06309	0.0028282	-0.00534215
		5.4	0.000628488	-0.000314244	0.981384	0.00754186	-0.00377093
		5.41	-0.00377093	0.00188546	0.93299	-0.0028282	-0.00377093
		5.42	-0.00377093	-0.00157122	0.952788	-0.000942732	-0.00597064
		5.43	-0.00345668	-0.00659912	0.903451	0.00722761	-0.0078561
		5.44	0.000314244	-0.0050279	0.657713	-0.00125698	-0.0078561
		5.45	0.00439942	-0.000942732	0.275906	-0.00439942	-0.000314244
		5.46	0.0028282	-0.00219971	-0.092702	0.00188546	-0.00251395
		5.47	-0.0119413	-0.000628488	-0.383063	-0.00691337	-0.00439942
		5.48	0.00408517	0.00157122	-0.544585	-0.00817034	-0.00565639
		5.49	-0.00251395	-0.00597064	-0.529815	-0.00408517	0.00439942
		5.5	-0.00597064	0.00157122	-0.406317	0.00911308	-0.00125698
		5.51	0.00188546	0.00377093	-0.294132	-0.00377093	0.00188546
		5.52	-0.00628488	-0.000314244	-0.229398	-0.00817034	-0.0050279
		5.53	-0.00157122	-0.00534215	-0.141096	0.00377093	-0.000942732
		5.54	0.000628488	-0.00534215	-0.015398	0.000314244	0.000942732
		5.55	0.00911308	-0.00408517	0.0634773	-0.0050279	-0.00157122
		5.56	-0.00408517	-0.00377093	0.00722761	-0.00942732	-0.000314244
		5.57	0.000314244	-0.00251395	-0.0672482	-0.0028282	-0.00722761
		5.58	0.00314244	-0.00314244	-0.0710191	-0.014141	-0.00157122
		5.59	0.00408517	-0.00911308	-0.11627	-0.0050279	-0.0028282
		5.6	0.00251395	-0.00597064	-0.229398	-0.00439942	-0.000942732
		5.61	0.00471366	0.00188546	-0.280934	-0.00377093	-0.000942732
		5.62	-0.0078561	-0.000628488	-0.236311	-0.0147695	0.00314244
		5.63	-0.0122555	-0.00188546	-0.206144	-0.0109985	0.000942732
		5.64	-0.00345668	-0.00188546	-0.192946	-0.00188546	0.000942732
		5.65	-0.00377093	0	-0.15398	-0.00377093	0.00408517
		5.66	-0.00534215	-0.000942732	-0.197974	-0.00691337	0.00439942
		5.67	-0.00754186	0.00219971	-0.329642	-0.00597064	0.00879883
		5.68	-0.0050279	0.000314244	-0.398147	-0.000314244	0.000628488
		5.69	-0.00408517	-0.00439942	-0.321786	-0.0100558	0.000628488
		5.7	0.00157122	-0.000314244	-0.0757328	0.00722761	-0.000628488
		5.71	0.000314244	0.00439942	0.153037	0.00659912	0.00125698
		5.72	0.0050279	0.00628488	0.204259	0.000942732	0.00722761
		5.73	0	-0.00188546	0.14958	-0.00408517	-0.00314244
		5.74	0.00125698	0.00157122	0.0974156	0.00188546	-0.00345668
		5.75	0.00314244	0.00345668	0.0647343	0.0028282	0.00345668
		5.76	0.00722761	-0.00628488	-0.0292247	-0.00377093	-0.00377093
		5.77	0.00565639	0.00377093	-0.115328	-0.00188546	-0.000942732
		5.78	0.00345668	0.000628488	-0.146752	0.000942732	0.00597064
		5.79	-0.000942732	-0.00345668	-0.233798	-0.00251395	-0.00565639
		5.8	0.0028282	-0.00219971	-0.321786	-0.00345668	-0.00408517
		5.81	0.00439942	-0.00125698	-0.356981	0.00251395	-0.000314244
		5.82	0.0100558	0.000314244	-0.386834	-0.00345668	0.00408517
		5.83	0.00219971	-0.0050279	-0.448112	-0.00597064	-0.00188546
		5.84	-0.00974156	0.00345668	-0.489592	0.000314244	-0.000628488
		5.85	0.00565639	-0.000628488	-0.448112	0.00722761	0.00534215
		5.86	0.000942732	-0.00345668	-0.378036	0.00628488	0.00125698
		5.87	-0.00471366	0.00628488	-0.317386	0.00345668	0.00345668
		5.88	-0.00219971	0.00439942	-0.269307	0.000314244	0.00911308
		5.89	-0.00628488	-0.00408517	-0.235683	-0.0028282	0.00314244
		5.9	-0.00691337	-0.000628488	-0.255795	-0.00565639	-0.00597064
		5.91	-0.00125698	0.00188546	-0.312044	0.0028282	0.00345668
		5.92	-0.00439942	-0.00251395	-0.358867	0.00439942	0.00911308
		5.93	-0.00439942	0.00219971	-0.360438	-0.00314244	0.00628488
		5.94	-0.00754186	0.00125698	-0.290361	0.00345668	-0.000942732
		5.95	-0.00125698	-0.00345668	-0.17032	0.0100558	0.000628488
		5.96	-0.00219971	-0.00471366	-0.0273392	0.0050279	0.00408517
		5.97	-0.00534215	0	0.196402	0.00597064	0.00157122
		5.98	0.00534215	0.00408517	0.486764	0.00439942	0.00125698
		5.99	0.000628488	0.00251395	0.691337	0.00314244	0.00345668
		6	-0.00848459	0.00125698	0.782153	0	-0.00659912
		6.01	0	0.00125698	0.827404	0.0078561	-0.00188546
		6.02	0.00471366	0.000942732	0.832747	0.00942732	0.00817034
		6.03	0.0050279	-0.00157122	0.748529	0.00408517	0.00817034
		6.04	-0.000314244	0.00534215	0.657713	0.00754186	-0.00345668
		6.05	-0.00377093	0.000942732	0.59235	0.00942732	-0.00439942
		6.06	0.000628488	0.000628488	0.487078	0.0119413	0.00408517
		6.07	-0.00125698	0.00377093	0.27622	0.0109985	-0.00188546
		6.08	0.00219971	0.00848459	0.0210543	0.0201116	0.000314244
		6.09	-0.000942732	0.0109985	-0.158693	0.0163407	0.00219971
		6.1	-0.00848459	-0.00157122	-0.23694	0.0106843	-0.000314244
		6.11	-0.00974156	0.00754186	-0.206773	0.00439942	-0.00565639
		6.12	-0.00157122	0.00534215	-0.103386	0.00471366	0.00534215
		6.13	-0.00251395	0.00377093	-0.0207401	-0.00377093	0.011627
		6.14	-0.00817034	0.0106843	-0.079818	-0.0100558	0.0028282
		6.15	-0.00314244	0.00691337	-0.183518	-0.0106843	-0.00125698
		6.16	-0.00534215	-0.00125698	-0.175662	-0.015398	0.00534215
		6.17	-0.00377093	-0.000628488	-0.0993011	-0.0235683	0.00534215
		6.18	0.00314244	0.000314244	-0.0395947	-0.0210543	0.0028282
		6.19	0.00659912	-0.00188546	0.00565639	-0.0179119	0.00219971
		6.2	0.00628488	-0.00471366	-0.00125698	-0.0197974	0.00408517
		6.21	-0.000942732	-0.00377093	0.0191689	-0.00879883	-0.00597064
		6.22	0.00817034	0.00125698	0.0795037	-0.00754186	-0.00251395
		6.23	0.00659912	-0.00565639	0.156494	0.00157122	0.0050279
		6.24	0.00314244	0.00345668	0.345668	0.0028282	-0.00219971
		6.25	0.00125698	0.000628488	0.678453	0.00848459	-0.00408517
		6.26	-0.000628488	-0.00628488	1.01878	0.0119413	-0.00534215
		6.27	-0.00628488	-0.00251395	1.22147	0.0185404	-0.0028282
		6.28	-0.00219971	-0.000942732	1.31291	0.0113128	-0.00125698
		6.29	0.00471366	0.00219971	1.29406	0.00597064	0.00314244
		6.3	-0.00471366	0.000314244	1.20984	0.00471366	-0.00188546
		6.31	-0.00817034	0.000942732	1.09765	-0.00691337	-0.00408517
		6.32	-0.0050279	0.00157122	1.01155	-0.0125698	-0.00534215
		6.33	0.00219971	0.000942732	0.897795	-0.0109985	0.000628488
		6.34	-0.00439942	0.000628488	0.728103	-0.012884	-0.00314244
		6.35	0.000942732	0.00565639	0.557783	-0.0235683	0
		6.36	-0.00314244	0.000314244	0.406946	-0.0166549	-0.000314244
		6.37	-0.012884	-0.00439942	0.241339	-0.0122555	-0.00659912
		6.38	-0.00439942	0.00565639	0.0581351	-0.00754186	-0.00125698
		6.39	0.00439942	0.00314244	-0.0578209	-0.0050279	0.00597064
		6.4	-0.000628488	-0.000628488	-0.091445	0.00597064	0.000942732
		6.41	-0.00251395	0.00219971	-0.123498	0.00565639	0
		6.42	-0.00157122	0.000314244	-0.237883	0.00471366	0.00597064
		6.43	0.00628488	-0.00597064	-0.378978	0.0103701	-0.00219971
		6.44	0.00345668	-0.00157122	-0.446855	0.0175977	0.000314244
		6.45	0.00659912	0.0050279	-0.428315	0.0131982	0.00251395
		6.46	0.00974156	-0.00125698	-0.400033	0.00597064	0.00314244
		6.47	-0.00659912	-0.0028282	-0.402861	0.0122555	-0.00188546
		6.48	-0.00251395	0.00565639	-0.416373	0.00471366	0
		6.49	-0.00157122	0.00251395	-0.419201	-0.000628488	0.0028282
		6.5	-0.0050279	-0.000942732	-0.398461	-0.00219971	-0.00157122
		6.51	-0.0103701	0.00722761	-0.328385	0.000942732	-0.00722761
		6.52	-0.00911308	0.0050279	-0.198602	-0.0050279	-0.00345668
		6.53	-0.00659912	-0.000628488	-0.0546785	-0.0106843	-0.000628488
		6.54	-0.00754186	0.0028282	0.041166	0.0028282	0.00188546
		6.55	-0.00345668	0.00691337	0.171577	-0.000942732	0.00377093
		6.56	0.000628488	0.00408517	0.392805	-0.0103701	0.00125698
		6.57	-0.00125698	0.000314244	0.63823	-0.00408517	-0.00157122
		6.58	-0.00251395	0.000314244	0.882397	-0.00251395	-0.00471366
		6.59	0.0100558	0.00534215	1.05712	-0.00188546	0.00125698
		6.6	0.0157122	0.00188546	1.06654	-0.00471366	0.0028282
		6.61	0.00597064	0.00377093	0.945874	-0.00157122	-0.0028282
		6.62	0.00628488	0.00408517	0.794409	-0.00722761	-0.00251395
		6.63	0.00471366	-0.00314244	0.712077	-0.014141	-0.000942732
		6.64	-0.00219971	-0.00314244	0.642629	-0.0100558	-0.00597064
		6.65	0.00471366	0	0.512532	-0.0050279	0.00251395
		6.66	0.00471366	0.000628488	0.334984	-0.00754186	0.0106843
		6.67	-0.00125698	-0.00439942	0.125698	-0.0122555	0.00251395
		6.68	-0.0185404	-0.0028282	-0.0499648	-0.00565639	-0.0100558
		6.69	-0.0122555	-0.00314244	-0.208658	0.00188546	-0.0050279
		6.7	0.000942732	-0.0106843	-0.310159	0.000942732	0.00188546
		6.71	-0.00974156	-0.00219971	-0.381178	0	-0.00534215
		6.72	-0.00345668	0.00628488	-0.415745	0.00817034	-0.0050279
		6.73	-0.0078561	-0.00377093	-0.426115	0.00125698	-0.00565639
		6.74	-0.0125698	-0.00125698	-0.429572	0.0028282	-0.0106843
		6.75	-0.00817034	0.00471366	-0.372379	0.0150837	-0.00408517
		6.76	0.00345668	-0.000314244	-0.296018	0.0113128	0
		6.77	0.0050279	-0.0028282	-0.250452	-0.000942732	0.000628488
		6.78	0.000942732	0.00408517	-0.196717	0.00219971	-0.00408517
		6.79	0.00377093	0.000628488	-0.103072	0.00188546	0.00188546
		6.8	0.00879883	-0.000942732	-0.0317386	-0.00597064	0.00754186
		6.81	0.0125698	0.00188546	0.0562497	-0.00817034	-0.000314244
		6.82	0.0106843	0.000314244	0.171263	-0.00565639	-0.00188546
		6.83	0.0106843	-0.00408517	0.231598	-0.00628488	-0.00345668
		6.84	-0.00345668	-0.00377093	0.202373	-0.0106843	0.00219971
		6.85	-0.000942732	0.00251395	0.115956	0.00219971	-0.00534215
		6.86	0.00377093	-0.000628488	-0.0289104	0.00628488	0.00251395
		6.87	0.000314244	0.000628488	-0.201116	0.00471366	0.00188546
		6.88	-0.0103701	0.00157122	-0.364523	0.00471366	-0.00534215
		6.89	-0.011627	-0.000628488	-0.535158	0.00471366	0.00125698
		6.9	-0.0103701	-0.00691337	-0.67751	0.00439942	0.0028282
		6.91	-0.00439942	-0.00345668	-0.759528	0.00251395	0.00471366
		6.92	-0.000314244	0.000314244	-0.791266	0.000942732	-0.00219971
		6.93	0.00251395	-0.00314244	-0.818606	-0.00157122	0.00125698
		6.94	0.00408517	-0.00817034	-0.854115	-0.000942732	-0.00125698
		6.95	-0.00471366	-0.00534215	-0.805407	0.00251395	-0.00565639
		6.96	0.00974156	0.000314244	-0.678139	0.0028282	0.00188546
		6.97	0.00942732	-0.00911308	-0.582923	0.000942732	0.00691337
		6.98	0.0028282	0.000314244	-0.529815	0.000314244	0.00188546
		6.99	0.00188546	0.00471366	-0.477022	-0.0028282	-0.00754186
		7	-0.00377093	-0.00691337	-0.438999	-0.000628488	-0.00219971
		7.01	-0.000942732	-0.00628488	-0.453768	-0.00125698	0.000942732
		7.02	0.00534215	-0.00125698	-0.515989	0.00157122	-0.000628488
		7.03	0.00439942	-0.00691337	-0.637915	0.000314244	0.0078561
		7.04	0.0050279	-0.0100558	-0.741616	0	0.00188546
		7.05	-0.00534215	0.0028282	-0.688194	0.00628488	-0.000628488
		7.06	-0.00157122	-0.00188546	-0.500591	0.00125698	-0.0050279
		7.07	0.00754186	-0.00879883	-0.327442	0.00157122	-0.00188546
		7.08	0.00314244	-0.00377093	-0.320529	-0.00565639	-0.00691337
		7.09	0.00377093	0.000628488	-0.446226	-0.0078561	-0.0113128
		7.1	0.000628488	-0.00659912	-0.597692	-0.0028282	-0.00314244
		7.11	-0.00219971	-0.00251395	-0.679396	-0.00377093	-0.00377093
		7.12	-0.00439942	0.00911308	-0.696365	-0.000942732	-0.00157122
		7.13	0.0028282	-0.00314244	-0.691965	-0.0050279	-0.00251395
		7.14	0.00471366	-0.00314244	-0.684738	-0.00534215	-0.00471366
		7.15	-0.00691337	0.000942732	-0.726846	-0.00188546	-0.00848459
		7.16	-0.011627	-0.00565639	-0.733445	-0.000314244	-0.00188546
		7.17	-0.000314244	-0.011627	-0.701707	-0.0078561	-0.00439942
		7.18	0.000942732	-0.00377093	-0.652999	-0.00911308	-0.000314244
		7.19	-0.00188546	-0.000942732	-0.551498	-0.00471366	-0.00125698
		7.2	0.0028282	-0.00251395	-0.358867	-0.000942732	0.000942732
		7.21	-0.00251395	-0.00628488	-0.149266	-0.00408517	-0.00219971
		7.22	-0.00597064	-0.0050279	0.00314244	-0.0028282	0
		7.23	0.0078561	-0.00408517	0.120984	0.00345668	0.00345668
		7.24	0.00722761	-0.00534215	0.19106	-0.0028282	-0.00628488
		7.25	-0.00219971	0.00471366	0.205516	0.00314244	-0.00597064
		7.26	-0.00691337	0.00219971	0.18069	0.00471366	-0.00157122
		7.27	-0.00188546	0	0.0967872	0.00691337	-0.000942732
		7.28	0.00188546	-0.00439942	-0.0641058	0.00628488	0.00188546
		7.29	-0.0028282	0.000942732	-0.205516	0.00879883	0.0028282
		7.3	0.00565639	-0.00157122	-0.305759	0.00628488	-0.000314244
		7.31	0	-0.00188546	-0.353524	0.00439942	-0.00125698
		7.32	-0.00817034	0.00534215	-0.345668	0.0028282	-0.0103701
		7.33	0.00534215	-0.000314244	-0.306388	-0.00251395	0
		7.34	0.012884	-0.00817034	-0.244796	0.00314244	-0.0028282
		7.35	-0.000942732	0.000628488	-0.20803	-0.000314244	-0.00157122
		7.36	0.00219971	0.00565639	-0.222171	0.00314244	0.00157122
		7.37	-0.00659912	-0.00628488	-0.24511	-0.0028282	-0.000942732
		7.38	-0.00722761	0.000314244	-0.275906	0.000942732	0.000314244
		7.39	0.00408517	0.00345668	-0.323043	-0.00188546	-0.000628488
		7.4	-0.0028282	-0.00157122	-0.365466	0	-0.000314244
		7.41	-0.00565639	-0.00314244	-0.390605	0.00817034	0
		7.42	-0.012884	0.00125698	-0.398147	0.0100558	0
		7.43	-0.00471366	-0.00345668	-0.370808	0.0050279	0.00219971
		7.44	0.0028282	-0.00754186	-0.339384	0.00377093	0.00251395
		7.45	0.00314244	-0.00314244	-0.383378	0.00848459	-0.00597064
		7.46	0.00439942	0.00125698	-0.402547	0.00597064	-0.00439942
		7.47	-0.000628488	-0.00188546	-0.301988	0.00377093	0.000628488
		7.48	-0.00377093	-0.0050279	-0.147695	-0.00251395	-0.00471366
		7.49	0.00314244	-0.00219971	0.0232541	0.00879883	-0.00817034
		7.5	0.00219971	-0.00219971	0.197031	0.000942732	-0.000942732
		7.51	0.000628488	-0.00157122	0.33027	0.000314244	-0.00628488
		7.52	-0.0028282	0.00471366	0.44277	-0.00188546	-0.00219971
		7.53	-0.00534215	0.00439942	0.547099	-0.00628488	0.00628488
		7.54	-0.000628488	-0.00691337	0.608376	-0.0147695	0.00817034
		7.55	0.00471366	-0.00534215	0.576952	-0.00974156	-0.00408517
		7.56	-0.000628488	0.00408517	0.483936	-0.00471366	-0.0028282
		7.57	-0.00188546	0.00377093	0.369237	-0.0135125	-0.00251395
		7.58	-0.00628488	-0.00377093	0.239454	-0.0100558	-0.00597064
		7.59	-0.00722761	0.0050279	0.107471	-0.00408517	-0.00157122
		7.6	0.0050279	0.00408517	-0.00974156	-0.00157122	0.00251395
		7.61	0.00188546	-0.00345668	-0.0776183	-0.0100558	-0.00251395
		7.62	-0.00188546	0.00722761	-0.124755	0.00125698	-0.00345668
		7.63	-0.00848459	0.00848459	-0.199231	0.00345668	0.00439942
		7.64	-0.00565639	-0.0028282	-0.19326	0	0.00157122
		7.65	-0.000314244	-0.00471366	-0.0235683	-0.00188546	-0.00314244
		7.66	-0.000942732	0.00219971	0.208344	0.0050279	-0.00534215
		7.67	-0.0050279	-0.00125698	0.377721	-0.000628488	0.000942732
		7.68	-0.00251395	-0.0050279	0.476394	-0.00691337	-0.00597064
		7.69	-0.00597064	-0.00408517	0.54867	0.00125698	-0.00125698
		7.7	0.00659912	-0.00848459	0.565325	0.00754186	0.000628488
		7.71	0.0103701	-0.0119413	0.614347	0	0.00219971
		7.72	0.0050279	-0.00188546	0.685052	-0.00157122	-0.00157122
		7.73	0	0.00377093	0.701707	0.00534215	0.00125698
		7.74	-0.0103701	-0.00534215	0.670597	-0.00377093	0.00314244
		7.75	0.00188546	-0.0050279	0.627231	-0.0050279	0.000942732
		7.76	0.00534215	-0.00251395	0.637601	-0.0028282	-0.00345668
		7.77	0.00314244	0.00219971	0.705164	-0.00219971	-0.00722761
		7.78	-0.00157122	0.00408517	0.748529	-0.0078561	-0.000942732
		7.79	-0.0028282	0.0028282	0.737216	-0.00597064	0.000628488
		7.8	-0.0028282	0.00408517	0.694479	0.000942732	0.00439942
		7.81	0.00565639	0.00125698	0.622517	-0.000314244	0.00408517
		7.82	0.00597064	0.00188546	0.595492	-0.00345668	-0.00377093
		7.83	0.00314244	0.0138267	0.599578	0.00125698	-0.00408517
		7.84	0.0028282	0.0125698	0.573495	0.00157122	0.00345668
		7.85	0.00345668	-0.00157122	0.543642	-0.0078561	0.00314244
		7.86	0.00879883	0.0100558	0.569724	-0.00157122	0.0078561
		7.87	0.00565639	0.00597064	0.632887	0.00219971	-0.00314244
		7.88	-0.000628488	0.00565639	0.668711	-0.0050279	0.00219971
		7.89	-0.00377093	0.0106843	0.693851	-0.00251395	0.0028282
		7.9	-0.00754186	0.0078561	0.770212	-0.00125698	0.000942732
		7.91	-0.00157122	-0.00314244	0.836518	-0.00408517	0.0028282
		7.92	0.00817034	-0.00659912	0.81452	-0.0109985	0.00345668
		7.93	-0.000942732	0.00817034	0.740673	-0.00377093	-0.00125698
		7.94	-0.000942732	-0.00251395	0.662741	-0.00377093	0.000314244
		7.95	-0.00754186	-0.00597064	0.614976	-0.0106843	-0.00125698
		7.96	0.00188546	-0.00157122	0.612462	-0.0100558	-0.0028282
		7.97	0.00974156	-0.00377093	0.650171	-0.00471366	0.00439942
		7.98	0.00188546	-0.00754186	0.686309	-0.00974156	-0.0028282
		7.99	0.00251395	0.00628488	0.643257	-0.014141	-0.00157122
		8	-0.00251395	0.00439942	0.563125	-0.00251395	0
		8.01	-0.000942732	-0.00722761	0.443713	-0.00408517	0.00219971
		8.02	0.00659912	-0.00314244	0.286591	-0.00565639	-0.00219971
		8.03	0.00565639	-0.00157122	0.168749	-0.0100558	0.00911308
		8.04	0.000314244	0.00345668	0.125383	-0.00471366	0.00754186
		8.05	0.0050279	0.000314244	0.142038	-0.00848459	0
		8.06	-0.0028282	0.00125698	0.115642	-0.0131982	0.00219971
		8.07	0.00471366	-0.00125698	0.0845316	-0.00345668	0.0050279
		8.08	0.011627	-0.00439942	0.0864171	0.00125698	-0.00408517
		8.09	-0.000314244	0.00597064	0.0851601	-0.0103701	-0.000942732
		8.1	-0.00345668	0.0078561	0.0688194	-0.0078561	0.0078561
		8.11	-0.00817034	0.00565639	0.0455654	0.0028282	0.00188546
		8.12	0.00219971	0.00157122	0.024511	-0.00471366	-0.00314244
		8.13	0.00471366	0.00377093	0.0276535	-0.00722761	0.00345668
		8.14	-0.000942732	0.00754186	0.0543642	0.000628488	0.00691337
		8.15	-0.000942732	0.0028282	0.0744758	0.0028282	-0.00377093
		8.16	-0.00911308	0.0028282	0.101815	-0.011627	0.00157122
		8.17	-0.00439942	-0.000314244	0.149266	-0.00565639	0.00534215
		8.18	0.00534215	-0.00754186	0.185718	0.00659912	0.00125698
		8.19	0.000628488	-0.00628488	0.175348	-0.000314244	-0.00534215
		8.2	-0.0028282	0.0028282	0.100872	-0.00597064	0.00471366
		8.21	-0.00125698	-0.0028282	-0.0417945	0.00722761	0.000942732
		8.22	-0.00188546	-0.0103701	-0.232541	0.00377093	-0.00565639
		8.23	0.0050279	-0.00439942	-0.413231	-0.00345668	-0.000314244
		8.24	0.00408517	-0.00377093	-0.5361	0.000942732	0.00219971
		8.25	-0.00377093	-0.000314244	-0.625031	-0.000314244	-0.00345668
		8.26	-0.00722761	0.000314244	-0.680653	-0.00565639	-0.00345668
		8.27	-0.00659912	-0.00408517	-0.711448	-0.0144552	0.00471366
		8.28	0.000628488	-0.0078561	-0.715219	-0.000628488	-0.00125698
		8.29	0.0050279	-0.00817034	-0.740673	0.00157122	-0.00597064
		8.3	0	0.00377093	-0.765498	-0.00659912	-0.00157122
		8.31	-0.00345668	0.00377093	-0.71082	-0.00345668	0.00848459
		8.32	-0.00597064	-0.00314244	-0.607434	0.00565639	-0.00251395
		8.33	-0.000628488	-0.0028282	-0.497762	0.00251395	-0.00659912
		8.34	0.00565639	0	-0.413231	-0.000942732	0.00314244
		8.35	-0.00125698	0.00219971	-0.349754	0.0078561	0.00251395
		8.36	-0.00188546	0.0109985	-0.361695	0.00125698	-0.00377093
		8.37	-0.00722761	0.00534215	-0.421715	-0.00219971	-0.00125698
		8.38	-0.0028282	-0.00251395	-0.51316	-0.00219971	0.000942732
		8.39	-0.000314244	0.00219971	-0.602092	0.00471366	-0.00691337
		8.4	-0.00188546	0.00408517	-0.630373	0.000628488	0.000942732
		8.41	-0.00345668	0.00722761	-0.628174	-0.00188546	0.00722761
		8.42	-0.0050279	0.000314244	-0.630373	-0.0028282	0.00534215
		8.43	-0.0050279	-0.000942732	-0.637601	0.000628488	0
		8.44	-0.00125698	-0.00377093	-0.586379	-0.00408517	0.00439942
		8.45	0.00188546	-0.00879883	-0.564696	-0.00691337	0.00659912
		8.46	-0.00251395	0.00188546	-0.569724	0.000628488	-0.00565639
		8.47	-0.00691337	0.0028282	-0.553384	-0.00942732	0.000942732
		8.48	-0.0103701	-0.00534215	-0.586694	-0.00377093	0.00188546
		8.49	-0.0050279	-0.00219971	-0.668711	0	-0.00534215
		8.5	-0.00157122	-0.000942732	-0.695422	0.00628488	-0.00439942
		8.51	-0.00219971	-0.00219971	-0.680967	0.00188546	-0.00219971
		8.52	-0.00377093	-0.0028282	-0.699821	-0.00408517	0.000628488
		8.53	-0.000942732	-0.00188546	-0.715848	0.00188546	0.00125698
		8.54	0.00471366	-0.00534215	-0.676882	0.00314244	-0.00219971
		8.55	0.0100558	-0.00377093	-0.565325	0	0.00251395
		8.56	0.00219971	0	-0.472623	-0.00251395	0.000628488
		8.57	0.00188546	0.00314244	-0.406317	-0.00251395	-0.0028282
		8.58	0.00691337	-0.00314244	-0.345668	-0.0078561	-0.00408517
		8.59	0.00219971	-0.00565639	-0.271821	0.00157122	-0.00754186
		8.6	0.00125698	-0.00125698	-0.134496	0	-0.0028282
		8.61	0.00911308	0	0.0113128	-0.00691337	-0.0050279
		8.62	-0.00628488	0.0078561	0.0625346	-0.00817034	-0.000314244
		8.63	-0.00942732	0.00471366	0.0229398	-0.00597064	-0.00125698
		8.64	-0.00219971	-0.00188546	0.0050279	0.00314244	-0.00377093
		8.65	-0.0122555	-0.00345668	0.0707049	-0.000314244	-0.00345668
		8.66	-0.00345668	-0.00188546	0.197345	-0.00125698	0.00157122
		8.67	-0.00345668	-0.000628488	0.28879	-0.00188546	0.00188546
		8.68	-0.000628488	0.00565639	0.30356	-0.00754186	-0.00314244
		8.69	-0.00314244	-0.00251395	0.294447	-0.00659912	0.000314244
		8.7	0.00219971	-0.00565639	0.28879	0.00754186	0.000314244
		8.71	0.0150837	-0.000314244	0.285334	0.00188546	-0.000314244
		8.72	0.00408517	-0.00125698	0.225313	-0.00219971	-0.00377093
		8.73	0.00754186	0.00314244	0.127897	0.00471366	-0.00157122
		8.74	0.00691337	0.00534215	0.0213686	0.00439942	-0.00408517
		8.75	0.000314244	-0.00157122	-0.16435	0.00817034	-0.0100558
		8.76	0.00345668	-0.0078561	-0.389977	0.000942732	-0.00691337
		8.77	0.00157122	0.00251395	-0.591407	0.00628488	-0.00408517
		8.78	-0.00219971	0.00754186	-0.749472	-0.00219971	-0.00534215
		8.79	-0.0050279	-0.00408517	-0.863228	-0.00628488	-0.00219971
		8.8	-0.00754186	-0.00125698	-0.938333	-0.000314244	-0.00251395
		8.81	0.00251395	-0.00471366	-0.930162	-0.000628488	0.000314244
		8.82	0.00408517	-0.00408517	-0.817977	-0.0119413	-0.00188546
		8.83	-0.00377093	0.00188546	-0.66934	-0.0138267	-0.00691337
		8.84	-0.000628488	0.00565639	-0.531072	0	0.00377093
		8.85	-0.00754186	-0.00251395	-0.379607	-0.00722761	0.000314244
		8.86	-0.000628488	-0.00691337	-0.215886	-0.00879883	-0.00219971
		8.87	0.00377093	0.00439942	-0.0729046	-0.00345668	0.00219971
		8.88	-0.00377093	-0.000628488	0.113442	-0.00659912	-0.00534215
		8.89	-0.00628488	0.00754186	0.327756	-0.00911308	-0.00691337
		8.9	-0.00377093	-0.000942732	0.508447	0.00251395	-0.00157122
		8.91	-0.000314244	-0.000942732	0.615918	0.012884	0.00691337
		8.92	0.00408517	-0.00345668	0.640744	0.00345668	0.00314244
		8.93	0.00628488	-0.000314244	0.63603	-0.00471366	-0.00408517
		8.94	0.00345668	0.00597064	0.567525	0.00911308	0.00188546
		8.95	0.0050279	-0.00188546	0.48205	0.00722761	-0.00219971
		8.96	0.0078561	-0.00408517	0.378036	0.00251395	-0.0131982
		8.97	0.0125698	-0.0050279	0.258623	0.00219971	-0.00534215
		8.98	0.00471366	-0.00125698	0.133239	0.00251395	0.00251395
		8.99	0.0028282	0.000628488	-0.0135125	0.000942732	-0.00754186
		9	-0.00408517	0.00408517	-0.184775	0.000942732	-0.00691337
		9.01	-0.00597064	-0.00534215	-0.362323	0.00722761	0.000314244
		9.02	0.00628488	-0.00848459	-0.480165	0.00565639	-0.0028282
		9.03	0.000314244	-0.00817034	-0.478908	-0.00471366	-0.00471366
		9.04	-0.00848459	-0.00251395	-0.391234	-0.00471366	0.00439942
		9.05	-0.00597064	-0.000628488	-0.33467	0.00471366	0.0028282
		9.06	-0.00911308	-0.00597064	-0.22437	-0.00188546	-0.00157122
		9.07	-0.0050279	-0.00471366	-0.093959	-0.00314244	-0.0028282
		9.08	0.00314244	-0.00377093	0.0169692	-0.00251395	0.0028282
		9.09	-0.00188546	-0.00345668	0.158693	-0.00188546	-0.00188546
		9.1	-0.00188546	0.00314244	0.308588	-0.00691337	-0.0078561
		9.11	0.00157122	-0.00188546	0.367351	0.0028282	-0.0028282
		9.12	0.000314244	-0.00314244	0.347868	0.00439942	-0.0050279
		9.13	0.00314244	0.00188546	0.304188	-0.0028282	0.000314244
		9.14	0.00345668	0.00565639	0.260508	-0.00439942	0.00377093
		9.15	0	0.00754186	0.251081	-0.0050279	0.00157122
		9.16	0.00628488	0.00314244	0.19106	0.0028282	0.00377093
		9.17	0.0028282	0.00345668	0.131668	0.000314244	0
		9.18	0.0113128	-0.000628488	0.131668	0.00157122	-0.000628488
		9.19	0.0078561	-0.000628488	0.230027	0.0050279	0.00471366
		9.2	0.000942732	0.00471366	0.334356	0.00157122	-0.00597064
		9.21	0.00188546	0.00471366	0.39909	0.00345668	-0.00534215
		9.22	-0.00439942	-0.00125698	0.41983	0.00911308	0.00125698
		9.23	-0.0050279	-0.00251395	0.417002	0.00565639	-0.0050279
		9.24	-0.00345668	-0.00157122	0.433342	-0.000942732	-0.011627
		9.25	-0.00534215	0.000942732	0.471052	-0.00691337	-0.00251395
		9.26	-0.00817034	0.00377093	0.549613	-0.00157122	-0.000314244
		9.27	-0.00942732	-0.000628488	0.625974	-0.00219971	-0.00251395
		9.28	-0.00879883	-0.00565639	0.671539	0.000314244	0.00219971
		9.29	0.000942732	-0.00439942	0.630373	0	0.0109985
		9.3	-0.00314244	-0.00408517	0.571924	-0.00125698	0.00879883
		9.31	0.000314244	0.00125698	0.54867	-0.000628488	-0.000314244
		9.32	0.0050279	0	0.567525	0.00251395	-0.00974156
		9.33	0.00691337	-0.00408517	0.650799	0.00251395	-0.0172834
		9.34	0.00879883	-0.00439942	0.763613	-0.00188546	0.00659912
		9.35	0.00534215	0.000628488	0.844059	-0.00188546	0.0150837
		9.36	-0.00125698	0.000628488	0.83746	0.000314244	-0.0163407
		9.37	0.00125698	0.00439942	0.677824	0.00314244	-0.0301674
		9.38	-0.00565639	0.00345668	0.418887	0.0050279	0.00188546
		9.39	0	-0.000942732	0.200488	0.0113128	0.0226256
		9.4	-0.0028282	0.00251395	0.065677	0.000628488	-0.00125698
		9.41	-0.00942732	0.00188546	-0.0606491	0.0028282	0.00439942
		9.42	-0.00628488	0.00534215	-0.140781	0.0050279	0.00628488
		9.43	-0.015398	-0.00188546	-0.144866	0.00754186	-0.0251395
		9.44	-0.00471366	0.00125698	-0.178805	0.00188546	0.00597064
		9.45	-0.00125698	-0.00314244	-0.178176	0.00345668	0.0424229
		9.46	-0.0028282	-0.000314244	-0.122241	0.000942732	-0.0119413
		9.47	-0.0050279	0.00722761	-0.0609633	-0.00377093	-0.05405
		9.48	-0.00471366	0	-0.0028282	0.00188546	0.0329956
		9.49	-0.00597064	-0.00345668	0.134496	-0.000314244	0.0549927
		9.5	-0.00125698	0.000942732	0.353839	0.00628488	-0.0465081
		9.51	-0.00125698	-0.00125698	0.567525	-0.00219971	-0.0505933
		9.52	-0.000628488	0.00157122	0.738473	0.00157122	0.0575067
		9.53	0	0.00565639	0.834632	-0.00314244	0.0430514
		9.54	0.00408517	-0.00817034	0.857886	-0.00439942	-0.0380235
		9.55	0.00377093	-0.00565639	0.814206	-0.00848459	-0.0213686
		9.56	0.000942732	-0.00408517	0.729675	-0.00942732	0.0201116
		9.57	0.000628488	-0.000314244	0.603663	-0.0119413	-0.0138267
		9.58	-0.00251395	0.00188546	0.426743	-0.0109985	-0.0150837
		9.59	-0.000314244	-0.00125698	0.255166	-0.00659912	0.0436799
		9.6	0.00125698	-0.00314244	0.213686	-0.00534215	0.0138267
		9.61	0.00377093	-0.00628488	0.245739	-0.00188546	-0.0452511
		9.62	-0.00471366	0.00534215	0.184775	-0.00879883	-0.0512218
		9.63	-0.00817034	0.00377093	0.0050279	0.00251395	0.0304817
		9.64	-0.00534215	0.00157122	-0.27245	0.00408517	0.0483936
		9.65	-0.00974156	0.00188546	-0.56941	0.00534215	-0.0131982
		9.66	-0.00439942	-0.00157122	-0.841231	-0.00251395	-0.0383378
		9.67	-0.00188546	0.000942732	-1.07471	-0.00471366	0.0311102
		9.68	-0.0050279	0.00534215	-1.23749	0.00219971	0.0512218
		9.69	-0.00628488	0.00314244	-1.34559	0.0028282	-0.0358238
		9.7	-0.00628488	-0.00722761	-1.38299	0.00157122	-0.0634773
		9.71	0.00471366	-0.00125698	-1.4207	0	0.00879883
		9.72	-0.00251395	-0.00219971	-1.44049	-0.000942732	0.0289104
		9.73	-0.00848459	0.00157122	-1.35251	-0.00125698	-0.00219971
		9.74	0.00157122	0.0050279	-1.20261	0.00722761	-0.000942732
		9.75	0.000942732	-0.00125698	-1.01658	0.00597064	0.00974156
		9.76	0	-0.0050279	-0.788438	0.00439942	-0.000628488
		9.77	0.00848459	-0.00345668	-0.497762	0.000942732	-0.0185404
		9.78	-0.00125698	0.00188546	-0.246682	0.00251395	0.0254538
		9.79	0.000942732	-0.00314244	-0.123812	0.00408517	0.0323671
		9.8	0.000628488	-0.0028282	-0.0697622	0.000314244	0.00125698
		9.81	0.000942732	-0.0028282	-0.00722761	0	-0.0367665
		9.82	0.00157122	-0.00754186	0.0559354	-0.000628488	0.0109985
		9.83	-0.00219971	-0.00345668	0.052793	-0.00314244	0.0348811
		9.84	0.000942732	0.00251395	0.012884	-0.00188546	-0.00345668
		9.85	-0.0028282	-0.00377093	-0.0355096	0.00408517	-0.0204259
		9.86	-0.00125698	-0.00628488	-0.15775	0.000628488	0.00125698
		9.87	0.000628488	0.000628488	-0.346611	-0.00722761	0.0185404
		9.88	-0.00597064	0.000314244	-0.526359	-0.00911308	-0.0078561
		9.89	-0.0103701	0.0028282	-0.630373	0	0.00345668
		9.9	-0.00439942	0.00534215	-0.663998	0.00377093	-0.0197974
		9.91	-0.00565639	-0.00157122	-0.665255	-0.00314244	-0.0109985
		9.92	0.00125698	-0.0028282	-0.653313	-0.00125698	0.0172834
		9.93	0.00157122	-0.00188546	-0.645457	-0.000314244	-0.00251395
		9.94	0.00188546	0.00439942	-0.625031	-0.00597064	-0.0213686
		9.95	0.00345668	0.00534215	-0.575067	-0.00125698	-0.0160264
		9.96	-0.00157122	-0.00157122	-0.480479	0.00911308	-0.00628488
		9.97	-0.00314244	-0.000314244	-0.353839	-0.00188546	0.0326814
		9.98	0.0109985	0.00219971	-0.181633	-0.0050279	0.0213686
		9.99	0.00628488	0.0028282	-0.0194831	0.0050279	-0.078561
		10	0.000942732	0.00942732	0.0936447	0.00251395	-0.025768
		10.01	-0.000942732	0.00534215	0.208658	0.00125698	0.108414
		10.02	-0.00157122	-0.00125698	0.340012	0.00125698	0.0578209
		10.03	0.0028282	-0.00408517	0.450312	0.00157122	-0.038652
		10.04	-0.00471366	-0.00534215	0.511589	-0.00377093	-0.0166549
		10.05	-0.000628488	0.00471366	0.518503	-0.0050279	-0.0267107
		10.06	-0.00188546	-0.00471366	0.504047	0.00125698	-0.0160264
		10.07	-0.000314244	-0.00314244	0.501848	-0.000628488	0.0131982
		10.08	0.00314244	-0.00628488	0.461624	-0.0113128	0.0351953
		10.09	0.000628488	-0.0119413	0.33467	-0.00628488	0.0584494
		10.1	-0.00534215	0.00219971	0.132611	0.000942732	-0.000942732
		10.11	-0.000942732	-0.00188546	-0.078561	0.00125698	-0.0157122
		10.12	-0.00157122	-0.00377093	-0.255795	-0.00251395	-0.0307959
		10.13	-0.0028282	-0.00408517	-0.344726	0.000942732	-0.0317386
		10.14	0.00408517	0.00188546	-0.315815	0.00251395	-0.0298532
		10.15	-0.00251395	0.00471366	-0.201116	-0.00345668	0.0229398
		10.16	-0.0050279	0.0028282	-0.141096	0.00722761	0.125698
		10.17	-0.000942732	0.00157122	-0.143295	0.0150837	0.051536
		10.18	-0.00188546	-0.00219971	-0.0854744	0.00628488	-0.0751043
		10.19	0.00188546	-0.00439942	0.0977299	-0.00408517	-0.0713334
		10.2	-0.000628488	0.00345668	0.350696	0.00314244	-0.00345668
		10.21	0.000314244	0.00691337	0.585122	0.000628488	-0.0226256
		10.22	0.000942732	0.00251395	0.788438	-0.00377093	0.00251395
		10.23	0.00125698	0.0028282	0.898424	-0.00439942	0.0936447
		10.24	0.0050279	0.000942732	0.93959	-0.00314244	0.0345668
		10.25	-0.000628488	0.00157122	0.965358	-0.0078561	-0.0427372
		10.26	0	0.00377093	0.979499	-0.00628488	-0.0226256
		10.27	0.00251395	0.00754186	0.952474	-0.000314244	-0.00314244
		10.28	0.00157122	0.00377093	0.901252	-0.00565639	-0.037395
		10.29	0.00691337	-0.00439942	0.786553	-0.00722761	0.00722761
		10.3	0.00377093	-0.00534215	0.566268	-0.00377093	0.0474508
		10.31	-0.00188546	0.00251395	0.282191	0.00439942	0.0292247
		10.32	0.00879883	-0.00219971	-0.00471366	0.00377093	0.00157122
		10.33	0.00125698	-0.00565639	-0.221228	0.0050279	-0.00125698
		10.34	-0.000314244	-0.00188546	-0.386206	-0.000628488	0.0455654
		10.35	0.0109985	-0.0050279	-0.521017	-0.00471366	-0.00534215
		10.36	-0.00125698	-0.0050279	-0.595492	-0.00408517	-0.00911308
		10.37	-0.00911308	0.00157122	-0.617804	-0.00659912	-0.0314244
		10.38	0.000314244	-0.0028282	-0.656141	-0.00377093	-0.0571924
		10.39	-0.000628488	-0.00817034	-0.652999	0.00251395	-0.0458796
		10.4	-0.00879883	-0.00565639	-0.519131	-0.00754186	0.0304817
		10.41	-0.00659912	-0.000942732	-0.33247	-0.00125698	0.0480793
		10.42	-0.00659912	0	-0.206144	0.00125698	0.0100558
		10.43	-0.00314244	-0.00534215	-0.138582	0.00125698	0.0471366
		10.44	-0.00125698	-0.00408517	-0.0191689	0.0113128	0.0125698
		10.45	0.00848459	-0.00597064	0.129469	0.0166549	-0.0135125
		10.46	0.00534215	-0.00659912	0.294447	0.00754186	-0.0138267
		10.47	-0.00219971	0.00345668	0.494934	0.0175977	0.00565639
		10.48	0.0131982	0.00722761	0.635087	0.0285962	-0.0311102
		10.49	0.00439942	-0.00345668	0.659912	0.0103701	-0.0433657
		10.5	0.00534215	0	0.534843	0.000314244	-0.00942732
		10.51	0.00879883	0.000942732	0.286591	0.0131982	0.0628488
		10.52	0.00722761	0.00408517	0.025768	0.0575067	0.0430514
		10.53	0.000314244	0.00157122	-0.182576	0.0427372	-0.0323671
		10.54	-0.00439942	0.000942732	-0.372065	-0.011627	-0.0191689
		10.55	0.000942732	-0.00157122	-0.609633	-0.0553069	-0.028282
		10.56	-0.000628488	-0.00534215	-0.865114	0	-0.0307959
		10.57	-0.0078561	-0.00251395	-1.04235	0.0537357	-0.00879883
		10.58	-0.00659912	0.0028282	-1.16647	-0.039909	0.00157122
		10.59	0.00219971	-0.00314244	-1.23875	-0.136068	-0.011627
		10.6	-0.00628488	-0.0103701	-1.24126	-0.0832747	-0.0251395
		10.61	-0.0028282	0.00125698	-1.13756	-0.0377093	0.00911308
		10.62	-0.00219971	-0.00377093	-0.980127	-0.0851601	0.0235683
		10.63	-0.00722761	-0.00125698	-0.792838	-0.117841	-0.00377093
		10.64	-0.00471366	-0.00345668	-0.530758	-0.0424229	0.000314244
		10.65	0.00188546	0.000314244	-0.296332	-0.037395	0.0163407
		10.66	0.00471366	-0.0138267	-0.132611	0.0251395	0.00125698
		10.67	0.00188546	-0.00628488	0.00848459	0.159007	-0.0703907
		10.68	0.0028282	0.00565639	0.153665	0.0747901	-0.0122555
		10.69	0.00754186	-0.00597064	0.305131	-0.0100558	0.0549927
		10.7	0.00691337	-0.00408517	0.446226	0.0820177	0.028282
		10.71	0.0078561	0	0.546785	0.234426	-0.0474508
		10.72	0.0157122	0.000628488	0.647028	0.0436799	-0.0292247
		10.73	0.00691337	-0.000314244	0.776183	-0.110614	0.0524787
		10.74	0.0028282	0.0131982	0.908165	0.0446226	0.0144552
		10.75	0.00377093	0.0050279	0.93739	0.0961587	-0.0223113
		10.76	0.00188546	0	0.834632	-0.221542	-0.00911308
		10.77	0.000628488	0.00471366	0.671539	-0.128526	0.0402232
		10.78	-0.00534215	0.00848459	0.570981	0.242596	0.0194831
		10.79	-0.00565639	0.00188546	0.490535	-0.15398	0.00439942
		10.8	-0.00345668	0.00125698	0.357924	-0.365466	0.0241968
		10.81	-0.00659912	-0.00314244	0.214943	0.187918	0.0219971
		10.82	-0.00125698	-0.000942732	0.0955302	0.252338	-0.0175977
		10.83	0.000628488	-0.00439942	0.0361381	-0.263022	-0.0367665
		10.84	-0.0100558	-0.00125698	0.0251395	-0.202059	-0.0028282
		10.85	0.0050279	0.00157122	0.0512218	0.156808	0.0355096
		10.86	0.00974156	-0.00911308	0.0876741	0.150837	-0.0568782
		10.87	0.00345668	-0.0078561	0.151151	-0.117213	-0.120355
		10.88	0.00439942	-0.00314244	0.229712	-0.0898738	-0.0223113
		10.89	0.00534215	0.00408517	0.324614	0.0320529	0.0254538
		10.9	0.00817034	-0.00565639	0.417945	-0.0703907	0.0150837
		10.91	0.00439942	-0.00188546	0.493992	-0.0524787	-0.011627
		10.92	0.0100558	-0.0028282	0.480165	0.120041	-0.00722761
		10.93	0.0172834	-0.0106843	0.39689	0.0820177	0.0182262
		10.94	0.00534215	0.000314244	0.341269	0.00188546	0.0351953
		10.95	0.00125698	0.00942732	0.339698	0.109043	0.00565639
		10.96	0.00911308	-0.00219971	0.396576	0.0169692	-0.00659912
		10.97	-0.00157122	-0.00439942	0.39909	-0.00408517	-0.0078561
		10.98	-0.00251395	0.00722761	0.333099	-0.0207401	0.0144552
		10.99	-0.000628488	0.0050279	0.260194	-0.0703907	0.0226256
		11	-0.00974156	0.000314244	0.160893	0.181319	0.0185404
		11.01	-0.0109985	0.00817034	0.0678767	0.235997	-0.00974156
		11.02	-0.00628488	-0.00219971	-0.0292247	-0.0889311	-0.0512218
		11.03	-0.00628488	-0.00219971	-0.167806	-0.0609633	-0.0248253
		11.04	-0.00942732	0.00377093	-0.25548	0.384949	-0.00659912
		11.05	-0.00471366	0.00377093	-0.250767	0.17472	0.0226256
		11.06	-0.00251395	-0.00345668	-0.24731	-0.321157	0.00974156
		11.07	0.00408517	-0.0103701	-0.27025	-0.137639	0.00439942
		11.08	0.00942732	-0.00125698	-0.272135	0.16215	-0.00659912
		11.09	0.0179119	-0.00188546	-0.312987	-0.0147695	-0.0289104
		11.1	0.0138267	0.00251395	-0.400975	-0.138582	-0.0204259
		11.11	0.00659912	0.00628488	-0.486135	0.0185404	0.0229398
		11.12	0.0050279	0.00377093	-0.555898	0.0383378	0.0191689
		11.13	0.0109985	-0.00188546	-0.618118	-0.0851601	-0.0103701
		11.14	0.025768	0.00219971	-0.625974	-0.204887	-0.0172834
		11.15	-0.0157122	0.00911308	-0.594864	0.0424229	-0.0254538
		11.16	-0.0333099	0.00565639	-0.645143	0.182262	-0.0185404
		11.17	-0.00314244	0.000628488	-0.786553	0.102758	-0.0861029
		11.18	-0.0078561	0	-0.919478	0.00565639	-0.041166
		11.19	-0.038652	0.00345668	-0.975099	0.0685052	0.0886168
		11.2	-0.0166549	0.000628488	-0.957816	0.120984	0.108414
		11.21	-0.00722761	0.000942732	-0.871713	-0.079818	0.0320529
		11.22	-0.0144552	0.00408517	-0.74193	-0.128212	0.00125698
		11.23	-0.0147695	-0.00911308	-0.611519	-0.145809	-0.0125698
		11.24	-0.0100558	-0.00219971	-0.509075	0.0477651	-0.0597064
		11.25	0.0276535	0.00817034	-0.425486	0.0461939	-0.0615918
		11.26	0.0235683	0.00691337	-0.283448	-0.192003	-0.0351953
		11.27	-0.0207401	-0.000942732	-0.0886168	-0.165921	-0.0185404
		11.28	-0.0395947	0	0.114699	-0.0465081	-0.0279677
		11.29	0.014141	-0.000942732	0.27622	-0.106843	0.0204259
		11.3	-0.00251395	-0.00157122	0.395947	-0.091445	0.0361381
		11.31	-0.0857886	0.00188546	0.527301	-0.050279	-0.00471366
		11.32	-0.0150837	0.00345668	0.605862	-0.186347	-0.0273392
		11.33	0.0722761	-0.0028282	0.636658	-0.343783	0.0219971
		11.34	0.0138267	-0.00628488	0.648914	-0.16215	0.0367665
		11.35	-0.0050279	0.00691337	0.666197	0.325557	0.050279
		11.36	0.100558	-0.0028282	0.683481	0.393433	0.0307959
		11.37	0.143924	0.00157122	0.672482	0.153351	-0.0210543
		11.38	0.0298532	0.000314244	0.636344	0.0732189	-0.0433657
		11.39	-0.0131982	0	0.59015	0.196717	-0.0691337
		11.4	0.0807607	-0.000314244	0.509704	0.153665	-0.00659912
		11.41	0.0835889	0.00125698	0.385892	-0.0801322	0.038652
		11.42	-0.0653628	0.00219971	0.271507	-0.12067	0.041166
		11.43	-0.131668	-0.0028282	0.177862	0.0707049	-0.00125698
		11.44	-0.0854744	-0.00911308	0.127897	0.0597064	-0.00314244
		11.45	-0.101815	-0.00534215	0.137639	0.1081	-0.0100558
		11.46	-0.0933305	0.00659912	0.147066	0.102758	0.0188546
		11.47	0.0719619	-0.00219971	0.115956	-0.121612	-0.014141
		11.48	-0.0125698	0.00157122	0.0634773	-0.249195	-0.0106843
		11.49	-0.106529	0.00188546	0.0395947	-0.277792	0.0641058
		11.5	0.015398	-0.00314244	0.0593921	-0.130726	-0.00974156
		11.51	-0.0235683	-0.000628488	0.1081	-0.190746	-0.0370808
		11.52	-0.143295	0.00314244	0.210858	-0.0210543	-0.0216828
		11.53	0.0194831	0.00471366	0.279991	-0.0691337	-0.0263965
		11.54	0.118156	-0.00659912	0.318329	-0.392805	-0.0223113
		11.55	-0.063163	0.000314244	0.376779	-0.0612776	0.0204259
		11.56	0.103072	0.00345668	0.465081	0.233798	0.000942732
		11.57	-0.0873598	-0.00439942	0.575381	-0.00565639	-0.027025
		11.58	-0.246682	0	0.637601	-0.133239	0.00439942
		11.59	0.115328	0.000942732	0.652999	0.335927	0.0587636
		11.6	0.14958	-0.00534215	0.626288	0.41166	0.0188546
		11.61	0.0615918	-0.00314244	0.580723	0.181319	-0.0194831
		11.62	0.217457	0.00817034	0.568782	0.252024	0.0317386
		11.63	0.137639	0.00125698	0.555898	0.140153	0.0719619
		11.64	-0.172206	-0.00345668	0.46571	-0.100558	0.0694479
		11.65	0.0207401	-0.00408517	0.352268	-0.151151	-0.0254538
		11.66	0.100558	0.00157122	0.279363	-0.0408517	-0.011627
		11.67	-0.173777	-0.00219971	0.231598	0.220285	0.0355096
		11.68	-0.0839031	0.00251395	0.178176	0.488964	-0.0289104
		11.69	-0.0430514	0.000314244	0.145809	0.090188	-0.0358238
		11.7	0.0348811	-0.00597064	0.190746	-0.22657	0.0392805
		11.71	0.234426	-0.00597064	0.261451	-0.0131982	0.0311102
		11.72	0.162464	0.00251395	0.300417	-0.135753	-0.0763613
		11.73	-0.208344	0.00219971	0.292247	-0.393748	-0.123184
		11.74	-0.027025	-0.00188546	0.268993	-0.103386	-0.131668
		11.75	0.323986	-0.000314244	0.278734	0.325871	-0.0788752
		11.76	-0.0304817	-0.00439942	0.320843	0.0983584	-0.00597064
		11.77	-0.124755	0.00377093	0.392805	-0.456911	0.065677
		11.78	-0.0389663	-0.0078561	0.529815	-0.513475	0.091445
		11.79	0.380235	0.00534215	0.650799	0.0647343	0.0427372
		11.8	0.17252	-0.00817034	0.681595	0.218085	0.0267107
		11.81	-0.364209	-0.0122555	0.647971	0.103386	-0.0260823
		11.82	-0.534215	0.00219971	0.544271	0.342212	-0.0323671
		11.83	-0.0251395	0.00817034	0.475765	0.252338	0.0292247
		11.84	-0.184461	-0.00471366	0.451883	-0.0219971	0.0996153
		11.85	-0.864799	-0.00251395	0.410717	-0.0339384	0.0593921
		11.86	-0.0194831	0.0100558	0.366409	0.0370808	-0.0113128
		11.87	-0.00377093	-0.0028282	0.360752	-0.142353	-0.0342526
		11.88	-0.417316	0.000314244	0.312044	-0.408203	-0.00879883
		11.89	-0.435542	0.00848459	0.20363	-0.257366	-0.00534215
		11.9	0.315187	0.00125698	0.112499	0.0505933	-0.0392805
		11.91	0.558097	-0.012884	0.037395	-0.0474508	0.00314244
		11.92	-0.0216828	0.00408517	-0.0160264	-0.155237	-0.00911308
		11.93	-0.0505933	0.000942732	-0.0593921	0.052793	0.000942732
		11.94	0.524473	-0.0100558	-0.0254538	0.357295	0.0430514
		11.95	0.469795	-0.00848459	0.0188546	0.354467	0.0238825
		11.96	-0.374579	0.000942732	0.00597064	0.184775	-0.0920735
		11.97	0.050279	-0.012884	-0.0678767	0.18289	-0.076047
		11.98	0.68788	-0.00408517	-0.162778	-0.160264	-0.00345668
		11.99	-0.118156	0.00188546	-0.228141	-0.469166	-0.0534215
		12	-1.10551	-0.00565639	-0.292875	-0.367037	-0.00188546
		12.01	-0.251709	-0.000942732	-0.39689	-0.305759	0.0553069
		12.02	0.44497	-0.00188546	-0.529187	-0.179119	0.0967872
		12.03	0.127897	0.00345668	-0.68788	0.0741616	0.0766755
		12.04	-0.409774	-0.00314244	-0.871399	0.217457	0.0509075
		12.05	0.253281	0.00408517	-1.01249	0.178805	0.0685052
		12.06	1.10331	0.000314244	-1.10268	0.00471366	0.0487078
		12.07	0.389348	0.000628488	-1.15893	0.0584494	-0.00471366
		12.08	-0.655199	0.0028282	-1.22209	-0.133239	-0.0307959
		12.09	-0.612147	0.00345668	-1.24126	-0.279991	0.0232541
		12.1	-0.390605	0.00377093	-1.17747	-0.0204259	0.0125698
		12.11	0.323043	-0.00722761	-1.09608	0.0364523	-0.0194831
		12.12	0.456911	-0.000314244	-1.04518	0.00125698	-0.0641058
		12.13	-0.445912	0.00377093	-0.980441	0.0722761	-0.0600206
		12.14	0.500276	0.00219971	-0.910051	0.115013	-0.0339384
		12.15	0.214314	-0.00439942	-0.827404	0.154608	-0.0562497
		12.16	-0.791581	-0.000942732	-0.724018	0.143924	-0.0345668
		12.17	0.0304817	-0.0050279	-0.644514	0.0505933	0.0474508
		12.18	1.22492	-0.0157122	-0.542699	0.112499	0.0402232
		12.19	-0.246682	-0.00314244	-0.420458	-0.173148	-0.0125698
		12.2	-1.20858	-0.00471366	-0.314558	-0.234426	0.0575067
		12.21	0.101501	-0.00942732	-0.265222	0.0179119	0.114699
		12.22	0.602406	-0.00377093	-0.292247	0.0870456	0.0559354
		12.23	-0.117213	-0.00314244	-0.359809	-0.0681909	-0.0465081
		12.24	-0.0861029	-0.00439942	-0.413231	-0.219657	-0.0279677
		12.25	0.800694	0.00377093	-0.489278	-0.038652	-0.00471366
		12.26	0.341897	0.00157122	-0.628802	0.334041	-0.0182262
		12.27	-0.115642	0.00597064	-0.77304	0.426429	0.0144552
		12.28	-0.405375	0.00251395	-0.880512	0.192317	-0.00345668
		12.29	0.525416	0.000314244	-0.973842	0.22437	-0.0175977
		12.3	0.477022	0.00377093	-1.08037	0.176605	-0.0509075
		12.31	-0.941475	0.00439942	-1.13474	0.115013	-0.025768
		12.32	-0.332156	0.00659912	-1.11431	-0.0609633	0.0179119
		12.33	0.341897	-0.00125698	-1.05555	-0.152094	-0.0452511
		12.34	-0.480165	0.00125698	-0.950588	0.0364523	-0.0590779
		12.35	-0.532644	0.00125698	-0.807293	-0.123184	-0.039909
		12.36	0.457225	0.00157122	-0.649542	-0.243225	0.0298532
		12.37	0.379921	-0.00314244	-0.533586	0.0622203	0.0911308
		12.38	-0.111557	-0.00439942	-0.484564	0.115642	0.101501
		12.39	0.169692	-0.00597064	-0.416688	0.0395947	0.00251395
		12.4	-0.107471	-0.000942732	-0.329013	0.136696	-0.00345668
		12.41	0.0160264	-0.00817034	-0.265222	0.0779325	0.0597064
		12.42	0.454397	-0.00879883	-0.233483	-0.188232	-0.00157122
		12.43	0.0389663	-0.00219971	-0.232226	-0.328699	-0.0565639
		12.44	0.265536	-0.00911308	-0.197031	-0.0389663	-0.0323671
		12.45	-0.0135125	-0.00659912	-0.13921	0.120355	0.0201116
		12.46	-1.08446	-0.000314244	-0.0886168	-0.0653628	-0.00565639
		12.47	-1.10017	0.00251395	0.0185404	0.00439942	0.0634773
		12.48	-0.00628488	-0.00628488	0.115328	0.169378	0.0436799
		12.49	1.09734	0.00534215	0.130411	-0.0839031	-0.0125698
		12.5	-0.109043	0.0078561	0.0996153	-0.23474	-0.0339384
		12.51	-1.44458	0.00597064	0.0710191	-0.0172834	-0.0609633
		12.52	-0.694165	0.0078561	0.091445	0.255166	-0.063163
		12.53	-0.589836	0.00628488	0.109985	0.221228	-0.0622203
		12.54	-0.572238	0.00188546	0.117213	0.0826462	0.0273392
		12.55	-0.740673	-0.00377093	0.120041	-0.0845316	0.0691337
		12.56	-0.6442	0.00722761	0.125383	-0.341897	0.0138267
		12.57	-0.573495	0.00219971	0.130726	-0.340955	-0.0106843
		12.58	0.05405	-0.00377093	0.15178	-0.105272	0.0238825
		12.59	1.46061	0.00125698	0.239454	0.113128	-0.0439942
		12.6	0.774297	-0.000628488	0.318329	-0.0908165	-0.0791895
		12.61	0.107471	-0.00471366	0.300732	-0.285962	0.0122555
		12.62	0.978556	0	0.216514	-0.366409	0.0433657
		12.63	1.13851	0.00219971	0.14361	-0.230341	-0.0317386
		12.64	0.363266	-0.000942732	0.0813892	0.153351	-0.0628488
		12.65	-0.911622	-0.00314244	-0.000314244	0.189803	0.051536
		12.66	-1.36005	-0.000942732	-0.0754186	0.0861029	0.106214
		12.67	0.00251395	0.0028282	-0.0964729	0.192946	0.0383378
		12.68	1.14982	-0.0028282	-0.0267107	0.372379	0.0028282
		12.69	0.940532	-0.00219971	0.0480793	0.125698	0.0606491
		12.7	0.212429	0.00314244	0.0851601	-0.0565639	0.0487078
		12.71	-0.167178	-0.000942732	0.164035	0.0895595	-0.107157
		12.72	-0.677824	0.000942732	0.255166	0.11627	-0.0952159
		12.73	0.0194831	0.00974156	0.308902	0.0879883	-0.0235683
		12.74	0.0971014	0.0119413	0.339698	-0.0521645	-0.052793
		12.75	-0.630373	0.00879883	0.377407	-0.202373	-0.0647343
		12.76	-0.655827	0.0113128	0.408203	-0.351011	-0.0119413
		12.77	0.292561	0.00345668	0.423601	-0.358867	-0.0100558
		12.78	0.856629	0.000628488	0.427372	0.0166549	-0.00157122
		12.79	0.102129	0.0166549	0.440256	0.194517	0.0666197
		12.8	0.0273392	0.025768	0.424229	-0.0219971	0.0260823
		12.81	0.903137	-0.00219971	0.388091	-0.122869	0.0304817
		12.82	1.3148	-0.0235683	0.37395	0.0131982	0.0050279
		12.83	0.0820177	0.00722761	0.327756	0.148009	-0.00157122
		12.84	-0.428315	0.00942732	0.220599	0.404118	0.0138267
		12.85	-0.279049	-0.0197974	0.0769898	0.621575	0.0138267
		12.86	-0.115642	-0.0351953	-0.0326814	0.170949	0.0439942
		12.87	-0.283448	-0.0232541	-0.121298	-0.0653628	0.0191689
		12.88	-0.179748	-0.000628488	-0.193889	0.0169692	-0.00377093
		12.89	0.474823	0.0119413	-0.214314	-0.470423	-0.0436799
		12.9	0.640429	-0.0182262	-0.190432	-0.779325	0.00439942
		12.91	0.272135	-0.0336241	-0.122555	-0.466652	-0.0339384
		12.92	0.431457	-0.0179119	-0.0216828	-0.0961587	-0.0839031
		12.93	-0.103701	0.0348811	0.081075	0.0172834	-0.0377093
		12.94	-0.811378	0.106214	0.150837	0.109043	-0.0235683
		12.95	-0.740045	0.0751043	0.211486	0.251395	0.025768
		12.96	-1.22115	-0.0565639	0.277163	0.304502	0.0336241
		12.97	-0.456911	-0.0766755	0.337812	0.182262	0.00157122
		12.98	1.37356	0.050279	0.434599	0.0361381	-0.0578209
		12.99	1.76008	0.0958444	0.542385	0.166864	-0.00848459
		13	0.910365	-0.0509075	0.608691	0.0219971	0.0197974
		13.01	0.493677	-0.204887	0.643572	-0.344411	-0.0320529
		13.02	-0.494934	-0.092702	0.650799	-0.179748	0.0207401
		13.03	-1.06277	0.0892453	0.598635	0.223113	0.15178
		13.04	-1.29186	-0.0559354	0.502162	0.480165	0.13104
		13.05	-0.360438	-0.279049	0.446541	0.49462	-0.0628488
		13.06	0.999924	-0.0889311	0.428629	0.245739	-0.0647343
		13.07	0.903451	0.135753	0.387777	-0.111557	-0.00817034
		13.08	0.518503	0.128212	0.327756	-0.166864	-0.024511
		13.09	0.161207	0.00754186	0.199545	-0.371751	-0.0672482
		13.1	-0.0345668	-0.0345668	0.0471366	-0.547099	-0.0443084
		13.11	-0.993325	-0.00188546	-0.0458796	-0.323671	0.0543642
		13.12	-1.42195	-0.000628488	-0.0763613	-0.223113	0.00471366
		13.13	-0.814206	-0.00879883	-0.0694479	-0.122869	-0.0298532
		13.14	-0.396262	-0.065677	-0.0722761	-0.1103	-0.0197974
		13.15	0.133868	-0.217143	-0.0716476	0.0223113	-0.00942732
		13.16	0.819234	-0.323671	-0.0355096	0.120984	0.0138267
		13.17	1.4163	-0.200488	0.0260823	0.229712	0.0100558
		13.18	0.935819	-0.0417945	0.0725904	0.281248	0.0443084
		13.19	0.184461	-0.207087	0.105272	-0.000628488	-0.0392805
		13.2	-0.408831	-0.341583	0.171891	0.0339384	-0.0958444
		13.21	-1.04266	-0.109985	0.280934	0.0999296	-0.0383378
		13.22	-0.813263	-0.00534215	0.321472	0.114071	0.0204259
		13.23	-1.00558	-0.108728	0.311416	0.416059	0.0285962
		13.24	-1.09074	-0.0615918	0.343154	0.409774	-0.0229398
		13.25	-0.625974	0.268993	0.381492	0.233483	-0.00817034
		13.26	0.402232	0.0439942	0.364523	0.0317386	-0.0317386
		13.27	0.92922	-0.268364	0.29916	-0.130411	-0.0050279
		13.28	0.890882	-0.139839	0.210229	-0.135439	0.0889311
		13.29	0.729046	0.05405	0.0769898	-0.304502	0.12884
		13.3	0.145809	-0.0505933	-0.0801322	-0.469481	0.0898738
		13.31	-0.309216	-0.239768	-0.188861	-0.407574	-0.00848459
		13.32	-0.642315	-0.0568782	-0.247939	-0.196717	-0.109357
		13.33	-0.0355096	-0.0471366	-0.286905	-0.311102	-0.12067
		13.34	-0.0185404	0.15398	-0.291933	-0.533586	-0.0219971
		13.35	-0.434914	0.232226	-0.279991	-0.325871	0.0279677
		13.36	-0.119413	-0.306388	-0.271821	0.0348811	0.0663055
		13.37	0.707049	-0.402861	-0.218714	0.165292	0.0732189
		13.38	0.735645	0.295704	-0.112499	0.454397	-0.0100558
		13.39	-0.422658	1.08791	-0.0201116	0.576638	-0.0549927
		13.4	-0.199859	0.679081	0.0361381	0.434285	-0.0499648
		13.41	0.910365	-0.29916	0.11627	0.647028	-0.0311102
		13.42	1.21361	-0.443398	0.266793	0.585437	0.00565639
		13.43	0.269621	-0.0839031	0.401918	0.368608	0.0666197
		13.44	-0.885225	0.29916	0.466967	0.0590779	0.112499
		13.45	-0.479222	-0.608376	0.468224	-0.22657	0.0521645
		13.46	0.3199	-1.24818	0.423287	0.0716476	-0.0106843
		13.47	0.110614	-0.266165	0.407574	0.198288	-0.0100558
		13.48	0.0138267	0.464767	0.428943	-0.0559354	-0.0348811
		13.49	0.681281	0.0323671	0.47608	-0.517246	-0.0213686
		13.5	0.493992	-0.467281	0.52793	-0.709877	0.0241968
		13.51	-0.0817034	-0.267107	0.491478	-0.489278	0.0273392
		13.52	0.499019	0.122555	0.382749	-0.265222	0.014141
		13.53	0.697936	0.807293	0.316758	-0.220285	-0.0933305
		13.54	0.0898738	0.99741	0.316129	-0.262079	-0.0842174
		13.55	0.0461939	0.935504	0.33467	0.0832747	0.0144552
		13.56	-0.011627	0.913507	0.331527	0.0546785	-0.0458796
		13.57	-0.278734	0.025768	0.251395	-0.167492	-0.0584494
		13.58	-0.116899	0.357295	0.133239	0.175977	-0.0179119
		13.59	-0.126012	0.379607	-0.00659912	0.46351	-0.0144552
		13.6	-0.383378	-0.452826	-0.0999296	0.407889	0.00534215
		13.61	-0.309216	-0.145495	-0.115013	0.174091	0.0864171
		13.62	0.136696	0.352896	-0.108728	0.153665	0.112814
		13.63	0.873284	0.131668	-0.102129	0.474823	0.0204259
		13.64	0.864485	-0.600206	-0.109671	0.503733	-0.0361381
		13.65	0.218714	-0.460053	-0.0496506	0.259566	0.0238825
		13.66	-0.424544	-0.511589	0.0521645	-0.159636	0.0911308
		13.67	-0.999296	-1.13442	0.137639	-0.276535	0.0238825
		13.68	-0.54867	-1.31071	0.210229	-0.142667	-0.0531072
		13.69	-0.197031	-0.027025	0.274021	-0.378978	-0.0405375
		13.7	-0.472937	0.647657	0.33247	-0.250767	0.0455654
		13.71	-0.415116	0.358867	0.370179	-0.0883026	0.0395947
		13.72	0.0452511	-1.0788	0.383378	0.0933305	-0.0213686
		13.73	0.887739	-0.666512	0.354153	0.0138267	-0.00157122
		13.74	0.445598	0.782782	0.28282	-0.240397	-0.0622203
		13.75	-0.0747901	-0.25548	0.178176	-0.0273392	-0.0493363
		13.76	0.115642	-0.106214	0.0197974	0.138267	0.0251395
		13.77	-0.849402	0.946817	-0.160893	-0.0641058	0.0292247
		13.78	-1.72394	0.828976	-0.317386	-0.462881	0.0342526
		13.79	-1.40781	-0.98704	-0.405375	-0.411031	-0.0474508
		13.8	-0.406317	-1.22209	-0.443084	-0.142353	-0.114385
		13.81	-0.308902	-0.361381	-0.418887	-0.0474508	-0.0710191
		13.82	-0.290047	-0.614347	-0.387463	0.128212	-0.0430514
		13.83	-0.219971	-1.44269	-0.341583	0.470109	-0.0298532
		13.84	-0.0996153	-0.771155	-0.243853	0.362323	0.0216828
		13.85	0.0345668	0.388091	-0.18069	0.0751043	0.0842174
		13.86	0.176605	-0.487392	-0.150209	-0.288162	0.0307959
		13.87	1.01972	-1.28934	-0.0983584	-0.229084	-0.00691337
		13.88	1.13568	-1.88641	0.00125698	-0.102758	0.0188546
		13.89	0.137325	-0.844688	0.0597064	-0.245425	0.0160264
		13.9	-0.985155	1.42101	0.0487078	0.192946	0.027025
		13.91	-0.770841	0.716791	-0.0169692	0.183204	0.028282
		13.92	-0.298532	-1.27363	-0.0999296	-0.172206	0.0285962
		13.93	-0.282191	-0.998353	-0.24951	-0.172834	-0.0311102
		13.94	0.38652	0.60052	-0.395633	-0.1103	-0.0559354
		13.95	0.609633	0.457225	-0.439313	0.0197974	-0.0213686
		13.96	-0.184775	0.809493	-0.474508	0.493677	0.0367665
		13.97	0.0197974	1.39242	-0.508447	0.699821	0.0113128
		13.98	0.887739	0.477337	-0.5383	0.403804	-0.0367665
		13.99	0.688509	0.790324	-0.590779	0.0933305	-0.00439942
		14	-0.219657	0.908479	-0.663369	0.138582	0.00597064
		14.01	-0.350068	-0.662112	-0.694479	0.107786	-0.0103701
		14.02	-0.313301	-2.34049	-0.690394	-0.188232	-0.0307959
		14.03	-0.157122	-2.15634	-0.663683	-0.221856	0.0131982
		14.04	0.0169692	0.405689	-0.616861	-0.193574	0.0119413
		14.05	0.132297	1.87415	-0.612147	-0.107786	0.00722761
		14.06	-0.221542	0.00534215	-0.634144	-0.0757328	0.0144552
		14.07	-0.33467	-1.24032	-0.648285	0.00879883	0.0163407
		14.08	0.33467	0.502476	-0.603034	0.0845316	-0.00942732
		14.09	0.552755	0.659284	-0.534215	-0.0549927	-0.0958444
		14.1	0.722447	-2.26696	-0.513475	0.0395947	-0.0113128
		14.11	-0.30953	-1.74877	-0.528873	0.236626	0.0433657
		14.12	-1.08728	0.524787	-0.511903	0.130726	0.0169692
		14.13	-0.481108	1.48512	-0.431143	-0.102444	0.0113128
		14.14	0.0933305	1.45149	-0.362323	-0.2162	-0.0100558
		14.15	0.136068	0.0468224	-0.33467	-0.364523	0.0339384
		14.16	0.435856	0.0672482	-0.315815	-0.583865	0.0113128
		14.17	0.256737	0.477965	-0.310787	-0.333099	-0.00817034
		14.18	-0.535472	-0.406946	-0.327442	0.193574	0.0254538
		14.19	-0.434599	0.841231	-0.324928	0.248253	0.104329
		14.2	0.44874	2.6761	-0.333727	0.324614	0.0955302
		14.21	0.647657	2.58089	-0.334356	0.499648	-0.0204259
		14.22	0.529501	2.04887	-0.325243	0.161207	-0.0452511
		14.23	0.851287	2.0583	-0.277163	-0.154294	0.0289104
		14.24	0.677824	0.502162	-0.246996	0.0678767	0.0754186
		14.25	0.302931	-2.29901	-0.269307	-0.133868	0.0147695
		14.26	0.829604	-1.97879	-0.25988	-0.611833	-0.0358238
		14.27	0.811064	-0.269936	-0.224684	-0.29319	-0.0254538
		14.28	-0.519445	1.51748	-0.197031	0.159636	-0.00471366
		14.29	-0.766755	1.26358	-0.177862	0.321472	-0.120984
		14.3	0.011627	-0.197659	-0.12664	0.235369	-0.158379
		14.31	0.17472	-0.595178	-0.0895595	0.264279	-0.0443084
		14.32	-0.560297	-0.253595	-0.012884	-0.00157122	-0.0150837
		14.33	-0.335927	-1.78365	0.0817034	-0.234112	-0.0109985
		14.34	0.0377093	-2.601	0.160893	0.156808	-0.0210543
		14.35	-0.451569	-0.62786	0.281877	0.291933	-0.0273392
		14.36	-0.593921	-0.328385	0.399718	-0.0531072	0.0113128
		14.37	-0.129469	-1.3811	0.466338	-0.266479	0.0238825
		14.38	0.0546785	-0.352582	0.466338	-0.16215	0.0109985
		14.39	0.36358	1.69943	0.457539	-0.171577	0.0408517
		14.4	0.857886	0.546785	0.478279	0.0606491	0.0788752
		14.41	0.572867	0.867942	0.457854	0.297275	0.0496506
		14.42	0.156808	1.78993	0.39092	0.0175977	0.00722761
		14.43	0.367665	1.07534	0.353524	-0.378664	0.0650485
		14.44	0.568467	-0.359495	0.342212	0.0113128	0.0320529
		14.45	-0.61309	-1.8553	0.315501	0.319586	-0.0276535
		14.46	-1.02915	-1.24095	0.260194	-0.351325	-0.0351953
		14.47	-0.282191	-0.114071	0.192003	-0.762984	-0.0703907
		14.48	-0.503105	0.699821	0.123498	-0.321472	-0.0355096
		14.49	-0.404746	0.235055	0.0565639	-0.063163	0.00565639
		14.5	0.784667	-0.615918	0.0584494	-0.17252	0.0226256
		14.51	1.09923	0.0172834	0.130726	-0.0377093	-0.0402232
		14.52	0.608691	1.66926	0.206773	0.279363	0.0131982
		14.53	0.248881	0.462253	0.213057	0.301988	0.0518503
		14.54	-0.374893	-2.86528	0.150523	0.158065	-0.118156
		14.55	-0.370494	-4.15996	0.120041	0.275906	-0.108414
		14.56	-0.573495	-2.22893	0.175977	0.294132	0.0119413
		14.57	-1.59353	-0.00722761	0.277792	0.23914	-0.0078561
		14.58	-0.944303	-0.168435	0.341269	0.081075	-0.076047
		14.59	-0.0509075	-0.170006	0.348497	-0.011627	-0.0263965
		14.6	-0.924506	1.1561	0.300103	-0.0622203	0.0210543
		14.61	-0.847516	2.19468	0.243853	-0.310159	-0.00565639
		14.62	0.369237	2.12586	0.246367	-0.312359	0.0424229
		14.63	0.466338	1.35502	0.312359	0.0747901	0.0675625
		14.64	-0.136696	0.707677	0.395633	0.206773	0.0436799
		14.65	-0.104957	0.524473	0.425486	0.183204	0.05405
		14.66	0.61309	1.03198	0.378036	0.118784	0.101501
		14.67	1.3877	1.54482	0.308902	-0.0625346	0.0311102
		14.68	1.88515	0.528558	0.256737	-0.0238825	-0.0241968
		14.69	1.43829	0.198288	0.251081	-0.015398	0.0496506
		14.7	0.617175	0.932362	0.277163	-0.0405375	0.0980441
		14.71	-0.609633	0.945874	0.354153	0.0169692	0.0653628
		14.72	-1.53163	-0.113128	0.431771	0.00597064	-0.0483936
		14.73	-1.56996	-1.059	0.45534	0.0468224	0.0238825
		14.74	-1.531	-0.849402	0.451883	-0.165921	0.076047
		14.75	-0.788438	-1.83361	0.460367	-0.393748	-0.0147695
		14.76	0.444027	-2.4643	0.513475	-0.397833	-0.0917592
		14.77	0.822377	0.375522	0.576323	-0.175034	-0.119098
		14.78	1.03009	2.11958	0.604291	0.078561	-0.0713334
		14.79	1.66518	1.07754	0.575067	-0.17252	-0.100244
		14.8	1.42133	-0.757014	0.537043	0.104957	-0.104957
		14.81	0.801322	0.289733	0.503733	0.348182	-0.0439942
		14.82	0.092702	2.69056	0.481108	0.196088	-0.00188546
		14.83	-0.698564	1.74343	0.409774	0.0210543	0.00125698
		14.84	-1.14919	0.819548	0.362638	-0.065677	-0.00471366
		14.85	-0.460367	1.5973	0.374579	0.173777	0.0766755
		14.86	-0.183204	2.67799	0.393433	0.240397	0.115642
		14.87	-0.0763613	2.37946	0.404746	0.246682	0.0829604
		14.88	0.104643	2.09475	0.411031	0.311102	0.0817034
		14.89	0.329956	1.55425	0.403489	0.244482	0.0336241
		14.9	0.361695	-0.399718	0.360438	-0.1081	-0.0028282
		14.91	-0.398776	-0.351325	0.337498	-0.00439942	-0.0050279
		14.92	-0.812321	1.00432	0.320529	0.504047	0.0078561
		14.93	-0.638544	-0.0383378	0.273392	0.378664	-0.0477651
		14.94	0.392805	-0.45911	0.18509	-0.248567	-0.0804465
		14.95	-0.444655	-0.626288	0.113756	-0.420458	-0.05405
		14.96	-1.13348	-2.57146	0.015398	-0.583551	-0.0754186
		14.97	-0.599892	-3.00574	-0.0832747	-0.776183	-0.135439
		14.98	-0.279363	-0.582294	-0.162464	-0.418887	-0.103701
		14.99	0.317386	1.14856	-0.267422	-0.0144552	0.0782468
		15	0.824262	0.854429	-0.360124	0.12884	0.100558
		15.01	0.913822	0.445912	-0.433971	0.211172	0.0817034
		15.02	0.213372	-0.725275	-0.49242	0.179748	-0.00251395
		15.03	-0.306388	-1.04298	-0.602406	-0.111242	-0.00848459
		15.04	-0.837775	-0.462567	-0.699821	-0.123812	0.0848459
		15.05	-1.0788	-1.21015	-0.695422	0.168121	0.0169692
		15.06	-0.136382	-2.23365	-0.556526	0.255166	0.0590779
		15.07	0.20143	-1.26389	-0.367037	0.385892	0.0807607
		15.08	-0.363266	0.781211	-0.230655	0.819863	-0.0122555
		15.09	-0.653313	1.95114	-0.145495	0.615918	-0.0336241
		15.1	-0.45911	1.61836	-0.113442	0.076047	-0.00534215
		15.11	-0.57758	1.90746	-0.0333099	0.0461939	0.0675625
		15.12	-0.65457	2.13497	0.112499	0.338127	0.0100558
		15.13	0.119727	-0.608691	0.250138	0.0553069	-0.115956
		15.14	0.892767	-2.23742	0.28282	-0.55684	-0.0361381
		15.15	1.04455	-1.51811	0.187604	-0.757014	0.025768
		15.16	1.22178	-0.202059	0.0238825	-0.842488	-0.0757328
		15.17	1.87792	0.144238	-0.124126	-0.669025	-0.184461
		15.18	1.29469	-1.08886	-0.239768	-0.769584	-0.117213
		15.19	0.695422	-1.83644	-0.327756	-0.813892	-0.0333099
		15.2	0.372379	-3.10065	-0.371751	-0.454397	0.0150837
		15.21	-0.409774	-3.16287	-0.417002	-0.0886168	0.0729046
		15.22	-0.895281	-1.51968	-0.463824	0.27245	0.0713334
		15.23	-0.736274	-0.680967	-0.494306	0.492106	0.0766755
		15.24	-0.028282	-1.66958	-0.555583	0.465395	0.0873598
		15.25	0.544899	-1.1737	-0.693537	0.283762	0.0653628
		15.26	1.1803	0.307645	-0.832118	0.0996153	0.0323671
		15.27	1.15987	-0.607434	-0.920421	0.0832747	0.00974156
		15.28	0.201745	0.451569	-0.965043	0.523216	0.0757328
		15.29	0.103386	2.64091	-0.98704	1.00841	0.0738473
		15.3	0.165292	1.06654	-0.973214	0.537986	-0.0499648
		15.31	-0.510647	0.158379	-0.953416	-0.0666197	0.014141
		15.32	-1.67021	2.73675	-0.916021	0.256423	0.0958444
		15.33	-1.12185	3.43689	-0.78341	0.170949	-0.0163407
		15.34	0.744758	1.2774	-0.521017	-0.420144	-0.111871
		15.35	0.221856	-0.216514	-0.23914	-0.399404	-0.0191689
		15.36	-0.543642	-0.657084	-0.0568782	0.0622203	-0.00597064
		15.37	-0.223742	-1.53131	0.0788752	-0.104957	-0.104329
		15.38	-0.364837	-2.17834	0.171577	-0.715219	-0.0964729
		15.39	-1.10362	-1.8443	0.200802	-0.50279	-0.00659912
		15.4	-1.24755	-0.0754186	0.194517	-0.335298	-0.0782468
		15.41	-1.09483	0.262394	0.17472	-0.495563	-0.214943
		15.42	-0.569096	-0.548984	0.122555	-0.267107	-0.227513
		15.43	0.307959	0.169063	0.0600206	0.121298	-0.204887
		15.44	0.0923877	0.570981	-0.0691337	0.637915	-0.0707049
		15.45	-0.598949	0.758899	-0.30953	0.443713	0.121927
		15.46	-0.740673	0.67751	-0.553384	0.0663055	0.442456
		15.47	-1.20701	-1.04957	-0.732817	0.163407	0.67971
		15.48	-1.16867	-2.11989	-0.832118	0.137953	0.659284
		15.49	-0.536729	-1.6171	-0.873913	0.0446226	0.568467
		15.5	0.514417	0.382121	-0.868256	0.132297	0.595807
		15.51	1.35439	1.56305	-0.822062	0.0967872	0.834318
		15.52	0.707677	1.45778	-0.780268	-0.219028	1.05523
		15.53	0.690394	2.27198	-0.71899	-0.170006	1.06906
		15.54	1.5442	2.52746	-0.612147	-0.230027	0.867313
		15.55	0.905337	2.22202	-0.499334	-0.613404	0.481736
		15.56	0.163093	1.58096	-0.414174	-0.0964729	-0.148952
		15.57	0.678767	1.06089	-0.335613	0.682852	-0.83149
		15.58	0.761727	-0.292561	-0.250767	0.795666	-1.14322
		15.59	0.397204	-0.411031	-0.179119	0.782153	-1.26986
		15.6	-0.193574	-0.473251	-0.142667	0.472309	-1.62873
		15.61	-0.122241	-0.33687	-0.118156	0.319272	-1.91029
		15.62	0.0248253	-0.122555	-0.0892453	-0.0342526	-1.65889
		15.63	0.803208	-0.647343	-0.0546785	-0.37615	-1.01752
		15.64	0.849716	-0.0524787	-0.0113128	-0.269307	-0.647343
		15.65	0.301674	-0.356353	-0.0100558	0.299475	-0.481108
		15.66	0.340012	-0.459425	-0.0358238	0.759214	-0.204573
		15.67	0.563754	-1.54325	-0.0461939	0.244168	-0.140153
		15.68	0.307016	-2.54412	-0.12067	-0.41166	-0.234112
		15.69	-0.703907	-1.6083	-0.174405	-0.90408	-0.285648
		15.7	-1.25289	-1.58379	-0.120041	-0.901566	0.00691337
		15.71	-2.05673	-1.82921	-0.106843	-0.406003	0.512218
		15.72	-1.14888	-0.312673	-0.110614	-0.311102	0.78561
		15.73	0.473251	-0.117841	-0.0892453	-0.258937	0.749786
		15.74	1.58693	0.188861	-0.081075	0.333099	0.455654
		15.75	1.06717	2.19751	-0.0804465	0.16215	0.181005
		15.76	0.160893	3.29202	-0.0443084	-0.133554	0.206458
		15.77	0.721504	2.83951	-0.00628488	-0.063163	0.559354
		15.78	0.70265	0.81672	-0.0380235	0.0989869	0.788752
		15.79	0.411974	-0.881769	-0.0597064	0.0996153	0.66934
		15.8	-0.286276	-0.640744	-0.0131982	-0.158065	0.604291
		15.81	-0.732817	-0.700764	0.0518503	0.0842174	0.729989
		15.82	-0.736274	-1.4317	0.0908165	0.606177	0.70045
		15.83	-0.575695	-0.580723	0.0480793	0.57758	0.45911
		15.84	-0.843117	1.06214	-0.0729046	-0.113442	0.19326
		15.85	-0.657713	0.667768	-0.103072	-0.235997	-0.0345668
		15.86	0.128526	-0.406946	-0.0333099	0.142981	-0.148952
		15.87	-0.629431	-0.992697	0.0424229	-0.177548	-0.378036
		15.88	-0.523845	-2.5812	0.0732189	-0.766441	-0.598949
		15.89	-0.145495	-2.21385	0.0389663	-0.455025	-0.519445
		15.9	-0.533586	-1.56179	-0.00157122	0.0923877	-0.466024
		15.91	-0.171577	-0.724332	-0.0160264	0.0336241	-0.572238
		15.92	0.213057	-0.908165	0.00848459	-0.351325	-0.790009
		15.93	0.0757328	-1.43987	0.0292247	-0.355724	-0.883968
		15.94	-0.633516	0.135439	0.041166	-0.348497	-0.650171
		15.95	-1.02601	1.5222	0.114071	-0.619375	-0.227827
		15.96	-0.751043	2.28581	0.2162	-0.493992	0.323986
		15.97	0.187289	2.88382	0.277163	-0.254538	0.551498
		15.98	1.42855	4.11722	0.272764	-0.296646	0.471366
		15.99	1.21895	3.76307	0.212429	-0.0493363	0.631945
		16	-0.3265	2.85019	0.199545	0.143924	0.896224
		16.01	-0.854429	2.79426	0.296961	0.609005	1.06686
		16.02	0.361695	2.85459	0.488335	1.01469	0.971328
		16.03	0.881454	1.86975	0.704221	0.547099	0.663683
		16.04	0.65897	0.346297	0.828347	0.184147	0.143295
		16.05	1.11368	-2.5746	0.840917	0.450312	-0.607119
		16.06	0.124441	-3.28731	0.787181	0.371122	-0.940847
		16.07	-1.66329	-1.02192	0.724332	-0.0279677	-0.558726
		16.08	-2.10543	0.0908165	0.699193	0.0845316	0.0172834
		16.09	-1.03292	-0.146123	0.702021	0.0980441	0.143924
		16.1	-0.118784	-2.1686	0.711134	0.143295	-0.0461939
		16.11	0.170634	-3.21566	0.716162	0.265222	-0.244168
		16.12	0.389663	-2.43068	0.665569	0.076047	-0.467909
		16.13	-0.0543642	-1.1759	0.549927	-0.437428	-0.366094
		16.14	-0.655199	-1.22272	0.428629	-0.5405	-0.00314244
		16.15	-0.384006	-0.0304817	0.320843	-0.46131	0.0336241
		16.16	-0.317072	1.76574	0.231598	-0.277477	-0.222485
		16.17	-1.00212	1.81036	0.17252	0.0700764	-0.223427
		16.18	-0.606177	1.78208	0.152723	0.290361	0.0103701
		16.19	-0.0188546	2.60665	0.123184	0.362952	0.102758
		16.2	0.478594	3.25871	0.0436799	0.0813892	0.00911308
		16.21	0.355096	2.66039	-0.0342526	-0.293818	-0.0499648
		16.22	0.405375	1.88358	-0.0336241	-0.152408	0.140467
		16.23	0.500591	1.69629	0.0219971	0.120984	0.217771
		16.24	-0.0603348	2.56203	0.090188	0.00125698	0.0285962
		16.25	0.414488	1.71766	0.228141	-0.0471366	-0.241654
		16.26	0.5405	-0.564382	0.348497	0.266793	-0.458168
		16.27	1.3723	-2.07307	0.399404	0.4324	-0.321157
		16.28	1.51434	-2.05076	0.375522	0.188232	0.167178
		16.29	0.281877	-1.65104	0.248881	0.0537357	0.431143
		16.3	-0.18289	-4.14645	0.0707049	-0.514732	0.285019
		16.31	-0.695108	-5.68216	-0.0791895	-0.747272	-0.00722761
		16.32	-0.425486	-4.52983	-0.188546	-0.298218	-0.288162
		16.33	0.33027	-2.85019	-0.287848	-0.0524787	-0.329328
		16.34	0.808864	-1.92632	-0.369865	-0.153665	-0.155865
		16.35	0.984526	-2.55135	-0.454083	-0.0804465	0.0801322
		16.36	1.38424	-2.20599	-0.553069	-0.0402232	0.198288
		16.37	1.94077	0.123812	-0.62346	-0.499334	0.108414
		16.38	0.94776	2.2679	-0.635401	-0.542699	-0.173148
		16.39	-0.566896	2.45079	-0.613404	0.0923877	-0.485193
		16.4	-0.345354	2.40271	-0.487707	0.46571	-0.531072
		16.41	0.267107	1.80156	-0.296018	0.206458	-0.19106
		16.42	-0.135439	0.960015	-0.0876741	0.132611	0.22437
		16.43	-0.470738	0.260508	0.115013	0.570981	0.389348
		16.44	-0.154922	0.396262	0.265222	0.3199	0.564382
		16.45	-0.701078	0.642943	0.315501	-0.598949	0.672796
		16.46	-1.64444	0.239454	0.328699	-0.751672	0.586694
		16.47	-1.32642	-0.771783	0.354467	-0.149266	0.541442
		16.48	-1.16427	-1.16333	0.370808	0.365152	0.258937
		16.49	-1.36759	-0.688509	0.38652	0.194831	-0.00439942
		16.5	-1.52471	-1.306	0.401918	0.204259	0.107786
		16.51	-1.08006	-2.76566	0.394376	0.0223113	0.304817
		16.52	0.650485	-3.40012	0.303874	-0.934247	0.329642
		16.53	2.48504	-1.43892	0.212743	-0.568782	0.135753
		16.54	2.66165	-0.24511	0.163407	0.883654	-0.0103701
		16.55	1.4229	0.0659912	0.156808	1.19507	-0.0311102
		16.56	0.632259	0.37395	0.0977299	0.337498	0.0311102
		16.57	0.11627	1.97471	0.0358238	-0.136696	-0.0113128
		16.58	-0.116585	2.92624	0.0549927	-0.120984	-0.256737
		16.59	0.602406	2.62017	0.126955	-0.219971	-0.694793
		16.6	0.83966	2.23396	0.219971	0.2118	-1.04675
		16.61	0.685052	1.14856	0.311416	0.815149	-0.895595
		16.62	0.296646	0.365466	0.359495	0.0150837	-0.398461
		16.63	-1.07597	1.37168	0.315187	-0.83746	0.0292247
		16.64	-2.18808	1.82356	0.262708	-0.144238	0.260194
		16.65	-2.3694	0.434599	0.26585	-0.301674	0.305131
		16.66	-1.78836	0.303245	0.297589	-0.828347	0.160893
		16.67	-1.21047	-0.52793	0.333727	-0.35541	-0.0553069
		16.68	-0.0615918	-1.4207	0.327128	0.29099	-0.213372
		16.69	0.723075	-1.94486	0.222485	0.356981	-0.135753
		16.7	0.211172	-1.59636	0.131354	0.227513	0.039909
		16.71	-0.19546	-0.525102	0.0678767	0.930162	0.197659
		16.72	-0.377721	-0.455968	0.00377093	0.628802	0.240082
		16.73	0.377407	-1.54639	-0.104957	-0.247624	0.0892453
		16.74	0.760785	-1.03763	-0.215571	-0.214943	-0.0936447
		16.75	0.0546785	0.703907	-0.310159	-0.0703907	-0.178491
		16.76	0.913822	1.20921	-0.396262	-0.0722761	-0.152408
		16.77	2.36877	0.427372	-0.468224	0.169063	-0.0930162
		16.78	1.74594	-0.77744	-0.606805	0.335613	0.0581351
		16.79	0.680967	-1.25006	-0.707677	-0.0883026	0.0769898
		16.8	-0.0549927	-0.913822	-0.722761	-0.361066	-0.181005
		16.81	-0.580723	0.273392	-0.743187	-0.901252	-0.23914
		16.82	-0.649857	0.984526	-0.789695	-2.00393	-0.0685052
		16.83	0.128212	1.53571	-0.711763	-1.66329	-0.119727
		16.84	1.65732	1.82764	-0.56124	-0.0260823	-0.208972
		16.85	0.834946	0.517246	-0.449683	0.125698	-0.0273392
		16.86	-1.04549	-0.833375	-0.356038	0.252024	0.299789
		16.87	-1.45872	0.387777	-0.237254	1.3214	0.594235
		16.88	-0.79378	0.930791	-0.0458796	1.88012	0.825519
		16.89	-0.811064	-0.607119	0.158379	3.38566	0.845631
		16.9	-0.609319	-0.766755	0.350068	6.51051	0.499019
		16.91	0.231284	1.49863	0.439627	9.86255	0.0238825
		16.92	-0.395947	1.62558	0.39909	11.5397	-0.160579
		16.93	-0.52573	-1.33239	0.317072	12.4293	-0.0534215
		16.94	-0.119413	-2.08407	0.220285	13.686	0.0977299
		16.95	-0.279991	-0.814835	0.0977299	13.7865	0.0160264
		16.96	-0.526987	-1.54042	-0.00219971	12.0513	-0.227513
		16.97	0.260194	-2.10858	-0.0377093	9.15864	-0.306074
		16.98	0.168435	-0.861657	-0.0355096	4.92892	-0.257994
		16.99	-0.0691337	-0.104329	-0.0348811	0.490535	-0.0235683
		17	-0.400347	0.519131	-0.0889311	-3.82781	0.164035
		17.01	-1.12908	1.58442	-0.231284	-8.93144	0.0845316
		17.02	-0.390605	2.8681	-0.405689	-14.2161	0.0260823
		17.03	-0.216514	1.03481	-0.461939	-18.5577	0.0625346
		17.04	-0.139839	-0.626917	-0.366409	-21.3859	-0.101187
		17.05	-0.926391	0.946189	-0.256737	-23.0149	-0.455025
		17.06	-1.50366	1.72017	-0.197659	-23.0507	-0.663683
		17.07	-0.316444	0.875798	-0.114071	-21.7171	-0.51756
		17.08	0.732189	-0.962215	0.00974156	-18.5637	-0.192632
		17.09	-0.0345668	-2.71381	0.117213	-14.0967	-0.113128
		17.1	-0.237883	-3.69048	0.215257	-10.4524	-0.246996
		17.11	1.21487	-2.7886	0.328071	-8.18511	-0.313301
		17.12	1.19727	-0.00125698	0.456911	-5.68122	-0.24951
		17.13	-0.081075	1.46438	0.598949	-1.48072	-0.0210543
		17.14	-0.340012	1.0744	0.690394	4.21904	0.409146
		17.15	0.58418	0.479536	0.711134	9.81541	0.565011
		17.16	2.06333	0.672796	0.69008	13.9405	0.340326
		17.17	2.2745	0.680024	0.697622	16.335	0.241025
		17.18	0.922935	-0.121927	0.693537	17.1929	0.347868
		17.19	1.03983	0.191375	0.630373	17.6014	0.565011
		17.2	2.5856	0.113128	0.632573	18.2328	0.634459
		17.21	1.93072	-0.211486	0.642943	17.3192	0.380235
		17.22	1.07251	-0.254223	0.598635	14.333	-0.0169692
		17.23	1.65638	-0.136068	0.542071	10.964	-0.404746
		17.24	0.985469	-0.786553	0.426743	7.50855	-0.651742
		17.25	1.31605	-1.78302	0.23694	3.90165	-0.639487
		17.26	0.0694479	-1.82167	0.0625346	1.01187	-0.412602
		17.27	-2.00959	-1.23969	-0.052793	-1.06529	-0.216514
		17.28	-1.50837	-0.689137	-0.11847	-3.36964	-0.0971014
		17.29	-1.01312	-1.509	-0.135753	-6.34144	-0.125069
		17.3	-1.42761	0.00188546	-0.123812	-10.1476	-0.208972
		17.31	-1.99859	0.152094	-0.121612	-14.0888	-0.175977
		17.32	-2.45739	-2.29618	-0.146123	-16.5255	-0.0829604
		17.33	-1.88923	-1.53288	-0.0999296	-16.5424	0.0405375
		17.34	-0.867942	1.5288	0.0273392	-15.8143	0.127897
		17.35	-0.669654	1.82859	0.150209	-15.4068	0.187289
		17.36	-0.118156	-0.169692	0.271193	-13.9172	0.16215
		17.37	-0.270878	-1.49015	0.368608	-10.8182	-0.0307959
		17.38	-1.9524	-0.587322	0.414802	-7.128	-0.216828
		17.39	-2.69998	0.120355	0.417945	-3.54184	-0.0694479
		17.4	-1.081	0.102444	0.415745	0.437742	0.176919
		17.41	-1.33114	1.45149	0.434914	4.67784	0.288162
		17.42	-2.61262	1.66518	0.438999	8.0811	0.262079
		17.43	-2.62425	2.03379	0.401604	11.5136	0.0955302
		17.44	-3.88657	0.977613	0.339698	15.2251	0.0534215
		17.45	-4.60965	-0.279363	0.272135	18.2833	0.252966
		17.46	-2.13435	-1.39493	0.192946	19.1375	0.360124
		17.47	-0.146123	-1.71232	0.0908165	16.9374	0.184147
		17.48	0.638858	-0.00659912	-0.0201116	13.048	0.0298532
		17.49	3.59244	1.82419	-0.130411	9.56873	-0.155237
		17.5	6.68051	1.64412	-0.262079	8.12195	-0.285334
		17.51	8.75138	0.20803	-0.358238	7.03718	-0.159007
		17.52	9.7953	-1.76637	-0.381178	3.15909	0.0251395
		17.53	10.1231	-2.59817	-0.40946	-3.05194	0.0735331
		17.54	11.2421	-1.77014	-0.471052	-7.24301	0.0556212
		17.55	13.8924	-0.983898	-0.508761	-8.82114	0.28282
		17.56	17.3456	-0.537357	-0.530444	-8.85257	0.661484
		17.57	18.7981	-2.24213	-0.534529	-8.12038	0.78561
		17.58	17.5562	-1.68843	-0.547727	-8.26996	0.531701
		17.59	15.4049	0.362323	-0.553069	-9.33682	0.177234
		17.6	12.5908	1.24221	-0.520074	-10.0681	-0.0936447
		17.61	10.0093	0.0700764	-0.531072	-9.3959	-0.323986
		17.62	5.59323	-0.402861	-0.535472	-7.17325	-0.426743
		17.63	0.250767	0.98107	-0.508761	-4.30357	-0.387149
		17.64	-3.45983	1.34716	-0.455654	-1.6922	-0.37615
		17.65	-8.50596	1.94046	-0.396262	0.614661	-0.339698
		17.66	-15.5252	2.40994	-0.381178	3.14998	-0.301988
		17.67	-22.0876	1.32988	-0.402861	5.586	-0.283448
		17.68	-26.9417	-0.488649	-0.462253	6.70534	-0.143295
		17.69	-29.6272	-1.37513	-0.521645	6.51208	-0.0716476
		17.7	-30.2017	-0.291304	-0.520702	5.82954	-0.117527
		17.71	-29.9993	-1.04989	-0.490221	5.87259	-0.103701
		17.72	-27.5878	-1.74908	-0.501219	6.09665	0.0166549
		17.73	-24.0771	0.469481	-0.533272	5.83331	0.0873598
		17.74	-19.4127	1.14825	-0.551498	5.20011	-0.0641058
		17.75	-15.0385	0.158693	-0.5383	4.42895	-0.248253
		17.76	-11.5717	0.424544	-0.46131	1.79056	-0.223742
		17.77	-6.06585	0.623146	-0.357924	-2.78892	-0.0575067
		17.78	1.39744	-0.159322	-0.286905	-5.90056	0.0848459
		17.79	8.44594	0.15178	-0.174405	-6.73991	0.171891
		17.8	12.599	0.447169	0.00314244	-6.64343	0.244796
		17.81	16.5201	1.21424	0.178176	-6.54036	0.246996
		17.82	22.2991	1.32328	0.300732	-6.14033	0.133239
		17.83	27.4146	1.44489	0.372693	-6.38324	0.0254538
		17.84	33.0918	1.4738	0.389348	-7.52897	0.0405375
		17.85	37.9374	1.39273	0.400661	-7.65404	-0.0364523
		17.86	37.6483	1.90809	0.446226	-5.03513	-0.262708
		17.87	33.7288	1.49549	0.483622	-1.06372	-0.322729
		17.88	26.4892	-0.169378	0.518188	2.32069	-0.142353
		17.89	19.6575	-0.958758	0.526044	4.63761	0.133868
		17.9	12.6163	-0.0201116	0.48645	5.93324	0.38872
		17.91	4.04872	0.446855	0.371122	8.09398	0.292247
		17.92	-4.85664	-0.413545	0.264908	10.075	-0.0458796
		17.93	-14.3254	-1.46595	0.159007	10.3037	-0.202373
		17.94	-24.253	-1.70383	0.0700764	9.58444	-0.192003
		17.95	-33.0921	-1.37922	0.00597064	8.55184	-0.092702
		17.96	-38.8497	-1.27772	-0.0766755	6.63212	0.0295389
		17.97	-43.3063	-0.60052	-0.139524	3.9843	0.113756
		17.98	-44.1522	0.258623	-0.192946	1.68026	0.126955
		17.99	-38.9053	-0.360438	-0.164035	0.144238	0.171891
		18	-29.6678	0.309845	-0.0905023	-0.650171	0.274335
		18.01	-19.7675	1.34874	-0.00817034	-1.47726	0.241968
		18.02	-11.963	1.12028	-0.0100558	-2.82757	0.0232541
		18.03	-4.28157	1.03732	-0.128526	-5.46785	-0.110614
		18.04	5.45276	1.23246	-0.305131	-8.80009	-0.160893
		18.05	14.8414	0.820805	-0.453768	-9.97693	-0.274335
		18.06	22.8933	0.762356	-0.485507	-7.69206	-0.352896
		18.07	28.6716	0.772412	-0.434914	-4.63259	-0.352582
		18.08	32.2075	1.41316	-0.371436	-3.87746	-0.324928
		18.09	31.689	1.64475	-0.332156	-4.48835	-0.243539
		18.1	27.684	0.570981	-0.301046	-4.70266	-0.0505933
		18.11	22.5036	-0.561868	-0.282191	-4.09806	0.173463
		18.12	17.7463	-0.630688	-0.273392	-0.68788	0.3243
		18.13	12.6364	0.090188	-0.286276	3.88374	0.46571
		18.14	6.88037	0.830233	-0.258937	5.8176	0.505933
		18.15	2.3848	2.32132	-0.22437	5.22965	0.328071
		18.16	-1.47443	2.73235	-0.228141	3.33004	0.148637
		18.17	-4.47735	2.40302	-0.318643	1.25415	0.0452511
		18.18	-6.79427	0.51316	-0.427058	0.457225	0.00597064
		18.19	-7.78759	-1.83204	-0.493677	1.02286	0.0050279
		18.2	-8.49904	-0.848145	-0.552127	2.24025	-0.0109985
		18.21	-8.40446	0.617489	-0.548356	2.40334	0.0480793
		18.22	-6.86089	-0.0681909	-0.484564	0.854429	0.0311102
		18.23	-6.06114	1.07943	-0.423287	-0.583865	-0.110928
		18.24	-4.85381	1.90715	-0.432085	-1.41724	-0.163093
		18.25	-2.75938	-0.0703907	-0.39689	-1.52848	-0.184147
		18.26	-3.3665	-0.888996	-0.30356	-1.08728	-0.158065
		18.27	-6.55293	1.77296	-0.211172	-0.286591	-0.102444
		18.28	-9.12219	4.4984	-0.131982	0.336241	-0.0911308
		18.29	-7.53243	3.08211	-0.104957	0.29099	-0.282505
		18.3	-3.27599	1.41033	-0.0861029	-0.158379	-0.454397
		18.31	1.39776	-0.0320529	0.000314244	-0.476394	-0.424229
		18.32	6.35998	0.192632	0.145495	-1.3811	-0.284077
		18.33	11.8467	2.18965	0.239454	-2.27607	-0.13701
		18.34	16.8256	2.01493	0.286276	-1.83079	-0.0741616
		18.35	17.7378	-0.737531	0.316758	-0.83149	0.0917592
		18.36	17.4594	-3.13427	0.329956	-0.239768	0.263336
		18.37	17.6879	-3.32596	0.338127	-0.265222	0.397519
		18.38	15.2889	-3.43029	0.308902	0.772098	0.454083
		18.39	11.2766	-1.2111	0.237568	2.18588	0.3265
		18.4	7.32817	-1.15893	0.0892453	3.85326	0.184461
		18.41	1.76574	-3.71782	-0.0320529	6.1221	0.245425
		18.42	-6.32667	-4.91446	-0.0628488	7.00827	0.315501
		18.43	-16.9183	-3.36178	-0.0663055	6.51585	0.318329
		18.44	-25.7275	-1.13693	-0.0685052	5.95618	0.24511
		18.45	-29.5239	-1.24786	-0.12884	4.69638	0.0955302
		18.46	-30.5294	-1.36853	-0.225941	1.37419	-0.0383378
		18.47	-31.069	-1.2752	-0.312673	-2.21479	-0.141724
		18.48	-30.9156	-1.76699	-0.325243	-3.77313	-0.180062
		18.49	-29.8076	-2.51992	-0.287219	-4.98957	-0.267422
		18.5	-27.3537	-2.53846	-0.277792	-7.18959	-0.362323
		18.51	-21.7837	-1.54294	-0.292561	-8.0701	-0.402861
		18.52	-13.0433	-0.124126	-0.297275	-7.94063	-0.223427
		18.53	-3.7395	0.508133	-0.331213	-7.71438	0.0285962
		18.54	5.07913	1.47569	-0.389977	-6.48411	0.0625346
		18.55	11.5701	0.875798	-0.37835	-4.4343	0.0361381
		18.56	14.2695	0.566268	-0.299475	-1.69849	0.101187
		18.57	16.4651	0.362323	-0.199859	0.893396	0.234426
		18.58	17.3007	0.353839	-0.109357	2.49038	0.257994
		18.59	16.429	1.10362	-0.0625346	3.70525	0.0744758
		18.6	16.062	0.0355096	-0.0050279	5.5021	-0.150837
		18.61	15.9755	-1.82481	0.0848459	6.55293	-0.273392
		18.62	13.85	-1.75065	0.181319	5.49141	-0.289733
		18.63	10.4844	-0.941475	0.269621	3.71342	-0.2184
		18.64	6.12084	-2.64216	0.30356	2.40397	-0.0521645
		18.65	0.05405	-3.50696	0.317701	0.910051	0.0722761
		18.66	-4.23444	-1.98791	0.377407	-0.988612	0.104643
		18.67	-7.69866	-1.35313	0.477022	-1.6325	0.136696
		18.68	-9.85878	-1.71452	0.509075	-1.5797	0.0590779
		18.69	-6.84361	-1.05806	0.441513	-1.88106	-0.0751043
		18.7	-2.76095	-0.57978	0.312359	-1.85467	-0.0333099
		18.71	-2.44262	-1.59667	0.186975	-1.82042	0.105272
		18.72	-3.0356	-1.53445	0.107471	-2.23396	0.163407
		18.73	-3.82341	1.48983	0.0210543	-3.16632	0.0747901
		18.74	-4.92452	1.87384	-0.115328	-4.40162	-0.105272
		18.75	-4.54554	-0.630688	-0.295389	-4.90535	-0.108414
		18.76	-1.88358	-2.1422	-0.428315	-3.44757	-0.135753
		18.77	1.70603	-0.348182	-0.443398	-1.24849	-0.267736
		18.78	3.60312	1.03323	-0.406317	-0.00471366	-0.225627
		18.79	5.25919	0.14958	-0.383378	0.488021	-0.0524787
		18.8	9.69631	0.643886	-0.344411	0.433342	0.137953
		18.81	14.295	1.10362	-0.261765	0.14361	0.338441
		18.82	15.2173	0.562183	-0.153665	0.134182	0.479536
		18.83	15.003	-0.683795	-0.0543642	0.588579	0.342212
		18.84	14.2862	-2.60508	0.024511	1.93449	0.139524
		18.85	14.7412	-4.25141	0.0861029	3.82843	0.0251395
		18.86	15.9535	-5.08478	0.164035	4.63793	-0.0955302
		18.87	13.7387	-3.0092	0.233169	3.65246	-0.158693
		18.88	10.5058	0.29319	0.265536	1.92097	-0.22657
		18.89	9.33776	0.34724	0.24511	0.233798	-0.279677
		18.9	6.64657	-1.39147	0.200802	-0.631002	-0.274021
		18.91	1.94957	-1.57499	0.177234	-0.869199	-0.230341
		18.92	-1.64727	-0.781525	0.153037	-1.74248	-0.147066
		18.93	-5.88108	-0.637287	0.116585	-2.54443	-0.078561
		18.94	-9.79059	2.90016	0.0873598	-2.56674	0.0329956
		18.95	-12.8444	5.44428	0.0722761	-1.32862	0.0678767
		18.96	-15.0215	3.23074	0.0125698	0.478279	-0.0779325
		18.97	-16.1493	1.53068	-0.0612776	1.75442	-0.0634773
		18.98	-18.3999	1.82921	-0.167492	3.20277	0.170006
		18.99	-20.3812	1.28809	-0.289104	5.33429	0.213372
		19	-19.9909	0.158065	-0.349754	7.38536	0.000314244
		19.01	-17.2093	0.0813892	-0.365466	8.54555	-0.190118
		19.02	-9.70166	0.591093	-0.326185	9.11622	-0.131668
		19.03	-0.0499648	1.10111	-0.264279	8.70016	0.0584494
		19.04	4.6285	2.49793	-0.191375	6.217	0.165921
		19.05	3.65717	2.41999	-0.0961587	3.0444	0.0920735
		19.06	1.67555	2.01179	-0.0710191	1.21832	-0.0999296
		19.07	1.32328	4.03175	-0.0496506	-0.176605	-0.164035
		19.08	2.16734	4.90378	0.00471366	-1.95365	-0.0971014
		19.09	4.47138	4.60462	0.0480793	-4.64641	0.00534215
		19.1	9.39684	4.53423	0.0672482	-7.32628	0.0505933
		19.11	12.9952	4.35794	0.0279677	-8.36832	0.06442
		19.12	11.584	1.87447	0.0241968	-7.8429	0.0578209
		19.13	5.22839	-0.387149	0.0446226	-7.08589	-0.0150837
		19.14	-2.34489	-1.47255	0.0339384	-6.44892	-0.0578209
		19.15	-5.00245	-0.440884	0.0279677	-5.55898	0.133868
		19.16	-4.29352	0.144866	0.0543642	-5.61585	0.298532
		19.17	-1.46249	-0.862286	0.0741616	-5.89427	0.266479
		19.18	-0.684423	0.356038	0.0647343	-4.67972	0.304817
		19.19	-1.00087	3.44537	0.078561	-2.31158	0.349125
		19.2	-0.425801	6.91054	0.186347	-0.254852	0.242596
		19.21	-3.13207	10.9445	0.408517	1.37325	-0.0430514
		19.22	-7.11543	14.3151	0.669968	2.77949	-0.242282
		19.23	-7.46141	19.3072	0.89371	4.33437	-0.180062
		19.24	-2.78609	27.1827	0.992697	5.44176	-0.0795037
		19.25	1.6479	33.1785	0.934876	5.54295	-0.0553069
		19.26	4.24229	38.6105	0.882083	5.60109	-0.15398
		19.27	4.47075	43.4361	0.934247	6.20286	-0.322729
		19.28	1.72269	46.6951	1.01627	6.5633	-0.264908
		19.29	-1.53288	46.575	1.04832	6.26351	-0.063163
		19.3	-1.84807	48.4891	1.01218	5.00999	0.113756
		19.31	3.35833	53.7675	0.916964	2.69527	0.165607
		19.32	10.7365	55.7689	0.791895	0.328385	0.120984
		19.33	14.6884	52.8112	0.697622	-1.75914	0.104015
		19.34	14.6809	49.3982	0.607434	-2.95924	0.138896
		19.35	12.0855	46.2907	0.49242	-3.72222	0.300103
		19.36	9.28874	37.2291	0.39469	-4.33688	0.425486
		19.37	7.28386	24.5591	0.388091	-4.45912	0.381806
		19.38	4.40413	13.7802	0.395005	-3.94659	0.220599
		19.39	2.73832	3.20183	0.357924	-3.07928	0.039909
		19.4	2.20159	-10.8021	0.339069	-2.59251	-0.0342526
		19.41	-0.168121	-23.523	0.344097	-2.66322	-0.063163
		19.42	-4.81013	-30.3742	0.384949	-2.74838	-0.204887
		19.43	-10.0363	-32.9604	0.422344	-2.50201	-0.333727
		19.44	-14.3741	-36.2672	0.415745	-1.98445	-0.298218
		19.45	-15.8907	-44.058	0.369551	-1.49612	-0.142667
		19.46	-14.0354	-53.1138	0.310787	-0.740359	-0.0747901
		19.47	-9.84055	-58.1763	0.291618	0.375522	-0.218714
		19.48	-5.71924	-58.7957	0.316444	1.5973	-0.337812
		19.49	-4.48269	-59.4245	0.323671	2.17865	-0.252338
		19.5	-4.84941	-65.3257	0.3199	1.98602	-0.0930162
		19.51	-5.12218	-73.1557	0.296018	1.79685	0.039909
		19.52	-3.45134	-76.9983	0.254538	1.31857	-0.00691337
		19.53	-0.82489	-76.0709	0.224056	1.10834	-0.0609633
		19.54	1.69692	-73.8785	0.196088	1.28809	0.0276535
		19.55	3.45543	-71.778	0.183833	1.7582	0.152408
		19.56	4.45252	-67.0455	0.136382	2.1664	0.253909
		19.57	3.73793	-57.8463	0.078561	1.97345	0.215257
		19.58	1.22775	-42.5515	0.0194831	1.69283	0.123184
		19.59	0.927334	-27.3392	-0.0427372	1.80942	-0.0458796
		19.6	0.262394	-20.671	-0.0813892	1.08414	-0.202373
		19.61	-1.52503	-17.2831	-0.111557	0.0339384	-0.238197
		19.62	-2.09287	-8.67282	-0.116585	-0.711134	-0.0622203
		19.63	0.20143	5.96592	-0.116899	-1.31008	0.149266
		19.64	5.29344	22.438	-0.139839	-1.1693	0.187289
		19.65	9.72868	34.0474	-0.17032	-1.33051	0.152094
		19.66	10.1828	39.6397	-0.18289	-2.06867	0.0807607
		19.67	7.35425	39.9608	-0.184461	-2.4643	-0.0333099
		19.68	6.48254	39.1124	-0.166549	-2.78923	-0.129469
		19.69	7.70715	36.8907	-0.111557	-3.1503	-0.0835889
		19.7	6.78201	31.4294	-0.0905023	-2.76912	-0.00439942
		19.71	4.63101	25.467	-0.111557	-2.74115	0.0289104
		19.72	2.22453	21.0855	-0.112499	-2.75561	0.100558
		19.73	-1.51623	20.0403	-0.138896	-2.46933	0.103701
		19.74	-5.98603	16.2873	-0.171891	-1.95963	-0.00188546
		19.75	-10.069	4.48929	-0.189803	-1.20607	-0.177862
		19.76	-11.0548	-11.2795	-0.186347	-0.202687	-0.275906
		19.77	-8.09115	-20.4824	-0.137639	1.36445	-0.121612
		19.78	-4.86575	-20.4177	-0.077304	3.06042	0.0326814
		19.79	-3.96545	-18.0832	-0.00125698	3.51608	0.185404
		19.8	-3.09122	-13.1653	0.0584494	2.65788	0.279363
		19.81	-3.27222	-3.44946	0.0241968	2.96332	0.157122
		19.82	-4.38967	2.72512	-0.0807607	4.25895	-0.0628488
		19.83	-4.02012	1.42698	-0.207401	4.59928	-0.12884
		19.84	-1.62087	-4.37836	-0.331213	3.94659	-0.0103701
		19.85	3.50351	-7.48655	-0.467909	4.22972	0.192946
		19.86	7.15031	-4.1012	-0.657084	4.05689	0.275906
		19.87	6.55482	4.33782	-0.82112	2.31221	0.100244
		19.88	5.07096	13.6024	-0.919164	0.61089	-0.0298532
		19.89	5.90779	19.3119	-0.957187	-0.302303	0.0289104
		19.9	9.13413	24.3662	-0.901566	-0.916336	0.0845316
		19.91	10.6469	27.3562	-0.770212	-1.98477	0.111242
		19.92	10.052	28.6924	-0.631316	-2.97746	0.130097
		19.93	8.35732	29.2162	-0.566896	-4.07354	-0.0135125
		19.94	6.98062	31.8046	-0.567525	-4.79254	-0.127897
		19.95	7.2449	33.7636	-0.544585	-4.59928	-0.250767
		19.96	4.56879	31.1859	-0.468538	-3.90731	-0.325871
[truncated: 15,003 more rows]

## Sheet: E fft
	Data for Ground Acceleration FFT (*unit=Gal)
	EW	9.12 EQ#1	9.12 EQ#2	9.12 EQ#3	9.12 EQ#4	9.12 EQ#5
	Frequency	Acceleration amp. (Gal)	Acceleration amp. (Gal)	Acceleration amp. (Gal)	Acceleration amp. (Gal)	Acceleration amp. (Gal)
	0	0.00882196	0.0208579	0.0209897	0.00374422	0.00101972
	0.00610352	0.00576848	0.0139829	0.0127053	0.00162438	0.000542287
	0.012207	0.00047123	0.00162082	0.00337807	0.000845123	0.00011734
	0.0183105	0.0015561	0.00382618	0.00430378	0.000574365	0.000115179
	0.0244141	0.000326385	0.00117705	0.00254115	0.00080383	9.17443e-05
	0.0305176	0.000848959	0.00224124	0.0027794	0.000733707	1.28635e-05
	0.0366211	0.00024643	0.00085343	0.00239387	0.000651147	6.5519e-05
	0.0427246	0.000603856	0.00193021	0.00217189	0.00075755	4.69654e-05
	0.0488281	0.000107951	0.000562659	0.00229416	0.000701401	1.89434e-05
	0.0549316	0.000525656	0.0020113	0.00190255	0.000676271	6.43427e-05
	0.0610352	7.31899e-05	0.000551757	0.00224029	0.000829913	2.28378e-05
	0.0671387	0.000501682	0.00240083	0.00174758	0.000678617	7.19961e-05
	0.0732422	0.000194373	0.00111609	0.00217994	0.000710527	3.68942e-05
	0.0793457	0.0005206	0.00298533	0.00170727	0.000828672	3.42768e-05
	0.0854492	0.000341745	0.00167096	0.0021489	0.000600121	5.08881e-05
	0.0915527	0.000631309	0.00381202	0.00168076	0.000793826	1.82383e-05
	0.0976562	0.000542587	0.00265135	0.002122	0.000855756	3.28234e-05
	0.10376	0.000726342	0.00453341	0.00169617	0.000743943	1.14003e-05
	0.109863	0.000648526	0.00326427	0.00204935	0.00076081	1.3203e-05
	0.115967	0.000758083	0.00503521	0.00169481	0.00152058	2.6674e-05
	0.12207	0.00076324	0.00386932	0.00203568	0.0008604	2.02711e-05
	0.128174	0.000903676	0.0062296	0.00172846	0.000103289	3.14919e-05
	0.134277	0.0011306	0.00557022	0.00197467	0.0010071	2.1049e-05
	0.140381	0.0012226	0.00760551	0.00179414	0.0018123	8.78616e-06
	0.146484	0.00101974	0.00509588	0.00199362	0.00103825	5.22287e-05
	0.152588	0.00108959	0.00721241	0.00178036	0.000575186	2.95062e-05
	0.158691	0.00124388	0.00563838	0.00191602	0.00115556	3.98793e-05
	0.164795	0.00134582	0.00821615	0.00184288	0.00214772	3.41375e-05
	0.170898	0.00165986	0.00759362	0.00188752	0.00376383	4.65527e-05
	0.177002	0.00176255	0.00954546	0.00181774	0.0018023	2.76121e-05
	0.183105	0.00130112	0.00581481	0.00188962	0.00096729	2.34603e-05
	0.189209	0.00197949	0.0107197	0.00193771	0.00731747	2.59833e-05
	0.195312	0.00197195	0.00786583	0.00185408	0.00820374	5.46694e-05
	0.201416	0.00231978	0.0132807	0.00198406	0.00593624	5.65043e-05
	0.20752	0.00261195	0.0109534	0.00179831	0.000768768	3.55147e-05
	0.213623	0.00323032	0.0168508	0.00186342	0.00628637	7.47273e-05
	0.219727	0.00419936	0.0189301	0.00178735	0.00709573	6.48089e-05
	0.22583	0.00355537	0.0184859	0.00192747	0.00492514	2.3232e-05
	0.231934	0.00421428	0.0169668	0.00194989	0.00209582	6.58434e-05
	0.238037	0.00462339	0.0235416	0.00215713	0.0042378	9.53215e-05
	0.244141	0.00561222	0.0254887	0.0018339	0.00395095	7.00026e-05
	0.250244	0.00399158	0.0183393	0.00226356	0.00255251	0.000155719
	0.256348	0.00520326	0.0243384	0.00209576	0.00391204	1.88419e-05
	0.262451	0.00567087	0.0273014	0.00187865	0.00366955	6.02087e-05
	0.268555	0.0051802	0.0207172	0.00205275	0.00291661	5.21111e-05
	0.274658	0.00314742	0.0152449	0.00209175	0.00374702	0.000108679
	0.280762	0.00481415	0.0193773	0.00178157	0.00679071	9.81303e-05
	0.286865	0.00391551	0.0191036	0.0019226	0.00957759	0.000133797
	0.292969	0.00709985	0.0330094	0.00212716	0.0109325	7.95309e-05
	0.299072	0.007033	0.0329133	0.00227092	0.00625471	0.000168201
	0.305176	0.00724857	0.0373527	0.00203958	0.00519066	0.000200652
	0.311279	0.0095491	0.0527698	0.00220191	0.0136327	0.000142643
	0.317383	0.00753802	0.0489888	0.00165727	0.0184234	0.000114437
	0.323486	0.0129623	0.0701823	0.00173989	0.0162822	0.000152848
	0.32959	0.0163467	0.0805111	0.00206809	0.00845736	0.000116239
	0.335693	0.0162908	0.0854655	0.00301055	0.0050329	8.69348e-06
	0.341797	0.0155436	0.0804485	0.00234828	0.00911248	0.000224154
	0.3479	0.0221255	0.1356	0.00139018	0.00914323	8.54165e-05
	0.354004	0.0321993	0.163937	0.000927047	0.00679058	0.000212867
	0.360107	0.012707	0.0649642	0.00240754	0.00865422	0.000105657
	0.366211	0.0140117	0.07933	0.00258013	0.00959141	8.47955e-05
	0.372314	0.0204218	0.131383	0.00201531	0.00577914	0.000116723
	0.378418	0.0368293	0.195742	0.00154215	0.00605701	0.000299437
	0.384521	0.0414698	0.164639	0.00177157	0.0149919	0.000435705
	0.390625	0.0337617	0.117549	0.00104606	0.0216479	0.000173729
	0.396729	0.0333012	0.136135	0.00220898	0.0240316	0.000314513
	0.402832	0.025476	0.0970327	0.00379639	0.0206731	0.000226902
	0.408936	0.0111862	0.0571147	0.0033758	0.0128794	0.000225044
	0.415039	0.00796403	0.126829	0.00424297	0.00673704	0.00038721
	0.421143	0.0203907	0.189636	0.00253383	0.0168904	0.000438959
	0.427246	0.0409135	0.244695	0.00286495	0.022821	0.000582151
	0.43335	0.0508213	0.2542	0.00374452	0.0208756	0.000606982
	0.439453	0.0440957	0.209396	0.00409204	0.0188299	0.00052494
	0.445557	0.0395912	0.182772	0.00420478	0.0205764	0.000366412
	0.45166	0.0264312	0.131329	0.000515881	0.0207344	0.000311836
	0.457764	0.0239064	0.111907	0.00254178	0.0209719	0.00027432
	0.463867	0.0192379	0.0365315	0.00262878	0.0254231	0.000444877
	0.469971	0.0173357	0.0551419	0.00512482	0.0240832	0.000181437
	0.476074	0.0108374	0.0409826	0.00286893	0.0122284	0.000142653
	0.482178	0.0122555	0.0463147	0.00332095	0.00586299	0.000430243
	0.488281	0.0188206	0.083289	0.00349959	0.0186708	0.000288213
	0.494385	0.0232608	0.090205	0.00495632	0.0208654	0.000180255
	0.500488	0.0324009	0.112703	0.00532196	0.0131928	0.000254254
	0.506592	0.0392826	0.134376	0.0081158	0.00719468	0.000560672
	0.512695	0.037956	0.123397	0.0063607	0.00912182	0.000266121
	0.518799	0.028674	0.089738	0.00132115	0.0106718	0.000229294
	0.524902	0.0169925	0.0781665	0.00237672	0.0169323	0.000551798
	0.531006	0.0166221	0.109777	0.00569903	0.0235324	0.000907588
	0.537109	0.020817	0.137875	0.00694727	0.0245213	0.00053777
	0.543213	0.0144788	0.116139	0.00705258	0.0213015	0.000118579
	0.549316	0.0190841	0.129937	0.00502692	0.0187871	0.000361949
	0.55542	0.0208445	0.165033	0.00655898	0.0208294	0.000494805
	0.561523	0.0178681	0.108988	0.007185	0.0267443	0.000358198
	0.567627	0.0183052	0.0562849	0.00181203	0.0333893	0.000384059
	0.57373	0.0201115	0.144555	0.00151534	0.0369268	0.000321298
	0.579834	0.0294812	0.180746	0.00615394	0.0335292	8.02819e-05
	0.585938	0.0164981	0.140895	0.00766454	0.0245265	9.09457e-05
	0.592041	0.0120052	0.16276	0.00237723	0.0166056	6.2191e-05
	0.598145	0.013689	0.135381	0.0105443	0.0208962	0.000237215
	0.604248	0.00438285	0.0555061	0.0119896	0.0260955	0.000344796
	0.610352	0.0113761	0.0731581	0.0103432	0.0261792	0.000350706
	0.616455	0.0248772	0.202929	0.008255	0.0237918	0.000395303
	0.622559	0.0374147	0.308446	0.0130592	0.0253682	0.000542538
	0.628662	0.0416153	0.325929	0.0127442	0.0282381	0.000985908
	0.634766	0.0380954	0.285197	0.0129504	0.0290274	0.00105943
	0.640869	0.0309384	0.195299	0.00960443	0.0259938	0.000572165
	0.646973	0.00363291	0.091828	0.00106636	0.0198264	0.000678306
	0.653076	0.0281515	0.231826	0.00729078	0.0141251	0.000291018
	0.65918	0.0347738	0.251084	0.00958765	0.0152397	0.000449519
	0.665283	0.0315312	0.185812	0.0134251	0.0217783	0.000494642
	0.671387	0.0264103	0.132192	0.0146783	0.0273496	0.000618464
	0.67749	0.0119842	0.0863723	0.0119335	0.0279538	0.000579182
	0.683594	0.0135291	0.123149	0.0261006	0.0238089	0.000188414
	0.689697	0.023456	0.135564	0.0382325	0.0248949	0.000413912
	0.695801	0.0245106	0.217696	0.0379102	0.0379478	0.000557729
	0.701904	0.0159025	0.185945	0.0200777	0.0482793	0.00054354
	0.708008	0.0143636	0.128167	0.0102061	0.0476748	0.000297969
	0.714111	0.00374576	0.102457	0.0103063	0.036892	0.000359614
	0.720215	0.0120368	0.0539977	0.0128387	0.0206629	0.000174605
	0.726318	0.0224884	0.177882	0.0197093	0.00452006	0.000213747
	0.732422	0.0224037	0.253724	0.0247688	0.0116771	0.000469661
	0.738525	0.0134058	0.144202	0.0207903	0.022012	0.000619479
	0.744629	0.0133398	0.166217	0.0153685	0.0226908	0.000160026
	0.750732	0.0142994	0.186293	0.0222006	0.0157096	0.000280311
	0.756836	0.0171972	0.106494	0.0152833	0.0159851	0.000220571
	0.762939	0.0107679	0.141466	0.00987801	0.0321986	0.000235961
	0.769043	0.0131665	0.187457	0.0282631	0.0449275	0.000555301
	0.775146	0.0153543	0.148825	0.0268932	0.0480511	0.000485908
	0.78125	0.0171143	0.155577	0.0194509	0.0427799	0.000490443
	0.787354	0.0078004	0.195717	0.0132722	0.0336444	0.000631738
	0.793457	0.0140317	0.305059	0.00542529	0.025013	0.000286399
	0.799561	0.0273477	0.332904	0.00678346	0.0166629	0.000841177
	0.805664	0.0264189	0.282258	0.012022	0.00808816	0.000799507
	0.811768	0.0188762	0.21934	0.00945271	0.00505703	0.000727271
	0.817871	0.0247648	0.130888	0.0227248	0.00807505	0.000832868
	0.823975	0.0239255	0.0734644	0.0167806	0.0143623	0.000996303
	0.830078	0.0159808	0.0941528	0.00400549	0.0223144	0.000858607
	0.836182	0.0195495	0.178622	0.00919151	0.0243786	0.000645659
	0.842285	0.0280911	0.260458	0.0243792	0.0211444	0.00104012
	0.848389	0.0190348	0.295732	0.0283983	0.0225251	0.00113866
	0.854492	0.01052	0.180001	0.0179962	0.0312172	0.000505269
	0.860596	0.0158985	0.161606	0.00682982	0.0385452	0.000298189
	0.866699	0.0165454	0.280961	0.0117474	0.0432431	0.000334971
	0.872803	0.0178686	0.317024	0.0164885	0.0454942	0.000454173
	0.878906	0.0176325	0.318662	0.00588733	0.0399027	0.000787134
	0.88501	0.00865605	0.279944	0.00459775	0.0289508	0.00067792
	0.891113	0.0116971	0.239984	0.00879803	0.026605	0.000155511
	0.897217	0.022442	0.268921	0.0221727	0.032085	0.000559891
	0.90332	0.0184605	0.188617	0.0261108	0.0324874	0.000325371
	0.909424	0.0176395	0.24258	0.016037	0.0288871	0.000524254
	0.915527	0.0110293	0.354603	0.016935	0.0260941	0.000679436
	0.921631	0.0199902	0.385087	0.00640401	0.0226349	0.000866414
	0.927734	0.0255793	0.332689	0.0162166	0.0269883	0.000684301
	0.933838	0.0138842	0.233425	0.0237626	0.0391987	0.000780788
	0.939941	0.0128087	0.21614	0.0251123	0.0465444	0.000643374
	0.946045	0.0162585	0.188254	0.029064	0.0474195	0.000723899
	0.952148	0.00350801	0.118598	0.0270114	0.0493761	0.000566849
	0.958252	0.0114542	0.187843	0.0218201	0.0555064	0.000353551
	0.964355	0.0146704	0.234331	0.0152138	0.058027	0.000338857
	0.970459	0.010687	0.287215	0.0150086	0.053918	8.81053e-05
	0.976562	0.0105405	0.317827	0.0178043	0.0504266	0.000274089
	0.982666	0.0216921	0.326102	0.0220627	0.0506422	0.000642965
	0.98877	0.0243132	0.314948	0.0219061	0.0505284	0.00070615
	0.994873	0.0172616	0.212512	0.0190661	0.0470304	0.000719718
	1.00098	0.0177335	0.103712	0.0197001	0.0422924	0.0007231
	1.00708	0.0116332	0.132187	0.00821177	0.0397689	0.000592701
	1.01318	0.00790456	0.14926	0.00619207	0.0377154	0.000440733
	1.01929	0.0105095	0.0723687	0.00950419	0.0349301	0.000478988
	1.02539	0.0117914	0.132209	0.0180554	0.0321778	7.72139e-05
	1.03149	0.0176141	0.168437	0.0100023	0.0277029	0.000615776
	1.0376	0.0139607	0.197598	0.0119016	0.0170125	0.000503428
	1.0437	0.0174962	0.196291	0.0181346	0.00926131	0.000239828
	1.0498	0.018723	0.214272	0.021488	0.0232876	0.000289612
	1.05591	0.028296	0.288349	0.0214079	0.0331992	0.000564128
	1.06201	0.029322	0.320617	0.0195709	0.0367241	0.000925223
	1.06812	0.0273254	0.387124	0.010842	0.0378459	0.000956095
	1.07422	0.0349237	0.419801	0.026867	0.0375243	0.000854238
	1.08032	0.0299183	0.376845	0.0294949	0.0303266	0.000862853
	1.08643	0.0254345	0.353873	0.0172914	0.0163961	0.000724782
	1.09253	0.0297418	0.344125	0.0262331	0.00830987	0.000958502
	1.09863	0.0270319	0.311198	0.0249547	0.0152624	0.000845193
	1.10474	0.0192523	0.320359	0.026612	0.0167375	0.00043826
	1.11084	0.0182397	0.368483	0.0135906	0.0143049	0.000610492
	1.11694	0.0281689	0.40404	0.00906638	0.0152911	0.000664648
	1.12305	0.0432637	0.41927	0.0135185	0.0217035	0.000945113
	1.12915	0.0531616	0.436686	0.0198479	0.0284128	0.00105504
	1.13525	0.050413	0.439948	0.0124296	0.0310699	0.000934473
	1.14136	0.0489194	0.407097	0.0255783	0.0308994	0.000945851
	1.14746	0.0485385	0.345019	0.0277421	0.0306303	0.0012832
	1.15356	0.0385388	0.236644	0.0221744	0.0286527	0.00120666
	1.15967	0.0313025	0.231143	0.0246719	0.0236512	0.000881395
	1.16577	0.0276917	0.223629	0.0234105	0.0238943	0.000893963
	1.17188	0.020147	0.247807	0.0157531	0.0280957	0.000779469
	1.17798	0.0140603	0.374966	0.00504541	0.027166	0.000707867
	1.18408	0.017588	0.42572	0.00852309	0.0265759	0.000828069
	1.19019	0.0237738	0.439163	0.0162784	0.0387589	0.000435461
	1.19629	0.0156337	0.428748	0.0236624	0.0491996	0.000652494
	1.20239	0.0295102	0.439022	0.0200234	0.0518561	0.000568687
	1.2085	0.0462608	0.458244	0.014175	0.0496417	0.000684001
	1.2146	0.0511511	0.451084	0.0110619	0.0455366	0.000917827
	1.2207	0.0504382	0.429006	0.00507165	0.036104	0.00136821
	1.22681	0.0502479	0.349431	0.0169504	0.0297881	0.00104155
	1.23291	0.0385743	0.297286	0.021554	0.0296094	0.000739689
	1.23901	0.0346695	0.418435	0.0149807	0.0280205	0.000482218
	1.24512	0.0508221	0.545691	0.00597238	0.0274401	0.000777002
	1.25122	0.0693377	0.570278	0.00362661	0.0271049	0.00102596
	1.25732	0.0796049	0.540225	0.0102385	0.0187282	0.00140551
	1.26343	0.0706693	0.452286	0.0140513	0.0110783	0.00146183
	1.26953	0.07413	0.290246	0.0163375	0.023625	0.00150354
	1.27563	0.0712028	0.359931	0.00621292	0.0309489	0.00137871
	1.28174	0.0588358	0.391242	0.0211283	0.0346244	0.00155926
	1.28784	0.0641084	0.296994	0.0260516	0.044615	0.0015354
	1.29395	0.060477	0.202508	0.0231742	0.0502759	0.00158022
	1.30005	0.0589787	0.102101	0.023274	0.0478148	0.00150592
	1.30615	0.0356885	0.0806018	0.020876	0.0523277	0.00121812
	1.31226	0.0448744	0.260757	0.0175156	0.0623416	0.000863199
	1.31836	0.0397819	0.339753	0.017047	0.0598318	0.000614866
	1.32446	0.0323609	0.403699	0.0144256	0.0488032	0.000606362
	1.33057	0.0296638	0.405868	0.00771022	0.0525773	0.00068156
	1.33667	0.0313262	0.361139	0.00414712	0.0640524	0.000649037
	1.34277	0.041392	0.384787	0.00611017	0.0662016	0.000452464
	1.34888	0.0582557	0.389586	0.00386049	0.0616907	0.000742816
	1.35498	0.0586046	0.403164	0.0090085	0.0620855	0.00100524
	1.36108	0.0520965	0.318658	0.0159895	0.0680233	0.00124523
	1.36719	0.0504675	0.261294	0.0133613	0.0726295	0.00149505
	1.37329	0.0675416	0.263467	0.00471328	0.0777599	0.00132844
	1.37939	0.0891434	0.377522	0.011652	0.0917882	0.00109883
	1.3855	0.120379	0.464231	0.023251	0.110681	0.00130713
	1.3916	0.120945	0.563849	0.021375	0.12006	0.00143032
	1.39771	0.106804	0.622291	0.0229167	0.116137	0.00158795
	1.40381	0.119152	0.583974	0.0248204	0.107634	0.00200757
	1.40991	0.122459	0.596429	0.0245891	0.102607	0.00175111
	1.41602	0.115302	0.523128	0.0233686	0.0981857	0.00168631
	1.42212	0.116284	0.429536	0.0321311	0.0878256	0.00216621
	1.42822	0.126616	0.386646	0.0313244	0.069856	0.00217738
	1.43433	0.0976232	0.239766	0.0266832	0.0522429	0.00205928
	1.44043	0.0532726	0.201106	0.0151305	0.057602	0.00153488
	1.44653	0.0286401	0.188364	0.015339	0.0831866	0.00093717
	1.45264	0.0324455	0.220481	0.0281297	0.109007	0.00079873
	1.45874	0.0298662	0.215044	0.0295296	0.126856	0.000482704
	1.46484	0.0566457	0.177124	0.0269347	0.132734	0.000218809
	1.47095	0.0642707	0.16563	0.0321568	0.125387	0.000210678
	1.47705	0.064154	0.14258	0.0386179	0.116827	0.000302972
	1.48315	0.0566134	0.0952979	0.0372014	0.115957	0.000733746
	1.48926	0.0473955	0.121032	0.0431492	0.106086	0.000641935
	1.49536	0.0456944	0.194585	0.0298878	0.0730151	0.000964107
	1.50146	0.0333557	0.202051	0.0244851	0.0463523	0.000912628
	1.50757	0.0593871	0.254126	0.0196884	0.0793467	0.000727879
	1.51367	0.0787118	0.308821	0.0065592	0.113916	0.000868756
	1.51978	0.0896323	0.315934	0.0095988	0.128625	0.00131675
	1.52588	0.103788	0.341422	0.0119206	0.129587	0.00154746
	1.53198	0.113243	0.378489	0.0150927	0.123849	0.00200608
	1.53809	0.120686	0.431204	0.0172462	0.114476	0.00236856
	1.54419	0.121551	0.487132	0.0125119	0.102789	0.00266541
	1.55029	0.133718	0.490288	0.0165012	0.0906576	0.00282002
	1.5564	0.124964	0.495558	0.00956067	0.0819747	0.00272683
	1.5625	0.120739	0.451351	0.0077777	0.0708205	0.00257468
	1.5686	0.107276	0.395929	0.00676985	0.0465119	0.00227728
	1.57471	0.105102	0.313935	0.0106466	0.0135557	0.00221481
	1.58081	0.0913112	0.225466	0.0136258	0.0259746	0.0018296
	1.58691	0.075867	0.149592	0.0105978	0.0437105	0.00151605
	1.59302	0.0618039	0.0667505	0.0128687	0.0610734	0.00124804
	1.59912	0.0373996	0.0590589	0.0183392	0.0877245	0.000795154
	1.60522	0.0477235	0.0791825	0.0171504	0.0998152	0.00076668
	1.61133	0.0399656	0.129145	0.00907272	0.0835144	0.000613602
	1.61743	0.0249408	0.163092	0.0118447	0.0648643	0.000625239
	1.62354	0.00861696	0.145636	0.0141337	0.0803512	0.000514254
	1.62964	0.0100072	0.164073	0.01065	0.106151	0.000201187
	1.63574	0.0105106	0.142124	0.00574451	0.132587	0.000216768
	1.64185	0.0270432	0.171548	0.0040349	0.163426	0.00058403
	1.64795	0.0475036	0.201314	0.00949834	0.185265	0.000608998
	1.65405	0.0451629	0.238847	0.00999971	0.19017	0.000402127
	1.66016	0.045382	0.232292	0.0105469	0.185383	0.000191502
	1.66626	0.0488169	0.275083	0.0164258	0.176244	0.000379099
	1.67236	0.0668703	0.349203	0.0181167	0.161223	0.000525082
	1.67847	0.0668926	0.407012	0.0156666	0.147105	0.000799856
	1.68457	0.0591172	0.507601	0.0162652	0.149436	0.00123566
	1.69067	0.0725831	0.531599	0.0136749	0.165808	0.00152692
	1.69678	0.0795492	0.555309	0.00929652	0.183334	0.00137649
	1.70288	0.0814197	0.649069	0.0142357	0.194247	0.00183401
	1.70898	0.104197	0.653187	0.0143702	0.194987	0.00226698
	1.71509	0.122971	0.594662	0.0206132	0.182058	0.00272544
	1.72119	0.122111	0.624786	0.0140629	0.153796	0.00257391
	1.72729	0.11357	0.628595	0.0172565	0.117195	0.00283789
	1.7334	0.120579	0.660968	0.00845852	0.0956333	0.00332381
	1.7395	0.144621	0.614434	0.00887061	0.0957895	0.0030606
	1.74561	0.137276	0.566781	0.0135373	0.0910485	0.00320386
	1.75171	0.128527	0.508665	0.0181611	0.0882334	0.00304076
	1.75781	0.131319	0.469483	0.0162651	0.110745	0.00318977
	1.76392	0.109498	0.50582	0.0178705	0.135031	0.00283328
	1.77002	0.0950535	0.534104	0.0215435	0.13888	0.00256824
	1.77612	0.103043	0.611146	0.00982455	0.134146	0.00274613
	1.78223	0.107252	0.69265	0.0106395	0.131636	0.00274344
	1.78833	0.117677	0.736333	0.0178651	0.126497	0.00309614
	1.79443	0.129178	0.733656	0.0186459	0.120918	0.00316081
	1.80054	0.128492	0.736044	0.0144385	0.123025	0.00278103
	1.80664	0.13238	0.656339	0.0129536	0.119807	0.00307642
	1.81274	0.139362	0.601039	0.0117429	0.106208	0.0032948
	1.81885	0.121245	0.601924	0.00766427	0.104209	0.0033009
	1.82495	0.101051	0.597491	0.00367587	0.114667	0.00315622
	1.83105	0.0955805	0.600165	0.00160011	0.118977	0.00282992
	1.83716	0.0947062	0.627845	0.00349464	0.12359	0.00283166
	1.84326	0.0959654	0.622087	0.0111609	0.136426	0.00221327
	1.84937	0.0914394	0.701867	0.0159489	0.142978	0.00175438
	1.85547	0.0930181	0.845599	0.0141605	0.132284	0.00251821
	1.86157	0.111429	0.918501	0.0120046	0.11781	0.00325167
	1.86768	0.117633	0.884074	0.0082445	0.126577	0.00334828
	1.87378	0.127469	0.84433	0.0041436	0.154714	0.00323929
	1.87988	0.12318	0.836443	0.00835161	0.180494	0.00304831
	1.88599	0.119614	0.824403	0.00550618	0.193323	0.00280141
	1.89209	0.104519	0.80717	0.00461521	0.201167	0.00254923
	1.89819	0.0947664	0.842277	0.00851437	0.219343	0.00236137
	1.9043	0.0928353	0.837336	0.0107526	0.241935	0.00236077
	1.9104	0.0929655	0.836171	0.0115603	0.25588	0.00263476
	1.9165	0.0921715	0.902868	0.0126113	0.254745	0.00360217
	1.92261	0.100707	0.913855	0.0148678	0.242744	0.00453365
	1.92871	0.103259	0.871046	0.00826545	0.223477	0.00459477
	1.93481	0.103435	0.795305	0.00214855	0.209617	0.00414709
	1.94092	0.0964594	0.724926	0.00587912	0.219731	0.00415372
	1.94702	0.102165	0.684074	0.0104838	0.246658	0.00326079
	1.95312	0.104164	0.676195	0.0132536	0.265603	0.00302397
	1.95923	0.0787073	0.704817	0.0139471	0.273208	0.00362904
	1.96533	0.0890847	0.691747	0.0146005	0.273168	0.00342054
	1.97144	0.101317	0.616435	0.0116631	0.255304	0.00303092
	1.97754	0.10279	0.575872	0.0100551	0.21785	0.00287126
	1.98364	0.109442	0.521097	0.00989162	0.184631	0.00276236
	1.98975	0.110601	0.423827	0.00538392	0.174558	0.00281269
	1.99585	0.113708	0.424152	0.00196789	0.170465	0.00252037
	2.00195	0.10089	0.489978	0.00524521	0.160889	0.00258358
	2.00806	0.0867967	0.46252	0.00594523	0.151003	0.0029112
	2.01416	0.0857897	0.457868	0.0062234	0.137248	0.00297639
	2.02026	0.0962501	0.432629	0.0126833	0.126801	0.00326149
	2.02637	0.117055	0.349485	0.0139912	0.135004	0.00337799
	2.03247	0.132195	0.290623	0.0157634	0.138202	0.00339327
	2.03857	0.107342	0.281996	0.00765846	0.124403	0.00390052
	2.04468	0.097883	0.212089	0.0167448	0.129358	0.00436147
	2.05078	0.11518	0.111497	0.0194909	0.15635	0.00430098
	2.05688	0.085942	0.131135	0.0103357	0.163421	0.00428506
	2.06299	0.0568136	0.162662	0.00586176	0.158058	0.00322854
	2.06909	0.0739287	0.209826	0.00462309	0.175243	0.00243899
	2.0752	0.0766564	0.300777	0.00164461	0.20112	0.00226573
	2.0813	0.060891	0.311746	0.00279746	0.214666	0.00219632
	2.0874	0.0716759	0.349974	0.00218836	0.225372	0.00193939
	2.09351	0.0643014	0.374618	0.002117	0.235864	0.00232192
	2.09961	0.0537533	0.338769	0.00431893	0.24013	0.00191273
	2.10571	0.0745278	0.284332	0.00178407	0.249778	0.00119699
	2.11182	0.10047	0.307817	0.0117733	0.271831	0.00170501
	2.11792	0.083869	0.315201	0.0135636	0.284433	0.00171091
	2.12402	0.0755271	0.281729	0.0161151	0.277619	0.00220303
	2.13013	0.093298	0.334236	0.0178955	0.264095	0.00245174
	2.13623	0.0950904	0.321222	0.016179	0.25325	0.00261303
	2.14233	0.0740038	0.314433	0.0188801	0.236835	0.0027227
	2.14844	0.101877	0.279246	0.0179448	0.208849	0.00258931
	2.15454	0.106976	0.253109	0.0166338	0.173349	0.00298424
	2.16064	0.0983893	0.23103	0.011961	0.142098	0.00363695
	2.16675	0.0735421	0.163885	0.00657614	0.125818	0.00411014
	2.17285	0.0681794	0.213589	0.00400857	0.118973	0.00377796
	2.17896	0.0785538	0.226958	0.00559025	0.108928	0.00421792
	2.18506	0.0860645	0.197228	0.0122468	0.10105	0.00400316
	2.19116	0.0767284	0.160949	0.0131146	0.113849	0.00328771
	2.19727	0.0572898	0.101938	0.00706479	0.139634	0.00290735
	2.20337	0.0646787	0.0822538	0.00438371	0.154715	0.00253629
	2.20947	0.0619666	0.0617872	0.00542594	0.149261	0.00133085
	2.21558	0.0650156	0.0376329	0.00243867	0.140169	0.00070658
	2.22168	0.0489713	0.0509689	0.0064124	0.154875	0.00165543
	2.22778	0.0425693	0.0462071	0.00856097	0.180371	0.00154381
	2.23389	0.0505816	0.121582	0.00541542	0.184112	0.00133312
	2.23999	0.0541813	0.184286	0.00642178	0.159443	0.000976601
	2.24609	0.0428762	0.147899	0.0108418	0.125178	0.000371307
	2.2522	0.0415366	0.0978822	0.0138005	0.0966375	0.000319447
	2.2583	0.0767339	0.131677	0.0141869	0.0749963	0.00081368
	2.2644	0.0960257	0.162013	0.00911762	0.0669765	0.00114512
	2.27051	0.119827	0.18935	0.00399405	0.069541	0.00204276
	2.27661	0.137487	0.192838	0.00812508	0.0655923	0.00212662
	2.28271	0.134524	0.217582	0.0109774	0.0512057	0.00212355
	2.28882	0.142353	0.239057	0.014647	0.0348206	0.00266369
	2.29492	0.161728	0.20629	0.0162249	0.0248343	0.00230838
	2.30103	0.165149	0.232217	0.00963969	0.0301303	0.0036114
	2.30713	0.175764	0.220318	0.0132481	0.0414648	0.00360361
	2.31323	0.171339	0.202975	0.0143258	0.0395719	0.00390448
	2.31934	0.17257	0.202419	0.0130473	0.0223049	0.00414881
	2.32544	0.13975	0.205811	0.00716901	0.0154103	0.00420408
	2.33154	0.0983572	0.256678	0.0144985	0.0337363	0.00436323
	2.33765	0.115797	0.273168	0.0163828	0.0455078	0.0036698
	2.34375	0.119121	0.261868	0.0139334	0.0485325	0.00356047
	2.34985	0.0789732	0.244955	0.0112099	0.0436463	0.00323618
	2.35596	0.0482654	0.256869	0.011657	0.0349666	0.00208688
	2.36206	0.0750273	0.295579	0.00307804	0.0276587	0.00233451
	2.36816	0.0652992	0.301218	0.00892384	0.0278313	0.00198237
	2.37427	0.0653405	0.289233	0.00926854	0.0382283	0.000977328
	2.38037	0.0629496	0.3077	0.0083149	0.0442335	0.000675685
	2.38647	0.105898	0.334764	0.00508771	0.0362617	0.000794092
	2.39258	0.144355	0.337522	0.00215746	0.0515654	0.00158716
	2.39868	0.155162	0.34757	0.00415673	0.0939671	0.00189301
	2.40479	0.134815	0.341259	0.009805	0.121882	0.0021571
	2.41089	0.128668	0.326497	0.0128822	0.125305	0.00278639
	2.41699	0.120716	0.307736	0.00783752	0.130926	0.00262779
	2.4231	0.0733529	0.281372	0.0122181	0.156571	0.0018374
	2.4292	0.0497308	0.236118	0.0131833	0.173025	0.00193618
	2.4353	0.0607902	0.196597	0.00602111	0.161489	0.00254409
	2.44141	0.0183157	0.187666	0.00325285	0.132191	0.001931
	2.44751	0.0410419	0.170957	0.0107441	0.106003	0.00126345
	2.45361	0.0722474	0.195015	0.0181197	0.0877231	0.00130527
	2.45972	0.113112	0.221276	0.0184686	0.0693747	0.0014513
	2.46582	0.114777	0.221142	0.0186156	0.0543916	0.00156568
	2.47192	0.0777015	0.199659	0.0149552	0.0460539	0.00154431
	2.47803	0.0638056	0.176791	0.00951563	0.0324346	0.00124757
	2.48413	0.0502746	0.128681	0.0145505	0.0110869	0.0010483
	2.49023	0.0484193	0.114857	0.00711411	0.0252003	0.00145661
	2.49634	0.0661194	0.136562	0.00794996	0.0421955	0.00132175
	2.50244	0.0739607	0.12437	0.0162191	0.0406413	0.00120093
	2.50854	0.0459813	0.0807937	0.0200581	0.0248546	0.000895044
	2.51465	0.0447931	0.0266316	0.0272671	0.023817	0.000958464
	2.52075	0.0101977	0.0756499	0.0356311	0.038967	0.000863399
	2.52686	0.0476066	0.140562	0.031882	0.0480292	0.00107609
	2.53296	0.0518464	0.164003	0.0233395	0.048692	0.0014629
	2.53906	0.0713907	0.197105	0.0158893	0.0460086	0.00136332
	2.54517	0.0637524	0.206046	0.0182595	0.0442839	0.00124363
	2.55127	0.0735126	0.241984	0.0153742	0.0471675	0.00116679
	2.55737	0.0831598	0.255237	0.0187347	0.0504556	0.000965147
	2.56348	0.0845826	0.324225	0.0238902	0.0467907	0.00108756
	2.56958	0.0849231	0.382702	0.0181255	0.0397171	0.00130114
	2.57568	0.083919	0.40168	0.00404142	0.0509353	0.00137126
	2.58179	0.085881	0.394619	0.0193965	0.072904	0.00128623
	2.58789	0.0630235	0.381512	0.0167415	0.0843418	0.00145086
	2.59399	0.0730698	0.38377	0.0168676	0.0800865	0.00105674
	2.6001	0.0804312	0.308143	0.0160772	0.0696113	0.00137505
	2.6062	0.0776157	0.23688	0.0168833	0.0636429	0.00149333
	2.6123	0.073502	0.220687	0.0124391	0.0531308	0.00202166
	2.61841	0.0773918	0.252253	0.00958133	0.0284968	0.00224371
	2.62451	0.0909264	0.254992	0.0128343	0.0231888	0.002515
	2.63062	0.0976894	0.228361	0.017084	0.0546802	0.0022261
	2.63672	0.0829863	0.21559	0.0142059	0.0704533	0.00216214
	2.64282	0.0861378	0.207671	0.0074838	0.0656205	0.00224861
	2.64893	0.0989708	0.203673	0.00572613	0.0530661	0.00215128
	2.65503	0.11177	0.213986	0.00955638	0.0457944	0.00273099
	2.66113	0.0905246	0.262189	0.0115392	0.0457871	0.00308436
	2.66724	0.102842	0.313853	0.00603144	0.0565438	0.00282755
	2.67334	0.0992298	0.311132	0.0101625	0.0639347	0.00303547
	2.67944	0.0906247	0.296693	0.00859294	0.0540724	0.00279212
	2.68555	0.0957773	0.279448	0.00731122	0.0357041	0.00306944
	2.69165	0.0866424	0.275289	0.0158226	0.0435343	0.00328139
	2.69775	0.0877475	0.287524	0.0129362	0.058584	0.00349216
	2.70386	0.0809483	0.315	0.00668599	0.0588468	0.00287719
	2.70996	0.0757667	0.315487	0.0173938	0.0520267	0.00289979
	2.71606	0.0707397	0.30032	0.0137863	0.0483547	0.00291633
	2.72217	0.0796562	0.294948	0.00176217	0.0497184	0.00259896
	2.72827	0.0958659	0.251276	0.00628946	0.0549366	0.00292009
	2.73438	0.105027	0.246835	0.00899797	0.0607334	0.00362413
	2.74048	0.0974284	0.275719	0.00923147	0.0600788	0.00355797
	2.74658	0.112978	0.307836	0.0139251	0.0528988	0.00333773
	2.75269	0.117756	0.343682	0.0214395	0.0450653	0.00313137
	2.75879	0.12708	0.366275	0.0211353	0.0393587	0.0035175
	2.76489	0.123802	0.41124	0.0159421	0.0318154	0.00417908
	2.771	0.11603	0.43337	0.0196323	0.0218968	0.00421131
	2.7771	0.108485	0.453731	0.0161702	0.0174451	0.00435192
	2.7832	0.0932977	0.408478	0.0170533	0.0151983	0.00476255
	2.78931	0.113262	0.3684	0.0201053	0.0125607	0.00550561
	2.79541	0.0988325	0.339465	0.0139839	0.0174952	0.00556436
	2.80151	0.0967621	0.31463	0.00246874	0.0235299	0.00539454
	2.80762	0.0945521	0.250477	0.0116419	0.0219948	0.00544654
	2.81372	0.0860073	0.235668	0.0149982	0.0141063	0.00527037
	2.81982	0.0893938	0.245062	0.0143336	0.00505242	0.00495075
	2.82593	0.0854286	0.213002	0.0205631	0.0128638	0.00471823
	2.83203	0.0588823	0.231921	0.0228223	0.0218443	0.00470855
	2.83813	0.0711795	0.203489	0.0206378	0.0240305	0.00406374
	2.84424	0.0845362	0.208548	0.0153696	0.0185899	0.00364041
	2.85034	0.0707034	0.21139	0.0140117	0.0121392	0.00313307
	2.85645	0.0887986	0.284179	0.0174112	0.0142367	0.00289123
	2.86255	0.116912	0.29961	0.0216913	0.0167403	0.00210643
	2.86865	0.102804	0.410557	0.0162238	0.0155039	0.00282749
	2.87476	0.116658	0.461838	0.00977475	0.0143503	0.00364349
	2.88086	0.145021	0.494775	0.0112453	0.0128274	0.00438268
	2.88696	0.15207	0.519598	0.00924269	0.00910148	0.00487079
	2.89307	0.159037	0.550537	0.0126683	0.00582891	0.00570661
	2.89917	0.167836	0.605061	0.0149113	0.0140338	0.00563283
	2.90527	0.191133	0.547188	0.0102678	0.0232965	0.00524539
	2.91138	0.216999	0.480359	0.00844947	0.0286898	0.00550561
	2.91748	0.202032	0.455579	0.00976131	0.0306309	0.00618712
	2.92358	0.213624	0.479841	0.00966262	0.0340337	0.00571929
	2.92969	0.196172	0.500287	0.0111333	0.041766	0.00527908
	2.93579	0.203762	0.495708	0.013186	0.0464664	0.00551591
	2.94189	0.219225	0.507363	0.0130438	0.0460378	0.00564348
	2.948	0.21422	0.485956	0.0121505	0.0473234	0.00592209
	2.9541	0.196898	0.513285	0.00478688	0.0519952	0.00671095
	2.96021	0.158011	0.542277	0.0162995	0.0525635	0.00771657
	2.96631	0.139684	0.577381	0.0168866	0.0482139	0.0080751
	2.97241	0.123412	0.514571	0.00953276	0.0428145	0.00788232
	2.97852	0.113188	0.440717	0.0142202	0.0398076	0.00809123
	2.98462	0.114139	0.387055	0.0102577	0.0411188	0.00753938
	2.99072	0.106927	0.342877	0.0153286	0.0455827	0.00601718
	2.99683	0.0856961	0.325737	0.0189387	0.0448296	0.00444813
	3.00293	0.078675	0.306686	0.0130556	0.0375908	0.0040574
	3.00903	0.113522	0.318108	0.0124625	0.0316673	0.00401841
	3.01514	0.150431	0.314574	0.0056474	0.0264927	0.00425121
	3.02124	0.150175	0.351499	0.00648324	0.016681	0.00464127
	3.02734	0.176418	0.36818	0.0078755	0.0257861	0.00534369
	3.03345	0.180085	0.401012	0.0133304	0.0452069	0.00569999
	3.03955	0.165713	0.364598	0.0195223	0.0533171	0.00544939
	3.04565	0.161499	0.312666	0.0136556	0.0516745	0.00551616
	3.05176	0.170718	0.304013	0.0125422	0.0524981	0.00566492
	3.05786	0.190325	0.253337	0.00861555	0.0554271	0.00540612
	3.06396	0.166257	0.206142	0.00427683	0.0514913	0.00528228
	3.07007	0.179098	0.245587	0.0071948	0.0455802	0.00487611
	3.07617	0.155335	0.264401	0.00704859	0.0477589	0.00488337
	3.08228	0.142301	0.272836	0.00978082	0.0535108	0.00477957
	3.08838	0.130354	0.309873	0.00910756	0.0544195	0.00442102
	3.09448	0.118602	0.310734	0.00630009	0.0499625	0.00316574
	3.10059	0.0934121	0.344928	0.00536899	0.0423266	0.00307217
	3.10669	0.0746473	0.369414	0.00934815	0.0376481	0.00262116
	3.11279	0.0635154	0.266057	0.0136573	0.0393376	0.00286045
	3.1189	0.023681	0.160253	0.0119784	0.0379659	0.00321795
	3.125	0.031624	0.115497	0.00692777	0.0261742	0.00362436
	3.1311	0.0416823	0.0717186	0.00593639	0.0158274	0.00370707
	3.13721	0.0151516	0.0140235	0.00302594	0.027358	0.00363948
	3.14331	0.0426288	0.0793922	0.00289517	0.036153	0.00292974
	3.14941	0.0677962	0.0893272	0.00385694	0.0343079	0.00286708
	3.15552	0.0711891	0.112106	0.00419019	0.0289196	0.00266937
	3.16162	0.0820669	0.124986	0.00344837	0.030896	0.00146595
	3.16772	0.0787447	0.155433	0.00190679	0.0348413	0.00186787
	3.17383	0.105577	0.205069	0.000463333	0.032745	0.00171235
	3.17993	0.137497	0.235497	0.00384673	0.027772	0.00183284
	3.18604	0.133687	0.315708	0.00517772	0.0338162	0.00183577
	3.19214	0.134357	0.365458	0.00172285	0.0462512	0.0021196
	3.19824	0.148606	0.33001	0.00310306	0.0537154	0.00134064
	3.20435	0.129226	0.307193	0.00404082	0.0535287	0.00109849
	3.21045	0.0991705	0.311238	0.00400073	0.0502341	0.00191575
	3.21655	0.120537	0.27797	0.00568466	0.0459439	0.00276005
	3.22266	0.134204	0.173711	0.005843	0.0385653	0.00270401
	3.22876	0.136226	0.178474	0.000971252	0.0284992	0.00315836
	3.23486	0.119089	0.192514	0.00386859	0.0191712	0.00319239
	3.24097	0.122737	0.248645	0.00493964	0.013777	0.00220938
	3.24707	0.147011	0.264914	0.00705087	0.0104085	0.00117584
	3.25317	0.18253	0.337571	0.00432122	0.00803898	0.0009046
	3.25928	0.191337	0.365324	0.00450921	0.00867559	0.000655794
	3.26538	0.188115	0.449574	0.00715354	0.0114887	0.00132421
	3.27148	0.19849	0.455824	0.010032	0.0138166	0.00152552
	3.27759	0.20815	0.467817	0.005846	0.0137224	0.00233082
	3.28369	0.184267	0.479922	0.00522909	0.0103191	0.00336222
	3.28979	0.189128	0.488448	0.0105063	0.00818283	0.00434613
	3.2959	0.18084	0.471124	0.00857526	0.0115264	0.0047211
	3.302	0.178397	0.448684	0.00617912	0.0152526	0.00520792
	3.30811	0.188253	0.397355	0.00435072	0.017888	0.00506059
	3.31421	0.188226	0.401442	0.00392588	0.0226626	0.00530683
	3.32031	0.195112	0.478424	0.00443449	0.0268369	0.00493979
	3.32642	0.187366	0.454333	0.00782119	0.0231943	0.00482096
	3.33252	0.166776	0.511184	0.0108153	0.0129945	0.00550114
	3.33862	0.171127	0.532728	0.0174224	0.0149203	0.00502893
	3.34473	0.179226	0.542348	0.024327	0.0252304	0.00488532
	3.35083	0.171141	0.512981	0.0251404	0.0264871	0.00529854
	3.35693	0.143608	0.573536	0.0235509	0.021692	0.00589023
	3.36304	0.136745	0.54999	0.0159097	0.0254373	0.0064112
	3.36914	0.142635	0.50029	0.0127625	0.0323685	0.00614194
	3.37524	0.160316	0.463824	0.00996667	0.0312721	0.00615697
	3.38135	0.173083	0.460622	0.00907649	0.0246486	0.00584768
	3.38745	0.196606	0.493876	0.0128661	0.0226231	0.0055856
	3.39355	0.205619	0.426651	0.0190418	0.0227316	0.00471439
	3.39966	0.230732	0.365879	0.0214126	0.0199345	0.0034038
	3.40576	0.242086	0.394764	0.0135812	0.0201583	0.00455391
	3.41187	0.251087	0.367018	0.0142058	0.0267202	0.00526437
	3.41797	0.240448	0.43181	0.0153546	0.0350017	0.00575726
	3.42407	0.203648	0.443542	0.0153248	0.0424633	0.00623147
	3.43018	0.17173	0.41895	0.0174674	0.0460909	0.00668413
	3.43628	0.136505	0.442664	0.0126451	0.0460485	0.00687373
	3.44238	0.166328	0.424152	0.0160034	0.0439688	0.00671837
	3.44849	0.162261	0.386542	0.0137988	0.0409651	0.00630505
	3.45459	0.123333	0.415384	0.0159758	0.0358453	0.00633876
	3.46069	0.116967	0.42211	0.0174992	0.032336	0.00570495
	3.4668	0.128311	0.417806	0.0138038	0.0334817	0.00504668
	3.4729	0.115267	0.418276	0.0129391	0.0327723	0.00476204
	3.479	0.0872378	0.3759	0.0133385	0.0252039	0.00474382
	3.48511	0.0872823	0.348479	0.0173243	0.0187833	0.00418172
	3.49121	0.0801816	0.284392	0.0207448	0.0236798	0.00378219
	3.49731	0.102656	0.272942	0.0202828	0.027733	0.00347996
	3.50342	0.130635	0.299101	0.0227076	0.0282005	0.0037565
	3.50952	0.111801	0.368012	0.0157866	0.029925	0.00456596
	3.51562	0.0857164	0.331321	0.0119403	0.031779	0.00371296
	3.52173	0.0950981	0.340794	0.00639175	0.0295932	0.00356063
	3.52783	0.121647	0.34201	0.00247745	0.0268307	0.00250151
	3.53394	0.143601	0.328331	0.00830653	0.032035	0.00324351
	3.54004	0.160275	0.284411	0.0154047	0.0400667	0.0048623
	3.54614	0.166232	0.255993	0.0108176	0.041891	0.00539517
	3.55225	0.196037	0.223231	0.0102078	0.0351762	0.00508031
	3.55835	0.170765	0.145307	0.0123479	0.0270288	0.00501726
	3.56445	0.11448	0.202289	0.0100238	0.0256526	0.00394749
	3.57056	0.0726404	0.237215	0.00793646	0.0296528	0.00272598
	3.57666	0.113586	0.211692	0.0125116	0.0351417	0.00343774
	3.58276	0.138527	0.198589	0.0136874	0.0401565	0.00462967
	3.58887	0.170187	0.176927	0.0174056	0.0409641	0.00401769
	3.59497	0.168533	0.123252	0.00981015	0.0375771	0.00397394
	3.60107	0.176258	0.109085	0.00475141	0.0344935	0.00566393
	3.60718	0.176289	0.0697999	0.0120112	0.0349207	0.00562596
	3.61328	0.1905	0.0232885	0.0157897	0.0347549	0.0057875
	3.61938	0.196984	0.0753739	0.0184655	0.0316761	0.00780298
	3.62549	0.206907	0.0608407	0.0166478	0.0282799	0.00856866
	3.63159	0.193369	0.0470159	0.0120439	0.0270342	0.00833652
	3.6377	0.165165	0.0829321	0.0101652	0.0243289	0.00743445
	3.6438	0.17652	0.0921903	0.00326249	0.0208717	0.00750128
	3.6499	0.161729	0.0637411	0.00459206	0.0207711	0.0053368
	3.65601	0.146419	0.0687634	0.00570345	0.0213561	0.00468782
	3.66211	0.172109	0.0371591	0.0159331	0.0194322	0.00454626
	3.66821	0.205701	0.059681	0.0115647	0.0166415	0.00418164
	3.67432	0.193625	0.107543	0.00898461	0.0144135	0.00328118
	3.68042	0.179429	0.126752	0.00866383	0.0127254	0.00324795
	3.68652	0.211302	0.126972	0.00663963	0.0135716	0.00350984
	3.69263	0.215542	0.168149	0.00213655	0.0170601	0.00339402
	3.69873	0.238642	0.173131	0.00429848	0.0197395	0.00374162
	3.70483	0.214934	0.240897	0.00500073	0.02211	0.00408826
	3.71094	0.235893	0.234176	0.00719485	0.0229841	0.00412958
	3.71704	0.263042	0.247251	0.00105051	0.0192663	0.0056897
	3.72314	0.228889	0.331078	0.00558445	0.0165584	0.00419621
	3.72925	0.225128	0.374701	0.000696037	0.0247612	0.00493299
	3.73535	0.230933	0.395871	0.00743305	0.03191	0.00559579
	3.74146	0.262449	0.361046	0.00506451	0.0294176	0.00564666
	3.74756	0.278087	0.319829	0.00872148	0.0207642	0.00541318
	3.75366	0.289757	0.332762	0.00781167	0.01655	0.00439364
	3.75977	0.302376	0.394918	0.00148997	0.0182257	0.00529893
	3.76587	0.316384	0.424626	0.00521486	0.0166175	0.00625049
	3.77197	0.313643	0.454951	0.00772357	0.0110422	0.00701649
	3.77808	0.339234	0.509314	0.00767913	0.00617542	0.00776069
	3.78418	0.373409	0.544673	0.0114879	0.0059899	0.00753802
	3.79028	0.406395	0.541878	0.00798698	0.00806909	0.00646264
	3.79639	0.416402	0.509767	0.00833639	0.00825789	0.00461088
	3.80249	0.427343	0.515433	0.010142	0.00520064	0.00414383
	3.80859	0.455257	0.510977	0.0107339	0.000245272	0.00390808
	3.8147	0.470092	0.487228	0.00775816	0.00610114	0.00550984
	3.8208	0.459614	0.506128	0.00438386	0.0125777	0.00590309
	3.8269	0.459719	0.530743	0.0097529	0.0196177	0.00538187
	3.83301	0.464937	0.524073	0.0118752	0.0253273	0.00477318
	3.83911	0.454052	0.513855	0.012671	0.028308	0.00470721
	3.84521	0.45586	0.508949	0.0110935	0.0282044	0.0049075
	3.85132	0.445779	0.458135	0.00656286	0.0262902	0.00568539
	3.85742	0.403459	0.418552	0.0041545	0.0233831	0.00594916
	3.86353	0.381028	0.41348	0.00537649	0.0188252	0.00590409
	3.86963	0.382427	0.397	0.00765301	0.013132	0.00453079
	3.87573	0.406335	0.385937	0.0124762	0.00865418	0.00469897
	3.88184	0.455546	0.446595	0.0148392	0.00661647	0.00471469
	3.88794	0.475094	0.440799	0.0106135	0.0072583	0.00423697
	3.89404	0.489453	0.43194	0.00633178	0.0088219	0.00398104
	3.90015	0.498064	0.392381	0.00717023	0.00944455	0.00366689
	3.90625	0.491099	0.346162	0.0128065	0.0103922	0.00369664
	3.91235	0.470327	0.35177	0.0169569	0.014362	0.00320824
	3.91846	0.471745	0.344391	0.016231	0.0178606	0.00404013
	3.92456	0.473458	0.374333	0.0135981	0.0174219	0.0046745
	3.93066	0.47149	0.335621	0.0101891	0.0152626	0.00459593
	3.93677	0.471867	0.312167	0.011811	0.0153848	0.00462541
	3.94287	0.455539	0.294219	0.0135694	0.0176155	0.00476816
	3.94897	0.433923	0.242999	0.0097902	0.0192295	0.00506171
	3.95508	0.40142	0.213479	0.00679976	0.0197643	0.00516891
	3.96118	0.379574	0.220455	0.00321614	0.0194182	0.00525112
	3.96729	0.344276	0.228583	0.0040211	0.0164846	0.00476301
	3.97339	0.30146	0.206122	0.011646	0.00964257	0.00468623
	3.97949	0.246784	0.22928	0.018647	0.00196112	0.00517291
	3.9856	0.21184	0.268339	0.0229755	0.00624313	0.00550438
	3.9917	0.23701	0.265191	0.0255844	0.0068729	0.00514558
	3.9978	0.257043	0.250243	0.0190089	0.0067186	0.00475888
	4.00391	0.259445	0.255442	0.0125383	0.00981172	0.004531
	4.01001	0.242762	0.250234	0.0113587	0.00951587	0.00329274
	4.01611	0.229275	0.248224	0.00899041	0.0045636	0.00392209
	4.02222	0.222467	0.272614	0.0113022	0.00473853	0.00467434
	4.02832	0.2249	0.288041	0.00622672	0.00802075	0.00522458
	4.03442	0.261319	0.264199	0.0101465	0.0100395	0.00493422
	4.04053	0.283548	0.254263	0.0125703	0.0146932	0.00471292
	4.04663	0.277054	0.265571	0.0166359	0.0189135	0.00506934
	4.05273	0.286568	0.217621	0.0161974	0.0191142	0.00377466
	4.05884	0.290357	0.231093	0.010031	0.0164129	0.00284561
	4.06494	0.279364	0.227278	0.0108013	0.017891	0.00294014
	4.07104	0.28697	0.216069	0.0058108	0.0238827	0.00500667
	4.07715	0.299044	0.251908	0.00521832	0.0285582	0.00628626
	4.08325	0.284648	0.20418	0.00614046	0.0287833	0.00707478
	4.08936	0.294984	0.173777	0.0107654	0.0246309	0.00711108
	4.09546	0.323447	0.191399	0.0135319	0.0180126	0.00674088
	4.10156	0.347936	0.187091	0.0148926	0.0129838	0.00702597
	4.10767	0.324287	0.200726	0.0170059	0.0141496	0.00800663
	4.11377	0.31163	0.184112	0.00925094	0.0171959	0.00789287
	4.11987	0.31939	0.189096	0.00710105	0.0200375	0.00777006
	4.12598	0.307883	0.194395	0.00998083	0.0229198	0.0079436
	4.13208	0.292334	0.222897	0.010477	0.0237337	0.00911761
	4.13818	0.300506	0.303685	0.0130335	0.0205276	0.0096768
	4.14429	0.299251	0.350201	0.0143246	0.0160083	0.00928624
	4.15039	0.330984	0.368667	0.02016	0.017691	0.00863038
	4.15649	0.366692	0.341646	0.0191829	0.0211765	0.00911995
	4.1626	0.378147	0.335166	0.0138992	0.0195367	0.00939135
	4.1687	0.382345	0.348258	0.0155467	0.0131125	0.00861993
	4.1748	0.360519	0.323744	0.0136761	0.0101926	0.00895899
	4.18091	0.372609	0.266286	0.0110885	0.0102029	0.00973123
	4.18701	0.327492	0.263878	0.00429649	0.00665458	0.0111795
	4.19312	0.307537	0.341211	0.00715794	0.0059762	0.0112893
	4.19922	0.32136	0.363367	0.00591678	0.0110329	0.0112808
	4.20532	0.325301	0.35829	0.0082551	0.0113609	0.0110675
	4.21143	0.347091	0.31367	0.012376	0.00671904	0.0100517
	4.21753	0.327786	0.298104	0.021067	0.0040263	0.0104324
	4.22363	0.301571	0.306147	0.0215808	0.00615301	0.0104219
	4.22974	0.326234	0.27695	0.0164559	0.00617187	0.00974291
	4.23584	0.329656	0.336608	0.0168278	0.00594591	0.00902707
	4.24194	0.302895	0.410243	0.0106246	0.00689397	0.00798513
	4.24805	0.274572	0.435386	0.00744218	0.00725492	0.00632606
	4.25415	0.249572	0.458684	0.00972808	0.00716756	0.00710549
	4.26025	0.245513	0.478813	0.0156043	0.00995222	0.00620438
	4.26636	0.172075	0.415283	0.0167174	0.0139565	0.00556571
	4.27246	0.152818	0.360484	0.011391	0.014442	0.00498156
	4.27856	0.164984	0.376894	0.0051111	0.00964776	0.00381495
	4.28467	0.15128	0.364065	0.00210703	0.00573292	0.00453673
	4.29077	0.126749	0.276148	0.00799427	0.00795419	0.00526724
	4.29688	0.134904	0.237719	0.00834001	0.0076645	0.00617422
	4.30298	0.14335	0.2233	0.00724861	0.00350376	0.00428918
	4.30908	0.131969	0.179784	0.0106636	0.00601488	0.00454217
	4.31519	0.156227	0.20844	0.0169361	0.0103685	0.00455124
	4.32129	0.156926	0.15502	0.0231394	0.0127799	0.0041166
	4.32739	0.143754	0.147577	0.0268412	0.0126442	0.00437178
	4.3335	0.138647	0.147913	0.0203467	0.00937258	0.00498589
	4.3396	0.122708	0.083238	0.0118401	0.00576124	0.00639593
	4.3457	0.0890534	0.0419884	0.0150493	0.0141715	0.00579728
	4.35181	0.047504	0.0424715	0.0124523	0.0214889	0.00529553
	4.35791	0.0771747	0.0417822	0.0058953	0.0211843	0.00693598
	4.36401	0.0873837	0.0449184	0.00364811	0.0155783	0.00747474
	4.37012	0.0923896	0.072644	0.0094422	0.0135862	0.00761742
	4.37622	0.121807	0.0649255	0.0154077	0.0135035	0.00728139
	4.38232	0.117258	0.0375241	0.00779392	0.00877159	0.00852193
	4.38843	0.095569	0.0855677	0.00560967	0.00170063	0.00974037
	4.39453	0.12519	0.0797559	0.00657207	0.0069851	0.00878137
	4.40063	0.139623	0.0581694	0.00150113	0.0103011	0.00854581
	4.40674	0.150366	0.0556532	0.00269093	0.00942215	0.00743662
	4.41284	0.12313	0.0890783	0.0100026	0.0075414	0.00769922
	4.41895	0.102524	0.111778	0.0126	0.00905899	0.00731675
	4.42505	0.158077	0.104955	0.0105441	0.00973122	0.00613595
	4.43115	0.188277	0.10478	0.00983152	0.00966241	0.00654496
	4.43726	0.174454	0.0680368	0.00548334	0.0123625	0.00817444
	4.44336	0.152989	0.0978451	0.0135821	0.0127598	0.00798271
	4.44946	0.149935	0.107169	0.02181	0.0082837	0.00623803
	4.45557	0.131754	0.100846	0.0218244	0.00219734	0.00540805
	4.46167	0.113586	0.149756	0.0170134	0.00510354	0.0056816
	4.46777	0.115212	0.127103	0.0112194	0.00889313	0.00525352
	4.47388	0.159012	0.119806	0.00986236	0.0106149	0.00508763
	4.47998	0.161504	0.118423	0.00734154	0.00982716	0.00480471
	4.48608	0.12341	0.0817756	0.0118508	0.00826703	0.00565593
	4.49219	0.112716	0.0471495	0.0138097	0.00836287	0.00607609
	4.49829	0.142852	0.0934521	0.00900997	0.00831886	0.0042971
	4.50439	0.153367	0.0917661	0.00678493	0.00772247	0.00433917
	4.5105	0.155595	0.132192	0.00623318	0.00472413	0.00515972
	4.5166	0.168601	0.0995158	0.00327019	0.00311875	0.00321791
	4.52271	0.15877	0.0799862	0.00396498	0.0107756	0.00193513
	4.52881	0.149539	0.109177	0.00618515	0.0152942	0.00268355
	4.53491	0.144837	0.0857967	0.00660938	0.0148698	0.00464508
	4.54102	0.131315	0.0926605	0.00696958	0.0119108	0.00659477
	4.54712	0.123249	0.116148	0.00645996	0.0104038	0.00680426
	4.55322	0.121548	0.123067	0.00547141	0.012895	0.00644887
	4.55933	0.101458	0.100416	0.0072916	0.01578	0.0059819
	4.56543	0.06196	0.118875	0.00329785	0.0153105	0.00578642
	4.57153	0.0346633	0.12651	0.00652258	0.0114741	0.00576229
	4.57764	0.0617885	0.0947184	0.00746537	0.00636522	0.00515533
	4.58374	0.0821826	0.091272	0.00623178	0.00320818	0.00479801
	4.58984	0.0808567	0.0909803	0.0107069	0.00232621	0.00299826
	4.59595	0.0583804	0.0739905	0.00991351	0.00134829	0.00240182
	4.60205	0.0393844	0.0540017	0.0141119	0.00323821	0.00124232
	4.60815	0.0494142	0.0126417	0.0151031	0.00518635	0.000726307
	4.61426	0.089356	0.0799859	0.0173372	0.00674352	0.000722054
	4.62036	0.123403	0.0685854	0.0177756	0.0100689	0.00202632
	4.62646	0.119483	0.0450134	0.0132709	0.0138965	0.000682632
	4.63257	0.110425	0.100875	0.00929665	0.0159254	0.00193317
	4.63867	0.122596	0.0901762	0.0059808	0.0142792	0.00322311
	4.64478	0.125342	0.126135	0.00349312	0.0098507	0.00459334
	4.65088	0.137405	0.12254	0.00274919	0.00615309	0.00453933
	4.65698	0.163136	0.100893	0.00423646	0.00869567	0.00410857
	4.66309	0.15211	0.158374	0.00482461	0.0124172	0.00455658
	4.66919	0.127216	0.162628	0.00268099	0.0135487	0.00532178
	4.67529	0.130979	0.112243	0.00124191	0.0134664	0.00501515
	4.6814	0.113161	0.0793863	0.00172472	0.0139063	0.00457461
	4.6875	0.103982	0.067518	0.000688239	0.0145886	0.00421607
	4.6936	0.112118	0.0929432	0.00423067	0.0130053	0.00283378
	4.69971	0.112262	0.0935324	0.00853053	0.0085614	0.00200128
	4.70581	0.116869	0.0677809	0.00674539	0.00509303	0.00247141
	4.71191	0.100501	0.0665559	0.00962624	0.00512157	0.00388073
	4.71802	0.0776818	0.0621404	0.0104808	0.00373449	0.00414609
	4.72412	0.0425011	0.0518307	0.0031918	0.000951444	0.00428477
	4.73022	0.0616976	0.0389861	0.00652771	0.00428201	0.00332567
	4.73633	0.0853851	0.0154321	0.00230878	0.00535113	0.00396843
	4.74243	0.0777591	0.0147593	0.00399872	0.00385418	0.00483099
	4.74854	0.0971702	0.0229219	0.00439428	0.00565204	0.00344274
	4.75464	0.120268	0.0487698	0.00593826	0.00833428	0.00193621
	4.76074	0.132798	0.0608416	0.00212013	0.0079944	0.000646851
	4.76685	0.126071	0.0686858	0.00556311	0.00491428	0.000920344
	4.77295	0.123631	0.0613453	0.00539952	0.00281484	0.00182016
	4.77905	0.105943	0.0522239	0.00775012	0.00262622	0.0017744
	4.78516	0.121866	0.0785361	0.00421116	0.00117826	0.00160086
	4.79126	0.104844	0.0960579	0.00447741	0.0018077	0.00140959
	4.79736	0.0951198	0.0858431	0.00470613	0.00437209	0.000741179
	4.80347	0.130652	0.0739434	0.00158732	0.00685556	0.00140558
	4.80957	0.136706	0.073877	0.00282201	0.0104694	0.00360857
	4.81567	0.148537	0.0926261	0.00579388	0.0144233	0.00510293
	4.82178	0.160792	0.0983621	0.00862041	0.0157162	0.00620106
	4.82788	0.135333	0.122071	0.0059945	0.0123974	0.00784286
	4.83398	0.12281	0.142422	0.00152426	0.00733042	0.00836335
	4.84009	0.139953	0.131126	0.000870031	0.00887343	0.00897217
	4.84619	0.160631	0.118087	0.00222847	0.0119942	0.00914774
	4.85229	0.153903	0.123474	0.00611319	0.0143768	0.00826852
	4.8584	0.139373	0.154882	0.00728163	0.0181964	0.00669255
	4.8645	0.151872	0.176328	0.00709836	0.0197172	0.00565483
	4.87061	0.121377	0.164843	0.00454118	0.0170641	0.00382251
	4.87671	0.136936	0.157889	0.00651796	0.0122089	0.00360394
	4.88281	0.137641	0.143545	0.00828407	0.00891446	0.00547511
	4.88892	0.138427	0.123759	0.00773067	0.00745687	0.00636413
	4.89502	0.151463	0.133446	0.00434238	0.00675237	0.00459783
	4.90112	0.163733	0.175915	0.00400196	0.0071038	0.00444598
	4.90723	0.150757	0.16742	0.00295121	0.00806707	0.00443971
	4.91333	0.112986	0.122837	0.00190439	0.00879716	0.00547443
	4.91943	0.118758	0.109925	0.000882477	0.00848531	0.00588807
	4.92554	0.0899678	0.14408	0.00392182	0.00854195	0.00465853
	4.93164	0.0631109	0.142935	0.00685993	0.0103093	0.0042014
	4.93774	0.0587743	0.0779154	0.00720736	0.0122427	0.00314308
	4.94385	0.0682052	0.0730386	0.00704296	0.0120905	0.00243203
	4.94995	0.0611711	0.0873826	0.00678494	0.0113033	0.00186709
	4.95605	0.0469886	0.0758466	0.00678806	0.0136494	0.00159356
	4.96216	0.023245	0.0462346	0.00485951	0.0159868	0.000492908
	4.96826	0.0414653	0.0409408	0.000384322	0.0134572	0.000813506
	4.97437	0.0570148	0.048405	0.00368991	0.00645085	0.00186156
	4.98047	0.0723359	0.0500144	0.00472871	0.00515338	0.0026294
	4.98657	0.0914747	0.0665187	0.00457331	0.00885493	0.00274285
	4.99268	0.0982596	0.0952552	0.00324132	0.00989822	0.00165667
	4.99878	0.104914	0.107361	0.00499085	0.0109277	0.00133785
	5.00488	0.110542	0.0876082	0.00687455	0.0119098	0.00163975
	5.01099	0.0994214	0.0602638	0.00572403	0.0105918	0.00180555
	5.01709	0.098275	0.0311508	0.0044825	0.00550322	0.00280407
	5.02319	0.0942608	0.00888286	0.00567319	0.003407	0.00378329
	5.0293	0.0786826	0.00470806	0.0060089	0.0105621	0.00505815
	5.0354	0.0821146	0.0166454	0.00477698	0.0156452	0.00459008
	5.0415	0.0727931	0.0204966	0.00483879	0.0177434	0.00312022
	5.04761	0.0896947	0.00647991	0.00401212	0.0179773	0.00272454
	5.05371	0.103343	0.0191333	0.0038657	0.0164865	0.00249291
	5.05981	0.103011	0.0214284	0.00588977	0.0129175	0.0018036
	5.06592	0.108694	0.0287225	0.00436058	0.00895106	0.00119495
	5.07202	0.109602	0.0331059	0.00194617	0.0061358	0.00114962
	5.07812	0.101077	0.0433519	0.00420334	0.0056704	0.00156291
	5.08423	0.0810625	0.0530686	0.00668012	0.00783952	0.00220602
	5.09033	0.0596532	0.0385871	0.00945236	0.0103975	0.00287219
	5.09644	0.0603866	0.0236605	0.00835105	0.0114394	0.00284476
	5.10254	0.0497183	0.0476055	0.00515809	0.0109615	0.00204662
	5.10864	0.0257594	0.0708301	0.00722543	0.0123252	0.00205376
	5.11475	0.0263464	0.0832577	0.00548754	0.0146317	0.00151575
	5.12085	0.0239664	0.0812306	0.0034674	0.0152853	0.00113599
	5.12695	0.0181007	0.0999162	0.00769108	0.0146267	0.00243839
	5.13306	0.00699359	0.10022	0.0090382	0.0145303	0.00234853
	5.13916	0.00254676	0.0738604	0.0104682	0.0135998	0.00201862
	5.14526	0.0156818	0.110837	0.0114112	0.010242	0.00265671
	5.15137	0.0316495	0.104008	0.00989702	0.00728701	0.00349829
	5.15747	0.0331443	0.106253	0.00810732	0.00892132	0.00333079
	5.16357	0.030166	0.130608	0.0081609	0.0110917	0.00456098
	5.16968	0.0354588	0.154715	0.0068294	0.0106227	0.00510912
	5.17578	0.0423012	0.173069	0.00379942	0.00808326	0.00432374
	5.18188	0.0548064	0.173955	0.00548145	0.00719097	0.00444965
	5.18799	0.0691666	0.170112	0.00561973	0.0111765	0.00446205
	5.19409	0.0698691	0.182142	0.00304781	0.0182162	0.00532832
	5.2002	0.0748193	0.208688	0.00237468	0.024427	0.00493606
	5.2063	0.0780371	0.177415	0.00189784	0.0261992	0.00322293
	5.2124	0.0634557	0.156921	0.00378574	0.0243178	0.00380539
	5.21851	0.0370579	0.148011	0.00425654	0.0259706	0.00436793
	5.22461	0.0338289	0.143717	0.00325319	0.0300438	0.00484173
	5.23071	0.00516248	0.137407	0.00658141	0.0295465	0.00524594
	5.23682	0.0404969	0.1233	0.00662238	0.0245079	0.00415518
	5.24292	0.047185	0.122815	0.00494131	0.0225559	0.00421322
	5.24902	0.0544464	0.114607	0.00605916	0.0238916	0.00439119
	5.25513	0.0549342	0.113377	0.00591498	0.0216062	0.0036745
	5.26123	0.0382528	0.115552	0.00585653	0.0149298	0.0035888
	5.26733	0.0537673	0.121344	0.00780488	0.00777217	0.00459075
	5.27344	0.0444925	0.0912424	0.00921067	0.00339967	0.00444998
	5.27954	0.0215734	0.0740754	0.00750863	0.00324463	0.00369427
	5.28564	0.0215224	0.0715719	0.00633336	0.00540384	0.00300678
	5.29175	0.0395026	0.088799	0.00805002	0.00695793	0.0035182
	5.29785	0.061368	0.107418	0.00571258	0.00915009	0.00274622
	5.30396	0.0676719	0.118927	0.00247532	0.0146134	0.00223531
	5.31006	0.0733312	0.111096	0.0023893	0.0205486	0.0021079
	5.31616	0.0945537	0.101479	0.00136942	0.0230736	0.00226646
	5.32227	0.101101	0.0835683	0.00254731	0.0219996	0.00169957
	5.32837	0.11786	0.0650979	0.00503533	0.0195065	0.00240457
	5.33447	0.114758	0.0532603	0.00888575	0.0160451	0.00305974
	5.34058	0.117086	0.0102009	0.0102216	0.0113386	0.0024168
	5.34668	0.113042	0.0407739	0.00858996	0.00892848	0.00256953
	5.35278	0.113914	0.0668685	0.00934466	0.0100245	0.00246381
	5.35889	0.135415	0.0799138	0.00631851	0.0101407	0.00264106
	5.36499	0.149978	0.0706946	0.00223878	0.00934155	0.00307095
	5.37109	0.143368	0.0725358	0.00310715	0.0100142	0.00344768
	5.3772	0.139919	0.0593873	0.00463771	0.0119945	0.00270319
	5.3833	0.125502	0.0274035	0.00511584	0.0141926	0.0024406
	5.3894	0.143003	0.032769	0.00805838	0.0160501	0.00290326
	5.39551	0.15581	0.0277591	0.0100684	0.0164717	0.0027714
	5.40161	0.143968	0.048595	0.00786433	0.0156813	0.00374919
	5.40771	0.134843	0.0489034	0.0068119	0.0156461	0.00377671
	5.41382	0.118237	0.0533858	0.00601591	0.0182468	0.00287003
	5.41992	0.129548	0.0905582	0.00277477	0.0217067	0.00207009
	5.42603	0.14006	0.0917445	0.00509374	0.0229656	0.00259271
	5.43213	0.139783	0.0795739	0.00357387	0.0219177	0.00316237
	5.43823	0.127105	0.0718875	0.00746876	0.0192004	0.00266592
	5.44434	0.108333	0.0635333	0.0103893	0.0163848	0.00295677
	5.45044	0.103966	0.0561519	0.0110489	0.0143034	0.00292828
	5.45654	0.104658	0.0477796	0.0115713	0.0124875	0.00260509
	5.46265	0.11681	0.0473307	0.00817376	0.0100779	0.00284695
	5.46875	0.14133	0.0448873	0.00825721	0.00713802	0.00198187
	5.47485	0.135448	0.0416718	0.0114111	0.00497237	0.00191107
	5.48096	0.117039	0.0543784	0.00919689	0.00466267	0.000983124
	5.48706	0.0954834	0.0711347	0.00660926	0.00700979	0.000986221
	5.49316	0.0766299	0.0659064	0.00708553	0.0108932	0.00164538
	5.49927	0.0433253	0.0454448	0.00796549	0.0133867	0.00200583
	5.50537	0.0202514	0.040153	0.00647817	0.0126668	0.00262748
	5.51147	0.00900469	0.0556697	0.0045616	0.00895488	0.0027403
	5.51758	0.0387178	0.0558639	0.00711892	0.00679967	0.00233052
	5.52368	0.0530177	0.0567265	0.00424581	0.00811113	0.0017149
	5.52979	0.0501653	0.0711807	0.00424644	0.0103179	0.00138205
	5.53589	0.0511106	0.0601084	0.00535394	0.0126606	0.00167714
	5.54199	0.05806	0.0652561	0.00016587	0.013389	0.00182374
	5.5481	0.0347385	0.0899318	0.00192108	0.0114097	0.0013964
	5.5542	0.0290123	0.107603	0.00607935	0.00823616	0.00140705
	5.5603	0.0288602	0.110658	0.0123242	0.00514837	0.00240641
	5.56641	0.0324508	0.110911	0.0106116	0.00469751	0.00257544
	5.57251	0.00989017	0.113602	0.00617596	0.00822378	0.00292625
	5.57861	0.046583	0.112989	0.00458688	0.0101779	0.00346268
	5.58472	0.0702127	0.0957269	0.00362133	0.00900705	0.00350738
	5.59082	0.083904	0.0743862	0.00442398	0.00858185	0.00295609
	5.59692	0.0649604	0.0491845	0.0090408	0.011848	0.00248426
	5.60303	0.059288	0.0240928	0.0155875	0.0149538	0.0022607
	5.60913	0.0685385	0.0330725	0.0173898	0.0164563	0.00190892
	5.61523	0.0799608	0.0631137	0.0144595	0.0174668	0.0016384
	5.62134	0.0774823	0.0610605	0.0148402	0.017946	0.00232194
	5.62744	0.060022	0.0627474	0.0112565	0.0163492	0.00257571
	5.63354	0.0514509	0.0681638	0.0108993	0.012943	0.00299338
	5.63965	0.0389015	0.0888012	0.0123099	0.00970614	0.0033559
	5.64575	0.024857	0.122027	0.00752385	0.00836365	0.00384503
	5.65186	0.0172765	0.133405	0.00757322	0.0105804	0.00452837
	5.65796	0.0309396	0.126388	0.00453463	0.0165081	0.00445382
	5.66406	0.0494383	0.10977	0.00241492	0.021734	0.00414863
	5.67017	0.0620484	0.0997925	0.00481518	0.0226253	0.00453088
	5.67627	0.0763109	0.0952715	0.00258818	0.0191963	0.00499757
	5.68237	0.0973679	0.105189	0.00390135	0.0162715	0.00487824
	5.68848	0.105821	0.116676	0.00207987	0.0178458	0.00495595
	5.69458	0.117961	0.108266	0.00162673	0.0201791	0.0045264
	5.70068	0.129227	0.109254	0.00393736	0.0197426	0.00439441
	5.70679	0.130589	0.119409	0.0111156	0.0179423	0.00474115
	5.71289	0.13574	0.0992433	0.0128881	0.0189608	0.0046778
	5.71899	0.12466	0.0772652	0.0141601	0.0215406	0.0041599
	5.7251	0.107261	0.0755812	0.0164193	0.0211913	0.00436836
	5.7312	0.0940735	0.0870145	0.0165547	0.019625	0.00529762
	5.7373	0.101056	0.0775303	0.0194857	0.0213101	0.00576446
	5.74341	0.103542	0.0515557	0.0230098	0.0235582	0.00521651
	5.74951	0.115394	0.0475122	0.0189693	0.0217761	0.0044378
	5.75562	0.124117	0.0362556	0.0146667	0.0173542	0.00379952
	5.76172	0.107937	0.0230492	0.0147621	0.015222	0.00298597
	5.76782	0.0919669	0.0377346	0.00971423	0.0149946	0.0026272
	5.77393	0.0710293	0.0658792	0.00825886	0.0146988	0.002509
	5.78003	0.0587585	0.0618234	0.0100999	0.0161082	0.00260646
	5.78613	0.0754395	0.0426055	0.00746147	0.0170986	0.00162043
	5.79224	0.0711131	0.032633	0.00288736	0.0151443	0.000305204
	5.79834	0.0554352	0.0341349	0.00393019	0.0122567	0.000818935
	5.80444	0.0581182	0.0736025	0.00336665	0.0120005	0.00109702
	5.81055	0.0686179	0.0852086	0.00125061	0.0116691	0.00226811
	5.81665	0.0853362	0.0844867	0.00137537	0.00988196	0.00244809
	5.82275	0.0892649	0.0781608	0.00608773	0.00904377	0.00267051
	5.82886	0.0740015	0.0788212	0.0123544	0.0111952	0.00287635
	5.83496	0.0661055	0.0847309	0.0122867	0.0124103	0.00220881
	5.84106	0.0778648	0.0785601	0.0136666	0.00991256	0.00248709
	5.84717	0.0927266	0.0623134	0.0133108	0.00541	0.00384035
	5.85327	0.07947	0.0549706	0.0111315	0.00786398	0.00417389
	5.85938	0.0895753	0.0502739	0.0106481	0.0128647	0.00366244
	5.86548	0.104253	0.0176729	0.00974706	0.0153367	0.00389964
	5.87158	0.118556	0.0129895	0.0101173	0.0147792	0.00580919
	5.87769	0.114122	0.00355147	0.0100285	0.0126488	0.00691891
	5.88379	0.119899	0.0168015	0.0121823	0.0123237	0.00707825
	5.88989	0.123923	0.0168488	0.0133643	0.014404	0.00703807
	5.896	0.121142	0.0386324	0.00907518	0.0140614	0.00588535
	5.9021	0.120333	0.0375835	0.0102147	0.00916211	0.00497689
	5.9082	0.114609	0.0334067	0.0115044	0.00266018	0.00475527
	5.91431	0.117915	0.0325904	0.00743482	0.00701969	0.00534435
	5.92041	0.106246	0.0573554	0.00375351	0.0132485	0.00577287
	5.92651	0.106165	0.071614	0.00574008	0.0190171	0.00643023
	5.93262	0.115155	0.0592984	0.00694954	0.0214257	0.00768769
	5.93872	0.108656	0.0404118	0.00259161	0.0192051	0.00857703
	5.94482	0.0944128	0.0561486	0.00782918	0.014599	0.00900218
	5.95093	0.10064	0.0799635	0.0147535	0.0107274	0.00966071
	5.95703	0.0903499	0.104612	0.0137764	0.00855614	0.00909023
	5.96313	0.0750718	0.107486	0.0147928	0.00803024	0.00810707
	5.96924	0.0701649	0.0899838	0.0242364	0.00733055	0.00712333
	5.97534	0.0782023	0.0909665	0.0244732	0.00679662	0.00594437
	5.98145	0.0929363	0.0741822	0.0176304	0.00895898	0.00515351
	5.98755	0.0969317	0.0527981	0.0199718	0.0114485	0.00385383
	5.99365	0.100713	0.0218896	0.0195379	0.0118077	0.00307925
	5.99976	0.0868857	0.0280207	0.0124069	0.0102089	0.00315055
	6.00586	0.0792896	0.0388245	0.00954037	0.00799776	0.00372793
	6.01196	0.0862269	0.0386426	0.00805864	0.00594081	0.00471888
	6.01807	0.101108	0.0359541	0.0041939	0.00712035	0.00479294
	6.02417	0.104852	0.047048	0.00764092	0.0117911	0.00485751
	6.03027	0.102666	0.0427164	0.0105356	0.0145074	0.00419021
	6.03638	0.093677	0.059105	0.0111474	0.0125575	0.00396716
	6.04248	0.0878964	0.0710656	0.0181316	0.00778037	0.00349225
	6.04858	0.0921597	0.0666285	0.0215616	0.00518429	0.00317173
	6.05469	0.0988583	0.0596142	0.0174542	0.00731957	0.00329001
	6.06079	0.0932953	0.0572517	0.0144263	0.00819739	0.00334379
	6.06689	0.0820881	0.0702355	0.0114497	0.00654709	0.00485104
	6.073	0.0846072	0.0586767	0.0034229	0.00353301	0.00588933
	6.0791	0.0859336	0.0555878	0.00296879	0.00110259	0.00561134
	6.08521	0.0812474	0.0613	0.00293825	0.0016025	0.00587204
	6.09131	0.0824254	0.0637676	0.0145378	0.00543677	0.00610138
	6.09741	0.083219	0.0569646	0.0197244	0.0103929	0.00541215
	6.10352	0.0756843	0.0546051	0.0185359	0.0124721	0.00445013
	6.10962	0.0939012	0.0509189	0.0183712	0.0098453	0.00497005
	6.11572	0.105047	0.0505638	0.0140111	0.00561067	0.00511846
	6.12183	0.123715	0.0591965	0.0116735	0.00670651	0.00543081
	6.12793	0.139384	0.049296	0.0100917	0.00838159	0.00465668
	6.13403	0.132732	0.0404488	0.00202582	0.00951545	0.00438298
	6.14014	0.124295	0.0350334	0.00389572	0.0118092	0.00401604
	6.14624	0.126383	0.052639	0.00528823	0.012871	0.003402
	6.15234	0.144288	0.0851308	0.017495	0.0107339	0.00342668
	6.15845	0.143012	0.0983814	0.0212444	0.00628215	0.0037314
	6.16455	0.135899	0.101342	0.0184706	0.00592852	0.00325663
	6.17065	0.127342	0.0877687	0.0189571	0.0124371	0.00235999
	6.17676	0.121547	0.0809474	0.0153388	0.0192346	0.00254983
	6.18286	0.112669	0.0792349	0.0137734	0.0224656	0.00253893
	6.18896	0.10638	0.0675223	0.00885339	0.0198192	0.00165821
	6.19507	0.105479	0.0721498	0.0045898	0.0121568	0.0021262
	6.20117	0.0990203	0.0553103	0.00748232	0.00752541	0.00275764
	6.20728	0.096208	0.0234155	0.00988792	0.0118361	0.00374798
	6.21338	0.0856459	0.0233516	0.0129504	0.0144363	0.0035076
	6.21948	0.0925992	0.0481746	0.0189198	0.0150418	0.00292703
	6.22559	0.0966502	0.0529591	0.0174434	0.016815	0.00330429
	6.23169	0.106245	0.0368991	0.0168757	0.0196426	0.00299444
	6.23779	0.103115	0.0171303	0.016109	0.0218478	0.00274679
	6.2439	0.0970566	0.00919859	0.0107346	0.0214309	0.00395444
	6.25	0.0700851	0.0203061	0.00849835	0.0180845	0.00414106
	6.2561	0.0631304	0.0388929	0.00640965	0.015065	0.00385217
	6.26221	0.0855111	0.0457847	0.00778357	0.0151303	0.00370117
	6.26831	0.0858353	0.0474651	0.009929	0.0135228	0.0036427
	6.27441	0.0927689	0.0384621	0.0118768	0.00830297	0.00376319
	6.28052	0.0932061	0.0103102	0.0117278	0.00267244	0.00480911
	6.28662	0.0827121	0.0329104	0.0075411	0.00333757	0.00472644
	6.29272	0.0741981	0.0518793	0.0104482	0.00624729	0.00361755
	6.29883	0.0705981	0.0646402	0.00986951	0.010618	0.0031317
	6.30493	0.0773704	0.0681033	0.00866581	0.013957	0.00339075
	6.31104	0.0783326	0.0743535	0.0103482	0.0130805	0.00342091
	6.31714	0.0810142	0.0681499	0.00837667	0.0089771	0.00442961
	6.32324	0.0725918	0.0834674	0.00903907	0.00975295	0.00506312
	6.32935	0.0701914	0.111003	0.00817941	0.0128998	0.00562306
	6.33545	0.0726957	0.114155	0.00559324	0.0109587	0.00554567
	6.34155	0.0777856	0.0976073	0.00391808	0.00852504	0.00491728
	6.34766	0.069878	0.102641	0.00531567	0.0137046	0.00486602
	6.35376	0.067922	0.117534	0.0115093	0.0188621	0.00446155
	6.35986	0.0662352	0.116245	0.0139831	0.0195994	0.00293643
	6.36597	0.0695515	0.111121	0.00982816	0.0157862	0.00270299
	6.37207	0.0688299	0.0932408	0.0126585	0.00820959	0.0032042
	6.37817	0.0651676	0.080681	0.0135055	0.00343367	0.00283206
	6.38428	0.076472	0.0749597	0.012819	0.0119393	0.00286445
	6.39038	0.0782868	0.0868291	0.0103266	0.0184491	0.00254443
	6.39648	0.0747371	0.0781428	0.0066949	0.0210599	0.00232782
	6.40259	0.0713024	0.0542285	0.00462785	0.0198483	0.00206264
	6.40869	0.0594692	0.0460495	0.00711698	0.0162341	0.00172425
	6.41479	0.0513673	0.0426816	0.0103103	0.0123488	0.00233899
	6.4209	0.0571904	0.0482107	0.0100942	0.0123589	0.00182238
	6.427	0.0606457	0.0408629	0.00913105	0.0163258	0.000975345
	6.43311	0.0660526	0.0323939	0.00910464	0.0182981	0.000279198
	6.43921	0.0644699	0.0475051	0.0085148	0.0159813	0.00115814
	6.44531	0.0683547	0.0749331	0.010987	0.0117214	0.00181526
	6.45142	0.0617529	0.0900269	0.0149648	0.0117513	0.00229248
	6.45752	0.0484172	0.110764	0.0152038	0.0146812	0.00228407
	6.46362	0.0421829	0.131111	0.0140971	0.0143609	0.00215423
	6.46973	0.0345773	0.13675	0.010284	0.00957612	0.00223616
	6.47583	0.0288412	0.124842	0.00529873	0.00342082	0.00234662
	6.48193	0.0263773	0.116429	0.00471064	0.00355179	0.00284085
	6.48804	0.0185851	0.130596	0.00772625	0.0031976	0.00329499
	6.49414	0.0200935	0.140199	0.00831053	0.00356546	0.00362593
	6.50024	0.0279858	0.113012	0.00629528	0.00757213	0.00424498
	6.50635	0.032303	0.134009	0.00697786	0.00918652	0.00459084
	6.51245	0.0325148	0.151708	0.0111083	0.0115615	0.00467304
	6.51855	0.0243452	0.145637	0.0140528	0.01669	0.00489839
	6.52466	0.0314786	0.160495	0.0146868	0.0205465	0.00526736
	6.53076	0.0303848	0.163551	0.0144716	0.0207816	0.00529216
	6.53687	0.0213712	0.143416	0.0154116	0.0180404	0.0051271
	6.54297	0.0207173	0.124305	0.0170661	0.0154051	0.00460232
	6.54907	0.0217599	0.117202	0.018787	0.015113	0.00414431
	6.55518	0.0240225	0.10035	0.0199311	0.0142843	0.00343855
	6.56128	0.0160925	0.0785275	0.0205866	0.0102156	0.00299137
	6.56738	0.00326654	0.0791178	0.0145776	0.00400822	0.00281392
	6.57349	0.00569181	0.0776674	0.0091058	0.00292216	0.00332583
	6.57959	0.00577577	0.0739919	0.0123182	0.004617	0.0042241
	6.58569	0.00475065	0.0873615	0.0165589	0.0037008	0.00502539
	6.5918	0.0119602	0.0771708	0.0188282	0.00272104	0.00510361
	6.5979	0.0171328	0.0568216	0.0256082	0.00315174	0.0047554
	6.604	0.017135	0.042303	0.026762	0.00399608	0.00440012
	6.61011	0.017243	0.0318442	0.0213776	0.00381099	0.00418261
	6.61621	0.0223883	0.0357923	0.0235592	0.00327684	0.00358622
	6.62231	0.0219528	0.0254757	0.0244402	0.00443872	0.00371681
	6.62842	0.0166942	0.0223571	0.0146862	0.00659968	0.00323756
	6.63452	0.00961961	0.0376137	0.0106251	0.00783465	0.00312511
	6.64062	0.00853834	0.0351405	0.00523472	0.00851103	0.00327005
	6.64673	0.0246062	0.0450003	0.00435059	0.00912538	0.00316004
	6.65283	0.0393376	0.0543809	0.00613181	0.00959162	0.00312312
	6.65894	0.0565865	0.0686682	0.00660123	0.0123673	0.00319041
	6.66504	0.0624962	0.0781076	0.00778961	0.0174337	0.0036955
	6.67114	0.0589524	0.0730496	0.0048444	0.0207794	0.00380829
	6.67725	0.0466553	0.0784806	0.000962648	0.0216578	0.00344378
	6.68335	0.0441313	0.084177	0.00412473	0.0213041	0.00350168
	6.68945	0.058464	0.0781383	0.00553116	0.0213653	0.00355453
	6.69556	0.0591105	0.0632753	0.0068016	0.0225301	0.00371949
	6.70166	0.0554774	0.0413077	0.00339337	0.0239571	0.0041278
	6.70776	0.0499727	0.0364256	0.0107926	0.0231758	0.00431094
	6.71387	0.0407918	0.042047	0.00922845	0.0189878	0.00485418
	6.71997	0.0419808	0.0598347	0.0102485	0.0133063	0.0047256
	6.72607	0.0449601	0.0577205	0.0125358	0.00876341	0.00453849
	6.73218	0.0511464	0.0569478	0.0125876	0.00358432	0.00348339
	6.73828	0.0578453	0.0578978	0.0181249	0.00534119	0.00303526
	6.74438	0.0539464	0.0577202	0.020733	0.0134301	0.00250261
	6.75049	0.0455073	0.0585741	0.0166417	0.0176721	0.00256859
	6.75659	0.0454935	0.0746008	0.0115315	0.0194356	0.00296774
	6.7627	0.0443611	0.088848	0.0132419	0.0215595	0.00273578
	6.7688	0.0436356	0.0934184	0.00552961	0.0219633	0.00258262
	6.7749	0.0348256	0.0898808	0.00267163	0.0187341	0.00252211
	6.78101	0.0462337	0.0742505	0.00582687	0.0141236	0.0030648
	6.78711	0.0541596	0.0684506	0.0157782	0.00856146	0.00381782
	6.79321	0.0575926	0.0529135	0.019634	0.00231062	0.00300783
	6.79932	0.0567116	0.0345361	0.0226143	0.00425036	0.00188336
	6.80542	0.0506919	0.0142653	0.0253098	0.00566235	0.00148291
	6.81152	0.046801	0.0310632	0.024525	0.00587184	0.000714651
	6.81763	0.0370477	0.0531253	0.01776	0.00991472	0.000790806
	6.82373	0.0357919	0.0809571	0.0155794	0.0121617	0.0014354
	6.82983	0.0268471	0.100247	0.0124613	0.00947581	0.00223726
	6.83594	0.00815086	0.0996625	0.0108405	0.00669423	0.00219367
	6.84204	0.00567881	0.084351	0.0124206	0.00961249	0.0026457
	6.84814	0.0204144	0.075629	0.00449917	0.00939572	0.00307011
	6.85425	0.0311963	0.0805396	0.00820925	0.00479179	0.00334008
	6.86035	0.0327382	0.0804074	0.00467409	0.00291096	0.00357873
	6.86646	0.0390729	0.0756954	0.0139316	0.00507786	0.00328656
	6.87256	0.049303	0.0551356	0.0174226	0.00469294	0.0030036
	6.87866	0.0569537	0.0444737	0.0169043	0.00539455	0.00370525
	6.88477	0.0609314	0.0645707	0.0183837	0.00584834	0.00438868
	6.89087	0.0634001	0.0573894	0.0142715	0.0053908	0.00460049
	6.89697	0.0654007	0.0450407	0.00638608	0.00804418	0.00484629
	6.90308	0.0697936	0.0515488	0.00428985	0.0108147	0.00575032
	6.90918	0.0664005	0.0594089	0.00514465	0.0110289	0.00574912
	6.91528	0.0631203	0.0554378	0.011066	0.00979006	0.00514767
	6.92139	0.0567445	0.0669802	0.00954387	0.00929372	0.00399336
	6.92749	0.045517	0.0755049	0.0115422	0.0110811	0.00253645
	6.93359	0.0429008	0.0826705	0.0154294	0.015376	0.00135485
	6.9397	0.0397852	0.0746592	0.015635	0.0179942	0.00219044
	6.9458	0.0324449	0.0592775	0.0113878	0.0147973	0.00300829
	6.9519	0.0269553	0.0630227	0.00569996	0.00704033	0.00312788
	6.95801	0.0188861	0.0673707	0.00304582	0.00586716	0.00267353
	6.96411	0.00879283	0.0777906	0.004353	0.0139615	0.00244031
	6.97021	0.0199226	0.0817139	0.00350102	0.0200041	0.00293807
	6.97632	0.0139987	0.081203	0.00264506	0.0234764	0.00277707
	6.98242	0.0255988	0.0792302	0.00742884	0.0245985	0.0028712
	6.98853	0.0388451	0.0725441	0.0112019	0.0251604	0.0023772
	6.99463	0.0410323	0.0643668	0.013339	0.0260088	0.00183677
	7.00073	0.0327142	0.0724759	0.0131781	0.0259118	0.00194531
	7.00684	0.0376227	0.0810926	0.0134237	0.0242383	0.00221201
	7.01294	0.0421551	0.0789794	0.0124422	0.0218198	0.00252102
	7.01904	0.0509531	0.0711737	0.0106323	0.0205128	0.00278722
	7.02515	0.0587618	0.0601093	0.0121403	0.0205488	0.00293259
	7.03125	0.0603798	0.0545503	0.00712461	0.0221863	0.00261385
	7.03735	0.0527076	0.0489334	0.00315423	0.0226256	0.00194911
	7.04346	0.0483531	0.0392281	0.00470005	0.0206769	0.0014917
	7.04956	0.0496312	0.0522776	0.00407532	0.0198343	0.00185293
	7.05566	0.0523052	0.0560198	0.00464921	0.022053	0.00238662
	7.06177	0.0513748	0.0556087	0.00217515	0.022599	0.00258096
	7.06787	0.0478386	0.0507401	0.00603861	0.0196904	0.00219724
	7.07397	0.042292	0.0500355	0.00748996	0.0171227	0.0027384
	7.08008	0.0272644	0.0355343	0.00433389	0.0169326	0.0030439
	7.08618	0.0195352	0.000638341	0.00255973	0.0148708	0.00258902
	7.09229	0.0181983	0.0194904	0.00678807	0.0093359	0.00260492
	7.09839	0.0208988	0.0276916	0.0152854	0.00889427	0.00287395
	7.10449	0.0194016	0.0357941	0.0201637	0.0131174	0.00304871
	7.1106	0.0111874	0.0449377	0.0193099	0.0135169	0.00338063
	7.1167	0.0188216	0.0712167	0.0232324	0.0123221	0.00361939
	7.1228	0.0299342	0.0754468	0.0180995	0.0141442	0.00321034
	7.12891	0.0314684	0.0717546	0.0150679	0.0180084	0.00280663
	7.13501	0.0298117	0.0871838	0.0116893	0.0214523	0.00251988
	7.14111	0.0283072	0.0997016	0.00399806	0.0229965	0.00250179
	7.14722	0.0261628	0.0939406	0.000987074	0.0213234	0.00293042
	7.15332	0.0348804	0.0882844	0.00688908	0.0168957	0.00319452
	7.15942	0.0383277	0.098773	0.0137502	0.0135367	0.0033823
	7.16553	0.0389468	0.0897448	0.0190321	0.0125036	0.00314157
	7.17163	0.0463645	0.0690796	0.0201958	0.0114622	0.00344295
	7.17773	0.0449862	0.0741445	0.0238316	0.0105954	0.00357713
	7.18384	0.0411029	0.063686	0.0177323	0.0119271	0.00379441
	7.18994	0.0368805	0.0482011	0.0124875	0.0138141	0.00372659
	7.19604	0.0320038	0.0534085	0.0101316	0.0153524	0.00336889
	7.20215	0.0254764	0.0548855	0.000144361	0.0151608	0.00341763
	7.20825	0.0309779	0.053684	0.00806738	0.012451	0.00350097
	7.21436	0.0373539	0.0547002	0.00885227	0.00891591	0.00342412
	7.22046	0.0464148	0.0615823	0.00875677	0.00607381	0.00248142
	7.22656	0.0474827	0.0633395	0.0124325	0.00240243	0.00259411
	7.23267	0.0397221	0.0716397	0.00723865	0.00255088	0.00322183
	7.23877	0.0446456	0.0828618	0.0101839	0.00571745	0.00344385
	7.24487	0.0449302	0.078937	0.00505556	0.00588458	0.00373092
	7.25098	0.0478306	0.0782184	0.0114532	0.00225522	0.00431251
	7.25708	0.0425042	0.0760805	0.0101095	0.00367197	0.00431778
	7.26318	0.0365375	0.0509234	0.00223473	0.00898779	0.00429876
	7.26929	0.0321134	0.0413367	0.00590015	0.0126796	0.00432224
	7.27539	0.0211273	0.0508108	0.00369347	0.0159988	0.0039568
	7.28149	0.0148419	0.060361	0.00686744	0.0185677	0.00424361
	7.2876	0.0054431	0.0587628	0.012805	0.0176802	0.00458851
	7.2937	0.00883174	0.0597601	0.0168208	0.0150959	0.00496686
	7.2998	0.00423148	0.0672404	0.0202969	0.0163354	0.00562715
	7.30591	0.0108911	0.0582018	0.0135876	0.0185905	0.00515405
	7.31201	0.00995639	0.0520449	0.0154059	0.0168623	0.00448398
	7.31812	0.0259612	0.0466148	0.0143937	0.0125113	0.00440387
	7.32422	0.0282719	0.0360384	0.00463023	0.0107833	0.00423587
	7.33032	0.0306031	0.0265775	0.00249404	0.0119069	0.00400844
	7.33643	0.027846	0.024261	0.00749316	0.0118204	0.00400748
	7.34253	0.0199168	0.0295831	0.00914724	0.00967888	0.00459077
	7.34863	0.0186503	0.0330672	0.0070512	0.0064716	0.00486859
	7.35474	0.017636	0.035292	0.00937918	0.00657743	0.00501505
	7.36084	0.0207244	0.0321619	0.0127781	0.0114128	0.00473105
	7.36694	0.0252753	0.0325977	0.00673419	0.0156351	0.00451906
	7.37305	0.0244402	0.0439996	0.00609918	0.0161573	0.00454932
	7.37915	0.0177037	0.0490655	0.00338492	0.0133568	0.0044012
	7.38525	0.0216363	0.049272	0.0123293	0.00990945	0.00421395
	7.39136	0.0214434	0.0700121	0.0182799	0.00821429	0.00393573
	7.39746	0.0184152	0.0768361	0.013889	0.00722646	0.00349997
	7.40356	0.0174589	0.0762614	0.0159543	0.00572672	0.00275617
	7.40967	0.0207999	0.0815613	0.0177831	0.00455043	0.00250446
	7.41577	0.023976	0.0665982	0.0103674	0.00326597	0.002009
	7.42188	0.0264677	0.054186	0.0171432	0.00120284	0.00125865
	7.42798	0.0261152	0.051877	0.0179681	0.00140281	0.000696937
	7.43408	0.0286306	0.0476417	0.012707	0.00138486	9.25422e-05
	7.44019	0.027095	0.0399226	0.0164626	0.00185929	0.000538794
	7.44629	0.0321107	0.0432686	0.00689524	0.00663706	0.00125871
	7.45239	0.0336903	0.0481732	0.00480862	0.010078	0.0017089
	7.4585	0.0283147	0.0473121	0.00540866	0.0136414	0.00222617
	7.4646	0.0249928	0.0478019	0.00328653	0.020066	0.00289163
	7.4707	0.0247864	0.0431635	0.00159853	0.0268317	0.00319903
	7.47681	0.0226613	0.0396708	0.0041322	0.0286931	0.0036337
	7.48291	0.0190972	0.0456208	0.0053615	0.0255515	0.00398466
	7.48901	0.0119692	0.0475511	0.00658248	0.0240719	0.00427992
	7.49512	0.0148113	0.0390914	0.0073263	0.0282913	0.00380165
	7.50122	0.0180734	0.0377883	0.00701166	0.0303311	0.0034773
	7.50732	0.0203672	0.0319341	0.00229198	0.0253491	0.00338817
	7.51343	0.0251344	0.0200751	0.00356998	0.015037	0.00361167
	7.51953	0.0238817	0.0182196	0.00582059	0.00976828	0.0032668
	7.52563	0.0201844	0.0153533	0.00550688	0.0142728	0.00255799
	7.53174	0.0199347	0.0196409	0.0029263	0.0150982	0.00225115
	7.53784	0.0131676	0.0351239	0.00189245	0.0107909	0.00196803
	7.54395	0.00305662	0.0492178	0.00311561	0.00504891	0.00161296
	7.55005	0.00786525	0.0577436	0.00596661	0.00409085	0.00100962
	7.55615	0.00750803	0.0657767	0.00847906	0.00888521	0.000789262
	7.56226	0.00765144	0.0656272	0.00896954	0.0142327	0.000875067
	7.56836	0.0105556	0.0604467	0.0063136	0.0168894	0.00124043
	7.57446	0.0164556	0.0560907	0.00658342	0.015276	0.00140859
	7.58057	0.0199956	0.0486292	0.0128327	0.0109207	0.00149161
	7.58667	0.017596	0.0405946	0.0121872	0.00631249	0.00189068
	7.59277	0.0144273	0.0397526	0.0109537	0.00305579	0.00165806
	7.59888	0.0171116	0.0439993	0.0145553	0.000998876	0.00152617
	7.60498	0.0142438	0.0480863	0.0131684	0.00545203	0.00158899
	7.61108	0.0087758	0.0646098	0.00891711	0.0111045	0.00132149
	7.61719	0.00225125	0.070927	0.00808701	0.0149597	0.00143713
	7.62329	0.00361741	0.0587063	0.00713333	0.014859	0.00151591
	7.62939	0.0025448	0.0495402	0.00558352	0.0122197	0.00140257
	7.6355	0.011547	0.0426156	0.0045897	0.016005	0.00111333
	7.6416	0.0145113	0.0425815	0.0114337	0.0252978	0.00121454
	7.64771	0.0197696	0.0442266	0.012756	0.0301396	0.00111451
	7.65381	0.0261452	0.0390626	0.00955791	0.0272743	0.000679254
	7.65991	0.0289747	0.0400784	0.0114304	0.0219754	0.000680525
	7.66602	0.0291023	0.0369159	0.00821066	0.019978	0.0011866
	7.67212	0.0310543	0.0294227	0.00382143	0.0173447	0.00144149
	7.67822	0.0320625	0.029069	0.00241866	0.0117553	0.00103106
	7.68433	0.0326061	0.0286258	0.00443417	0.00632567	0.00109846
	7.69043	0.0320238	0.0295856	0.0093316	0.0050658	0.00100007
	7.69653	0.0258773	0.0293815	0.0102907	0.00722893	0.000693074
	7.70264	0.021962	0.0397549	0.0145289	0.00840445	0.000548022
	7.70874	0.0217224	0.046082	0.0152894	0.00767997	0.000691638
	7.71484	0.0246695	0.0494107	0.00823292	0.00786529	0.00062849
	7.72095	0.0244268	0.0540435	0.0086736	0.0106018	0.000289507
	7.72705	0.0156497	0.0591313	0.00537208	0.0141803	4.67786e-05
	7.73315	0.012956	0.0550387	0.000324718	0.0145772	0.000440169
	7.73926	0.0152464	0.0436924	0.00373888	0.0108039	0.000515437
	7.74536	0.0121401	0.0443005	0.0109299	0.0102545	0.000575962
	7.75146	0.0164439	0.0413364	0.014609	0.0128269	0.000583434
	7.75757	0.0113134	0.0368706	0.0160228	0.010427	0.000659003
	7.76367	0.00635607	0.0402713	0.0175293	0.00460891	0.00169171
	7.76978	0.0137012	0.0339644	0.0184424	0.00606678	0.00234401
	7.77588	0.0170233	0.0195492	0.01777	0.0076274	0.00265401
	7.78198	0.0161975	0.0103637	0.0179551	0.00539729	0.00302248
	7.78809	0.00864087	0.0229384	0.0158958	0.00223633	0.00276759
	7.79419	0.00481351	0.0295705	0.0118492	0.00387263	0.00253621
	7.80029	0.00713799	0.0250757	0.0125911	0.00886787	0.00265478
	7.8064	0.0100496	0.029088	0.0121849	0.0144753	0.00264785
	7.8125	0.00720593	0.0433916	0.00932046	0.0182059	0.00207371
	7.8186	0.00588893	0.0452039	0.00945457	0.0185511	0.0019137
	7.82471	0.0130832	0.032544	0.00901206	0.0172517	0.00166692
	7.83081	0.0180326	0.0165159	0.00624647	0.0177343	0.00174174
	7.83691	0.0165522	0.00528811	0.00394413	0.0182048	0.00181845
	7.84302	0.0122018	0.0172903	0.00533715	0.0153712	0.00267695
	7.84912	0.00518052	0.0196664	0.00996242	0.00961455	0.0025754
	7.85522	0.0167585	0.0381884	0.0132168	0.00314694	0.00279799
	7.86133	0.0167327	0.0482157	0.0139293	0.00261895	0.0028407
	7.86743	0.0130779	0.0512711	0.0171757	0.00498936	0.00299528
	7.87354	0.0107138	0.0506297	0.0160601	0.00503441	0.00326512
	7.87964	0.00728069	0.0540283	0.0121889	0.00450133	0.0034819
	7.88574	0.00624316	0.0588726	0.0102252	0.00568706	0.0031343
	7.89185	0.00164195	0.0503914	0.00949606	0.00956409	0.00288992
	7.89795	0.00616942	0.0520802	0.00794947	0.0166522	0.00225506
	7.90405	0.00995216	0.051678	0.00674452	0.0247481	0.00219359
	7.91016	0.0184423	0.0475215	0.00947305	0.0292112	0.00222947
	7.91626	0.0195225	0.0326358	0.0109192	0.027062	0.00236458
	7.92236	0.0240216	0.0207136	0.0104138	0.0202621	0.00266899
	7.92847	0.0221838	0.0392815	0.0121042	0.0159862	0.00277264
	7.93457	0.0169615	0.0448031	0.00853779	0.0164524	0.00225019
	7.94067	0.0202225	0.0447636	0.00368716	0.0147833	0.00176907
	7.94678	0.0141926	0.0433605	0.00310387	0.00936335	0.00146802
	7.95288	0.0112462	0.0426452	0.00214116	0.00289683	0.00129258
	7.95898	0.00587365	0.0395156	0.00329441	0.00239455	0.000954598
	7.96509	0.00548318	0.0371155	0.00554295	0.00211167	0.00134855
	7.97119	0.0110584	0.0244357	0.00751977	0.00197678	0.00138223
	7.97729	0.0089598	0.0224422	0.00776506	0.00523476	0.00130869
	7.9834	0.0141123	0.0294207	0.00824836	0.00753259	0.00161234
	7.9895	0.0192221	0.0313835	0.0101104	0.0094713	0.00220255
	7.99561	0.0272877	0.0368211	0.00723096	0.0134169	0.00129895
	8.00171	0.0344532	0.0321035	0.00475224	0.0187674	0.00225149
	8.00781	0.0397861	0.0411929	0.00461647	0.0221126	0.00208322
	8.01392	0.0407246	0.0505049	0.00691071	0.0215682	0.00193035
	8.02002	0.0367794	0.044883	0.0104165	0.0191538	0.00175114
	8.02612	0.0374733	0.0323258	0.0111105	0.0200845	0.00119831
	8.03223	0.0318279	0.0161731	0.0111836	0.0215554	0.000639976
	8.03833	0.0199827	0.0271208	0.0121928	0.0180044	0.00041938
	8.04443	0.0103197	0.03951	0.00808614	0.0102501	0.000204168
	8.05054	0.00574165	0.0460336	0.00767029	0.00545148	0.000489327
	8.05664	0.00735545	0.0540392	0.00792823	0.00412181	0.000832022
	8.06274	0.00966884	0.063445	0.00853331	0.00180207	0.000835697
	8.06885	0.00564525	0.060512	0.0107731	0.00762535	0.000514648
	8.07495	0.012576	0.051446	0.0177425	0.0107343	0.00023518
	8.08105	0.0176408	0.0464141	0.0211216	0.00823181	0.000487588
	8.08716	0.0240321	0.0411042	0.0218111	0.00426695	0.000636751
	8.09326	0.0284522	0.032719	0.0186127	0.011939	0.000771578
	8.09937	0.0334361	0.02507	0.0128663	0.0194998	0.00085116
	8.10547	0.0391426	0.029896	0.00852304	0.0230185	0.000529515
	8.11157	0.0465366	0.0337791	0.00756865	0.0224619	0.000149375
	8.11768	0.0485905	0.0310882	0.00824218	0.0191859	0.000252328
	8.12378	0.0423269	0.0163671	0.0115189	0.0167654	0.000702494
	8.12988	0.0443144	0.0244848	0.0126162	0.0174698	0.00115642
	8.13599	0.0417405	0.0298985	0.0157413	0.0167106	0.00179189
	8.14209	0.0408058	0.0291955	0.019354	0.0116574	0.0022751
	8.14819	0.0433382	0.0272643	0.0221025	0.00718172	0.00262106
	8.1543	0.0429678	0.0293194	0.0238753	0.00985441	0.00278714
	8.1604	0.0359544	0.0299577	0.0236077	0.0135678	0.00228722
	8.1665	0.025329	0.0167613	0.017455	0.016732	0.00158222
	8.17261	0.0237482	0.00842099	0.0111645	0.0184161	0.00154798
	8.17871	0.0151083	0.00317029	0.0102861	0.0162494	0.00188951
	8.18481	0.00938318	0.0115256	0.007381	0.0128434	0.00144228
	8.19092	0.0163267	0.0190393	0.00501622	0.0143576	0.00072199
	8.19702	0.0210458	0.01576	0.00700927	0.0167239	0.000223744
	8.20312	0.0150677	0.00811712	0.0111135	0.0143834	0.000310656
	8.20923	0.0130167	0.00485267	0.00819641	0.00792596	0.000412265
	8.21533	0.0235072	0.011981	0.00742161	0.00102553	0.000175886
	8.22144	0.0239239	0.0186607	0.0100734	0.00597589	0.000118903
	8.22754	0.0258338	0.0255752	0.0104978	0.0123406	0.000171872
	8.23364	0.0272662	0.0336184	0.00855172	0.0178771	0.000472833
	8.23975	0.0291934	0.0330022	0.0132228	0.0211356	0.00045795
	8.24585	0.0255397	0.025139	0.0149471	0.0236099	0.000242704
	8.25195	0.0301248	0.0155565	0.00893948	0.0277506	0.000223315
	8.25806	0.0267747	0.00756697	0.0149841	0.0320379	0.000347165
	8.26416	0.0168525	0.0176441	0.0118328	0.0319552	0.000214745
	8.27026	0.0192631	0.0282777	0.00524659	0.0265823	0.000496571
	8.27637	0.0197936	0.0320867	0.00724435	0.0192837	0.00124005
	8.28247	0.0183249	0.034075	0.00445789	0.0158235	0.00186866
	8.28857	0.0175656	0.0390618	0.00318486	0.016101	0.00192997
	8.29468	0.0166865	0.0376149	0.00283064	0.0145762	0.00178593
	8.30078	0.0184992	0.0381081	0.00846931	0.0101788	0.00157153
	8.30688	0.0245013	0.0344152	0.00830758	0.00437666	0.00115436
	8.31299	0.0313559	0.0500687	0.00330709	0.00424625	0.000851477
	8.31909	0.0315829	0.0613722	0.00873415	0.0117235	0.00066818
	8.3252	0.0285646	0.0654045	0.00627442	0.0176026	0.000717201
	8.3313	0.0246369	0.0690845	0.00222071	0.0198038	0.000902199
	8.3374	0.0215668	0.0672943	0.0087915	0.0191377	0.000770663
	8.34351	0.0178731	0.0709975	0.0103317	0.0178267	0.0011422
	8.34961	0.0207481	0.0657069	0.00969857	0.0162313	0.00089477
	8.35571	0.0256094	0.0547022	0.0136574	0.0131415	0.000313702
	8.36182	0.0272163	0.0415458	0.0168537	0.00996896	0.000446927
	8.36792	0.0260771	0.0297928	0.0165118	0.00902847	0.00104724
	8.37402	0.0302121	0.0278088	0.0114262	0.00982853	0.00126636
	8.38013	0.040811	0.0314517	0.0156373	0.0123235	0.00166279
	8.38623	0.0434626	0.0250714	0.0168807	0.0154196	0.00268969
	8.39233	0.0365221	0.00628667	0.0129507	0.0153458	0.00310447
	8.39844	0.0188673	0.0148092	0.0239495	0.0132078	0.00348263
	8.40454	0.00203845	0.0278519	0.0245268	0.0152684	0.00369449
	8.41064	0.0142981	0.0365374	0.0173186	0.0196991	0.00267358
	8.41675	0.0181896	0.0371044	0.0206293	0.0205761	0.00242533
	8.42285	0.021122	0.0386911	0.0152513	0.0189273	0.00259656
	8.42896	0.0237966	0.0388263	0.00531742	0.0180536	0.00245909
	8.43506	0.0189689	0.0372736	0.00371037	0.017706	0.00219414
	8.44116	0.00822358	0.02997	0.00805377	0.0169152	0.0020412
	8.44727	0.00551847	0.0278263	0.0182061	0.0167075	0.00219042
	8.45337	0.0084428	0.0280651	0.0156335	0.0170306	0.00166932
	8.45947	0.00709247	0.016806	0.022117	0.0166369	0.00144629
	8.46558	0.00531401	0.00712137	0.0268332	0.0147673	0.00162308
	8.47168	0.00407288	0.0129326	0.0191045	0.0131186	0.00138314
	8.47778	0.0130888	0.0156447	0.0237409	0.0134204	0.00135373
	8.48389	0.0142146	0.0224347	0.0172583	0.0140275	0.0013691
	8.48999	0.012013	0.0283328	0.00570945	0.0142053	0.00103436
	8.49609	0.00847362	0.0241159	0.00571461	0.015395	0.00111262
	8.5022	0.00996922	0.0351604	0.0157063	0.0181004	0.00112804
	8.5083	0.0158955	0.03976	0.0242348	0.0203648	0.000905436
	8.5144	0.0171394	0.029657	0.0178498	0.0203142	0.000891778
	8.52051	0.0188124	0.0276341	0.0148101	0.0177891	0.00121244
	8.52661	0.0184422	0.0329245	0.0149623	0.0136341	0.00167602
	8.53271	0.0139707	0.0288008	0.00651327	0.00896667	0.00181251
	8.53882	0.0159346	0.0263359	0.0130081	0.00614267	0.00183297
	8.54492	0.025039	0.0359048	0.00485212	0.00611977	0.00148281
	8.55103	0.0235182	0.0365344	0.00429439	0.00613456	0.00115468
	8.55713	0.0165298	0.0196401	0.00498117	0.00807719	0.00111212
	8.56323	0.0163919	0.0204091	0.0120404	0.011653	0.000850586
	8.56934	0.0217116	0.0357737	0.0146458	0.0140783	0.000996101
	8.57544	0.0163023	0.0431047	0.0145618	0.0159278	0.0012651
	8.58154	0.00928788	0.0404155	0.0161346	0.0178939	0.00113822
	8.58765	0.00807136	0.0313382	0.0148794	0.0178253	0.000868609
	8.59375	0.0141082	0.0345574	0.00728769	0.0158277	0.000502621
	8.59985	0.0118807	0.0325681	0.0119891	0.016241	4.87715e-05
	8.60596	0.0153071	0.026228	0.0106609	0.0182508	0.000315318
	8.61206	0.0230046	0.0192265	0.0134716	0.0174753	0.000839297
	8.61816	0.0265101	0.0117313	0.0134337	0.0131819	0.00106631
	8.62427	0.0295791	0.0126466	0.0182688	0.00888533	0.000838282
	8.63037	0.0337779	0.0149714	0.0253207	0.00684073	0.000770831
	8.63647	0.0331845	0.0110389	0.0272129	0.00423992	0.000946789
	8.64258	0.0297354	0.0160244	0.0221631	0.00156147	0.000670082
	8.64868	0.0303426	0.0241521	0.0161183	0.00629769	0.000383066
	8.65479	0.0331049	0.0267307	0.00921654	0.00900847	0.001095
	8.66089	0.0313597	0.028607	0.00472917	0.00929602	0.00112967
	8.66699	0.0289904	0.0278153	0.0120155	0.00917816	0.000811671
	8.6731	0.0313853	0.0206743	0.012777	0.00917867	0.00127799
	8.6792	0.0301016	0.0145161	0.0153527	0.0106053	0.0020072
	8.6853	0.025832	0.00871935	0.0191811	0.0133887	0.00209937
	8.69141	0.0234082	0.0196404	0.0161538	0.0144	0.0026162
	8.69751	0.0236892	0.0207781	0.0108204	0.0123067	0.00332514
	8.70361	0.0254785	0.0324734	0.0105516	0.00861086	0.00285266
	8.70972	0.0259816	0.0426934	0.00625764	0.00585007	0.00213784
	8.71582	0.024556	0.0488217	0.0118042	0.00495033	0.00258645
	8.72192	0.0251955	0.0610645	0.0110057	0.00493924	0.00335748
	8.72803	0.0256712	0.0648041	0.0190535	0.00452134	0.0030371
	8.73413	0.0276244	0.0662294	0.0184633	0.0043287	0.00277507
	8.74023	0.026509	0.0643288	0.0160312	0.00670718	0.00348891
	8.74634	0.0300478	0.0658591	0.0199695	0.00886118	0.00406526
	8.75244	0.0353697	0.0633687	0.00910447	0.00843708	0.00427692
	8.75854	0.0272385	0.0511657	0.00496483	0.0071768	0.0046462
	8.76465	0.0220332	0.035661	0.0065678	0.00800552	0.00534207
	8.77075	0.0231777	0.0400814	0.0068676	0.00851441	0.00551524
	8.77686	0.0249341	0.054137	0.0105427	0.00764322	0.00524082
	8.78296	0.0198913	0.0653352	0.0100851	0.00616517	0.00457733
	8.78906	0.0146338	0.0756801	0.0127789	0.00409318	0.00392586
	8.79517	0.00776365	0.0766095	0.0139451	0.00066279	0.0036257
	8.80127	0.0111288	0.0635208	0.00581023	0.00382828	0.00382849
	8.80737	0.0131323	0.0536109	0.00598628	0.00650958	0.00433089
	8.81348	0.0183227	0.0546789	0.00465074	0.00680102	0.00476169
	8.81958	0.0222565	0.0521552	0.00222948	0.00774745	0.0051732
	8.82568	0.0274967	0.0509691	0.00196765	0.0092791	0.0048928
	8.83179	0.034865	0.0474702	0.00623647	0.00750936	0.00464263
	8.83789	0.0302975	0.0474836	0.006205	0.00308907	0.00426568
	8.84399	0.0280777	0.040731	0.00519973	0.00549165	0.00420161
	8.8501	0.0243223	0.0373227	0.00948279	0.00690458	0.00409217
	8.8562	0.0268886	0.0432333	0.0112136	0.00402386	0.00407794
	8.8623	0.0260487	0.0539289	0.0101036	0.00545721	0.00401734
	8.86841	0.027802	0.0630927	0.0179437	0.00938441	0.00430777
	8.87451	0.0265141	0.0646874	0.019662	0.00930527	0.00443167
	8.88062	0.021256	0.0614844	0.0134212	0.0058646	0.00494356
	8.88672	0.0146453	0.0589358	0.0129511	0.00504085	0.00456231
	8.89282	0.0171528	0.0535017	0.0125143	0.00865035	0.00424561
	8.89893	0.0220637	0.0511625	0.00946371	0.0120405	0.0042209
	8.90503	0.0221936	0.0503726	0.0095774	0.0140215	0.00407829
	8.91113	0.0211703	0.0548322	0.00688643	0.0137571	0.00355979
	8.91724	0.0206528	0.0577831	0.00329006	0.0120622	0.00308195
	8.92334	0.0196041	0.0528235	0.00910647	0.0111968	0.00369038
	8.92944	0.0142122	0.0504184	0.00520518	0.0109679	0.00476135
	8.93555	0.00793428	0.04537	0.0150459	0.00921462	0.0048234
	8.94165	0.000178099	0.0404928	0.0155602	0.00671229	0.00477766
	8.94775	0.0101707	0.0300771	0.0132114	0.00497535	0.00461587
	8.95386	0.0190605	0.0223564	0.0159553	0.00398198	0.00412993
	8.95996	0.0260123	0.0215255	0.00865907	0.00437334	0.00346285
	8.96606	0.0312437	0.0249005	0.00966731	0.00657753	0.00387819
	8.97217	0.0319099	0.0335259	0.0083139	0.00862784	0.00444518
	8.97827	0.0310948	0.0364069	0.00491206	0.00978301	0.00428189
	8.98438	0.0282349	0.0282126	0.0110268	0.00970906	0.00371212
	8.99048	0.0201737	0.0190806	0.00825093	0.00769036	0.00352739
	8.99658	0.0198323	0.0166389	0.0145492	0.00550305	0.00366617
	9.00269	0.0250575	0.0114454	0.0139205	0.00722389	0.00407292
	9.00879	0.0262358	0.00636393	0.0176453	0.00885791	0.00381418
	9.01489	0.025815	0.0126074	0.0221831	0.00738822	0.00332665
	9.021	0.0273607	0.0150671	0.019416	0.00369922	0.00342644
	9.0271	0.0236919	0.0109822	0.0225048	0.00137398	0.00372894
	9.0332	0.0207763	0.0104055	0.0179711	0.00311329	0.00359061
	9.03931	0.0190148	0.00486889	0.0107611	0.00446622	0.00330821
	9.04541	0.0119897	0.0166627	0.004567	0.00502839	0.00247538
	9.05151	0.0104081	0.0255591	0.00330394	0.00493796	0.00227424
	9.05762	0.0106085	0.0320773	0.00613569	0.00424717	0.00219515
	9.06372	0.0123201	0.0306157	0.0112194	0.00435508	0.00220869
	9.06982	0.0104705	0.0271559	0.0100163	0.00574608	0.00214889
	9.07593	0.00515923	0.0363951	0.00795375	0.00603218	0.00218465
	9.08203	0.00249934	0.0433926	0.00590367	0.00409299	0.00234371
	9.08813	0.00296317	0.0496909	0.00837099	0.00185636	0.00230688
	9.09424	0.00528854	0.0475765	0.0061322	0.0027668	0.00183059
	9.10034	0.00670179	0.0431662	0.00454343	0.00231668	0.00165242
	9.10645	0.009427	0.0420427	0.00782848	0.000580389	0.00119249
	9.11255	0.0123587	0.0360565	0.0045436	0.00427666	0.00155651
	9.11865	0.0103159	0.023681	0.0122977	0.00696528	0.00110545
	9.12476	0.00772849	0.0130686	0.0101972	0.00773936	0.00135527
	9.13086	0.00950681	0.0114932	0.0088626	0.00703424	0.00158745
	9.13696	0.0104353	0.00729397	0.0107915	0.00625789	0.00163561
	9.14307	0.0126593	0.00517792	0.00324061	0.00698105	0.000962777
	9.14917	0.0125257	0.0103335	0.00543792	0.00798503	0.00112656
	9.15527	0.0146632	0.0159561	0.00158727	0.00727311	0.00108346
	9.16138	0.0163927	0.0220782	0.00377462	0.00478445	0.00129064
	9.16748	0.0136483	0.0264805	0.00321955	0.00254671	0.00108719
	9.17358	0.0176357	0.0306412	0.00515163	0.00303954	0.00112953
	9.17969	0.0203969	0.0327787	0.00666464	0.00339299	0.000879434
	9.18579	0.0245317	0.0268331	0.00531644	0.0022255	0.00104096
	9.19189	0.0265721	0.0154603	0.00333875	0.00155049	0.00094184
	9.198	0.0317758	0.0186952	0.00508178	0.00192475	0.00078368
	9.2041	0.0404044	0.0235973	0.00942635	0.00148802	0.000662915
	9.21021	0.0424122	0.0172399	0.0107886	0.000974586	0.000433224
	9.21631	0.0411828	0.0181144	0.0129131	0.00239064	0.000568258
	9.22241	0.0370013	0.0226531	0.0142479	0.00483623	0.000517865
	9.22852	0.0360165	0.0215355	0.016291	0.00723636	0.000962994
	9.23462	0.0362766	0.0234024	0.0203036	0.00794946	0.00100149
	9.24072	0.0361459	0.0251658	0.0224081	0.00689001	0.00134876
	9.24683	0.0338531	0.0292331	0.0202542	0.00550428	0.00144112
	9.25293	0.0306389	0.0317613	0.0171798	0.00537717	0.00116726
	9.25903	0.0256631	0.0321509	0.0161631	0.00656137	0.000733762
	9.26514	0.0260052	0.0278956	0.00978609	0.00794154	0.00132632
	9.27124	0.0283449	0.0253434	0.0132183	0.0081186	0.00153513
	9.27734	0.0294327	0.0326243	0.00933998	0.00667438	0.00133222
	9.28345	0.0284198	0.0371975	0.0128252	0.00639734	0.00122341
	9.28955	0.0300995	0.039526	0.0161356	0.00886708	0.00148086
	9.29565	0.0289479	0.0407902	0.0173293	0.0112302	0.00183672
	9.30176	0.0217945	0.0384476	0.0217302	0.0117812	0.00224552
	9.30786	0.0158653	0.0330232	0.0193784	0.0110696	0.00226445
	9.31396	0.0115492	0.0288978	0.0132434	0.010461	0.00217371
	9.32007	0.0125883	0.0239424	0.0111413	0.00998116	0.00202102
	9.32617	0.0112395	0.0151685	0.00397934	0.00921229	0.00219312
	9.33228	0.00750756	0.0105096	0.00405795	0.00807892	0.00232843
	9.33838	0.00480247	0.0124404	0.00244888	0.00764988	0.00166424
	9.34448	0.00645143	0.0182245	0.00836772	0.00777863	0.000861963
	9.35059	0.00739602	0.0229342	0.00898761	0.00848154	0.00105861
	9.35669	0.00960486	0.0249341	0.00835858	0.00962518	0.00111011
	9.36279	0.0125239	0.0247478	0.012156	0.0109987	0.00133065
	9.3689	0.013424	0.0220419	0.011039	0.0113088	0.00156637
	9.375	0.0172713	0.0219268	0.00820513	0.00935886	0.00129732
	9.3811	0.0155422	0.0269063	0.00778412	0.00595642	0.00109891
	9.38721	0.0190629	0.0304959	0.00406905	0.00318687	0.00119104
	9.39331	0.0207287	0.0329441	0.00401661	0.00227872	0.00112978
	9.39941	0.0192815	0.0363887	0.00662773	0.00274143	0.000800532
	9.40552	0.0153407	0.0339373	0.00475711	0.00286059	0.000699328
	9.41162	0.00947993	0.0311187	0.00800559	0.00234578	0.000875743
	9.41772	0.00989108	0.0265654	0.0034918	0.000934337	0.0008886
	9.42383	0.0103839	0.0224585	0.00355916	0.00337992	0.000804357
	9.42993	0.00796134	0.0213141	0.00519997	0.00642203	0.00088536
	9.43604	0.00758815	0.0270737	0.0113972	0.00667755	0.000909773
	9.44214	0.00906811	0.0316794	0.0135405	0.00507963	0.00151277
	9.44824	0.0147524	0.0303491	0.0138674	0.00552735	0.00175367
	9.45435	0.0155601	0.0310217	0.0155302	0.00725927	0.00190535
	9.46045	0.0146259	0.0306502	0.0133816	0.00814546	0.00194874
	9.46655	0.0105459	0.0242983	0.0103156	0.00982939	0.00160968
	9.47266	0.00872452	0.0130371	0.00923483	0.0119499	0.00174157
	9.47876	0.00824738	0.00958892	0.00668248	0.0123026	0.00213497
	9.48486	0.00579768	0.0142065	0.00340589	0.0117274	0.0024697
	9.49097	0.00719056	0.0225926	0.00201988	0.0110221	0.00276282
	9.49707	0.00987453	0.0275196	0.00705189	0.00935493	0.00270513
	9.50317	0.0109488	0.0263659	0.00832895	0.00685525	0.00263673
	9.50928	0.00957109	0.0272892	0.00877111	0.00580124	0.00273212
	9.51538	0.0116704	0.029441	0.00699496	0.0058633	0.00316762
	9.52148	0.0125188	0.0201054	0.00403204	0.0042925	0.00338265
	9.52759	0.0147502	0.0134462	0.00500394	0.00179317	0.00317257
	9.53369	0.0173285	0.0168544	0.00372879	0.00179405	0.00289099
	9.53979	0.0187763	0.0177301	0.00478842	0.00240706	0.00264498
	9.5459	0.0180738	0.0173623	0.00757586	0.000869735	0.00236394
	9.552	0.0177571	0.0155041	0.0106258	0.000943324	0.0015398
	9.55811	0.0187057	0.0244226	0.0113647	0.00239663	0.00149204
	9.56421	0.016805	0.0313564	0.0102354	0.0036657	0.00159727
	9.57031	0.0153619	0.0297368	0.0117739	0.00503839	0.00172932
	9.57642	0.0136335	0.0213251	0.00740998	0.00545768	0.00166128
	9.58252	0.0145599	0.01435	0.0011518	0.00543752	0.00172099
	9.58862	0.011025	0.00979168	0.00344464	0.00683317	0.00165895
	9.59473	0.0087598	0.00462323	0.0079561	0.00986689	0.00140769
	9.60083	0.0107027	0.00504848	0.00872387	0.0111359	0.00118818
	9.60693	0.0122445	0.00894626	0.00863384	0.0102753	0.00132443
	9.61304	0.0135738	0.0175616	0.00872302	0.00935427	0.00121906
	9.61914	0.0148877	0.0235019	0.00435036	0.0106648	0.00137491
	9.62524	0.0191288	0.0288095	0.00189807	0.0112139	0.00116846
	9.63135	0.0200115	0.0233979	0.00625007	0.0104142	0.00110363
	9.63745	0.016772	0.0172115	0.0101328	0.00840055	0.000786493
	9.64355	0.0139401	0.0231226	0.00824669	0.00595739	0.000862272
	9.64966	0.0109379	0.0328733	0.0123866	0.00571215	0.00104983
	9.65576	0.0106395	0.0416195	0.010309	0.00691037	0.00115214
	9.66187	0.0104627	0.0433633	0.00527086	0.00655271	0.00114289
	9.66797	0.0119315	0.0473053	0.0082871	0.00593239	0.00131776
	9.67407	0.0132192	0.0498549	0.00119219	0.00737221	0.0016079
	9.68018	0.0140586	0.0493144	0.00598438	0.00768856	0.00170279
	9.68628	0.0139199	0.0436912	0.00268736	0.00754039	0.00168401
	9.69238	0.0137575	0.0327971	0.00603175	0.00862167	0.00142325
	9.69849	0.0150751	0.0281002	0.00519878	0.0109443	0.00101827
	9.70459	0.0141977	0.0309559	0.00711829	0.0118555	0.00105416
	9.71069	0.0147564	0.0291505	0.0109516	0.010993	0.0010711
	9.7168	0.0161989	0.0225549	0.00341457	0.00854083	0.00119061
	9.7229	0.0192214	0.0207336	0.00608693	0.00549965	0.00113017
	9.729	0.0177104	0.0163594	0.00537062	0.00463688	0.00122386
	9.73511	0.0268203	0.0126906	0.000173472	0.00668638	0.00108452
	9.74121	0.0327442	0.020805	0.00377222	0.00738127	0.00117815
	9.74731	0.033171	0.0280915	0.00753996	0.0061379	0.00101165
	9.75342	0.0327208	0.0305639	0.00596313	0.00403435	0.000618266
	9.75952	0.0289831	0.0308242	0.00491142	0.00212154	0.000533158
	9.76562	0.0254225	0.0280309	0.00549131	0.000591475	0.000552127
	9.77173	0.0230754	0.0258613	0.00408924	0.00110024	0.000809299
	9.77783	0.0261023	0.0341867	0.00195998	0.00285567	0.000816402
	9.78394	0.0219886	0.0426236	0.00182502	0.00500077	0.00106306
	9.79004	0.0166496	0.050134	0.00252008	0.00682207	0.00103889
	9.79614	0.0142182	0.0471714	0.00567446	0.0073564	0.00124599
	9.80225	0.0110441	0.0426423	0.00478464	0.00710925	0.00127535
	9.80835	0.00850289	0.051612	0.00535377	0.00764418	0.00133731
	9.81445	0.00527297	0.0602295	0.00490504	0.00754548	0.00147851
	9.82056	0.00311417	0.0594302	0.00316914	0.00584817	0.00151086
	9.82666	0.00423818	0.0545527	0.0043136	0.00578406	0.00148666
	9.83276	0.00726304	0.0436882	0.00784592	0.00814838	0.0010444
	9.83887	0.0105013	0.0280714	0.0102518	0.00956576	0.00093403
	9.84497	0.011898	0.0219253	0.00991545	0.00978115	0.00109594
	9.85107	0.0112509	0.0198692	0.0106611	0.0100786	0.00132281
	9.85718	0.0131842	0.017118	0.012794	0.0102694	0.00116889
	9.86328	0.0155411	0.0120937	0.0103021	0.0106236	0.000993145
	9.86938	0.0150709	0.0170893	0.00950829	0.0103249	0.00090693
	9.87549	0.0140335	0.0267497	0.00752489	0.00923604	0.000814544
	9.88159	0.0119548	0.032781	0.003434	0.00838826	0.00101143
	9.8877	0.0136711	0.0423208	0.0033884	0.00925881	0.000787351
	9.8938	0.0179843	0.0436623	0.00573291	0.00965727	0.000417892
	9.8999	0.0207241	0.0350304	0.00495668	0.00849083	0.000703245
	9.90601	0.0193387	0.027823	0.00545994	0.00698448	0.000922609
	9.91211	0.0200568	0.0249936	0.00578317	0.00546524	0.001207
	9.91821	0.0215153	0.0192623	0.00307425	0.00312445	0.00106891
	9.92432	0.0228955	0.0220744	0.00186498	0.00202826	0.00110065
	9.93042	0.0225225	0.0328873	0.00318289	0.00251672	0.00122396
	9.93652	0.0236917	0.0418301	0.00439459	0.0012506	0.00146742
	9.94263	0.0162651	0.0480062	0.00311501	0.00133218	0.00187604
	9.94873	0.00758721	0.0519082	0.0012295	0.00258624	0.00214015
	9.95483	0.00513948	0.0545929	0.00422327	0.00188811	0.00238995
	9.96094	0.009481	0.0520265	0.00402476	0.000520255	0.00224036
	9.96704	0.0112741	0.0384726	0.00558365	0.00241429	0.00179912
	9.97314	0.0104182	0.0294913	0.00314456	0.00417548	0.00157332
	9.97925	0.00929791	0.0372441	0.00236533	0.00551871	0.00164736
	9.98535	0.00721527	0.0405754	0.00164659	0.00641388	0.00167622
	9.99146	0.00843042	0.0386487	0.00446493	0.00694215	0.00176103
	9.99756	0.0118288	0.0357868	0.00546776	0.00659642	0.00148844
	10.0037	0.0123262	0.0404451	0.0039183	0.00602234	0.00119962
	10.0098	0.00910815	0.0369604	0.00410955	0.00566205	0.00105342
	10.0159	0.0111026	0.0313205	0.0017896	0.00620924	0.000742676
	10.022	0.0140387	0.0272378	0.00167495	0.00749608	0.000563366
	10.0281	0.0163513	0.0217569	0.00407644	0.00879872	0.000451625
	10.0342	0.0194874	0.014381	0.00494119	0.00863125	0.000112679
	10.0403	0.0206479	0.00757841	0.00385131	0.00717412	0.000304587
	10.0464	0.0187017	0.0236701	0.00360857	0.00545626	0.000323944
	10.0525	0.0190867	0.0303446	0.00257921	0.00402756	0.000385506
	10.0586	0.0191622	0.0360741	0.00315038	0.00316987	0.000590674
	10.0647	0.014837	0.0418074	0.00365359	0.00465947	0.000636201
	10.0708	0.0117462	0.0447355	0.00530589	0.00558571	0.000626113
	10.0769	0.010536	0.0424915	0.00633811	0.0044254	0.000605023
	10.083	0.0126722	0.0358968	0.00545295	0.00270409	0.00054429
	10.0891	0.0210338	0.0420127	0.00790224	0.00245239	0.000479009
	10.0952	0.0254012	0.0464424	0.00709642	0.00315593	0.000678389
	10.1013	0.0299575	0.0378356	0.00591387	0.00450806	0.000971997
	10.1074	0.0345326	0.0285528	0.00545941	0.00501365	0.00139642
	10.1135	0.0380869	0.0246636	0.00255309	0.003974	0.00177065
	10.1196	0.03636	0.0298382	0.00168228	0.00216607	0.00184342
	10.1257	0.0323318	0.0233136	0.00232747	0.00120975	0.00142357
	10.1318	0.0253429	0.0117971	0.00278808	0.00198043	0.000944794
	10.1379	0.0188681	0.0111272	0.00351925	0.00189308	0.00122455
	10.144	0.0163107	0.0155766	0.00166854	0.00119263	0.00117482
	10.1501	0.0160108	0.013902	0.000557452	0.00110643	0.00112058
	10.1562	0.0179433	0.0118144	0.00242492	0.00137787	0.00129623
	10.1624	0.020676	0.020296	0.00446912	0.00138547	0.00106034
	10.1685	0.0258226	0.0273097	0.00328436	0.000324963	0.000908659
	10.1746	0.0291001	0.0319994	0.00390073	0.00231779	0.000932635
	10.1807	0.0336284	0.0368759	0.00434874	0.00436219	0.0013073
	10.1868	0.0418186	0.0406005	0.00279683	0.00540244	0.00153429
	10.1929	0.0467028	0.0380374	0.00221938	0.00541872	0.00160205
	10.199	0.0485431	0.0301418	0.0038722	0.00463158	0.00200628
	10.2051	0.0468326	0.0260006	0.00395651	0.00554011	0.00216898
	10.2112	0.0457296	0.0237007	0.00221847	0.00752021	0.00192979
	10.2173	0.0473658	0.025197	0.00307987	0.00784985	0.00165882
	10.2234	0.0512719	0.0174476	0.00447118	0.00676731	0.00162423
	10.2295	0.0543333	0.010178	0.00407163	0.00626188	0.00173648
	10.2356	0.0534929	0.0327214	0.00506921	0.00590398	0.00158952
	10.2417	0.0517321	0.0452039	0.0096107	0.0052981	0.000832512
	10.2478	0.051168	0.0427722	0.0104991	0.00570532	0.000951888
	10.2539	0.0495104	0.0339424	0.00997346	0.00586421	0.000788669
	10.26	0.0478194	0.032036	0.0113913	0.00457032	0.000614784
	10.2661	0.0485167	0.0234539	0.0101627	0.00238764	0.000434173
	10.2722	0.0501801	0.0153789	0.00768404	0.000577828	0.000559199
	10.2783	0.0497548	0.0193593	0.00731912	0.000855327	0.000636595
	10.2844	0.0490442	0.0258741	0.00242536	0.00231127	0.000442421
	10.2905	0.0475965	0.0315354	0.00381487	0.00365281	0.000485765
	10.2966	0.0447415	0.0359406	0.00441637	0.00467483	0.000622734
	10.3027	0.040131	0.0447136	0.00992082	0.00468877	0.000467241
	10.3088	0.0309192	0.0480906	0.0115667	0.00360999	0.000314998
	10.3149	0.0219992	0.04014	0.00954376	0.00223312	0.000465027
	10.321	0.0130798	0.0364199	0.0104272	0.00100015	0.000286969
	10.3271	0.00881578	0.0355998	0.00833084	0.000940418	0.000267836
	10.3333	0.0126375	0.0378853	0.00394508	0.00274322	0.000343717
	10.3394	0.0143948	0.0349144	0.0035836	0.00325174	0.000405793
	10.3455	0.0118716	0.0303769	0.00244585	0.00292336	0.000386447
	10.3516	0.00993309	0.0260653	0.00356579	0.00319495	0.000159899
	10.3577	0.0110901	0.0212609	0.00229365	0.00345111	0.000540606
	10.3638	0.0149665	0.0260912	0.00749925	0.00325031	0.00106541
	10.3699	0.0155822	0.0262535	0.00718484	0.00333518	0.00153889
	10.376	0.0142915	0.0280446	0.00786805	0.00346698	0.00152342
	10.3821	0.0174683	0.0345971	0.00969728	0.00303121	0.00158441
	10.3882	0.0222241	0.0434394	0.00533579	0.00232881	0.00183846
	10.3943	0.026885	0.0482439	0.00291124	0.00167135	0.00160866
	10.4004	0.0324151	0.0511158	0.0021624	0.00151893	0.00164891
	10.4065	0.0323195	0.0589761	0.00325009	0.00131171	0.00176095
	10.4126	0.0297365	0.0573023	0.00517407	0.000280935	0.00137275
	10.4187	0.027061	0.0488453	0.00345299	0.00170387	0.000965947
	10.4248	0.0221746	0.0444896	0.0052527	0.00355924	0.000491603
	10.4309	0.0202268	0.0402271	0.00458084	0.00416451	0.000434374
	10.437	0.0261919	0.04147	0.00390933	0.00333493	0.000740727
	10.4431	0.0341242	0.0448682	0.00593098	0.0017297	0.000669771
	10.4492	0.0383942	0.0404746	0.00633211	0.00045836	0.000706109
	10.4553	0.0423788	0.0280678	0.00563775	0.000570002	0.00074713
	10.4614	0.0441438	0.0212614	0.00633079	0.00136721	0.000528984
	10.4675	0.0386403	0.0229327	0.00759986	0.00245476	0.000281619
	10.4736	0.030954	0.0241853	0.00580795	0.00346175	0.000172435
	10.4797	0.0194751	0.026162	0.00354155	0.00381527	0.000178507
	10.4858	0.0179787	0.0275803	0.00444457	0.00375991	0.000686958
	10.4919	0.01688	0.0298492	0.00364462	0.00352923	0.00105576
	10.498	0.0234183	0.0284749	0.0020041	0.00256078	0.00127781
	10.5042	0.0228951	0.0172464	0.00408454	0.000980312	0.00129663
	10.5103	0.0235345	0.0146825	0.00504333	0.00191581	0.000936027
	10.5164	0.0205124	0.0197751	0.00250806	0.00376743	0.00097658
	10.5225	0.0195015	0.0159726	0.00344231	0.0047863	0.0011195
	10.5286	0.0150347	0.00929426	0.00386054	0.0046497	0.00147001
	10.5347	0.0112091	0.00362993	0.003034	0.00370014	0.00144547
	10.5408	0.00928007	0.00580855	0.00300035	0.00308737	0.00140167
	10.5469	0.00808415	0.0163435	0.00258071	0.0032815	0.00147844
	10.553	0.0103072	0.0206604	0.00550976	0.00268188	0.00121813
	10.5591	0.0139522	0.0194481	0.00233489	0.00126487	0.00137348
	10.5652	0.0174255	0.0191531	0.00392199	0.000338299	0.00149251
	10.5713	0.0171621	0.0152882	0.00353779	0.00102234	0.00125841
	10.5774	0.0146519	0.0180641	0.00163506	0.00186462	0.00137862
	10.5835	0.0145581	0.0281949	0.00271255	0.00233935	0.00176362
	10.5896	0.0167866	0.0411817	0.00217198	0.0028501	0.00151466
	10.5957	0.024373	0.0521226	0.00143101	0.00355809	0.00127204
	10.6018	0.0308473	0.0531463	0.00153813	0.00382544	0.00130611
	10.6079	0.0339783	0.0450295	0.00186836	0.00356196	0.00104271
	10.614	0.0388106	0.0358816	0.00258584	0.00352955	0.000730886
	10.6201	0.0396355	0.025833	0.00236782	0.00315579	0.000533103
	10.6262	0.0369573	0.0130772	0.00500223	0.0022532	0.000784669
	10.6323	0.0374269	0.0108578	0.00512675	0.0026576	0.000509007
	10.6384	0.0461522	0.0220377	0.00518525	0.00397477	0.000501354
	10.6445	0.0498271	0.0251335	0.00655021	0.0047683	0.000646095
	10.6506	0.0479223	0.0280551	0.00532975	0.00495807	0.000943431
	10.6567	0.0403143	0.030908	0.00334422	0.00503022	0.00120728
	10.6628	0.0325055	0.0262482	0.00263572	0.00481394	0.0011388
	10.6689	0.0240771	0.0259308	0.00145996	0.00372854	0.00112129
	10.675	0.0181011	0.0320279	0.00309392	0.00248257	0.00125806
	10.6812	0.0162826	0.0371456	0.00407276	0.00244898	0.0013016
	10.6873	0.0175633	0.0383065	0.00234781	0.00240488	0.00122564
	10.6934	0.0184303	0.0381787	0.00335048	0.00231869	0.000939056
	10.6995	0.0202846	0.0465527	0.0033601	0.00340219	0.000812359
	10.7056	0.0244109	0.0512171	0.0020521	0.00520525	0.00129988
	10.7117	0.0227197	0.0493282	0.00285171	0.00721768	0.00158041
	10.7178	0.0210959	0.0452538	0.00387026	0.00869676	0.00194187
	10.7239	0.0190317	0.0477878	0.00311235	0.00880808	0.00236162
	10.73	0.0137955	0.0593443	0.00199123	0.00725521	0.00247964
	10.7361	0.0072574	0.0656387	0.00104547	0.00490862	0.00247608
	10.7422	0.00136274	0.0696039	0.00128451	0.00328462	0.00211361
	10.7483	0.00121934	0.0678688	0.00296909	0.0027518	0.0017076
	10.7544	0.000507021	0.0530135	0.00440947	0.00261244	0.00132283
	10.7605	0.00146459	0.0421698	0.00668591	0.00301538	0.00116837
	10.7666	0.0036971	0.0344856	0.00847496	0.00308604	0.00148051
	10.7727	0.00472629	0.0309883	0.00782045	0.00276425	0.00175326
	10.7788	0.00630211	0.0303284	0.00675516	0.00254694	0.00200935
	10.7849	0.00774233	0.0275296	0.00574177	0.00229698	0.0018904
	10.791	0.00738619	0.0288118	0.00612891	0.00212975	0.00105299
	10.7971	0.00713705	0.0337609	0.00744943	0.00316791	0.000857309
	10.8032	0.00647245	0.0364209	0.00577006	0.00509989	0.00137659
	10.8093	0.00828372	0.0321435	0.00535618	0.00663627	0.00190507
	10.8154	0.0135934	0.0326604	0.00331815	0.00713621	0.00200429
	10.8215	0.0201854	0.0377631	0.00596912	0.00672397	0.00222253
	10.8276	0.0216555	0.0418389	0.00542926	0.00595467	0.00248446
	10.8337	0.0218172	0.0377667	0.0075788	0.00524383	0.0023915
	10.8398	0.0230387	0.0335313	0.00732356	0.00514046	0.00219748
	10.8459	0.0253168	0.0261026	0.00664295	0.00659391	0.00220792
	10.8521	0.0248843	0.0218593	0.00739923	0.00836392	0.00234168
	10.8582	0.0261013	0.0288873	0.00484089	0.00856938	0.00222664
	10.8643	0.0249731	0.0364162	0.00348665	0.00705554	0.00208
	10.8704	0.0246171	0.0353526	0.00209387	0.00546325	0.00202049
	10.8765	0.02912	0.0266516	0.00143638	0.00469241	0.00208795
	10.8826	0.0314196	0.0218656	0.00289922	0.00389724	0.00186297
	10.8887	0.0331929	0.0224374	0.00255851	0.00296626	0.00184336
	10.8948	0.0319101	0.0313267	0.00543327	0.00251419	0.00253927
	10.9009	0.0283358	0.0325253	0.00322109	0.00212968	0.0031354
	10.907	0.0262502	0.0236098	0.00350223	0.00178226	0.00335443
	10.9131	0.027573	0.0164511	0.00327165	0.00214143	0.00420208
	10.9192	0.0238605	0.00919746	0.00134078	0.00319385	0.00463452
	10.9253	0.0271025	0.00471175	0.00270352	0.00374017	0.00458927
	10.9314	0.0305112	0.00530512	0.00416708	0.00337415	0.00451426
	10.9375	0.0342991	0.0100427	0.00732349	0.00226849	0.00446963
	10.9436	0.0317902	0.0126478	0.00691308	0.00089882	0.00471957
	10.9497	0.0265243	0.0123298	0.00715285	0.00154175	0.00482864
	10.9558	0.0211322	0.00598582	0.00694032	0.00278415	0.00415517
	10.9619	0.0137715	0.00317469	0.00292251	0.00334202	0.00338106
	10.968	0.0181028	0.00397215	0.00273482	0.00347777	0.00290357
	10.9741	0.0174481	0.0111033	0.00150544	0.00364899	0.00317931
	10.9802	0.0168868	0.0199721	0.00354629	0.00355275	0.00334059
	10.9863	0.0152536	0.0259343	0.00404463	0.00256846	0.00347423
	10.9924	0.0129942	0.0349524	0.00623516	0.00129563	0.00347587
	10.9985	0.0107843	0.0384491	0.00630807	0.00292055	0.00332946
	11.0046	0.0156021	0.0319743	0.00397091	0.00429722	0.00297336
	11.0107	0.0247312	0.0308476	0.00322969	0.00419967	0.00329106
	11.0168	0.0300776	0.0304348	0.00305982	0.00347151	0.00384095
	11.0229	0.0400347	0.0313301	0.00411356	0.00385247	0.00389214
	11.0291	0.0472368	0.0431717	0.00462878	0.00514893	0.0037905
	11.0352	0.0478483	0.0452289	0.00673424	0.00557476	0.00418658
	11.0413	0.0409494	0.0393732	0.00691339	0.00491808	0.00475599
	11.0474	0.0355092	0.0491157	0.00482674	0.00465171	0.00463255
	11.0535	0.0343633	0.0609085	0.00398202	0.00488807	0.0041709
	11.0596	0.0333151	0.0682881	0.00345543	0.00432631	0.00381258
	11.0657	0.0306731	0.0692139	0.00227838	0.00292041	0.00387519
	11.0718	0.0255929	0.0768542	0.00189384	0.00165911	0.00395297
	11.0779	0.0281543	0.0841876	0.00117634	0.00114746	0.00359638
	11.084	0.0262072	0.0848733	0.00291815	0.000994783	0.00397492
	11.0901	0.0220407	0.0814769	0.0022207	0.000664224	0.00426799
	11.0962	0.0182441	0.0681503	0.00458914	0.00170509	0.00388155
	11.1023	0.0157462	0.0574727	0.00540318	0.00270695	0.00357309
	11.1084	0.0185097	0.0533599	0.00321236	0.00246399	0.00307372
	11.1145	0.0195815	0.0561382	0.00354626	0.00107314	0.00250754
	11.1206	0.0206584	0.0527007	0.00309681	0.000861831	0.00241121
	11.1267	0.0208887	0.0523903	0.00270838	0.00213918	0.00190203
	11.1328	0.0209083	0.0526485	0.00336275	0.00359392	0.00115492
	11.1389	0.0222491	0.0519601	0.00219456	0.00521122	0.000518111
	11.145	0.0205767	0.0495404	0.00312953	0.00534303	0.000585308
	11.1511	0.0198733	0.0534355	0.00287146	0.00348846	0.00056434
	11.1572	0.0155288	0.0513622	0.00145476	0.00116656	0.00117644
	11.1633	0.0207707	0.03436	0.00391473	0.00120143	0.00162312
	11.1694	0.0212655	0.0146724	0.00335879	0.000884859	0.00176065
	11.1755	0.0227266	0.00771721	0.00305337	0.000414927	0.0018694
	11.1816	0.0261482	0.0238151	0.00511368	0.000251104	0.00175808
	11.1877	0.0290337	0.0334451	0.00392017	0.000907503	0.00172021
	11.1938	0.026637	0.0407201	0.00260706	0.00197416	0.0013219
	11.2	0.0157046	0.0426015	0.00233669	0.00210636	0.000927916
	11.2061	0.0101438	0.0454056	0.0024996	0.00265889	0.000667265
	11.2122	0.0184457	0.047627	0.00283097	0.00390629	0.000130916
	11.2183	0.0220305	0.0434196	0.00202438	0.00422733	0.000739716
	11.2244	0.0224259	0.0356309	0.00306655	0.00316859	0.00106451
	11.2305	0.0222646	0.0247516	0.00286122	0.00145941	0.00121939
	11.2366	0.0170372	0.0154072	0.00447999	0.000791411	0.00164229
	11.2427	0.0162436	0.00746627	0.0041976	0.00123456	0.00143799
	11.2488	0.010093	0.0230188	0.00494082	0.00180353	0.00101633
	11.2549	0.0101829	0.0304813	0.00460803	0.00304823	0.0011918
	11.261	0.00957137	0.0353306	0.00392003	0.00439144	0.00124637
	11.2671	0.00919978	0.0412766	0.00413774	0.00472042	0.00102988
	11.2732	0.00999611	0.0434081	0.00201389	0.00384167	0.00105782
	11.2793	0.00790128	0.047142	0.00261836	0.00296345	0.00161992
	11.2854	0.00532749	0.0482574	0.000635798	0.00342082	0.00213423
	11.2915	0.00256188	0.0497664	0.00183004	0.00368693	0.00233893
	11.2976	0.00454492	0.0497077	0.00246223	0.00325429	0.00281283
	11.3037	0.00942892	0.0544496	0.00501358	0.00309665	0.00295369
	11.3098	0.0111092	0.0585115	0.00493179	0.00337216	0.00310926
	11.3159	0.0142859	0.0573046	0.00426695	0.00352348	0.00348266
	11.322	0.0170303	0.0538228	0.00315095	0.00347524	0.00364496
	11.3281	0.0173457	0.0480634	0.00334064	0.00353754	0.00348795
	11.3342	0.0182954	0.0378755	0.0048864	0.00327939	0.00321942
	11.3403	0.0192213	0.0312237	0.00449696	0.00274681	0.00288833
	11.3464	0.0164552	0.0272661	0.00586309	0.00231697	0.00217269
	11.3525	0.00892194	0.0196435	0.00535276	0.00226408	0.00138786
	11.3586	0.00942815	0.0178641	0.0035757	0.00266366	0.00129659
	11.3647	0.0140049	0.0241294	0.0044336	0.00254415	0.0011864
	11.3708	0.0158583	0.0324997	0.00211729	0.0022593	0.000958115
	11.377	0.00929923	0.0300679	0.00122496	0.00285306	0.0010477
	11.3831	0.00413758	0.0231777	0.000432468	0.00323628	0.0010179
	11.3892	0.00779834	0.0151245	0.00308109	0.00317707	0.00143912
	11.3953	0.0168324	0.00823339	0.00504604	0.00405088	0.00193618
	11.4014	0.0223014	0.0100654	0.00437997	0.00481211	0.00218237
	11.4075	0.0271952	0.0104403	0.00495886	0.00457989	0.00226875
	11.4136	0.0274422	0.0125306	0.00422548	0.00434538	0.00230506
	11.4197	0.0254039	0.0130365	0.00320879	0.00509043	0.00214801
	11.4258	0.025784	0.0152986	0.00375978	0.00590619	0.00186881
	11.4319	0.0233413	0.027977	0.00253983	0.0055475	0.00148135
	11.438	0.0253983	0.0386492	0.00259124	0.00406027	0.000931411
	11.4441	0.0220757	0.04041	0.00244757	0.00274251	0.000657733
	11.4502	0.0181048	0.0359331	0.00286568	0.0024289	0.000778707
	11.4563	0.0170565	0.0274842	0.00260101	0.00279138	0.000738854
	11.4624	0.016278	0.022962	0.00221301	0.00317753	0.000787565
	11.4685	0.0210569	0.022421	0.0026213	0.00333492	0.000692257
	11.4746	0.0201864	0.0145855	0.000781209	0.00341909	0.000405144
	11.4807	0.0182515	0.0121347	0.00161878	0.00382682	0.000321312
	11.4868	0.0167989	0.0178658	0.00113922	0.0047789	0.000606235
	11.4929	0.0211368	0.0199693	0.00113236	0.00530459	0.00105163
	11.499	0.0238668	0.0243506	0.00150392	0.00460901	0.00153153
	11.5051	0.0219328	0.029702	0.000326195	0.00317449	0.00175752
	11.5112	0.0241249	0.0316266	0.00188254	0.00236605	0.00205655
	11.5173	0.0232281	0.0290789	0.00193517	0.00254895	0.00215687
	11.5234	0.0282274	0.0271794	0.001116	0.00280989	0.00200904
	11.5295	0.0285844	0.023593	0.000257021	0.00274123	0.00203299
	11.5356	0.032075	0.0222278	0.00175911	0.00258831	0.00218085
	11.5417	0.0375178	0.0232954	0.0032212	0.00278238	0.0026232
	11.5479	0.0406808	0.0241169	0.00242965	0.00263818	0.00301498
	11.554	0.0430923	0.0352877	0.00374873	0.00199348	0.00299004
	11.5601	0.0383885	0.0377151	0.00469755	0.00176666	0.00296302
	11.5662	0.0309887	0.0368758	0.00528421	0.00148065	0.00324655
	11.5723	0.0265714	0.0387476	0.00618323	0.00118508	0.00305605
	11.5784	0.0253142	0.0372354	0.00504531	0.00193202	0.0027207
	11.5845	0.0231465	0.0355133	0.00529006	0.00248177	0.00258204
	11.5906	0.0217857	0.0367311	0.00334352	0.0023797	0.00226389
	11.5967	0.0223682	0.0382081	0.00148583	0.00198617	0.00218715
	11.6028	0.0173115	0.0409577	0.00143653	0.00121341	0.00195997
	11.6089	0.016771	0.0416809	0.00191329	0.000206775	0.00157144
	11.615	0.0214284	0.04169	0.00293258	0.000392261	0.00113763
	11.6211	0.0226291	0.0404638	0.00398788	0.000667928	0.00137929
	11.6272	0.0206146	0.0372271	0.00230997	0.00188466	0.00144242
	11.6333	0.0181708	0.033001	0.00432806	0.00329071	0.0012511
	11.6394	0.0155295	0.0311278	0.00319675	0.00416567	0.000877453
	11.6455	0.0114168	0.0330238	0.00220036	0.00423093	0.000586808
	11.6516	0.00948545	0.0257231	0.00398851	0.00339733	0.00043977
	11.6577	0.00733658	0.0107284	0.00289089	0.00351764	0.000140554
	11.6638	0.00603674	0.00881355	0.00127196	0.00525006	0.000215582
	11.6699	0.00864688	0.0185657	0.00260191	0.00621951	0.00043712
	11.676	0.00891421	0.0186625	0.00397869	0.00512972	0.000542421
	11.6821	0.00571128	0.0172157	0.00304325	0.00275086	0.000310654
	11.6882	0.0022917	0.0172358	0.00247791	0.000656019	0.000430197
	11.6943	0.0030184	0.0213936	0.00632889	0.000588214	0.000608529
	11.7004	0.00711253	0.0270835	0.00559436	0.00196443	0.00060537
	11.7065	0.0127694	0.0222397	0.00498183	0.0033195	0.000774338
	11.7126	0.0174581	0.0155015	0.00828664	0.0042427	0.000875713
	11.7188	0.0207975	0.0184925	0.00555958	0.00480784	0.000788347
	11.7249	0.0200309	0.0213877	0.00561227	0.00464081	0.000491659
	11.731	0.0153795	0.0253828	0.00592708	0.00384228	0.000725489
	11.7371	0.0122739	0.0230966	0.00265077	0.00395235	0.00124633
	11.7432	0.00974066	0.01894	0.000656246	0.00412086	0.00166661
	11.7493	0.0120827	0.0226755	0.00190465	0.00368563	0.00175586
	11.7554	0.02075	0.026598	0.00419279	0.00373213	0.00142885
	11.7615	0.0206105	0.0291329	0.00732387	0.00420311	0.000792575
	11.7676	0.0201099	0.0383263	0.00546044	0.00373705	0.000597372
	11.7737	0.0242247	0.0465081	0.00944408	0.00301328	0.000430717
	11.7798	0.0238053	0.0491593	0.0105709	0.003272	0.000616404
	11.7859	0.0213197	0.0523646	0.00721059	0.00400922	0.000568508
	11.792	0.0200656	0.0535238	0.00820908	0.00451659	4.95571e-05
	11.7981	0.0223188	0.0491838	0.00827023	0.00483626	0.000307657
	11.8042	0.0187125	0.0489227	0.00658248	0.00492583	0.000451212
	11.8103	0.0152616	0.0465359	0.00522384	0.00444718	0.00042389
	11.8164	0.0134442	0.0417959	0.00728621	0.00288434	0.00056501
	11.8225	0.0106826	0.0355941	0.00778527	0.000871765	0.000819083
	11.8286	0.0115102	0.032416	0.0046933	0.00121867	0.000744776
	11.8347	0.012441	0.0365692	0.00771763	0.00252245	0.000467922
	11.8408	0.0105514	0.0401537	0.00638256	0.00424651	0.000572886
	11.8469	0.00894103	0.038782	0.00181361	0.00598144	0.000568833
	11.853	0.00883963	0.0382496	0.00211552	0.00673919	0.000870885
	11.8591	0.0115851	0.0362511	0.00540802	0.00644781	0.000955306
	11.8652	0.014042	0.0276281	0.00572218	0.00657164	0.00081594
	11.8713	0.0136241	0.0245638	0.00368088	0.00723452	0.00102012
	11.8774	0.0140574	0.0219615	0.00730297	0.00649767	0.00115558
	11.8835	0.0177122	0.0160459	0.0073064	0.00417386	0.00156244
	11.8896	0.0201405	0.0141374	0.00143045	0.00297187	0.00207134
	11.8958	0.0199985	0.0110923	0.00657938	0.00349133	0.00265014
	11.9019	0.0237183	0.00324879	0.0031614	0.00316589	0.00336838
	11.908	0.0291371	0.00857012	0.00384972	0.00295446	0.00361883
	11.9141	0.0302944	0.0159848	0.00391757	0.00232535	0.00316006
	11.9202	0.0253936	0.0203896	0.00456298	0.00174124	0.00235099
	11.9263	0.0149508	0.0189167	0.00315848	0.00330014	0.00200728
	11.9324	0.0115046	0.0144096	0.00285527	0.00407581	0.00216314
	11.9385	0.0121219	0.0096245	0.00594737	0.00330177	0.00261197
	11.9446	0.0201402	0.0070175	0.00422062	0.00225459	0.00307562
	11.9507	0.0218132	0.00779678	0.00260766	0.00228956	0.00345212
	11.9568	0.0219997	0.0248098	0.00520877	0.00289919	0.00395521
	11.9629	0.0211145	0.0401543	0.00627872	0.00342633	0.00411073
	11.969	0.0140496	0.0481647	0.00294045	0.00359244	0.00374172
	11.9751	0.00902476	0.0478951	0.00523791	0.00378542	0.00375651
	11.9812	0.00888448	0.0521722	0.00660072	0.00365295	0.0033656
	11.9873	0.0109262	0.0564444	0.00278544	0.0030231	0.003554
	11.9934	0.00819446	0.0544527	0.00640506	0.00186396	0.00335514
	11.9995	0.00625582	0.0527707	0.00557417	0.00149835	0.0025749
	12.0056	0.00184122	0.063436	0.00222689	0.00291249	0.00240948
	12.0117	0.0049112	0.0746032	0.00367287	0.00369687	0.00189519
	12.0178	0.00541526	0.0748595	0.00396687	0.00377141	0.00179417
	12.0239	0.0103947	0.0667304	0.0032298	0.00485608	0.00169042
	12.03	0.010855	0.067234	0.00294935	0.00647234	0.00186508
	12.0361	0.0145747	0.072697	0.00633966	0.00681026	0.00209683
	12.0422	0.0138551	0.0761537	0.00596734	0.00562108	0.00196346
	12.0483	0.0133715	0.0776156	0.00460004	0.00471037	0.00172654
	12.0544	0.0158263	0.0743698	0.00588751	0.00472387	0.00145292
	12.0605	0.0163203	0.0651024	0.00388978	0.00437434	0.00119017
	12.0667	0.0188255	0.0422225	0.00271748	0.00344887	0.000875777
	12.0728	0.0203846	0.0268535	0.00221801	0.0024027	0.000632171
	12.0789	0.0221322	0.0371055	0.00177022	0.00207702	0.000694397
	12.085	0.0257113	0.0450289	0.000713423	0.00193289	0.000832056
	12.0911	0.0224745	0.0421782	0.00156903	0.000586579	0.00075426
	12.0972	0.0204395	0.0466496	0.0010358	0.00267429	0.000782048
	12.1033	0.0218346	0.0568968	0.00227409	0.00570779	0.00112082
	12.1094	0.0199627	0.0702548	0.00281495	0.00759051	0.00124198
	12.1155	0.0158287	0.0730889	0.00231283	0.0085164	0.00108895
	12.1216	0.0118606	0.0578675	0.00271635	0.00887624	0.00104308
	12.1277	0.00949045	0.0445341	0.00538343	0.00840441	0.000591631
	12.1338	0.0121569	0.0443981	0.00342551	0.0074314	0.00031076
	12.1399	0.0152747	0.0444143	0.00235416	0.00739995	0.000748853
	12.146	0.0131335	0.0426056	0.00312433	0.00747269	0.0012876
	12.1521	0.00904011	0.0436037	0.00206549	0.00665208	0.00166389
	12.1582	0.00563728	0.0466807	0.003846	0.00611841	0.00185312
	12.1643	0.00436752	0.0488325	0.00378925	0.00636041	0.00190994
	12.1704	0.00669079	0.0524103	0.000965472	0.00567122	0.00175172
	12.1765	0.0105712	0.0478156	0.00181718	0.00378931	0.00176218
	12.1826	0.0132552	0.0437221	0.00196417	0.00316924	0.00199879
[truncated: 14,388 more rows]

## Sheet: E RS
			Data for Acceleration Response (*unit=Gal)
			EW	9.12 EQ#1	9.12 EQ#2	9.12 EQ#3	9.12 EQ#4	9.12 EQ#5
			time	DampingR=0.05	DampingR=0.05	DampingR=0.05	DampingR=0.05	DampingR=0.05
			628.319	0.00204541	0.00677934	0.0134579	0.00113029	0.000266854
			314.159	0.00599468	0.0139067	0.0203995	0.00244707	0.00073093
			209.44	0.00934962	0.0222625	0.022783	0.00383501	0.000988989
			157.08	0.0104458	0.0274317	0.0243962	0.00516221	0.00101488
			125.664	0.0105805	0.0344321	0.0258969	0.00631882	0.00101114
			104.72	0.010761	0.0415107	0.0271051	0.00724736	0.00101175
			89.7598	0.0110965	0.0486964	0.0282242	0.00795653	0.00102248
			78.5398	0.0127099	0.0559718	0.0295156	0.00851547	0.00102192
			69.8132	0.0143366	0.0633424	0.0302472	0.00903116	0.00103096
			62.8319	0.0159786	0.0708138	0.0318956	0.00961908	0.00101877
			57.1199	0.0176379	0.0783915	0.0331734	0.0108108	0.00104665
			52.3599	0.0193166	0.0860805	0.0345693	0.0118128	0.00111588
			48.3322	0.0210162	0.0938856	0.0360733	0.0126444	0.00122208
			44.8799	0.0227382	0.101811	0.0368701	0.0135932	0.00132531
			41.8879	0.0244838	0.109861	0.0386553	0.0148109	0.00142452
			39.2699	0.0262537	0.118037	0.0399133	0.0159463	0.00151875
			36.9599	0.0280485	0.126343	0.0411578	0.0169301	0.00160711
			34.9066	0.0298684	0.13478	0.0425958	0.0177431	0.0016888
			33.0694	0.0317134	0.143351	0.0436204	0.018414	0.00176315
			31.4159	0.0335829	0.152054	0.0451311	0.0196666	0.00182962
			29.9199	0.0354766	0.160891	0.0469467	0.0210467	0.00188778
			28.5599	0.0373934	0.169861	0.0489279	0.0223543	0.00193738
			27.3182	0.0393324	0.178965	0.050662	0.0235434	0.00197828
			26.1799	0.0412925	0.188201	0.0521259	0.0246084	0.00201054
			25.1327	0.0432726	0.197569	0.0533124	0.025584	0.00203433
			24.1661	0.0452716	0.207068	0.0543216	0.0265336	0.00205
			23.2711	0.0472882	0.216863	0.0562999	0.0275297	0.00205803
			22.4399	0.0493214	0.226813	0.0581074	0.0286331	0.00205904
			21.6662	0.0513705	0.236906	0.0597291	0.0298752	0.00205378
			20.944	0.0534346	0.247143	0.0611513	0.0312506	0.00204312
			20.2683	0.0555133	0.257523	0.062361	0.0327192	0.00202803
			19.635	0.0576063	0.268048	0.0633466	0.0342182	0.00200954
			19.04	0.0597135	0.278719	0.0641355	0.0356806	0.00198878
			18.48	0.0618352	0.289537	0.0652883	0.0370535	0.00206179
			17.952	0.0639716	0.300505	0.0674227	0.0383116	0.00220681
			17.4533	0.0661235	0.311624	0.0697967	0.0394632	0.00235131
			16.9816	0.0682915	0.322896	0.072115	0.0405464	0.00249416
			16.5347	0.0704766	0.334325	0.0743709	0.0416169	0.00263426
			16.1107	0.0726798	0.34591	0.0765579	0.042733	0.00277057
			15.708	0.0749021	0.357656	0.0786695	0.043939	0.00290214
			15.3248	0.0771447	0.369563	0.0806993	0.0452554	0.0030281
			14.96	0.0794085	0.381632	0.0826411	0.0466742	0.00314771
			14.6121	0.0816944	0.394017	0.0844888	0.0481641	0.00326033
			14.28	0.0840033	0.406694	0.086239	0.0496807	0.0033655
			13.9626	0.0863358	0.419546	0.087887	0.0511796	0.00346288
			13.6591	0.0886922	0.432573	0.0894244	0.0526295	0.00355231
			13.3685	0.0910727	0.445772	0.0908456	0.0540194	0.00363379
			13.09	0.0934771	0.459141	0.0921456	0.0553605	0.00370749
			12.8228	0.0959051	0.472676	0.0933194	0.0566809	0.00377374
			12.5664	0.0983561	0.486373	0.0962313	0.0580166	0.00383303
			12.32	0.100829	0.500228	0.0991842	0.0593998	0.00388599
			12.083	0.103323	0.514236	0.102144	0.0608496	0.00393341
			11.8551	0.105836	0.52856	0.10511	0.0623665	0.00397619
			11.6355	0.108367	0.543179	0.108078	0.0639333	0.00401533
			11.424	0.110914	0.557945	0.111044	0.0655201	0.00405194
			11.22	0.113475	0.572851	0.114008	0.0670938	0.00408716
			11.0231	0.116049	0.587891	0.116965	0.0686275	0.00412219
			10.8331	0.118709	0.603058	0.119915	0.0701082	0.00415826
			10.6495	0.12164	0.618347	0.122855	0.0715401	0.00419655
			10.472	0.124582	0.633752	0.125783	0.0729436	0.00423824
			10.3003	0.127533	0.64929	0.128697	0.0743492	0.00428443
			10.1342	0.130492	0.665255	0.131593	0.0757892	0.00433614
			9.97331	0.133459	0.681334	0.134471	0.0772895	0.00439429
			9.81748	0.136432	0.697523	0.137328	0.0788629	0.00445965
			9.66644	0.139411	0.71382	0.140161	0.0805072	0.00453285
			9.51998	0.142396	0.730223	0.14297	0.0822057	0.00461436
			9.37789	0.145387	0.746731	0.145754	0.0839332	0.00470449
			9.23998	0.148386	0.763343	0.14852	0.085662	0.00480333
			9.10607	0.151393	0.780061	0.151256	0.0873689	0.00491082
			8.97598	0.154409	0.796886	0.153958	0.0890397	0.00502666
			8.84956	0.157435	0.813818	0.156626	0.0906796	0.00515041
			8.72665	0.160472	0.830859	0.159257	0.0923424	0.00528143
			8.6071	0.163522	0.848013	0.161848	0.0939874	0.00541891
			8.49079	0.166587	0.865282	0.164415	0.0956284	0.00556188
			8.37758	0.169668	0.882669	0.166948	0.0972769	0.00570926
			8.26735	0.172765	0.900177	0.169513	0.0989391	0.00585981
			8.15998	0.175881	0.918084	0.17211	0.100616	0.00601226
			8.05537	0.179016	0.936245	0.174695	0.102306	0.00616522
			7.9534	0.18217	0.954548	0.177241	0.104006	0.00631731
			7.85398	0.185345	0.972996	0.179757	0.105717	0.00646941
			7.75702	0.18854	0.991591	0.182239	0.107444	0.00662024
			7.66242	0.191757	1.01034	0.184678	0.109196	0.00676617
			7.5701	0.194993	1.02924	0.187167	0.110984	0.00690596
			7.47998	0.198251	1.0483	0.189982	0.11282	0.00703851
			7.39198	0.201527	1.06752	0.192772	0.114709	0.00716287
			7.30603	0.204823	1.08691	0.195536	0.116647	0.00727824
			7.22205	0.208138	1.10647	0.198272	0.118624	0.00738403
			7.13998	0.21147	1.1262	0.200979	0.120621	0.00747982
			7.05976	0.21482	1.14611	0.203656	0.122617	0.00756546
			6.98132	0.218185	1.1662	0.206301	0.124589	0.00764099
			6.9046	0.221567	1.18648	0.208914	0.126524	0.00770669
			6.82955	0.224965	1.20695	0.211493	0.128414	0.00776309
			6.75611	0.228378	1.22762	0.214036	0.130265	0.00781091
			6.68424	0.231807	1.24849	0.216543	0.132089	0.00785113
			6.61388	0.235252	1.26958	0.219012	0.133908	0.0078849
			6.54498	0.238713	1.29089	0.221443	0.135742	0.00791356
			6.47751	0.242192	1.31243	0.223834	0.137609	0.0079386
			6.41141	0.24569	1.33421	0.226183	0.139521	0.00796165
			6.34665	0.249208	1.35624	0.228502	0.141482	0.00798444
			6.28319	0.252749	1.37852	0.230784	0.143488	0.00800877
			6.22098	0.256313	1.40107	0.233023	0.145532	0.00803646
			6.15999	0.259903	1.42401	0.235217	0.147603	0.00806932
			6.10018	0.26352	1.44762	0.237366	0.149694	0.00810915
			6.04152	0.267168	1.47153	0.239468	0.1518	0.00815765
			5.98399	0.270847	1.49577	0.241522	0.153921	0.0082164
			5.92753	0.274561	1.52034	0.243527	0.156059	0.00828686
			5.87214	0.278309	1.54525	0.245483	0.158217	0.00837029
			5.81776	0.282095	1.57052	0.247389	0.160393	0.00846775
			5.76439	0.285919	1.59614	0.249243	0.162583	0.00858008
			5.71199	0.289782	1.62213	0.251045	0.164778	0.00870786
			5.66053	0.293684	1.6485	0.252793	0.166965	0.00885141
			5.60999	0.297625	1.67525	0.254488	0.169133	0.00901077
			5.56034	0.301605	1.7024	0.256128	0.171275	0.0091857
			5.51157	0.305623	1.72993	0.257712	0.173388	0.00937568
			5.46364	0.309677	1.75787	0.25924	0.175485	0.00957992
			5.41654	0.313766	1.78621	0.260711	0.177585	0.00979736
			5.37024	0.317887	1.81496	0.262144	0.179716	0.0100267
			5.32473	0.322038	1.84411	0.263526	0.181909	0.0102664
			5.27999	0.326215	1.87368	0.264849	0.184193	0.0105147
			5.23599	0.330416	1.90365	0.266113	0.186588	0.0107698
			5.19272	0.334714	1.93403	0.267318	0.1891	0.0110297
			5.15015	0.339048	1.96481	0.268462	0.191722	0.0112921
			5.10828	0.343396	1.996	0.269546	0.194432	0.0115549
			5.06708	0.347754	2.02759	0.270568	0.197197	0.011816
			5.02655	0.352117	2.05957	0.271528	0.199975	0.0120731
			4.98666	0.356484	2.09195	0.272426	0.202727	0.0123242
			4.94739	0.360849	2.12472	0.27326	0.205419	0.0125673
			4.90874	0.365211	2.15787	0.274032	0.208026	0.0128004
			4.87069	0.369566	2.1914	0.279565	0.210534	0.013022
			4.83322	0.373912	2.22529	0.288231	0.212942	0.0132306
			4.79632	0.378245	2.25956	0.296897	0.215258	0.0134249
			4.75999	0.382565	2.29418	0.305555	0.217499	0.0136041
			4.7242	0.38687	2.32921	0.314246	0.21968	0.0137674
			4.68894	0.391157	2.36501	0.322934	0.221821	0.0139146
			4.65421	0.395425	2.40116	0.331603	0.223934	0.0140455
			4.61999	0.399673	2.43763	0.340244	0.226032	0.0141604
			4.58627	0.403899	2.47442	0.348854	0.228122	0.0142599
			4.55303	0.408103	2.51152	0.357426	0.230208	0.0143449
			4.52028	0.412282	2.54892	0.365955	0.232294	0.0144164
			4.48799	0.416436	2.58659	0.374434	0.234385	0.014476
			4.45616	0.420562	2.62454	0.382868	0.236485	0.0145253
			4.42478	0.424659	2.66275	0.391315	0.238603	0.0145661
			4.39384	0.428725	2.7012	0.399701	0.240751	0.0146004
			4.36332	0.432756	2.73988	0.408019	0.24294	0.0146305
			4.33323	0.43675	2.77877	0.416263	0.245293	0.0146585
			4.30355	0.440704	2.81786	0.424429	0.247736	0.0146867
			4.27428	0.444613	2.85713	0.43251	0.250271	0.0147175
			4.2454	0.448474	2.89657	0.440592	0.252912	0.0147531
			4.2169	0.452282	2.93614	0.448595	0.255671	0.0147957
			4.18879	0.456033	2.97585	0.456503	0.258559	0.0148475
			4.16105	0.459721	3.01565	0.464309	0.261579	0.0149102
			4.13367	0.463342	3.05555	0.472058	0.264729	0.0149857
			4.10666	0.466891	3.09551	0.479764	0.267999	0.0150754
			4.07999	0.470361	3.13552	0.487359	0.271376	0.0151806
			4.05367	0.475271	3.17555	0.494837	0.274837	0.0153021
			4.02768	0.480435	3.2156	0.502256	0.278359	0.0154408
			4.00203	0.485584	3.25563	0.509615	0.281918	0.0155968
			3.9767	0.490712	3.29563	0.516848	0.28549	0.0157704
			3.95169	0.495812	3.33558	0.523951	0.289062	0.0159612
			3.92699	0.500881	3.37547	0.530995	0.292625	0.0161686
			3.9026	0.505911	3.41527	0.537963	0.296179	0.0163917
			3.87851	0.510899	3.45497	0.544792	0.299733	0.0166295
			3.85471	0.515838	3.49456	0.551511	0.3033	0.0168805
			3.83121	0.520726	3.53401	0.558195	0.306894	0.017143
			3.80799	0.525972	3.57332	0.564743	0.310527	0.0174154
			3.78505	0.534982	3.61247	0.571592	0.314205	0.0176955
			3.76239	0.543775	3.65145	0.578553	0.317925	0.0179813
			3.73999	0.552326	3.69025	0.585477	0.321677	0.0182707
			3.71786	0.56061	3.72886	0.592302	0.325442	0.0185615
			3.69599	0.568602	3.76727	0.599049	0.329195	0.0188513
			3.67438	0.57628	3.80547	0.605735	0.332913	0.0191383
			3.65301	0.583622	3.84346	0.612278	0.336574	0.0194202
			3.6319	0.590606	3.88124	0.618791	0.340164	0.0196952
			3.61103	0.597214	3.91878	0.625189	0.343678	0.0199617
			3.59039	0.603573	3.9561	0.631478	0.347121	0.020218
			3.56999	0.609533	3.99319	0.637728	0.350507	0.020463
			3.54982	0.615074	4.03005	0.643878	0.353858	0.0206956
			3.52988	0.620182	4.06667	0.649977	0.357197	0.0209153
			3.51016	0.624845	4.10306	0.655944	0.360551	0.0211215
			3.49066	0.629052	4.13921	0.661892	0.363942	0.0213143
			3.47137	0.632792	4.17513	0.667688	0.367386	0.0214939
			3.4523	0.642026	4.21082	0.673332	0.370896	0.0216609
			3.43343	0.654875	4.24628	0.678904	0.374476	0.0218161
			3.41477	0.667586	4.28169	0.684391	0.378124	0.0219608
			3.39632	0.680146	4.317	0.689724	0.381833	0.0220984
			3.37806	0.694378	4.3521	0.6949	0.385594	0.0222359
			3.35999	0.710506	4.387	0.699982	0.389393	0.0223684
			3.34212	0.726258	4.4217	0.704999	0.393218	0.022498
			3.32444	0.741599	4.45622	0.732076	0.397053	0.0226271
			3.30694	0.756492	4.49057	0.767056	0.400886	0.0227581
			3.28963	0.770902	4.52476	0.803704	0.404704	0.0228935
			3.27249	0.784794	4.55879	0.841708	0.4085	0.0230357
			3.25554	0.79813	4.59269	0.880645	0.412268	0.0231872
			3.23876	0.810877	4.62647	0.919932	0.416006	0.0233504
			3.22215	0.822998	4.66014	0.959011	0.419719	0.0235275
			3.20571	0.834458	4.69372	0.996957	0.423414	0.0237207
			3.18943	0.845222	4.72723	1.03294	0.4271	0.0239318
			3.17333	0.862289	4.76069	1.06615	0.43079	0.0241625
			3.15738	0.879165	4.79411	1.09633	0.434492	0.0244142
			3.14159	0.895552	4.89802	1.12336	0.438213	0.0246878
			3.12596	0.91141	5.01255	1.14716	0.441953	0.0249842
			3.11049	0.926701	5.1254	1.1678	0.445709	0.0253036
			3.09517	0.94139	5.23606	1.18539	0.44947	0.0256463
			3.07999	0.955439	5.34432	1.20064	0.453221	0.0260117
			3.06497	0.968814	5.46414	1.2143	0.456947	0.0263992
			3.05009	0.981483	5.61455	1.22678	0.460636	0.0268077
			3.03536	0.993416	5.76204	1.23958	0.464281	0.0272357
			3.02076	1.00458	5.90622	1.25345	0.467883	0.0276816
			3.00631	1.01496	6.04877	1.26645	0.471453	0.0281431
			2.99199	1.02453	6.1882	1.27798	0.475015	0.0286181
			2.97781	1.03327	6.3234	1.28572	0.478602	0.0291038
			2.96377	1.04117	6.45401	1.28862	0.48225	0.0295975
			2.94985	1.0655	6.5797	1.28632	0.486001	0.0300962
			2.93607	1.09645	6.70162	1.27801	0.489892	0.0305967
			2.92241	1.12644	6.82019	1.28193	0.493956	0.0310959
			2.90888	1.15551	6.93409	1.28544	0.498212	0.0315906
			2.89548	1.18392	7.05229	1.28307	0.502667	0.0320776
			2.8822	1.21741	7.16474	1.27558	0.507312	0.0325538
			2.86903	1.25854	7.27456	1.2644	0.512122	0.0330161
			2.85599	1.29859	7.37871	1.25107	0.517057	0.0334617
			2.84307	1.33804	7.47651	1.23761	0.522067	0.0338879
			2.83026	1.37625	7.57369	1.2258	0.527093	0.0342924
			2.81757	1.4129	7.73069	1.21656	0.532068	0.034673
			2.80499	1.44816	7.88133	1.21078	0.53693	0.035028
			2.79253	1.48223	8.02661	1.2092	0.541618	0.0353559
			2.78017	1.51433	8.16647	1.21208	0.54608	0.0356555
			2.76792	1.54505	8.31057	1.21937	0.55028	0.0359263
			2.75578	1.57392	8.47634	1.23055	0.554194	0.0361678
			2.74375	1.60046	8.64007	1.24478	0.557818	0.0363802
			2.73182	1.62506	8.80093	1.26069	0.561166	0.036564
			2.71999	1.64781	8.95552	1.27704	0.564271	0.03672
			2.70827	1.66793	9.10431	1.29261	0.567179	0.0368494
			2.69665	1.68647	9.24539	1.30611	0.569952	0.036954
			2.68512	1.7026	9.38093	1.31646	0.572656	0.0370355
			2.6737	1.72802	9.50648	1.32299	0.575359	0.0370964
			2.66237	1.76158	9.62763	1.32519	0.578129	0.0371389
			2.65113	1.79219	9.73858	1.32771	0.581024	0.037166
			2.63999	1.82031	9.84375	1.33108	0.584094	0.0371805
			2.62895	1.84474	9.9394	1.32985	0.587375	0.0371854
			2.61799	1.86659	10.0301	1.3235	0.590891	0.0371839
			2.60713	1.88489	10.1099	1.31213	0.594655	0.0371793
			2.59636	1.90034	10.1844	1.29712	0.59867	0.0371746
			2.58567	1.91217	10.2478	1.27807	0.602929	0.037173
			2.57508	1.92126	10.3023	1.25531	0.607424	0.0371775
			2.56457	1.92638	10.3488	1.22963	0.612139	0.0371909
			2.55414	1.92826	10.3833	1.20192	0.617059	0.037216
			2.5438	1.9265	10.4126	1.20041	0.622163	0.0372551
			2.53354	1.92038	10.4306	1.20665	0.62743	0.0373103
			2.52337	1.91151	10.4426	1.21277	0.632835	0.0373835
			2.51327	1.91356	10.4472	1.21865	0.63835	0.0374761
			2.50326	1.91623	10.5453	1.22429	0.643942	0.0375891
			2.49333	1.91486	10.6664	1.22993	0.649576	0.0377234
			2.48347	1.91075	10.7734	1.23547	0.655212	0.0378791
			2.4737	1.9028	10.8644	1.2408	0.660813	0.0380561
			2.46399	1.90738	10.9398	1.2459	0.666342	0.038254
			2.45437	1.91421	11.002	1.25108	0.671765	0.0384716
			2.44482	1.91951	11.054	1.25613	0.677056	0.0387078
			2.43534	1.92341	11.0955	1.26098	0.682193	0.0389607
			2.42594	1.92522	11.1246	1.26564	0.687214	0.0392282
			2.41661	1.92496	11.1414	1.27028	0.692126	0.0395079
			2.40735	1.92262	11.1439	1.27492	0.696867	0.0397972
			2.39816	1.91823	11.1288	1.2794	0.701443	0.040093
			2.38904	1.91182	11.1003	1.28372	0.705866	0.0403922
			2.37999	1.9092	11.0528	1.28787	0.71015	0.0406914
			2.37101	1.92027	10.9898	1.29196	0.714312	0.0409872
			2.3621	1.92951	10.9136	1.29616	0.718368	0.041276
			2.35325	1.93738	10.8229	1.30022	0.722338	0.0415544
			2.34447	1.9431	10.7869	1.30415	0.726244	0.0418188
			2.33576	1.9868	10.7757	1.32185	0.730108	0.0420658
			2.32711	2.03237	10.7665	1.33891	0.733953	0.0422922
			2.31852	2.07356	10.757	1.35503	0.737804	0.042495
			2.30999	2.10897	10.766	1.37057	0.741687	0.0426714
			2.30153	2.13758	10.8428	1.3853	0.745625	0.042819
			2.29313	2.15903	10.9099	1.39897	0.749639	0.0429355
			2.28479	2.17343	10.9717	1.41221	0.753747	0.0430193
			2.27652	2.18087	11.0247	1.42432	0.757962	0.043069
			2.2683	2.18164	11.0688	1.43575	0.762293	0.0430837
			2.26014	2.17556	11.1079	1.44645	0.766743	0.043063
			2.25204	2.18577	11.1375	1.45623	0.77131	0.0430069
			2.24399	2.19125	11.163	1.48546	0.775986	0.042916
			2.23601	2.1904	11.1818	1.51429	0.780765	0.0427913
			2.22808	2.18373	11.194	1.54229	0.785634	0.0426343
			2.22021	2.1723	11.199	1.56953	0.790583	0.042447
			2.21239	2.15662	11.1985	1.59609	0.7956	0.0422318
			2.20463	2.13701	11.1889	1.62156	0.800676	0.0419917
			2.19692	2.11554	11.1727	1.64613	0.805804	0.04173
			2.18926	2.09164	11.1515	1.67012	0.810976	0.0414503
			2.18166	2.06787	11.1219	1.69323	0.816187	0.0411566
			2.17411	2.04353	11.0844	1.71546	0.821433	0.0408532
			2.16662	2.02063	11.0438	1.73684	0.826712	0.0405447
			2.15917	1.99865	10.997	1.75764	0.832019	0.0402358
			2.15178	1.97905	10.9434	1.77729	0.837351	0.0399312
			2.14443	1.96145	10.8835	1.79588	0.842707	0.039636
			2.13714	1.9462	10.8196	1.81392	0.848082	0.0393551
			2.12989	1.93326	10.7531	1.83089	0.853474	0.0390933
			2.1227	1.92234	10.6817	1.84676	0.858883	0.0388555
			2.11555	1.91304	10.606	1.8621	0.864306	0.0386463
			2.10845	1.91171	10.5265	1.87637	0.869744	0.03847
			2.1014	1.9119	10.4439	1.88939	0.875197	0.038331
			2.0944	1.91261	10.3589	1.9019	0.880666	0.038233
			2.08744	1.91348	10.2747	1.91319	0.886155	0.0381795
			2.08052	1.91414	10.189	1.92334	0.891664	0.0381736
			2.07366	1.91526	10.1023	1.93303	0.897194	0.038218
			2.06684	1.91762	10.0153	1.94211	0.902748	0.0383204
			2.06006	1.92171	10.0625	1.95091	0.908324	0.0385044
			2.05333	1.92629	10.1184	1.95949	0.913921	0.0387444
			2.04664	1.93066	10.1743	1.96776	0.919535	0.0390409
			2.04	1.9347	10.2304	1.97572	0.925163	0.0393938
			2.03339	1.93822	10.2865	1.98326	0.9308	0.0398029
			2.02683	1.94127	10.3428	1.99029	0.936442	0.0402672
			2.02032	1.94383	10.3993	2.0111	0.942084	0.0407852
			2.01384	1.94572	10.456	2.03728	0.947723	0.0413552
			2.00741	1.94701	10.5129	2.06241	0.953358	0.0419746
			2.00101	1.94755	10.5701	2.08678	0.95899	0.042641
			1.99466	1.94656	10.6276	2.11017	0.964623	0.0433513
			1.98835	1.94489	10.6853	2.13226	0.970261	0.0441021
			1.98208	1.94122	10.7452	2.15302	0.975912	0.0448897
			1.97584	1.93671	10.8474	2.17311	0.981584	0.0457104
			1.96965	1.93012	10.9481	2.19188	0.987286	0.0465601
			1.9635	1.92247	11.0475	2.20908	0.993027	0.0474347
			1.95738	1.91295	11.1454	2.22532	0.998813	0.0483301
			1.9513	1.90189	11.2418	2.24028	1.00465	0.0492419
			1.94526	1.89746	11.3371	2.25369	1.01055	0.050166
			1.93925	1.90156	11.4345	2.26597	1.0165	0.0510984
			1.93329	1.90564	11.5305	2.27734	1.02251	0.052035
			1.92736	1.9097	11.6251	2.28749	1.02857	0.052972
			1.92146	1.91376	11.7184	2.29646	1.03468	0.0539058
			1.91561	1.91783	11.8103	2.30422	1.04082	0.054833
			1.90978	1.92192	11.9007	2.31109	1.047	0.0557506
			1.904	1.92603	11.9898	2.31682	1.05321	0.0566557
			1.89824	1.93017	12.0775	2.32096	1.05943	0.0575458
			1.89253	1.93435	12.1639	2.32363	1.06566	0.0584188
			1.88684	1.93859	12.2488	2.32515	1.07189	0.0592728
			1.88119	1.94288	12.3356	2.3246	1.07811	0.0601063
			1.87558	1.94723	12.4222	2.32298	1.08434	0.0609182
			1.87	1.95166	12.5074	2.31961	1.09055	0.0617076
			1.86445	1.95616	12.5914	2.31966	1.09675	0.0624741
			1.85893	1.96074	12.6741	2.32751	1.10295	0.0632175
			1.85345	1.9654	12.7555	2.33391	1.10914	0.0639378
			1.848	1.97015	12.8356	2.33875	1.11534	0.0646354
			1.84258	1.97499	12.9144	2.34181	1.12153	0.065311
			1.83719	1.97992	12.992	2.34334	1.12774	0.0659653
			1.83183	1.98493	13.0705	2.35328	1.13397	0.0665993
			1.82651	1.99004	13.1502	2.37114	1.14022	0.0672142
			1.82121	1.99524	13.2286	2.38607	1.1465	0.0678112
			1.81595	2.00054	13.3058	2.39749	1.15283	0.0683917
			1.81072	2.00591	13.3818	2.4053	1.1592	0.068957
			1.80551	2.01138	13.4566	2.40936	1.16562	0.0695085
			1.80034	2.01693	13.5301	2.40957	1.17209	0.0700477
			1.7952	2.02256	13.6023	2.40598	1.17862	0.0705758
			1.79008	2.02828	13.6733	2.39867	1.1852	0.0710942
			1.785	2.03407	13.7431	2.38762	1.19184	0.0716041
			1.77994	2.03993	13.8123	2.3727	1.19853	0.0721064
			1.77491	2.04586	13.8845	2.354	1.20527	0.0726022
			1.76991	2.05186	13.9554	2.34246	1.21204	0.0730924
			1.76494	2.05793	14.0251	2.35867	1.21884	0.0735774
			1.76	2.06405	14.0935	2.37047	1.22567	0.0740579
			1.75508	2.07024	14.1605	2.37793	1.23251	0.0745341
			1.75019	2.07647	14.2262	2.38165	1.23936	0.0750062
			1.74533	2.08276	14.2904	2.38203	1.24621	0.0754744
			1.74049	2.0891	14.3532	2.37914	1.25305	0.0759383
			1.73569	2.09548	14.4145	2.37292	1.25988	0.0763978
			1.73091	2.1019	14.4742	2.36343	1.2667	0.0768524
			1.72615	2.10835	14.5358	2.37044	1.2735	0.0773017
			1.72142	2.11484	14.5981	2.38574	1.28029	0.0777451
			1.71672	2.12136	14.6589	2.40177	1.28706	0.0781818
			1.71204	2.12789	14.7179	2.41731	1.29382	0.0786113
			1.70739	2.13445	14.7752	2.43321	1.30058	0.0790326
			1.70276	2.14101	14.8573	2.44898	1.30734	0.079445
			1.69816	2.14758	14.9627	2.46463	1.31411	0.0798478
			1.69358	2.15416	15.0656	2.48063	1.32089	0.0802403
			1.68903	2.17118	15.1573	2.49608	1.32771	0.0806217
			1.6845	2.19378	15.2453	2.51194	1.33455	0.0809915
			1.68	2.21528	15.325	2.52758	1.34143	0.0813491
			1.67552	2.23663	15.3933	2.54264	1.34835	0.081694
			1.67106	2.25732	15.4597	2.5584	1.35532	0.082026
			1.66663	2.27673	15.5135	2.57362	1.36233	0.0823448
			1.66222	2.29637	15.5846	2.58834	1.36939	0.0826503
			1.65783	2.31494	15.6833	2.6037	1.37648	0.0829425
			1.65347	2.33368	15.7821	2.6184	1.38361	0.0832217
			1.64913	2.35096	15.8811	2.63283	1.39078	0.0834881
			1.64481	2.36855	15.98	2.64764	1.39797	0.0837421
			1.64052	2.38799	16.079	2.66176	1.40519	0.0839843
			1.63625	2.41286	16.1779	2.67583	1.41242	0.0842153
			1.632	2.4408	16.2767	2.69002	1.41967	0.0844359
			1.62777	2.468	16.3755	2.70349	1.42694	0.0846469
			1.62356	2.49503	16.4741	2.71704	1.43421	0.0848492
			1.61938	2.5206	16.5724	2.73055	1.4415	0.0850438
			1.61521	2.54465	16.6706	2.74329	1.44878	0.0852317
			1.61107	2.56708	16.7685	2.75623	1.45607	0.085414
			1.60695	2.58781	16.8661	2.76898	1.46336	0.0855917
			1.60285	2.6081	16.9634	2.78092	1.47065	0.0857659
			1.59877	2.62733	17.2056	2.79333	1.47792	0.0859376
			1.59472	2.6447	17.5037	2.80525	1.48519	0.0861078
			1.59068	2.66012	17.8024	2.81633	1.49243	0.0862775
			1.58666	2.67354	18.1015	2.82815	1.49965	0.0864475
			1.58267	2.68489	18.4009	2.83918	1.50685	0.0866187
			1.57869	2.69411	18.7005	2.84934	1.51402	0.0867917
			1.57473	2.70923	19	2.86017	1.52116	0.0869673
			1.5708	2.73484	19.2993	2.87025	1.52827	0.0871458
			1.56688	2.76023	19.5982	2.87942	1.53535	0.0873279
			1.56298	2.78483	19.8965	2.88901	1.54239	0.0875137
			1.5591	2.808	20.1941	2.89808	1.5494	0.0877035
			1.55524	2.82971	20.4908	2.90622	1.55638	0.0878974
			1.5514	2.84989	20.7864	2.91466	1.56333	0.0880954
			1.54758	2.8685	21.0807	2.92267	1.57026	0.0882974
			1.54378	2.88549	21.3778	2.92972	1.57715	0.0885032
			1.54	2.90083	21.6772	2.93724	1.58402	0.0887126
			1.53623	2.91447	21.9752	2.94415	1.59087	0.0889252
			1.53248	2.92639	22.2714	2.95016	1.59769	0.0891407
			1.52876	2.93654	22.5657	2.95692	1.60449	0.0893585
			1.52504	2.94594	22.8579	2.96269	1.61127	0.0895784
			1.52135	2.95455	23.1477	2.96835	1.61803	0.0897996
			1.51768	2.96136	23.4351	2.97396	1.62477	0.0900218
			1.51402	2.96634	23.7198	2.97854	1.63148	0.0902445
			1.51038	2.96948	24.0017	2.98395	1.63818	0.0904671
			1.50676	2.97077	24.2805	2.98837	1.64485	0.0906892
			1.50315	2.97021	24.556	2.9925	1.6515	0.0909104
			1.49957	2.96779	24.8282	2.99676	1.65813	0.0911304
			1.496	2.9635	25.0967	2.99997	1.66473	0.0913487
			1.49244	2.95737	25.3615	3.00384	1.67131	0.0915652
			1.48891	2.94979	25.626	3.00689	1.67786	0.0917796
			1.48539	2.94203	25.8945	3.00998	1.68439	0.0919919
			1.48188	2.93246	26.159	3.01287	1.69089	0.0922019
			1.4784	2.92107	26.4194	3.01552	1.69738	0.0924098
			1.47493	2.90791	26.6754	3.01825	1.70384	0.0926156
			1.47147	2.89396	26.9269	3.02061	1.71028	0.0928194
			1.46803	2.88056	27.1738	3.0232	1.71671	0.0930216
			1.46461	2.86612	27.4158	3.02541	1.72312	0.0932224
			1.46121	2.84997	27.6529	3.02785	1.72951	0.0934221
			1.45782	2.83345	27.8848	3.03019	1.7359	0.0936212
			1.45444	2.81588	28.1116	3.03251	1.74228	0.0938201
			1.45108	2.79668	28.3329	3.03506	1.74866	0.0940192
			1.44774	2.7759	28.5487	3.06011	1.75503	0.0942191
			1.44441	2.75358	28.763	3.09377	1.76141	0.0944202
			1.4411	2.72999	28.9818	3.12637	1.76779	0.0946231
			1.4378	2.70645	29.195	3.15484	1.77418	0.0948281
			1.43452	2.68148	29.4024	3.18203	1.78059	0.0950359
			1.43125	2.7032	29.604	3.20586	1.787	0.0952468
			1.428	2.72602	29.7996	3.22735	1.79342	0.0954612
			1.42476	2.74815	29.9891	3.24722	1.79987	0.0956796
			1.42154	2.76959	30.1725	3.26451	1.80632	0.0959022
			1.41833	2.79036	30.3496	3.27921	1.81279	0.0961293
			1.41513	2.81046	30.5203	3.29303	1.81928	0.0963611
			1.41195	2.82988	30.6847	3.30389	1.82578	0.0965978
			1.40879	2.84866	30.8425	3.31173	1.83231	0.0968394
			1.40563	2.86678	31.0029	3.31973	1.83884	0.0970861
			1.4025	2.88427	31.1637	3.34379	1.8454	0.0973377
			1.39937	2.90114	31.318	3.36443	1.85198	0.0975941
			1.39626	2.91739	31.4658	3.38194	1.85857	0.0978554
			1.39317	2.93305	31.6069	3.39651	1.86519	0.0981211
			1.39009	2.94813	31.7414	3.40745	1.87183	0.0983912
			1.38702	2.96264	31.8691	3.41624	1.87849	0.0986653
			1.38396	2.97699	31.99	3.4207	1.88518	0.0989432
			1.38092	2.99164	32.1042	3.42427	1.89491	0.0992244
			1.37789	3.00577	32.2115	3.42431	1.90465	0.0995087
			1.37488	3.01939	32.3119	3.4216	1.91439	0.0997958
			1.37187	3.03252	32.4107	3.41786	1.92413	0.100085
			1.36889	3.04518	32.5144	3.4111	1.93387	0.100377
			1.36591	3.05738	32.6112	3.40176	1.94362	0.10067
			1.36295	3.06913	32.7012	3.39122	1.95338	0.100964
			1.36	3.08046	32.7843	3.37775	1.96314	0.10126
			1.35706	3.09137	32.8605	3.36244	1.9729	0.101556
			1.35413	3.10188	32.9297	3.34617	1.98266	0.101854
			1.35122	3.112	32.992	3.32779	1.99243	0.102152
			1.34832	3.12175	33.0473	3.30731	2.00219	0.10245
			1.34544	3.13115	33.0955	3.28657	2.01196	0.102749
			1.34256	3.1402	33.1368	3.26328	2.02172	0.103049
			1.3397	3.14891	33.1731	3.23851	2.03147	0.103349
			1.33685	3.1573	33.2179	3.21208	2.04122	0.103651
			1.33401	3.16538	33.2558	3.18375	2.05096	0.103953
			1.33118	3.17317	33.2867	3.15371	2.06068	0.104257
			1.32837	3.18066	33.3106	3.12241	2.07039	0.104562
			1.32557	3.18786	33.3274	3.08854	2.08009	0.104869
			1.32278	3.1948	33.3372	3.09419	2.08977	0.105179
			1.32	3.20146	33.34	3.10681	2.09944	0.105492
			1.31723	3.20787	33.3356	3.11805	2.10909	0.105809
			1.31447	3.21402	33.3242	3.12612	2.11873	0.106129
			1.31173	3.21992	33.3056	3.13215	2.12836	0.106454
			1.309	3.22557	33.2956	3.13557	2.13797	0.106784
			1.30628	3.23097	33.2807	3.13716	2.14758	0.107119
			1.30357	3.23614	33.2587	3.13619	2.15718	0.10746
			1.30087	3.24106	33.2296	3.13416	2.16677	0.107808
			1.29818	3.24574	33.1932	3.12944	2.17636	0.108163
			1.2955	3.25092	33.1498	3.12464	2.18595	0.108525
			1.29284	3.25619	33.0991	3.11706	2.19555	0.108895
			1.29018	3.2612	33.0412	3.11001	2.20515	0.109273
			1.28754	3.26598	33.0219	3.10098	2.21476	0.10966
			1.2849	3.27049	33.2931	3.09144	2.22439	0.110055
			1.28228	3.27475	33.5557	3.08169	2.23403	0.110458
			1.27967	3.27875	33.8149	3.07045	2.24368	0.110871
			1.27707	3.28248	34.0844	3.06017	2.25336	0.111292
			1.27448	3.28593	34.3452	3.04931	2.26305	0.111722
			1.2719	3.2891	34.5971	3.03761	2.27278	0.112161
			1.26933	3.29197	34.8399	3.02729	2.28253	0.112607
			1.26677	3.29455	35.0906	3.01684	2.2923	0.113062
			1.26422	3.29683	35.3404	3.00604	2.30211	0.113525
			1.26168	3.29879	35.5811	2.99611	2.31195	0.113994
			1.25916	3.30043	35.8124	2.98718	2.32183	0.114471
			1.25664	3.30174	36.0344	2.97822	2.33174	0.114953
			1.25413	3.30271	36.2726	2.96934	2.34169	0.115442
			1.25163	3.30334	36.5014	2.96209	2.35168	0.115935
			1.24914	3.30361	36.7205	2.95548	2.36171	0.116432
			1.24666	3.30353	36.9298	2.94904	2.37178	0.116933
			1.2442	3.30308	37.1291	2.94278	2.38189	0.117437
			1.24174	3.30227	37.3416	2.93813	2.39203	0.117943
			1.23929	3.30107	37.5477	2.93404	2.40222	0.118451
			1.23685	3.2995	37.7437	2.93003	2.41244	0.118959
			1.23442	3.29754	37.9294	2.92603	2.4227	0.119468
			1.232	3.29519	38.1046	2.92325	2.43299	0.119976
			1.22959	3.29246	38.2908	2.92093	2.44331	0.120482
			1.22718	3.30174	38.4727	2.91837	2.45366	0.120987
			1.22479	3.31636	38.6438	2.91546	2.46403	0.12149
			1.22241	3.33117	38.8042	2.91317	2.47442	0.121989
			1.22004	3.34618	38.9616	2.9112	2.48483	0.122486
			1.21767	3.36139	39.1284	2.90856	2.49526	0.122978
			1.21532	3.37679	39.2842	2.90512	2.5057	0.123467
			1.21297	3.39238	39.4289	2.90164	2.51614	0.123952
			1.21063	3.40816	39.5728	2.89833	2.52659	0.124433
			1.2083	3.42413	39.7238	2.89388	2.53705	0.124909
			1.20599	3.44027	39.8634	2.88819	2.5475	0.125381
			1.20368	3.45659	39.9916	2.88217	2.55795	0.125849
			1.20137	3.47309	40.1326	2.87586	2.5684	0.126312
			1.19908	3.48975	40.2668	2.86805	2.57883	0.126772
			1.1968	3.50657	40.3894	2.85865	2.58926	0.127229
			1.19452	3.52356	40.5083	2.84932	2.59968	0.127682
			1.19226	3.5407	40.6368	2.83876	2.61008	0.128133
			1.19	3.55798	40.7535	2.82645	2.62046	0.128581
			1.18775	3.57541	40.8583	2.81293	2.63082	0.129028
			1.18551	3.59298	40.964	2.79922	2.64117	0.129474
			1.18327	3.61068	41.0744	2.78369	2.65149	0.129919
			1.18105	3.6285	41.1727	2.76635	2.66178	0.130365
			1.17883	3.64645	41.2589	2.74885	2.67205	0.130811
			1.17663	3.66451	41.3513	2.73003	2.68229	0.131258
			1.17443	3.68267	41.4429	2.70946	2.6925	0.131707
			1.17224	3.70094	41.5222	2.68772	2.70268	0.132159
			1.17005	3.7193	41.5938	2.66576	2.71282	0.132615
			1.16788	3.73775	41.6783	2.6422	2.72294	0.133074
			1.16571	3.75627	41.7503	2.61711	2.73301	0.133537
			1.16355	3.77488	41.8098	2.59153	2.74305	0.134005
			1.1614	3.79354	41.882	2.56538	2.75305	0.134479
			1.15926	3.81227	41.9464	2.53794	2.76301	0.134958
			1.15712	3.83105	41.9983	2.50933	2.77293	0.135444
			1.155	3.84988	42.0469	2.48005	2.7828	0.135936
			1.15288	3.86874	42.1036	2.45085	2.79263	0.136434
			1.15077	3.88763	42.1475	2.42074	2.80242	0.13694
			1.14866	3.90655	42.1788	2.38986	2.81216	0.137453
			1.14657	3.92549	42.2113	2.35835	2.82184	0.137973
			1.14448	3.94443	42.247	2.32633	2.83148	0.1385
			1.1424	3.96338	42.27	2.29488	2.84106	0.139034
			1.14032	3.98233	42.2801	2.2631	2.85059	0.139575
			1.13826	4.00126	42.2775	2.2311	2.86007	0.140123
			1.1362	4.02018	42.2862	2.21269	2.86948	0.140677
			1.13415	4.03907	42.2877	2.21651	2.87884	0.141238
			1.13211	4.05794	42.2763	2.21982	2.88814	0.141806
			1.13007	4.07677	42.2522	2.22239	2.89737	0.142379
			1.12804	4.09555	42.2153	2.22658	2.90654	0.142957
			1.12602	4.11429	42.1663	2.22833	2.91565	0.143541
			1.124	4.13297	42.1331	2.22835	2.9247	0.144129
			1.122	4.15159	42.0872	2.22726	2.93368	0.144722
			1.12	4.17014	42.0287	2.22697	2.9426	0.145319
			1.118	4.18862	41.9575	2.22676	2.95145	0.145919
			1.11602	4.20702	41.8738	2.22599	2.96023	0.146523
			1.11404	4.22534	41.7777	2.22469	2.96896	0.147129
			1.11207	4.24356	41.684	2.22291	2.97762	0.147739
			1.1101	4.26169	41.5912	2.22096	2.98621	0.14835
			1.10815	4.27972	41.486	2.21941	2.99475	0.148963
			1.10619	4.29764	41.4198	2.21745	3.00322	0.149578
			1.10425	4.31546	41.5574	2.21511	3.01164	0.150194
			1.10231	4.33315	41.7029	2.21242	3.01999	0.150812
			1.10038	4.35073	41.8465	2.20941	3.02829	0.151431
			1.09846	4.36817	41.9883	2.20609	3.03653	0.15205
			1.09654	4.38549	42.1282	2.20292	3.04472	0.15267
			1.09463	4.40267	42.2663	2.20012	3.05286	0.153291
			1.09273	4.41972	42.4024	2.19706	3.06094	0.153912
			1.09083	4.43662	42.5367	2.19376	3.06897	0.154534
			1.08894	4.45337	42.669	2.19021	3.07694	0.155157
			1.08706	4.46997	42.7995	2.18644	3.08487	0.15578
			1.08518	4.48642	42.928	2.18244	3.09274	0.156403
			1.08331	4.50271	43.0547	2.17911	3.10056	0.157027
			1.08144	4.51884	43.1796	2.17572	3.10833	0.157651
			1.07959	4.5348	43.3161	2.17208	3.11604	0.158275
			1.07773	4.5506	43.4507	2.16819	3.12371	0.158899
			1.07589	4.56623	43.5836	2.16403	3.13131	0.159524
			1.07405	4.58169	43.7146	2.15959	3.13887	0.160149
			1.07222	4.59698	43.8439	2.15575	3.14636	0.160773
			1.07039	4.61209	43.9714	2.1518	3.1538	0.161398
			1.06857	4.62703	44.0971	2.14752	3.16118	0.162021
			1.06675	4.6418	44.221	2.14287	3.16851	0.162645
			1.06495	4.65639	44.3432	2.14742	3.17577	0.163267
			1.06314	4.67081	44.471	2.15378	3.18298	0.163887
			1.06135	4.68505	44.6034	2.16075	3.19012	0.164506
			1.05956	4.69911	44.7342	2.16876	3.19721	0.165123
			1.05778	4.71301	44.8634	2.17692	3.20424	0.165738
			1.056	4.72673	44.991	2.18519	3.21121	0.166349
			1.05423	4.74028	45.1169	2.19483	3.21812	0.166956
			1.05246	4.75366	45.2413	2.2047	3.22498	0.16756
			1.0507	4.78655	45.3641	2.21461	3.23178	0.168159
			1.04895	4.8219	45.4854	2.2256	3.23853	0.168752
			1.0472	4.85725	45.6162	2.23698	3.24522	0.169339
			1.04546	4.89259	45.748	2.24825	3.25186	0.16992
			1.04372	4.92789	45.8784	2.26062	3.25845	0.170494
			1.04199	4.96316	46.0074	2.27315	3.265	0.17106
			1.04026	4.99839	46.1351	2.28541	3.2715	0.171618
			1.03854	5.03355	46.2613	2.29897	3.27795	0.172166
			1.03683	5.06865	46.3862	2.31221	3.28436	0.172706
			1.03512	5.10367	46.5097	2.32516	3.29073	0.173235
			1.03342	5.13861	46.632	2.33921	3.29707	0.173754
			1.03172	5.17346	46.7529	2.35262	3.30336	0.174263
			1.03003	5.2082	46.8726	2.36535	3.30962	0.174761
			1.02834	5.24283	47.0004	2.37922	3.31585	0.175248
			1.02666	5.27734	47.1311	2.39218	3.32204	0.175723
			1.02499	5.31173	47.2606	2.40413	3.3282	0.176187
			1.02332	5.34599	47.3889	2.4162	3.33432	0.17664
			1.02166	5.38011	47.5162	2.42812	3.34042	0.177081
			1.02	5.41408	47.6424	2.43879	3.34649	0.177512
			1.01834	5.4479	47.7675	2.44812	3.35252	0.177931
			1.0167	5.48157	47.8915	2.45785	3.35853	0.178341
			1.01505	5.51507	48.0145	2.46674	3.3645	0.17874
			1.01342	5.5484	48.1365	2.47412	3.37044	0.17913
			1.01179	5.58156	48.2575	2.47994	3.37635	0.179511
			1.01016	5.61454	48.3775	2.48631	3.38223	0.179883
			1.00854	5.64734	48.4966	2.49144	3.38807	0.180248
			1.00692	5.67995	48.6147	2.49495	3.39388	0.180606
			1.00531	5.71236	48.7319	2.49683	3.39965	0.180958
			1.0037	5.74458	48.8554	2.49922	3.40538	0.181305
			1.0021	5.7766	48.9842	2.50039	3.41108	0.181648
			1.00051	5.80842	49.1123	2.49998	3.41674	0.181987
			0.998917	5.84003	49.2396	2.49801	3.42236	0.182323
			0.997331	5.87144	49.3661	2.49621	3.42793	0.182657
			0.99575	5.90262	49.4919	2.49376	3.43347	0.18299
			0.994175	5.93359	49.617	2.48993	3.43895	0.183323
			0.992604	5.96435	49.7413	2.48478	3.4444	0.183657
			0.991039	5.99488	49.8649	2.47888	3.44979	0.183991
			0.989478	6.02574	49.9879	2.47367	3.45514	0.184328
			0.987922	6.05733	50.1102	2.46739	3.46043	0.184668
			0.986371	6.08871	50.2319	2.46013	3.46568	0.18501
			0.984825	6.11988	50.3529	2.45199	3.47087	0.185356
			0.983284	6.15084	50.4733	2.44364	3.47601	0.185706
			0.981748	6.18159	50.5932	2.43615	3.48109	0.186061
			0.980216	6.21212	50.7124	2.42805	3.48612	0.18642
			0.978689	6.24244	50.831	2.41943	3.49109	0.186784
			0.977167	6.27253	50.9496	2.41039	3.49601	0.187154
			0.97565	6.30241	51.0806	2.40102	3.50086	0.187528
			0.974137	6.33206	51.2112	2.39283	3.50566	0.187907
			0.972629	6.36148	51.3413	2.38945	3.5104	0.188735
			0.971126	6.39068	51.471	2.39664	3.51507	0.189573
			0.969627	6.41965	51.6003	2.40372	3.51968	0.190411
			0.968133	6.44838	51.7291	2.41069	3.52423	0.191247
			0.966644	6.47689	51.8575	2.41756	3.52872	0.192083
			0.965159	6.50516	51.9855	2.42458	3.53314	0.19292
			0.963679	6.53319	52.1131	2.43214	3.5375	0.193757
			0.962203	6.56098	52.2404	2.4396	3.54179	0.194595
			0.960732	6.58854	52.3672	2.44695	3.54601	0.195434
			0.959265	6.61585	52.4937	2.45419	3.55016	0.196274
			0.957803	6.64291	52.6198	2.46133	3.55425	0.197115
			0.956345	6.66973	52.7456	2.48031	3.55826	0.197958
			0.954891	6.6963	52.871	2.50076	3.56221	0.198803
			0.953442	6.72262	52.9977	2.52096	3.56608	0.199648
			0.951998	6.74869	53.1361	2.54091	3.56988	0.200496
			0.950558	6.77451	53.2743	2.56059	3.57421	0.201344
			0.949122	6.80006	53.4122	2.57999	3.57852	0.202194
			0.94769	6.82536	53.5498	2.59907	3.58277	0.203044
			0.946263	6.8504	53.6872	2.61877	3.58694	0.203895
			0.94484	6.87518	53.8244	2.63855	3.59103	0.204746
			0.943421	6.8997	53.9613	2.65802	3.59506	0.205597
			0.942007	6.92394	54.098	2.67716	3.599	0.206448
			0.940597	6.94793	54.2344	2.69596	3.60287	0.207298
			0.939191	6.97164	54.3706	2.7144	3.60762	0.208147
			0.937789	6.99508	54.5065	2.73248	3.61657	0.208995
			0.936391	7.01825	54.6422	2.75016	3.62551	0.209842
			0.934998	7.04115	54.7777	2.7681	3.63444	0.210687
			0.933609	7.06377	54.9223	2.78654	3.64337	0.21153
			0.932223	7.08611	55.0712	2.80459	3.65229	0.21237
			0.930842	7.10818	55.22	2.82223	3.6612	0.213209
			0.929465	7.1315	55.3686	2.83945	3.6701	0.214045
			0.928092	7.17142	55.517	2.85624	3.67899	0.214878
			0.926723	7.21111	55.6653	2.87258	3.68787	0.215709
			0.925359	7.25058	55.8133	2.88916	3.69674	0.216537
			0.923998	7.28981	55.9612	2.90631	3.7056	0.217362
			0.922641	7.32879	56.1089	2.92301	3.71446	0.218185
			0.921288	7.36752	56.2564	2.93924	3.72329	0.219006
			0.919939	7.406	56.4037	2.955	3.73212	0.219824
			0.918594	7.4442	56.5508	2.97027	3.74094	0.220641
			0.917253	7.48214	56.7023	2.98504	3.74975	0.221455
			0.915916	7.51979	56.8631	3.00093	3.75854	0.222268
			0.914583	7.55716	57.0237	3.01656	3.76733	0.22308
			0.913254	7.59424	57.1842	3.03169	3.7761	0.223901
			0.911928	7.63101	57.3445	3.04631	3.78486	0.224725
			0.910607	7.66749	57.5046	3.0604	3.79362	0.225548
			0.909289	7.70365	57.6646	3.07396	3.80236	0.226371
			0.907975	7.74241	57.8243	3.08774	3.81109	0.227195
			0.906665	7.78107	57.9838	3.10221	3.81982	0.228019
			0.905358	7.81945	58.143	3.11614	3.82854	0.228844
			0.904055	7.85754	58.302	3.12952	3.83725	0.229671
			0.902757	7.89533	58.4694	3.14234	3.84595	0.2305
			0.901461	7.93282	58.6422	3.15459	3.85464	0.23133
			0.90017	7.97001	58.8148	3.16661	3.86333	0.232163
			0.898882	8.00689	58.9872	3.17982	3.87202	0.232998
			0.897598	8.04345	59.1594	3.19246	3.8807	0.233836
			0.896317	8.0797	59.3313	3.20453	3.88938	0.234677
			0.895041	8.11562	59.503	3.216	3.89805	0.235521
			0.893767	8.15122	59.6743	3.22689	3.90672	0.236369
			0.892498	8.18648	59.8454	3.2378	3.91539	0.23722
			0.891232	8.22142	60.0161	3.24968	3.92406	0.238074
			0.88997	8.25601	60.1865	3.26098	3.93273	0.238932
			0.888711	8.29027	60.3691	3.27167	3.9414	0.239794
			0.887456	8.32728	60.5532	3.28175	3.95007	0.240659
			0.886204	8.36437	60.7371	3.29121	3.95875	0.241528
			0.884956	8.40114	60.9206	3.30128	3.96742	0.2424
			0.883711	8.43761	61.1038	3.3118	3.9761	0.243276
			0.88247	8.47376	61.2866	3.32169	3.98478	0.244156
			0.881232	8.50959	61.4691	3.33097	3.99346	0.245038
			0.879998	8.54511	61.6511	3.33961	4.00215	0.245925
			0.878767	8.5803	61.8327	3.34762	4.01084	0.246814
			0.87754	8.61517	62.0138	3.35722	4.01954	0.247706
			0.876316	8.65477	62.1945	3.36633	4.02824	0.248602
			0.875095	8.73582	62.3746	3.3748	4.03695	0.2495
			0.873878	8.81716	62.5542	3.38264	4.04567	0.250401
			0.872665	8.89879	62.7333	3.38983	4.05439	0.251305
			0.871454	8.98069	62.9117	3.39852	4.06312	0.252212
			0.870247	9.06287	63.0896	3.40685	4.07186	0.253122
			0.869044	9.1453	63.2789	3.41453	4.08061	0.254034
			0.867843	9.228	63.4706	3.42157	4.08937	0.254949
			0.866646	9.31094	63.6617	3.42968	4.09814	0.255866
			0.865453	9.39412	63.8523	3.43789	4.10691	0.256786
			0.864262	9.47753	64.0422	3.44545	4.11807	0.257709
			0.863075	9.56118	64.2316	3.45237	4.13561	0.258634
			0.861891	9.64504	64.4203	3.46098	4.15317	0.259562
			0.86071	9.72913	64.6083	3.46909	4.17073	0.260492
			0.859533	9.81342	64.7957	3.47656	4.18831	0.261425
			0.858359	9.89792	64.9823	3.48339	4.2059	0.262361
			0.857188	9.98261	65.1682	3.49198	4.2235	0.2633
			0.85602	10.0675	65.3534	3.50003	4.24111	0.264241
			0.854855	10.1526	65.5378	3.50744	4.25873	0.265186
			0.853694	10.2378	65.7213	3.51421	4.27635	0.266133
			0.852535	10.3233	65.9041	3.52164	4.29398	0.267083
			0.85138	10.4089	66.0861	3.52965	4.31162	0.268036
			0.850228	10.4947	66.2672	3.53702	4.32927	0.268992
			0.849079	10.5806	66.4475	3.54375	4.34692	0.26995
			0.847933	10.6667	66.6268	3.54984	4.36457	0.270912
			0.84679	10.753	66.8053	3.55632	4.38223	0.271876
			0.845651	10.8417	66.9829	3.56367	4.39989	0.272844
			0.844514	10.9307	67.1596	3.57038	4.41756	0.273814
			0.843381	11.0199	67.3354	3.57645	4.43523	0.274786
			0.84225	11.1094	67.5102	3.58188	4.4529	0.275761
			0.841123	11.199	67.6952	3.58666	4.47057	0.276739
			0.839998	11.2888	67.8843	3.59243	4.48824	0.277719
			0.838877	11.3789	68.0727	3.5985	4.50592	0.278701
			0.837758	11.4691	68.2602	3.60394	4.5236	0.279686
			0.836643	11.5595	68.4468	3.60873	4.54128	0.280672
			0.83553	11.6501	68.6326	3.61288	4.55896	0.281661
			0.83442	11.7409	68.8175	3.61638	4.57665	0.282651
			0.833314	11.8318	69.0015	3.62036	4.59434	0.283642
			0.83221	11.9229	69.1847	3.62518	4.61203	0.284635
			0.831109	12.0142	69.3671	3.62936	4.62972	0.28563
			0.830011	12.1056	69.5485	3.63289	4.64742	0.286625
			0.828916	12.1972	69.7291	3.63579	4.66512	0.287622
			0.827824	12.289	69.9089	3.63804	4.68283	0.28862
			0.826735	12.3808	70.0878	3.63966	4.70055	0.289619
			0.825649	12.4728	70.2658	3.64287	4.71827	0.290619
			0.824565	12.565	70.4431	3.64582	4.73601	0.29162
			0.823484	12.6572	70.6195	3.64813	4.75375	0.292621
			0.822406	12.7496	70.795	3.64981	4.77151	0.293624
			0.821331	12.842	70.9698	3.65085	4.78928	0.294628
			0.820259	12.9346	71.1437	3.65125	4.80706	0.295632
			0.81919	13.0272	71.3169	3.65103	4.82487	0.296638
			0.818123	13.1199	71.4893	3.65198	4.84269	0.297645
			0.817059	13.2127	71.6609	3.6531	4.86054	0.298653
			0.815998	13.3056	71.8318	3.65359	4.87841	0.299663
			0.81494	13.3984	72.0019	3.65345	4.89631	0.300675
			0.813884	13.4913	72.6035	3.65269	4.91424	0.301689
			0.812831	13.5842	73.2438	3.6513	4.9322	0.302704
			0.811781	13.6771	73.8726	3.6493	4.9502	0.303722
			0.810734	13.7701	74.4896	3.64668	4.96824	0.304743
			0.809689	13.8629	75.0945	3.64555	4.98632	0.305767
			0.808647	13.9558	75.6871	3.64427	5.00444	0.306793
			0.807607	14.0485	76.267	3.64238	5.02262	0.307823
			0.806571	14.1412	76.834	3.63988	5.04085	0.308856
			0.805537	14.2338	77.4107	3.63677	5.05913	0.309893
			0.804505	14.3263	78.0133	3.63306	5.07748	0.310935
			0.803476	14.4187	78.6032	3.62875	5.09588	0.31198
			0.80245	14.5109	79.1802	3.62384	5.11436	0.31303
			0.801427	14.603	79.7439	3.61898	5.1329	0.314084
			0.800406	14.6949	80.2942	3.6154	5.15152	0.315144
			0.799387	14.7865	80.8307	3.61123	5.17021	0.316208
			0.798372	14.878	81.3532	3.60648	5.18899	0.317277
			0.797359	14.9692	81.8615	3.60114	5.20785	0.318351
			0.796348	15.0601	82.3767	3.59521	5.22679	0.319431
			0.79534	15.1507	82.9229	3.58872	5.24582	0.320516
			0.794334	15.2465	83.4551	3.58165	5.26495	0.321606
			0.793331	15.342	83.9731	3.57402	5.28417	0.322702
			0.792331	15.4372	84.4767	3.56647	5.3035	0.323802
			0.791333	15.5322	84.9657	3.56014	5.32292	0.324908
			0.790338	15.6269	85.4398	3.55326	5.34245	0.326019
			0.789345	15.7212	85.8988	3.54582	5.36208	0.327135
			0.788354	15.8152	86.3426	3.53783	5.38182	0.328255
			0.787367	15.9088	86.7708	3.52929	5.40167	0.32938
			0.786381	16.002	87.2498	3.52021	5.42163	0.33051
			0.785398	16.0948	87.7182	3.5106	5.44171	0.331644
			0.784418	16.1872	88.1714	3.50046	5.46191	0.332782
			0.78344	16.279	88.6092	3.51304	5.48222	0.333923
			0.782464	16.3704	89.0314	3.52444	5.50265	0.335068
			0.781491	16.4612	89.4377	3.53342	5.52321	0.336217
			0.78052	16.5516	89.8281	3.54234	5.54388	0.337368
			0.779552	16.6413	90.2023	3.55107	5.56468	0.338522
			0.778586	16.7305	90.5602	3.55736	5.58561	0.339679
			0.777622	16.819	90.9304	3.56123	5.60665	0.340838
			0.776661	16.9069	91.3298	3.56585	5.62783	0.341999
			0.775702	16.9942	91.713	3.56959	5.64913	0.343162
			0.774745	17.0808	92.08	3.57098	5.67056	0.344326
			0.773791	17.1667	92.4305	3.57007	5.69211	0.345492
			0.77284	17.2519	92.7644	3.56924	5.71379	0.346659
			0.77189	17.3363	93.0815	3.56844	5.7356	0.347827
			0.770943	17.4201	93.3817	3.56549	5.75754	0.348996
			0.769998	17.503	93.6649	3.56045	5.77961	0.350166
			0.769056	17.5852	93.9309	3.55342	5.8018	0.351337
			0.768116	17.6665	94.2378	3.54867	5.82412	0.352508
			0.767178	17.7471	94.5463	3.54218	5.84656	0.353679
			0.766242	17.8268	94.8378	3.5339	5.86913	0.354852
			0.765309	17.9057	95.1121	3.52392	5.89183	0.356024
			0.764378	17.9837	95.3691	3.51245	5.91465	0.357198
			0.763449	18.0609	95.6087	3.50341	5.93759	0.358372
			0.762522	18.1372	95.8307	3.4929	5.96065	0.359546
			0.761598	18.2126	96.0351	3.48103	5.98383	0.360722
			0.760676	18.2872	96.2219	3.4679	6.00714	0.361898
			0.759756	18.3608	96.3907	3.45363	6.03055	0.363075
			0.758839	18.4405	96.6167	3.44009	6.05409	0.364253
			0.757923	18.5202	96.8283	3.42737	6.07773	0.365432
			0.75701	18.5991	97.0221	3.41373	6.10149	0.366612
			0.756099	18.6771	97.1982	3.39926	6.12536	0.367794
			0.755191	18.7542	97.3563	3.38406	6.14934	0.368978
			0.754284	18.8306	97.4964	3.36821	6.17342	0.370163
			0.75338	18.906	97.6185	3.35206	6.1976	0.37135
			0.752477	18.9806	97.7226	3.33828	6.22189	0.372539
			0.751577	19.0544	97.8085	3.32403	6.24627	0.373731
			0.750679	19.1274	97.8762	3.30939	6.27076	0.374925
			0.749783	19.1995	97.9679	3.29442	6.29533	0.376121
			0.74889	19.2708	98.0776	3.27918	6.32	0.37732
			0.747998	19.3412	98.1692	3.26374	6.34476	0.378522
			0.747109	19.4109	98.2426	3.24814	6.3696	0.379727
			0.746222	19.4797	98.2979	3.23415	6.39453	0.380935
			0.745336	19.5477	98.3349	3.22099	6.41954	0.382146
			0.744453	19.615	98.3538	3.20774	6.44464	0.38336
			0.743572	19.6815	98.3544	3.19443	6.4698	0.384578
			0.742693	19.7472	98.3369	3.18108	6.49505	0.385799
			0.741816	19.8121	98.3013	3.1677	6.52036	0.387023
			0.740942	19.8763	98.2801	3.15432	6.54575	0.388251
			0.740069	19.9398	98.2992	3.14092	6.57121	0.389482
			0.739198	20.0026	98.2959	3.12881	6.59673	0.390717
			0.73833	20.0647	98.2818	3.11783	6.62231	0.391955
			0.737463	20.1261	98.3276	3.10683	6.64795	0.393197
			0.736599	20.1868	98.351	3.09578	6.67366	0.394442
			0.735736	20.2469	98.3522	3.08468	6.69942	0.395691
			0.734875	20.3064	98.3311	3.07349	6.72524	0.396943
			0.734017	20.3652	98.288	3.06221	6.75111	0.398199
			0.73316	20.4235	98.2229	3.05081	6.77703	0.399458
			0.732306	20.4812	98.1359	3.04059	6.803	0.40072
			0.731453	20.5383	98.0273	3.03134	6.82901	0.401985
			0.730603	20.5948	97.8971	3.0219	6.85508	0.403254
			0.729754	20.6509	97.7664	3.01223	6.88118	0.404526
			0.728908	20.7064	97.684	3.0023	6.90733	0.405801
			0.728063	20.7649	97.5803	2.99209	6.93353	0.40708
			0.727221	20.8278	97.4553	2.98155	6.95976	0.408361
			0.72638	20.8903	97.3093	2.97397	6.98603	0.409646
			0.725541	20.9523	97.1425	2.98268	7.01234	0.410933
			0.724704	21.014	96.9551	2.99135	7.03868	0.412224
			0.723869	21.0753	96.7474	2.99997	7.06506	0.413518
			0.723036	21.1362	96.5196	3.0085	7.09148	0.414815
			0.722205	21.1968	96.2719	3.01692	7.11793	0.416116
			0.721376	21.257	96.0311	3.02519	7.14441	0.417419
			0.720549	21.3169	95.8293	3.03328	7.17093	0.418727
			0.719723	21.3765	95.6078	3.04311	7.19748	0.420037
			0.7189	21.4358	95.367	3.05339	7.22406	0.421352
			0.718078	21.4947	95.1069	3.06344	7.25067	0.42267
			0.717259	21.5534	94.8281	3.07324	7.27732	0.423992
			0.716441	21.6118	94.9831	3.08276	7.304	0.425318
			0.715625	21.6699	95.1354	3.09196	7.33071	0.426649
			0.714811	21.7277	95.2847	3.10082	7.35746	0.427984
			0.713998	21.7853	95.4308	3.10931	7.38424	0.429324
			0.713188	21.8426	95.5837	3.12001	7.41105	0.430668
			0.712379	21.8997	95.7669	3.13058	7.4379	0.432018
			0.711573	21.9564	95.9473	3.14075	7.46479	0.433373
			0.710768	22.0129	96.1249	3.15048	7.49171	0.434734
			0.709964	22.0691	96.2997	3.15975	7.51868	0.436101
			0.709163	22.1251	96.4719	3.16853	7.54568	0.437474
			0.708364	22.1808	96.6414	3.1768	7.57272	0.438854
			0.707566	22.2362	96.8082	3.18596	7.59981	0.44024
			0.70677	22.2913	96.9725	3.19626	7.62694	0.441633
			0.705976	22.346	97.1342	3.20602	7.65412	0.443034
			0.705184	22.4005	97.2934	3.21522	7.68134	0.444442
			0.704393	22.4547	97.4502	3.22382	7.70861	0.445858
			0.703604	22.5085	97.6045	3.23179	7.73593	0.447282
			0.702817	22.5619	97.7564	3.23913	7.76331	0.448714
			0.702032	22.615	97.906	3.24628	7.79073	0.450155
			0.701248	22.6677	98.0532	3.2556	7.81822	0.451604
			0.700467	22.72	98.1982	3.26424	7.84576	0.453063
			0.699687	22.7719	98.341	3.27217	7.87335	0.45453
			0.698908	22.8302	98.4815	3.27936	7.90101	0.456006
			0.698132	22.8907	98.62	3.28579	7.92873	0.457492
			0.697357	22.9507	98.7563	3.29142	7.95652	0.458988
			0.696584	23.0104	98.8905	3.29624	7.98436	0.460493
			0.695812	23.0696	99.0228	3.30331	8.01228	0.462007
			0.695043	23.1283	99.1543	3.31002	8.04026	0.463531
			0.694275	23.1865	99.3258	3.31586	8.06831	0.465065
			0.693508	23.2443	99.4955	3.32081	8.09644	0.466608
			0.692744	23.3014	99.6634	3.32483	8.12463	0.46816
			0.691981	23.358	99.8296	3.32791	8.15289	0.469723
			0.69122	23.414	99.9942	3.33002	8.18123	0.471294
			0.69046	23.4694	100.157	3.33383	8.20964	0.472875
			0.689702	23.5241	100.318	3.33769	8.23813	0.474464
			0.688946	23.5782	100.478	3.34052	8.26669	0.476063
			0.688191	23.6315	100.636	3.34231	8.29533	0.47767
			0.687438	23.6841	100.792	3.34302	8.32404	0.479286
			0.686687	23.7359	100.947	3.34264	8.35283	0.480909
			0.685937	23.7869	101.1	3.34115	8.38169	0.482541
			0.685189	23.837	101.252	3.34158	8.41063	0.48418
			0.684443	23.8863	101.402	3.34168	8.43964	0.485826
			0.683698	23.9347	101.551	3.34063	8.46873	0.487479
			0.682955	23.9822	101.698	3.33842	8.49789	0.489139
			0.682213	24.0287	101.844	3.33503	8.52712	0.490805
			0.681473	24.0742	101.988	3.33046	8.55642	0.492477
			0.680735	24.1188	102.13	3.3247	8.58579	0.494155
			0.679998	24.1622	102.271	3.32143	8.61522	0.495837
			0.679263	24.2047	102.41	3.31712	8.64473	0.497525
			0.67853	24.246	102.548	3.31161	8.67429	0.499216
			0.677798	24.2862	102.684	3.30489	8.70392	0.500912
			0.677067	24.3253	102.818	3.29699	8.73361	0.502611
			0.676339	24.3632	102.963	3.2879	8.76335	0.504314
			0.675611	24.3999	103.14	3.27789	8.79315	0.506019
			0.674886	24.4392	103.314	3.27018	8.823	0.507727
			0.674162	24.485	103.488	3.2613	8.8529	0.509436
			0.673439	24.5296	103.659	3.25127	8.88284	0.511148
			0.672718	24.573	103.829	3.24012	8.91283	0.512861
			0.671998	24.6151	103.998	3.22787	8.94285	0.514574
			0.67128	24.6561	104.164	3.21455	8.97291	0.516289
			0.670564	24.6957	104.329	3.20033	9.003	0.518004
			0.669849	24.7342	104.492	3.18838	9.03312	0.519718
			0.669136	24.7713	104.654	3.17541	9.06326	0.521433
			0.668424	24.8071	104.813	3.16147	9.09342	0.523146
			0.667714	24.8416	104.97	3.14659	9.1236	0.524859
			0.667005	24.8748	105.126	3.13081	9.15379	0.526571
			0.666297	24.9067	105.279	3.1142	9.18398	0.528281
			0.665592	24.9372	105.43	3.0968	9.21418	0.529989
			0.664887	24.9664	105.579	3.08073	9.24437	0.531695
			0.664184	24.9942	105.725	3.06478	9.27456	0.533398
			0.663483	25.0206	105.869	3.04811	9.30474	0.535099
			0.662783	25.0457	106.011	3.03078	9.3349	0.536797
			0.662085	25.0693	106.15	3.01285	9.36504	0.538492
			0.661388	25.0917	106.286	2.99437	9.39516	0.540183
			0.660692	25.1126	106.42	2.9754	9.42525	0.54187
			0.659998	25.1322	106.55	2.95601	9.4553	0.543554
			0.659306	25.1504	106.678	2.93711	9.48532	0.545233
			0.658615	25.1672	106.803	2.91929	9.51529	0.546907
			0.657925	25.1827	106.961	2.90112	9.54522	0.548577
			0.657237	25.1968	107.13	2.88979	9.5751	0.550241
			0.65655	25.2096	107.297	2.89262	9.60492	0.551988
			0.655865	25.221	107.46	2.89541	9.63468	0.553746
			0.655181	25.2311	107.62	2.89816	9.66437	0.5555
			0.654498	25.2398	107.778	2.90086	9.694	0.557249
			0.653817	25.2473	107.932	2.90352	9.72356	0.558993
			0.653138	25.2639	108.083	2.90713	9.75304	0.560731
			0.65246	25.2807	108.23	2.91093	9.78244	0.562463
			0.651783	25.2963	108.374	2.91469	9.81176	0.56419
			0.651107	25.3106	108.515	2.91841	9.84099	0.565909
			0.650433	25.3237	108.652	2.92209	9.87014	0.567622
			0.649761	25.3355	108.785	2.92573	9.89919	0.569328
			0.649089	25.3461	108.914	2.92933	9.92815	0.571027
			0.64842	25.3555	109.04	2.9329	9.957	0.572718
			0.647751	25.3637	109.162	2.93644	9.98576	0.574401
			0.647084	25.3708	109.28	2.93993	10.0144	0.576076
			0.646418	25.3766	109.394	2.94339	10.043	0.577742
			0.645754	25.3814	109.503	2.94682	10.0714	0.5794
			0.645091	25.3849	109.609	2.95021	10.0997	0.581048
			0.644429	25.3874	109.71	2.95357	10.128	0.582687
			0.643769	25.3887	109.807	2.95689	10.1561	0.584317
			0.64311	25.389	109.954	2.96018	10.1841	0.585937
			0.642452	25.3882	110.163	2.96344	10.212	0.587547
			0.641796	25.3863	110.371	2.96666	10.2397	0.589146
			0.641141	25.3834	110.576	2.96986	10.2674	0.590736
			0.640488	25.3795	110.781	2.97302	10.2949	0.592315
			0.639836	25.3745	110.983	2.97615	10.3223	0.593883
			0.639185	25.3685	111.184	2.97924	10.35	0.595441
			0.638535	25.3616	111.383	2.98231	10.3789	0.596988
			0.637887	25.3537	111.581	2.98535	10.4076	0.598524
			0.63724	25.3448	111.776	2.98835	10.4363	0.600049
			0.636594	25.335	111.969	2.99133	10.4648	0.601564
			0.63595	25.3243	112.161	2.99518	10.4933	0.603067
			0.635307	25.3126	112.351	2.99928	10.5216	0.60456
			0.634665	25.3	112.539	3.00335	10.5498	0.606042
			0.634025	25.2865	112.725	3.00739	10.578	0.607514
			0.633386	25.2721	112.909	3.01141	10.606	0.608974
			0.632748	25.2594	113.091	3.0154	10.6339	0.610425
			0.632111	25.2544	113.271	3.01936	10.6618	0.611865
			0.631476	25.2486	113.449	3.0233	10.6895	0.613295
			0.630842	25.2419	113.625	3.02722	10.7172	0.614715
			0.630209	25.2343	113.799	3.03111	10.7448	0.616125
			0.629578	25.2258	113.971	3.04006	10.7723	0.617525
			0.628947	25.2165	114.141	3.04929	10.7997	0.618917
			0.628319	25.2064	114.31	3.05843	10.827	0.620299
			0.627691	25.1954	114.476	3.06748	10.8543	0.621672
			0.627064	25.1835	114.641	3.07644	10.8815	0.623036
			0.626439	25.1708	114.803	3.08531	10.9087	0.624392
			0.625815	25.1573	114.964	3.09409	10.9357	0.62574
			0.625193	25.1429	115.125	3.10278	10.9628	0.62708
			0.624571	25.1277	115.311	3.11138	10.9897	0.628412
			0.623951	25.1117	115.495	3.1199	11.0167	0.629737
			0.623332	25.0948	115.677	3.12832	11.0436	0.631055
			0.622714	25.077	115.858	3.13666	11.0704	0.632367
			0.622098	25.0584	116.037	3.1449	11.0972	0.633671
			0.621482	25.039	116.215	3.15306	11.124	0.63497
			0.620868	25.0187	116.391	3.16112	11.1508	0.636262
			0.620255	24.9975	116.566	3.1691	11.1775	0.637549
			0.619644	24.9755	116.739	3.17699	11.2042	0.638831
			0.619033	24.9526	116.911	3.18479	11.2309	0.640107
			0.618424	24.9288	117.081	3.1925	11.2577	0.641379
			0.617816	25.009	117.349	3.20012	11.2844	0.642646
			0.617209	25.0889	117.72	3.20764	11.3111	0.643909
			0.616603	25.1666	118.08	3.21508	11.3378	0.645167
			0.615999	25.2421	118.431	3.22243	11.3645	0.646422
			0.615395	25.3153	118.785	3.22969	11.3913	0.647674
			0.614793	25.3863	119.216	3.23686	11.418	0.648922
			0.614192	25.4747	119.638	3.24476	11.4448	0.650167
			0.613592	25.5628	120.05	3.25359	11.4717	0.651409
			0.612994	25.6488	120.453	3.26234	11.4985	0.652649
			0.612396	25.7325	120.846	3.271	11.5254	0.653886
			0.6118	25.8141	121.229	3.27959	11.5523	0.655122
			0.611205	25.8934	121.603	3.28809	11.5793	0.656355
			0.610611	25.9704	121.967	3.2965	11.6063	0.657587
			0.610018	26.0452	122.321	3.30484	11.6334	0.658817
			0.609426	26.1177	122.666	3.31309	11.6605	0.660046
			0.608836	26.1879	123.001	3.32125	11.6876	0.661274
			0.608246	26.2558	123.326	3.32934	11.7149	0.662501
			0.607658	26.3214	123.642	3.33733	11.7421	0.663728
			0.607071	26.3846	123.948	3.34525	11.7695	0.665993
			0.606485	26.4455	124.245	3.35308	11.7969	0.669132
			0.6059	26.5039	124.565	3.36082	11.8244	0.672238
			0.605317	26.5685	124.947	3.36848	11.8519	0.675311
			0.604734	26.6442	125.319	3.37605	11.8795	0.678352
			0.604152	26.7176	125.682	3.38353	11.9072	0.681361
			0.603572	26.7886	126.036	3.39093	11.9349	0.684402
			0.602993	26.8573	126.381	3.39824	11.9627	0.687778
			0.602415	26.9237	126.717	3.40547	11.9906	0.691124
			0.601838	26.9876	127.044	3.41261	12.0185	0.694441
			0.601262	27.0492	127.362	3.41965	12.0465	0.697729
			0.600687	27.1084	127.67	3.42661	12.0746	0.700986
			0.600113	27.1651	127.97	3.43348	12.1028	0.704214
			0.599541	27.2195	128.26	3.44027	12.131	0.707411
			0.598969	27.2714	128.541	3.44696	12.1593	0.710578
			0.598399	27.3209	128.813	3.45467	12.1876	0.713714
			0.597829	27.368	129.075	3.46312	12.216	0.716819
			0.597261	27.4126	129.329	3.47148	12.2445	0.719893
			0.596694	27.4548	129.594	3.47975	12.2731	0.722936
			0.596128	27.4946	129.936	3.48795	12.3017	0.725947
			0.595563	27.5319	130.269	3.49606	12.3303	0.728927
			0.594999	27.5668	130.594	3.50409	12.359	0.731874
			0.594436	27.6109	130.909	3.51203	12.3878	0.734789
			0.593874	27.663	131.216	3.51989	12.4166	0.737672
			0.593313	27.7127	131.514	3.52767	12.4455	0.740522
			0.592753	27.7599	131.803	3.53536	12.4744	0.743339
			0.592195	27.8048	132.084	3.54296	12.5034	0.746123
			0.591637	27.8474	132.355	3.55047	12.5324	0.748873
			0.59108	27.8875	132.617	3.5579	12.5615	0.751589
			0.590525	27.9253	132.871	3.56524	12.5905	0.754272
			0.58997	27.9608	133.115	3.57249	12.6197	0.756919
			0.589417	27.9939	133.35	3.57965	12.6488	0.759532
			0.588865	28.0247	133.577	3.58672	12.678	0.76211
			0.588313	28.0532	133.794	3.5942	12.7072	0.764652
			0.587763	28.0794	134.002	3.61028	12.7364	0.767158
			0.587214	28.1033	134.309	3.62601	12.7656	0.769628
			0.586665	28.1249	134.609	3.64137	12.7948	0.772062
			0.586118	28.1443	134.899	3.6574	12.8241	0.774459
			0.585572	28.1615	135.181	3.67507	12.8533	0.776818
			0.585027	28.1765	135.454	3.69239	12.8826	0.77914
			0.584482	28.1894	135.718	3.70937	12.9118	0.781424
			0.583939	28.2001	135.973	3.726	12.9411	0.783669
			0.583397	28.2087	136.218	3.74226	12.9703	0.785875
			0.582856	28.2151	136.455	3.75817	12.9995	0.788043
			0.582316	28.2196	136.682	3.77369	13.0287	0.79017
			0.581776	28.236	137.864	3.78884	13.0579	0.792258
			0.581238	28.2572	139.044	3.8036	13.0871	0.794305
			0.580701	28.2764	140.212	3.81797	13.1162	0.796311
			0.580165	28.2935	141.368	3.83193	13.1453	0.798276
			0.57963	28.3087	142.511	3.84773	13.1744	0.800579
			0.579095	28.322	143.64	3.86422	13.2034	0.802991
			0.578562	28.3333	144.755	3.88033	13.2324	0.805365
			0.57803	28.3428	145.856	3.89605	13.2614	0.807699
			0.577499	28.3505	146.942	3.91138	13.2903	0.809992
			0.576968	28.3563	148.013	3.92631	13.3192	0.812246
			0.576439	28.3603	149.067	3.94084	13.348	0.814458
			0.575911	28.3627	150.193	3.95495	13.3767	0.816629
			0.575383	28.3633	151.352	3.96865	13.4054	0.818759
			0.574857	28.3622	152.496	3.98191	13.4341	0.820846
			0.574331	28.3595	153.626	3.99475	13.4626	0.822891
			0.573807	28.3551	154.74	4.00862	13.4912	0.824892
			0.573283	28.3493	155.837	4.02417	13.5196	0.82685
			0.572761	28.3418	156.918	4.0393	13.548	0.828764
			0.572239	28.3329	157.982	4.05402	13.5763	0.830634
			0.571718	28.3225	159.029	4.06832	13.6046	0.832459
			0.571199	28.3107	160.058	4.08218	13.6328	0.834238
			0.57068	28.2975	161.068	4.0956	13.6609	0.835973
			0.570162	28.2829	162.059	4.10858	13.6889	0.837661
			0.569645	28.267	163.031	4.12111	13.7169	0.839304
			0.569129	28.2499	163.983	4.13319	13.7448	0.840899
			0.568614	28.2314	164.915	4.14479	13.7727	0.842448
			0.5681	28.2118	165.853	4.15723	13.8004	0.84395
			0.567587	28.1968	166.904	4.17174	13.8281	0.845405
			0.567074	28.193	167.936	4.18581	13.8557	0.846811
			0.566563	28.1879	168.949	4.19942	13.8833	0.84817
			0.566053	28.1817	169.942	4.21258	13.9108	0.84948
			0.565543	28.1743	170.914	4.22528	13.9382	0.850742
			0.565035	28.1658	171.865	4.23751	13.9656	0.851956
			0.564527	28.1562	172.795	4.24926	13.9928	0.85312
			0.56402	28.1456	173.704	4.26053	14.02	0.854236
			0.563514	28.134	174.59	4.27132	14.0472	0.855303
			0.563009	28.1214	175.453	4.28161	14.0743	0.85632
			0.562505	28.1078	176.294	4.29255	14.1013	0.857288
			0.562002	28.0932	177.111	4.30592	14.1283	0.858207
			0.5615	28.0778	177.905	4.31882	14.1552	0.859076
			0.560999	28.0901	178.674	4.33124	14.1821	0.859895
			0.560498	28.2377	179.503	4.34317	14.2089	0.860666
			0.559999	28.3802	180.405	4.35461	14.2356	0.861386
			0.5595	28.5175	181.284	4.36555	14.2623	0.862057
			0.559002	28.6496	182.14	4.37598	14.289	0.862739
			0.558505	28.7764	182.972	4.3859	14.3156	0.863899
			0.558009	28.8979	183.779	4.39531	14.3422	0.865011
			0.557514	29.014	184.562	4.4042	14.3687	0.866075
			0.55702	29.1247	185.32	4.41366	14.3952	0.867092
			0.556527	29.23	186.052	4.4258	14.4217	0.86806
			0.556034	29.3299	186.759	4.43744	14.4481	0.868981
			0.555542	29.4242	187.44	4.44857	14.4745	0.869854
			0.555052	29.513	188.095	4.45918	14.5009	0.87068
			0.554562	29.5963	188.724	4.46927	14.5273	0.871458
			0.554073	29.6953	189.325	4.47883	14.5536	0.872189
			0.553585	29.8036	189.939	4.48786	14.58	0.872872
			0.553097	29.9065	190.682	4.49636	14.6063	0.873508
			0.552611	30.0041	191.401	4.5043	14.6326	0.874097
			0.552125	30.0962	192.092	4.5117	14.6589	0.874639
			0.551641	30.1829	192.758	4.52104	14.6852	0.875135
			0.551157	30.2641	193.396	4.53186	14.7115	0.875583
			0.550674	30.3398	194.008	4.54215	14.7378	0.875985
			0.550191	30.41	194.592	4.55191	14.764	0.876341
			0.54971	30.4747	195.148	4.56112	14.7903	0.87665
			0.549229	30.5339	195.677	4.56979	14.8167	0.876913
			0.54875	30.5874	196.178	4.5779	14.843	0.877131
			0.548271	30.6355	196.65	4.58545	14.8693	0.877302
			0.547793	30.6842	197.094	4.59243	14.8956	0.877429
			0.547316	30.7585	197.51	4.59885	14.922	0.877509
			0.546839	30.8274	197.93	4.60578	14.9484	0.877545
			0.546364	30.8908	198.495	4.61577	14.9748	0.877535
			0.545889	30.9488	199.033	4.6252	15.0012	0.877481
			0.545415	31.0012	199.542	4.63408	15.0277	0.877381
			0.544942	31.0482	200.024	4.64239	15.0542	0.877238
			0.54447	31.0897	200.476	4.65013	15.0807	0.877049
			0.543999	31.1257	200.901	4.6573	15.1073	0.876817
			0.543528	31.1562	201.296	4.66389	15.1339	0.876541
			0.543058	31.1812	201.663	4.6699	15.1605	0.876762
			0.542589	31.2007	202.001	4.67532	15.1871	0.876988
			0.542121	31.2146	202.309	4.68015	15.2139	0.877172
			0.541654	31.2232	202.589	4.68876	15.2406	0.877312
			0.541187	31.2642	202.839	4.69732	15.2674	0.87741
			0.540722	31.2998	203.059	4.7053	15.2942	0.877465
			0.540257	31.33	203.314	4.71269	15.3211	0.877477
			0.539793	31.3547	203.69	4.7195	15.3481	0.877447
			0.539329	31.374	204.037	4.72571	15.375	0.877374
			0.538867	31.3878	204.354	4.73133	15.4021	0.877259
			0.538405	31.3962	204.643	4.73635	15.4292	0.877101
			0.537944	31.3991	204.903	4.74076	15.4563	0.876902
			0.537484	31.4151	205.133	4.74456	15.4835	0.87666
			0.537024	31.5553	205.334	4.74927	15.5107	0.876377
			0.536566	31.6899	205.506	4.75693	15.538	0.876051
			0.536108	31.8186	205.649	4.76399	15.5654	0.875684
			0.535651	31.9415	205.762	4.77046	15.5928	0.875275
			0.535195	32.0586	205.846	4.77632	15.6202	0.876805
			0.534739	32.2014	205.901	4.78157	15.6486	0.88007
			0.534284	32.3482	205.927	4.78621	15.6782	0.883258
			0.533831	32.4893	206.049	4.79023	15.708	0.886368
			0.533377	32.6247	206.232	4.79363	15.7378	0.8894
			0.532925	32.7544	206.386	4.79641	15.7677	0.892353
			0.532473	32.8782	206.51	4.79856	15.7976	0.895226
			0.532022	32.9962	206.606	4.80392	15.8276	0.89802
			0.531572	33.1084	206.673	4.81007	15.8577	0.900734
			0.531123	33.2146	206.711	4.81561	15.8878	0.903367
			0.530674	33.3149	206.72	4.82052	15.9181	0.905919
			0.530227	33.4093	206.701	4.82481	15.9483	0.908391
			0.52978	33.4977	206.653	4.82847	15.9787	0.91078
			0.529333	33.6068	206.576	4.83151	16.0091	0.913088
			0.528888	33.7258	206.47	4.8339	16.0395	0.915314
			0.528443	33.839	206.336	4.83566	16.0701	0.917458
			0.527999	33.9462	206.174	4.83679	16.1007	0.919518
			0.527555	34.0476	206.173	4.84019	16.1313	0.921495
			0.527113	34.1431	206.167	4.84543	16.1621	0.923807
			0.526671	34.2326	206.134	4.85004	16.1929	0.926535
			0.52623	34.3162	206.072	4.85402	16.2237	0.929183
			0.52579	34.3938	205.981	4.85736	16.2547	0.931751
			0.52535	34.4654	205.863	4.86278	16.2856	0.934239
			0.524911	34.531	205.717	4.87257	16.3167	0.936646
			0.524473	34.5906	205.543	4.88213	16.3478	0.938972
			0.524035	34.6442	205.342	4.89145	16.379	0.941216
			0.523599	34.6918	205.113	4.90053	16.4102	0.943379
			0.523163	34.7624	204.857	4.90936	16.4415	0.945459
			0.522728	34.8411	204.574	4.91796	16.4729	0.947457
			0.522293	34.9138	204.264	4.9263	16.5043	0.949372
			0.521859	34.9806	203.933	4.93441	16.5357	0.951204
			0.521426	35.0415	203.776	4.94226	16.5673	0.952953
			0.520994	35.0964	203.593	4.94986	16.5989	0.954617
			0.520562	35.1453	203.383	4.95721	16.6305	0.956198
			0.520131	35.1883	203.146	4.96931	16.6622	0.957694
			0.519701	35.2253	202.882	4.9813	16.694	0.959106
			0.519272	35.2564	202.592	4.99281	16.7258	0.960433
			0.518843	35.2815	202.276	5.00385	16.7577	0.961675
			0.518415	35.3007	201.933	5.0144	16.7896	0.963222
			0.517987	35.3139	201.565	5.02447	16.8216	0.965245
			0.517561	35.3212	201.172	5.03406	16.8536	0.967185
			0.517135	35.3227	200.752	5.04522	16.8857	0.969042
			0.516709	35.3229	200.308	5.05881	16.9178	0.970816
			0.516285	35.3552	199.839	5.07193	16.95	0.972507
			0.515861	35.3817	199.345	5.08457	16.9823	0.974113
			0.515438	35.4023	198.981	5.09675	17.0146	0.975636
			0.515015	35.4171	198.636	5.10844	17.0469	0.977073
			0.514593	35.426	198.265	5.11966	17.0793	0.978426
			0.514172	35.4291	197.869	5.13039	17.1118	0.979694
			0.513752	35.4265	197.449	5.14063	17.1443	0.980876
			0.513332	35.418	197.004	5.15038	17.1768	0.981972
			0.512913	35.4039	196.536	5.15964	17.2094	0.982982
			0.512495	35.384	196.043	5.1684	17.2421	0.983906
			0.512077	35.3584	195.527	5.17667	17.2748	0.984742
			0.51166	35.3272	194.988	5.18552	17.3075	0.986374
			0.511244	35.2904	194.425	5.19791	17.3403	0.988007
			0.510828	35.248	193.84	5.20982	17.3731	0.989555
			0.510413	35.2001	193.233	5.22125	17.406	0.991018
			0.509999	35.1466	192.603	5.23219	17.439	0.992396
			0.509585	35.1131	191.986	5.24264	17.4719	0.993687
			0.509172	35.0893	191.497	5.25259	17.505	0.994893
			0.50876	35.06	190.984	5.26205	17.5381	0.996011
			0.508348	35.0252	190.45	5.27102	17.5712	0.997043
			0.507937	34.9849	190.066	5.27948	17.6043	0.997987
			0.507527	34.9392	189.682	5.28744	17.6376	0.998844
			0.507117	34.8882	189.272	5.29489	17.6708	0.999613
			0.506708	34.8317	188.835	5.30183	17.7041	1.00029
			0.5063	34.77	188.373	5.30827	17.7374	1.00089
			0.505893	34.7031	187.885	5.31853	17.7708	1.00139
			0.505486	34.6309	187.372	5.32922	17.8043	1.00264
			0.505079	34.5536	186.835	5.33942	17.8377	1.00395
			0.504674	34.4712	186.273	5.34912	17.8712	1.00517
			0.504268	34.3838	185.687	5.35832	17.9048	1.0063
			0.503864	34.2915	185.078	5.36702	17.9384	1.00734
			0.50346	34.1942	184.445	5.37522	17.972	1.0083
			0.503057	34.092	183.803	5.38291	18.0057	1.00917
			0.502655	33.9863	183.32	5.3901	18.0394	1.00995
			0.502253	33.9115	182.814	5.39677	18.0732	1.01064
			0.501852	33.8317	182.285	5.40293	18.107	1.01124
			0.501451	33.7471	181.733	5.40858	18.1408	1.01175
			0.501051	33.6576	181.158	5.41372	18.1747	1.01217
			0.500652	33.5633	180.561	5.41938	18.2086	1.0125
			0.500254	33.4643	179.941	5.42886	18.2426	1.01275
			0.499856	33.3606	179.301	5.43784	18.2766	1.0129
			0.499458	33.2523	178.64	5.44632	18.3106	1.01331
			0.499062	33.1394	177.958	5.45429	18.3446	1.01427
			0.498666	33.0221	177.256	5.46176	18.3787	1.01514
			0.49827	32.9004	176.534	5.46872	18.4129	1.01592
			0.497875	32.7744	175.793	5.47517	18.447	1.01661
			0.497481	32.6441	175.034	5.48111	18.4812	1.01721
			0.497087	32.5097	174.256	5.48654	18.5155	1.01772
			0.496694	32.3711	173.567	5.49145	18.5497	1.01814
			0.496302	32.2285	172.923	5.49585	18.584	1.01847
			0.49591	32.082	172.26	5.49974	18.6184	1.01871
			0.495519	31.9315	171.578	5.50311	18.6527	1.01886
			0.495129	31.7773	170.878	5.5078	18.6871	1.01892
			0.494739	31.6299	170.161	5.5156	18.7216	1.01889
			0.49435	31.4989	169.425	5.52288	18.756	1.01877
			0.493961	31.3638	168.673	5.52967	18.7905	1.01907
			0.493573	31.2248	167.904	5.53594	18.8251	1.01975
			0.493186	31.082	167.12	5.54171	18.8596	1.02035
			0.492799	30.9354	166.32	5.54697	18.8942	1.02085
			0.492413	30.8373	165.504	5.55172	18.9288	1.02127
			0.492027	30.79	164.674	5.55596	18.9634	1.02159
			0.491642	30.7709	163.831	5.55969	18.9981	1.02182
			0.491258	30.7487	162.973	5.5629	19.0328	1.02197
			0.490874	30.7234	162.103	5.56561	19.0675	1.02202
			0.490491	30.6951	161.219	5.5678	19.1023	1.02198
			0.490108	30.6638	160.324	5.56948	19.137	1.02185
			0.489726	30.6293	159.538	5.57272	19.1718	1.02164
			0.489345	30.5919	158.755	5.57888	19.2066	1.02133
			0.488964	30.5514	157.957	5.58454	19.2415	1.02093
			0.488584	30.5078	157.148	5.58969	19.2763	1.02044
			0.488204	30.4612	156.325	5.59433	19.3112	1.02217
			0.487825	30.4116	155.491	5.59847	19.3461	1.02394
			0.487446	30.3589	155.312	5.60211	19.3811	1.02571
			0.487069	30.3032	155.417	5.60523	19.416	1.02748
			0.486691	30.2445	155.522	5.60786	19.451	1.02925
			0.486315	30.1827	155.626	5.60997	19.4859	1.03102
			0.485939	30.118	155.73	5.61158	19.5209	1.03278
			0.485563	30.0502	155.833	5.61269	19.556	1.03455
			0.485188	29.9913	155.936	5.61329	19.591	1.03631
			0.484814	29.9481	156.038	5.61338	19.626	1.03807
			0.48444	29.9018	156.14	5.61545	19.6611	1.03983
			0.484067	29.9324	156.241	5.62005	19.6962	1.04159
			0.483694	30.0041	156.341	5.62416	19.7313	1.04335
			0.483322	30.076	156.441	5.62777	19.7664	1.04511
			0.48295	30.1479	156.54	5.63088	19.8015	1.04686
			0.48258	30.2199	156.639	5.63349	19.8366	1.04861
			0.482209	30.292	156.737	5.63561	19.8717	1.05037
			0.481839	30.3641	156.834	5.63723	19.9069	1.05212
			0.48147	30.4362	156.931	5.63835	19.942	1.05387
			0.481101	30.5084	157.027	5.63897	19.9772	1.05562
			0.480733	30.5806	157.122	5.6391	20.0123	1.05736
			0.480366	30.6528	157.217	5.63874	20.0475	1.05911
			0.479999	30.725	157.311	5.63788	20.0826	1.06086
			0.479632	30.7973	157.404	5.63653	20.1178	1.0626
			0.479267	30.8695	157.497	5.63709	20.153	1.06435
			0.478901	30.9418	157.588	5.64025	20.1881	1.06609
			0.478537	31.014	157.68	5.64293	20.2233	1.06783
			0.478172	31.0862	157.77	5.64512	20.2584	1.06957
			0.477809	31.1584	157.86	5.64682	20.2936	1.07131
			0.477446	31.2306	157.949	5.64803	20.3288	1.07308
			0.477083	31.3027	158.037	5.64876	20.3639	1.075
			0.476721	31.3748	158.125	5.64901	20.3991	1.07693
			0.47636	31.4468	158.211	5.64877	20.4342	1.07886
			0.475999	31.5188	158.297	5.64805	20.4693	1.08079
			0.475639	31.5907	158.382	5.64686	20.5044	1.08272
			0.475279	31.6625	158.467	5.64518	20.5396	1.08465
			0.47492	31.7343	158.55	5.64302	20.5747	1.08658
			0.474561	31.806	158.633	5.64039	20.6097	1.08851
			0.474203	31.8776	158.715	5.63728	20.6448	1.09044
			0.473845	31.9491	158.796	5.63905	20.6799	1.09237
			0.473488	32.0206	158.876	5.64044	20.7149	1.09431
			0.473131	32.0919	158.956	5.64135	20.75	1.09624
			0.472775	32.1631	159.034	5.64179	20.785	1.09818
			0.47242	32.2342	159.112	5.64176	20.82	1.10011
			0.472065	32.3052	159.189	5.64126	20.855	1.10205
			0.471711	32.376	159.265	5.6403	20.8899	1.10399
			0.471357	32.4467	159.34	5.63887	20.9249	1.10593
			0.471003	32.5173	159.415	5.63697	20.9598	1.10787
			0.470651	32.5878	159.488	5.63461	20.9947	1.10981
			0.470298	32.6581	159.561	5.6318	21.0296	1.11176
			0.469947	32.7282	159.633	5.62852	21.0644	1.1137
			0.469595	32.7982	159.703	5.62479	21.0993	1.11565
			0.469245	32.8681	159.773	5.6206	21.1341	1.1176
			0.468894	32.9378	159.842	5.61596	21.1689	1.11955
			0.468545	33.0073	159.91	5.6154	21.2036	1.12151
			0.468196	33.0766	159.978	5.6152	21.2384	1.12346
			0.467847	33.1458	160.044	5.61454	21.2731	1.12542
			0.467499	33.2148	160.11	5.61344	21.3078	1.12738
			0.467151	33.2836	160.174	5.61188	21.3424	1.12935
			0.466804	33.3522	160.238	5.60988	21.3771	1.13131
			0.466458	33.4206	160.3	5.60743	21.4117	1.13328
			0.466112	33.4888	160.362	5.60454	21.4462	1.13525
			0.465766	33.5568	160.423	5.60121	21.4808	1.13722
			0.465421	33.6246	160.483	5.59744	21.5153	1.1392
			0.465077	33.6922	160.542	5.59323	21.5498	1.14118
			0.464733	33.7596	160.601	5.5886	21.5842	1.14316
			0.464389	33.8267	160.658	5.58353	21.6187	1.14515
			0.464046	33.8937	160.714	5.57803	21.6531	1.14714
			0.463704	33.9604	160.77	5.57211	21.6874	1.14913
			0.463362	34.0269	160.825	5.56687	21.7217	1.15113
			0.46302	34.0931	160.878	5.56529	21.756	1.15313
			0.462679	34.1591	160.931	5.56329	21.7903	1.15513
			0.462339	34.2249	160.983	5.56086	21.8245	1.15714
			0.461999	34.2905	161.034	5.558	21.8587	1.15915
			0.461659	34.3557	161.084	5.55473	21.8929	1.16117
			0.461321	34.4208	161.134	5.55104	21.927	1.16319
			0.460982	34.4856	161.201	5.54693	21.9611	1.16521
			0.460644	34.5501	161.287	5.54241	21.9952	1.16724
			0.460307	34.6144	161.372	5.53748	22.0293	1.16927
			0.45997	34.6785	161.456	5.53214	22.0633	1.17131
			0.459633	34.7422	161.539	5.5264	22.0972	1.17335
			0.459297	34.8057	161.621	5.52025	22.1312	1.1754
			0.458962	34.869	161.703	5.51371	22.1651	1.17745
			0.458627	34.932	161.784	5.50678	22.1989	1.1795
			0.458292	34.9947	161.864	5.49945	22.2328	1.18156
			0.457958	35.0572	161.943	5.49315	22.2666	1.18363
			0.457625	35.1193	162.022	5.49005	22.3004	1.18677
			0.457292	35.1813	162.099	5.48654	22.3341	1.19016
			0.456959	35.2429	162.176	5.48264	22.3678	1.19356
			0.456627	35.3043	162.253	5.47834	22.4021	1.19696
			0.456295	35.3654	162.328	5.47366	22.4399	1.20037
			0.455964	35.4262	162.403	5.46859	22.4777	1.20378
			0.455633	35.4867	162.477	5.46314	22.5155	1.20719
			0.455303	35.547	162.55	5.45731	22.5533	1.21061
			0.454974	35.607	162.623	5.4511	22.5911	1.21403
			0.454644	35.6668	162.695	5.44452	22.6288	1.21746
			0.454316	35.7262	162.766	5.43757	22.6666	1.22088
			0.453987	35.7854	162.836	5.43026	22.7043	1.22432
			0.45366	35.8443	162.906	5.42258	22.7421	1.22775
			0.453332	35.903	162.975	5.41455	22.7798	1.23119
			0.453005	35.9613	163.044	5.40616	22.8175	1.23464
			0.452679	36.0272	163.111	5.39742	22.8552	1.23809
			0.452353	36.0937	163.178	5.39126	22.8929	1.24154
			0.452028	36.1599	163.245	5.38657	22.9306	1.245
			0.451703	36.2259	163.311	5.38151	22.9683	1.24846
			0.451378	36.2917	163.376	5.3761	23.006	1.25192
			0.451054	36.3573	163.441	5.37033	23.0437	1.25539
			0.450731	36.4226	163.505	5.36421	23.0814	1.25886
			0.450408	36.4877	163.568	5.35775	23.1191	1.26234
			0.450085	36.5526	163.631	5.35094	23.1567	1.26581
			0.449763	36.6173	163.693	5.3438	23.1944	1.2693
			0.449441	36.6817	163.755	5.33631	23.2321	1.27278
			0.44912	36.7459	163.816	5.3285	23.2698	1.27627
			0.448799	36.8099	163.876	5.32036	23.3074	1.27976
			0.448479	36.8737	163.936	5.31189	23.3451	1.28326
			0.448159	36.9373	163.996	5.30311	23.3828	1.28675
			0.447839	37.0007	164.055	5.294	23.4205	1.29025
			0.44752	37.0639	164.113	5.28459	23.4582	1.29375
			0.447202	37.1269	164.171	5.27487	23.4959	1.29726
			0.446884	37.1897	164.229	5.26484	23.5336	1.30076
			0.446566	37.2523	164.286	5.25713	23.5713	1.30427
			0.446249	37.3148	164.343	5.25093	23.609	1.30778
			0.445932	37.377	164.399	5.2444	23.6467	1.31129
			0.445616	37.4391	164.454	5.23757	23.6844	1.3148
			0.4453	37.5011	164.51	5.23042	23.7221	1.31832
			0.444985	37.5629	164.565	5.22297	23.7599	1.32183
			0.44467	37.6245	164.619	5.21522	23.7976	1.32534
			0.444355	37.686	164.673	5.20717	23.8354	1.32886
			0.444041	37.7473	164.727	5.19883	23.8731	1.33237
			0.443728	37.8085	164.78	5.1902	23.9109	1.33588
			0.443415	37.8696	164.833	5.18128	23.9487	1.3394
			0.443102	37.9306	164.885	5.17208	23.9865	1.34291
			0.44279	37.9914	164.937	5.16261	24.0243	1.34642
			0.442478	38.0522	164.989	5.15287	24.0621	1.34993
			0.442166	38.1129	165.041	5.14285	24.1	1.35344
			0.441856	38.1734	165.092	5.13257	24.1378	1.35694
			0.441545	38.2339	165.143	5.12204	24.1757	1.36044
			0.441235	38.2943	165.193	5.11124	24.2135	1.36394
			0.440925	38.3547	165.243	5.1002	24.2514	1.36744
			0.440616	38.415	165.293	5.08891	24.2893	1.37094
			0.440307	38.4752	165.356	5.08038	24.3272	1.37443
			0.439999	38.5354	165.519	5.07261	24.3651	1.37791
			0.439691	38.5956	165.68	5.06458	24.4031	1.3814
			0.439384	38.6558	165.839	5.05628	24.441	1.38488
			0.439077	38.7159	165.996	5.04774	24.4789	1.38835
			0.43877	38.7761	166.152	5.03894	24.5169	1.39182
			0.438464	38.8362	166.306	5.0299	24.5549	1.39528
			0.438158	38.8964	166.458	5.02061	24.5928	1.39874
			0.437853	38.9565	166.609	5.01109	24.6308	1.40219
			0.437548	39.0167	166.758	5.00134	24.6688	1.40564
			0.437243	39.077	166.905	4.99136	24.7068	1.40907
			0.436939	39.1373	167.05	4.98115	24.7448	1.41251
			0.436636	39.1977	167.194	4.97072	24.7828	1.41593
			0.436332	39.2581	167.336	4.96008	24.8208	1.41935
			0.43603	39.3186	167.477	4.94922	24.8588	1.42276
			0.435727	39.3792	167.616	4.93816	24.8968	1.42616
			0.435425	39.4399	167.753	4.9269	24.9348	1.42955
			0.435124	39.5007	167.888	4.91544	24.9728	1.43293
			0.434823	39.5616	168.022	4.90378	25.0108	1.43631
			0.434522	39.6226	168.155	4.89193	25.0488	1.43967
			0.434222	39.6837	168.285	4.8799	25.0868	1.44303
			0.433922	39.8017	168.414	4.86769	25.1248	1.44637
			0.433622	39.9236	168.542	4.85711	25.1628	1.4497
			0.433323	40.0454	168.668	4.84803	25.2008	1.45303
			0.433024	40.1674	168.792	4.83876	25.2388	1.45634
			0.432726	40.2893	168.914	4.8293	25.2767	1.46015
			0.432428	40.4113	169.035	4.81964	25.3147	1.46398
			0.432131	40.5334	169.155	4.8098	25.3526	1.46781
			0.431834	40.6556	169.272	4.79978	25.3905	1.47163
			0.431537	40.7779	169.388	4.78957	25.4284	1.47543
			0.431241	40.9002	169.503	4.7792	25.4663	1.47923
			0.430945	41.0226	169.616	4.76866	25.5042	1.48302
			0.43065	41.1452	169.727	4.75795	25.542	1.48681
			0.430355	41.2679	169.837	4.74708	25.5798	1.49058
			0.430061	41.3907	169.945	4.73605	25.6176	1.49434
			0.429766	41.5136	170.051	4.72487	25.6553	1.49809
			0.429473	41.6367	170.156	4.71354	25.693	1.50183
			0.429179	41.76	170.26	4.70207	25.7307	1.50556
			0.428886	41.8834	170.425	4.69046	25.7684	1.50928
			0.428594	42.007	170.605	4.67871	25.806	1.51299
			0.428302	42.1308	170.784	4.66684	25.8435	1.51669
			0.42801	42.2548	170.962	4.65483	25.8811	1.52037
			0.427719	42.379	171.138	4.6427	25.9185	1.52404
			0.427428	42.5034	171.313	4.63046	25.956	1.52771
			0.427137	42.6281	171.486	4.61809	25.9934	1.53135
			0.426847	42.753	171.658	4.60562	26.0307	1.53499
			0.426557	42.8781	171.828	4.59305	26.068	1.53861
			0.426268	43.0035	171.997	4.58036	26.1053	1.54222
			0.425979	43.1291	172.165	4.5697	26.1424	1.54582
			0.42569	43.255	172.331	4.55967	26.1796	1.5494
			0.425402	43.3812	172.496	4.54952	26.2166	1.55297
			0.425114	43.5077	172.659	4.53925	26.2536	1.55653
			0.424827	43.6344	172.821	4.52887	26.2906	1.56007
			0.42454	43.7615	172.982	4.51837	26.3274	1.5636
			0.424253	43.8889	173.141	4.50778	26.3642	1.56711
			0.423967	44.0166	173.298	4.49708	26.401	1.57061
			0.423681	44.1447	173.455	4.48628	26.4377	1.5741
			0.423395	44.273	173.609	4.47539	26.4742	1.57757
			0.42311	44.4017	173.763	4.4644	26.5108	1.58103
			0.422825	44.5308	173.914	4.45334	26.5472	1.58447
			0.422541	44.6602	174.065	4.44218	26.5836	1.5879
			0.422257	44.79	174.213	4.43096	26.6198	1.59132
			0.421973	44.9201	174.361	4.41965	26.656	1.59472
			0.42169	45.0506	174.507	4.40828	26.6922	1.5981
			0.421407	45.1815	174.651	4.39684	26.7282	1.60147
			0.421125	45.3127	174.794	4.38533	26.7641	1.60483
			0.420843	45.4443	174.935	4.37376	26.8	1.60817
			0.420561	45.5764	175.075	4.36214	26.8358	1.61149
			0.42028	45.7088	175.213	4.35047	26.8714	1.6148
			0.419999	45.8416	175.35	4.33875	26.907	1.6181
			0.419718	45.9748	175.485	4.32698	26.9425	1.62138
			0.419438	46.1084	175.619	4.31517	26.9779	1.62465
			0.419158	46.2424	175.751	4.30332	27.0152	1.62791
			0.418879	46.3768	175.882	4.29144	27.0848	1.63114
			0.4186	46.5116	176.011	4.27953	27.1544	1.63437
			0.418321	46.6468	176.138	4.26758	27.2238	1.63758
			0.418043	46.7824	176.264	4.25562	27.2932	1.64077
			0.417765	46.9184	176.388	4.25942	27.3625	1.64395
			0.417487	47.0548	176.51	4.26419	27.4317	1.64712
			0.41721	47.1916	176.631	4.26896	27.5007	1.65027
			0.416933	47.3288	176.75	4.27372	27.5697	1.65341
			0.416657	47.4664	176.868	4.27847	27.6386	1.65654
			0.416381	47.6045	176.984	4.28322	27.7073	1.65965
			0.416105	47.7429	177.098	4.28796	27.776	1.66274
			0.41583	47.8817	177.211	4.29396	27.8445	1.66583
			0.415555	48.0208	177.392	4.30045	27.9129	1.6689
			0.41528	48.1604	177.584	4.30694	27.9812	1.67195
			0.415006	48.3003	177.776	4.31343	28.0494	1.67499
			0.414732	48.4407	177.965	4.31991	28.1174	1.67802
			0.414458	48.5813	178.154	4.32639	28.1853	1.68104
			0.414185	48.7224	178.34	4.33287	28.2531	1.68404
			0.413912	48.8638	178.526	4.33934	28.3208	1.68703
			0.41364	49.0056	178.71	4.3458	28.3883	1.69
			0.413367	49.1477	178.892	4.35225	28.4557	1.69297
			0.413096	49.2901	179.072	4.3587	28.523	1.69592
			0.412824	49.4328	179.251	4.36513	28.5901	1.69885
			0.412553	49.5759	179.429	4.37154	28.6571	1.70178
			0.412283	49.7193	179.605	4.37794	28.724	1.70469
			0.412012	49.863	179.779	4.38433	28.7907	1.70758
			0.411742	50.007	179.952	4.39069	28.8572	1.71047
			0.411473	50.1513	180.123	4.39703	28.9236	1.71334
			0.411203	50.2958	180.292	4.40334	28.9899	1.7162
			0.410934	50.4406	180.46	4.40963	29.056	1.71905
			0.410666	50.5857	180.626	4.41589	29.122	1.72189
			0.410397	50.731	180.79	4.42211	29.1878	1.72471
			0.41013	50.8765	180.953	4.42831	29.2535	1.72752
			0.409862	51.0223	181.114	4.43446	29.319	1.73032
			0.409595	51.1682	181.273	4.44058	29.3844	1.73311
			0.409328	51.3144	181.43	4.44666	29.4496	1.73609
			0.409062	51.4607	181.586	4.45269	29.5146	1.73952
			0.408795	51.6072	181.74	4.45868	29.5795	1.74294
			0.40853	51.7538	181.892	4.46462	29.6443	1.74635
			0.408264	51.9006	182.042	4.47051	29.7088	1.74975
			0.407999	52.0476	182.19	4.47635	29.7733	1.75314
			0.407734	52.1946	182.337	4.48214	29.8375	1.75652
			0.40747	52.3417	182.481	4.48787	29.9016	1.75989
			0.407206	52.489	182.624	4.49355	29.9655	1.76326
			0.406942	52.6363	182.765	4.49916	30.0293	1.76661
			0.406679	52.7836	182.904	4.50472	30.0929	1.76996
			0.406416	52.931	183.041	4.51021	30.1564	1.77329
			0.406153	53.0784	183.176	4.51564	30.2196	1.77662
			0.405891	53.2259	183.309	4.52101	30.2827	1.77994
			0.405628	53.3733	183.44	4.52631	30.3457	1.78325
			0.405367	53.5207	183.569	4.53155	30.4085	1.78655
			0.405105	53.6681	183.696	4.53671	30.4711	1.78984
			0.404844	53.8154	183.822	4.54181	30.5335	1.79312
			0.404584	53.9627	183.945	4.54684	30.5958	1.79639
			0.404323	54.1099	184.066	4.5518	30.6579	1.79966
			0.404063	54.257	184.185	4.55668	30.7198	1.80291
			0.403804	54.404	184.302	4.56149	30.7816	1.80616
			0.403544	54.5508	184.416	4.56624	30.8431	1.8094
			0.403285	54.6975	184.529	4.5709	30.9046	1.81263
			0.403027	54.8441	184.64	4.57549	30.9658	1.81585
			0.402768	54.9905	184.748	4.58001	31.0269	1.81906
			0.40251	55.1367	184.854	4.58445	31.0878	1.82226
			0.402253	55.2827	184.958	4.58882	31.1534	1.82545
			0.401995	55.4284	185.062	4.5931	31.2252	1.82864
			0.401738	55.574	185.251	4.59731	31.297	1.83182
			0.401481	55.7193	185.438	4.60144	31.3686	1.83498
			0.401225	55.8643	185.624	4.60549	31.4402	1.83814
			0.400969	56.009	185.807	4.60946	31.5116	1.84129
			0.400713	56.1535	185.988	4.61335	31.5829	1.84443
			0.400458	56.2976	186.167	4.61716	31.654	1.84757
			0.400203	56.4414	186.345	4.62088	31.7251	1.85069
			0.399948	56.5849	186.52	4.62452	31.796	1.8538
			0.399694	56.728	186.693	4.62807	31.8668	1.85691
			0.39944	56.8708	186.864	4.63154	31.9374	1.86001
			0.399186	57.0131	187.033	4.63492	32.008	1.86309
			0.398932	57.1551	187.2	4.6382	32.0784	1.86617
			0.398679	57.2967	187.365	4.6414	32.1487	1.86924
			0.398426	57.4378	187.527	4.6445	32.2189	1.8723
			0.398174	57.5785	187.688	4.64751	32.2889	1.87536
			0.397922	57.7188	187.846	4.65043	32.3588	1.8784
			0.39767	57.8585	188.002	4.65324	32.4286	1.88143
			0.397418	58.0043	188.156	4.65596	32.4983	1.88445
			0.397167	58.1644	188.308	4.65857	32.5678	1.88747
			0.396916	58.3242	188.458	4.66108	32.6372	1.89047
			0.396666	58.4836	188.605	4.66349	32.7065	1.89347
			0.396415	58.6427	188.75	4.66578	32.7756	1.89646
			0.396166	58.8014	188.893	4.66797	32.8446	1.89943
			0.395916	58.9598	189.033	4.6701	32.9135	1.9024
			0.395667	59.1178	189.172	4.67417	32.9822	1.90536
			0.395418	59.2754	189.308	4.67813	33.0508	1.9083
			0.395169	59.4326	189.441	4.68197	33.1193	1.91124
			0.394921	59.5894	189.573	4.6857	33.1876	1.91417
			0.394672	59.7457	189.702	4.68931	33.2558	1.91709
			0.394425	59.9017	189.829	4.6928	33.3239	1.92
			0.394177	60.0572	189.953	4.69616	33.3918	1.92289
			0.39393	60.2122	190.075	4.69941	33.4595	1.92578
			0.393683	60.3668	190.195	4.70252	33.5272	1.92866
			0.393437	60.5209	190.312	4.70551	33.5946	1.93152
			0.393191	60.6745	190.427	4.70837	33.662	1.93438
			0.392945	60.8276	190.539	4.71109	33.7292	1.93723
			0.392699	60.9803	190.649	4.71368	33.7962	1.94006
			0.392454	61.1324	190.757	4.71614	33.8631	1.94289
			0.392209	61.284	190.862	4.71846	33.9298	1.9457
			0.391964	61.4351	190.965	4.72065	33.9964	1.9485
			0.39172	61.5856	191.065	4.7227	34.0629	1.9513
			0.391476	61.7356	191.163	4.72462	34.1292	1.95408
			0.391232	61.8851	191.259	4.7264	34.1953	1.95685
			0.390989	62.034	191.352	4.72804	34.2613	1.95961
			0.390745	62.1824	191.442	4.72955	34.3271	1.96236
			0.390503	62.3302	191.53	4.73092	34.3928	1.96509
			0.39026	62.4774	191.616	4.73215	34.4583	1.96782
			0.390018	62.624	191.699	4.73326	34.5237	1.97053
			0.389776	62.7701	191.779	4.73423	34.5889	1.97324
			0.389534	62.9155	191.857	4.73508	34.6539	1.97593
			0.389293	63.0604	191.933	4.73579	34.7188	1.97861
			0.389052	63.2047	192.006	4.73638	34.7835	1.98128
			0.388811	63.3484	192.076	4.73685	34.848	1.98394
			0.388571	63.4914	192.144	4.73719	34.9124	1.98658
			0.38833	63.6339	192.21	4.73742	34.9766	1.98922
			0.388091	63.7757	192.273	4.73754	35.0406	1.99227
			0.387851	63.9169	192.419	4.73754	35.1045	1.99563
			0.387612	64.0575	192.572	4.73743	35.1682	1.99899
			0.387373	64.1975	192.722	4.73723	35.2317	2.00234
			0.387134	64.3368	192.87	4.73692	35.295	2.00568
			0.386896	64.4755	193.016	4.73651	35.3582	2.00901
			0.386658	64.6136	193.159	4.73602	35.4212	2.01233
			0.38642	64.751	193.3	4.73544	35.484	2.01564
			0.386182	64.8878	193.439	4.73477	35.5466	2.01894
			0.385945	65.0239	193.575	4.73403	35.6091	2.02224
			0.385708	65.1594	193.709	4.73322	35.6713	2.02552
			0.385471	65.2942	193.84	4.73233	35.7334	2.0288
			0.385235	65.4284	193.969	4.73139	35.7953	2.03206
			0.384999	65.562	194.096	4.73038	35.857	2.03532
			0.384763	65.6948	194.22	4.72933	35.9185	2.03857
			0.384528	65.8271	194.342	4.72822	35.9798	2.0418
			0.384293	65.9587	194.461	4.72707	36.041	2.04503
			0.384058	66.0896	194.578	4.72589	36.1019	2.04825
			0.383823	66.2198	194.693	4.72467	36.1627	2.05146
			0.383589	66.3495	194.805	4.72342	36.2232	2.05466
			0.383355	66.4784	194.915	4.72215	36.2836	2.05785
			0.383121	66.6067	195.022	4.72087	36.3437	2.06103
			0.382888	66.7343	195.127	4.71957	36.4037	2.06421
			0.382654	66.8613	195.229	4.71826	36.4635	2.06737
			0.382422	66.9876	195.33	4.71695	36.523	2.07052
			0.382189	67.1132	195.427	4.71565	36.5824	2.07367
			0.381957	67.2382	195.522	4.71435	36.6415	2.0768
			0.381725	67.3626	195.615	4.71306	36.7005	2.07993
			0.381493	67.4862	195.706	4.71179	36.7592	2.08304
			0.381261	67.6092	195.793	4.71054	36.8178	2.08615
			0.38103	67.7316	195.879	4.70931	36.8761	2.08924
			0.380799	67.8533	195.962	4.70812	36.9342	2.09233
			0.380568	67.9743	196.043	4.70695	36.9921	2.09541
			0.380338	68.0946	196.121	4.70583	37.0498	2.09848
			0.380108	68.2144	196.197	4.70475	37.1073	2.10153
			0.379878	68.3334	196.27	4.70371	37.1646	2.10458
			0.379649	68.4518	196.341	4.70272	37.2216	2.10762
			0.379419	68.5695	196.41	4.70178	37.2784	2.11065
			0.37919	68.6866	196.476	4.7009	37.335	2.11367
			0.378962	68.8031	196.54	4.70007	37.3914	2.11668
			0.378733	68.9188	196.601	4.69931	37.4476	2.11969
			0.378505	69.034	196.66	4.69861	37.5036	2.12268
			0.378277	69.1484	196.716	4.69798	37.5593	2.12566
			0.37805	69.2623	196.77	4.69742	37.6148	2.12863
			0.377822	69.3754	196.822	4.69693	37.6701	2.1316
			0.377595	69.488	196.871	4.69651	37.7251	2.13455
			0.377368	69.5999	196.918	4.69617	37.7799	2.13749
			0.377142	69.7111	196.962	4.69592	37.8345	2.14043
			0.376916	69.8217	197.004	4.69574	37.8903	2.14335
			0.37669	69.9317	197.044	4.69564	37.9587	2.14627
			0.376464	70.041	197.081	4.69563	38.0269	2.14917
			0.376239	70.1497	197.116	4.6957	38.0949	2.15207
			0.376013	70.2578	197.148	4.69586	38.1628	2.15495
			0.375789	70.3652	197.178	4.69611	38.2304	2.15783
			0.375564	70.472	197.206	4.69644	38.2979	2.16069
			0.37534	70.5782	197.231	4.69687	38.3653	2.16355
			0.375116	70.6837	197.254	4.69739	38.4324	2.16639
			0.374892	70.7887	197.275	4.698	38.4994	2.16923
			0.374668	70.893	197.293	4.6987	38.5661	2.17205
			0.374445	70.9967	197.309	4.6995	38.6327	2.17487
			0.374222	71.0997	197.322	4.70039	38.6991	2.17767
			0.373999	71.2022	197.333	4.70137	38.7653	2.18047
			0.373777	71.3041	197.426	4.70245	38.8314	2.18325
			0.373554	71.4053	197.529	4.70363	38.8972	2.18602
			0.373332	71.506	197.629	4.7049	38.9629	2.18879
			0.373111	71.606	197.728	4.70626	39.0283	2.19154
			0.372889	71.7055	197.823	4.70772	39.0936	2.19428
			0.372668	71.8043	197.917	4.70928	39.1587	2.19701
			0.372447	71.9026	198.008	4.71094	39.2236	2.19974
			0.372227	72.0003	198.098	4.71269	39.2883	2.20245
			0.372006	72.0973	198.185	4.71453	39.3528	2.20514
			0.371786	72.1939	198.269	4.71648	39.4172	2.20783
			0.371566	72.2898	198.352	4.71852	39.4813	2.21051
			0.371347	72.3852	198.432	4.72065	39.5452	2.21318
			0.371127	72.4827	198.51	4.72288	39.609	2.21583
			0.370908	72.6052	198.586	4.72521	39.6725	2.21847
			0.370689	72.7272	198.659	4.72764	39.7358	2.22111
			0.370471	72.8487	198.731	4.73017	39.799	2.22373
			0.370253	72.9698	198.8	4.73279	39.862	2.22634
			0.370034	73.0904	198.867	4.73551	39.9247	2.22893
			0.369817	73.2104	198.932	4.73832	39.9873	2.23152
			0.369599	73.3301	198.994	4.74124	40.0496	2.23409
			0.369382	73.4492	199.055	4.74425	40.1118	2.23666
			0.369165	73.5679	199.113	4.74736	40.1738	2.23921
			0.368948	73.6861	199.169	4.75057	40.2355	2.24174
			0.368732	73.8039	199.222	4.75388	40.2971	2.24427
			0.368515	73.9212	199.274	4.75728	40.3585	2.24678
			0.368299	74.038	199.323	4.76079	40.4197	2.24928
			0.368083	74.1545	199.371	4.7644	40.4806	2.25177
			0.367868	74.2704	199.416	4.76811	40.5414	2.25425
			0.367653	74.386	199.458	4.77192	40.602	2.25738
			0.367438	74.5011	199.499	4.77583	40.6623	2.2607
			0.367223	74.6158	199.538	4.77984	40.7225	2.264
			0.367008	74.7301	199.574	4.78396	40.7825	2.2673
			0.366794	74.8439	199.608	4.78818	40.8423	2.27059
			0.36658	74.9574	199.64	4.79251	40.9018	2.27387
			0.366366	75.0704	199.67	4.79694	40.9612	2.27714
			0.366153	75.183	199.698	4.80148	41.0204	2.2804
			0.36594	75.2952	199.724	4.80612	41.0793	2.28365
			0.365727	75.4071	199.747	4.81087	41.1381	2.28689
			0.365514	75.5185	199.769	4.81573	41.1967	2.29012
			0.365301	75.6296	199.788	4.82069	41.2551	2.29334
			0.365089	75.7403	199.805	4.82577	41.3132	2.29654
			0.364877	75.8506	199.82	4.83095	41.3712	2.29974
			0.364665	75.9605	199.833	4.83624	41.429	2.30293
			0.364454	76.0701	199.844	4.84165	41.4865	2.3061
			0.364243	76.1793	199.853	4.84717	41.5439	2.30926
			0.364032	76.2882	199.859	4.85279	41.6011	2.31242
			0.363821	76.3967	199.864	4.85853	41.658	2.31556
			0.36361	76.5049	199.866	4.86438	41.7148	2.31869
			0.3634	76.6127	199.867	4.87035	41.7714	2.32181
			0.36319	76.7202	199.865	4.87642	41.8277	2.32491
			0.36298	76.8273	199.861	4.88307	41.8839	2.32801
			0.362771	76.9342	199.855	4.88998	41.9399	2.33109
			0.362561	77.0407	199.847	4.897	41.9957	2.33416
			0.362352	77.1469	199.837	4.90414	42.0512	2.33722
			0.362143	77.2527	199.825	4.91141	42.1066	2.34027
			0.361935	77.3583	199.811	4.91879	42.1618	2.3433
			0.361726	77.4635	199.795	4.9263	42.2168	2.34633
			0.361518	77.5685	199.777	4.93393	42.2716	2.34934
			0.36131	77.6731	199.757	4.94169	42.3262	2.35234
			0.361103	77.7775	199.734	4.94956	42.3806	2.35532
			0.360895	77.8816	199.71	4.95756	42.4348	2.35829
			0.360688	77.9853	199.684	4.96568	42.4888	2.36125
			0.360481	78.0888	199.655	4.97392	42.5426	2.3642
			0.360274	78.192	199.625	4.98228	42.5962	2.36713
			0.360068	78.295	199.593	4.99076	42.6496	2.37005
			0.359862	78.3976	199.558	4.99937	42.7028	2.37296
			0.359656	78.5	199.522	5.00809	42.7559	2.37585
			0.35945	78.6021	199.484	5.01693	42.8087	2.37873
			0.359244	78.7039	199.528	5.02589	42.8613	2.38159
			0.359039	78.8055	199.58	5.03497	42.9138	2.38445
			0.358834	78.9068	199.631	5.04417	42.966	2.38728
			0.358629	79.0079	199.679	5.05348	43.0181	2.39011
			0.358425	79.1087	199.725	5.06291	43.07	2.39292
			0.35822	79.2092	199.769	5.07245	43.1216	2.39571
			0.358016	79.3095	199.812	5.08211	43.1731	2.39849
			0.357812	79.4095	199.852	5.09188	43.2244	2.40126
			0.357609	79.5092	199.891	5.10176	43.2755	2.40401
			0.357405	79.6087	199.928	5.11174	43.3264	2.40675
			0.357202	79.708	199.962	5.12184	43.3771	2.40948
			0.356999	79.807	199.995	5.13205	43.4276	2.41218
			0.356796	79.9058	200.026	5.14236	43.478	2.41488
			0.356594	80.0043	200.055	5.15277	43.5281	2.41756
			0.356392	80.1025	200.082	5.16329	43.5781	2.42022
			0.35619	80.2005	200.107	5.1739	43.6278	2.42287
			0.355988	80.2982	200.131	5.18462	43.6774	2.4255
			0.355786	80.3957	200.152	5.19544	43.7268	2.42812
			0.355585	80.493	200.172	5.20635	43.7759	2.43072
			0.355384	80.5899	200.189	5.21735	43.8249	2.43331
			0.355183	80.6867	200.205	5.22845	43.8737	2.43588
			0.354982	80.7831	200.219	5.23964	43.9223	2.43844
			0.354782	80.8793	200.231	5.25092	43.9708	2.44098
			0.354582	80.9753	200.241	5.26228	44.019	2.4435
			0.354382	81.071	200.249	5.27373	44.067	2.44601
			0.354182	81.1664	200.255	5.28526	44.1149	2.4485
			0.353982	81.2616	200.26	5.29687	44.1625	2.45098
			0.353783	81.3565	200.262	5.30856	44.21	2.45344
			0.353584	81.4511	200.263	5.32033	44.2626	2.45588
			0.353385	81.5454	200.262	5.33216	44.3261	2.45831
			0.353186	81.6395	200.259	5.34408	44.3895	2.46073
			0.352988	81.7333	200.254	5.35606	44.4528	2.46312
			0.35279	81.8268	200.247	5.3681	44.516	2.4655
			0.352592	81.92	200.238	5.38021	44.5789	2.46786
			0.352394	82.0129	200.227	5.39239	44.6418	2.47021
			0.352196	82.1056	200.215	5.40462	44.7045	2.47254
			0.351999	82.1979	200.2	5.41691	44.7671	2.47485
			0.351802	82.29	200.184	5.42926	44.8295	2.47715
			0.351605	82.3817	200.166	5.44166	44.8918	2.47943
			0.351409	82.4832	200.146	5.45411	44.954	2.48169
			0.351212	82.6864	200.124	5.4666	45.016	2.48394
			0.351016	82.8893	200.1	5.47914	45.0779	2.48616
			0.35082	83.0917	200.074	5.49173	45.1396	2.48838
			0.350624	83.2938	200.047	5.50436	45.2012	2.49057
			0.350429	83.4954	200.017	5.51702	45.2626	2.49275
			0.350233	83.6965	199.986	5.52972	45.3239	2.49491
			0.350038	83.8973	199.953	5.54246	45.3851	2.49705
			0.349843	84.0976	199.918	5.55522	45.4594	2.49918
			0.349649	84.2974	199.881	5.56802	45.5658	2.50129
			0.349454	84.4968	199.842	5.58084	45.6719	2.50338
			0.34926	84.6957	199.801	5.59369	45.7777	2.50546
			0.349066	84.8942	199.759	5.60656	45.8832	2.50752
			0.348872	85.0922	199.714	5.61946	45.9885	2.50956
			0.348678	85.2897	199.668	5.63237	46.0934	2.51158
			0.348485	85.4868	199.619	5.64531	46.198	2.51359
			0.348292	85.6834	199.569	5.65825	46.3024	2.51558
			0.348099	85.8794	199.517	5.67122	46.4064	2.51755
			0.347906	86.075	199.464	5.68419	46.5102	2.5195
			0.347714	86.2701	199.408	5.69718	46.6136	2.5216
			0.347521	86.4646	199.35	5.71018	46.7167	2.52452
			0.347329	86.6586	199.291	5.72318	46.8196	2.52742
			0.347137	86.8522	199.229	5.73619	46.9221	2.53031
			0.346946	87.0451	199.166	5.74921	47.0243	2.53318
			0.346754	87.2376	199.101	5.76223	47.1262	2.53604
			0.346563	87.4295	199.034	5.77526	47.2278	2.53888
			0.346372	87.6208	198.965	5.78828	47.329	2.54171
			0.346181	87.8116	198.895	5.8013	47.43	2.54452
			0.34599	88.0018	198.822	5.81433	47.5306	2.54732
			0.3458	88.1915	198.748	5.82735	47.631	2.5501
			0.34561	88.3805	198.672	5.84036	47.731	2.55287
			0.34542	88.569	198.594	5.85337	47.8306	2.55562
			0.34523	88.7569	198.514	5.86638	47.93	2.55836
			0.34504	88.9442	198.432	5.87937	48.029	2.56108
			0.344851	89.1309	198.348	5.89236	48.1277	2.56379
			0.344662	89.3169	198.307	5.90533	48.2261	2.56648
			0.344473	89.5024	198.311	5.91829	48.3241	2.56915
			0.344284	89.6872	198.313	5.93124	48.4218	2.57182
			0.344096	89.8714	198.314	5.94417	48.5191	2.57446
			0.343907	90.0549	198.312	5.95708	48.6162	2.57709
			0.343719	90.2378	198.309	5.96998	48.7128	2.57971
			0.343531	90.42	198.303	5.98285	48.8092	2.58231
			0.343343	90.6016	198.296	5.9957	48.9052	2.58489
			0.343156	90.7825	198.288	6.00852	49.0008	2.58747
			0.342969	90.9627	198.277	6.02132	49.0961	2.59002
			0.342782	91.1422	198.264	6.03409	49.191	2.59256
			0.342595	91.321	198.25	6.04682	49.2856	2.59509
			0.342408	91.4991	198.234	6.05952	49.3799	2.5976
			0.342221	91.6765	198.216	6.07218	49.4737	2.60009
			0.342035	91.8532	198.196	6.0848	49.5672	2.60257
			0.341849	92.0291	198.175	6.09738	49.6604	2.60504
			0.341663	92.2043	198.152	6.10991	49.7532	2.60749
			0.341477	92.3788	198.126	6.1224	49.8456	2.60992
			0.341292	92.5526	198.1	6.13483	49.9376	2.61235
			0.341107	92.7255	198.071	6.1472	50.0293	2.61475
			0.340922	92.8977	198.041	6.15952	50.1206	2.61714
			0.340737	93.0692	198.009	6.17177	50.2115	2.61952
			0.340552	93.2437	197.975	6.18396	50.302	2.62188
			0.340368	93.4609	197.939	6.19608	50.3922	2.62423
			0.340183	93.6774	197.902	6.20812	50.4819	2.62657
			0.339999	93.8934	197.863	6.22008	50.5713	2.62889
			0.339815	94.1089	197.822	6.23196	50.6603	2.63119
			0.339632	94.3237	197.779	6.24375	50.7488	2.63348
			0.339448	94.538	197.735	6.25545	50.837	2.63576
			0.339265	94.7517	197.689	6.26706	50.9248	2.63802
			0.339082	94.9648	197.641	6.27856	51.0122	2.64027
			0.338899	95.1773	197.592	6.28996	51.0991	2.6425
			0.338716	95.3892	197.541	6.30125	51.1857	2.64473
			0.338534	95.6005	197.488	6.31242	51.2718	2.64693
			0.338351	95.8111	197.434	6.32348	51.3575	2.64913
			0.338169	96.0211	197.378	6.33611	51.4428	2.65131
			0.337987	96.2304	197.321	6.35041	51.5277	2.65347
			0.337806	96.4391	197.261	6.36462	51.6122	2.65563
			0.337624	96.6472	197.2	6.37873	51.6962	2.65777
			0.337443	96.8545	197.138	6.39273	51.7946	2.65989
			0.337262	97.0612	197.074	6.40662	51.905	2.66201
			0.337081	97.2672	197.008	6.4204	52.0151	2.66411
			0.3369	97.4725	196.941	6.43405	52.1248	2.6662
			0.336719	97.6771	196.872	6.44758	52.2342	2.66828
			0.336539	97.881	196.801	6.46098	52.3433	2.67034
			0.336359	98.0842	196.729	6.47424	52.4521	2.67239
			0.336179	98.2866	196.656	6.48735	52.5605	2.67443
			0.335999	98.4884	196.581	6.50032	52.6686	2.67646
			0.33582	98.6893	196.504	6.51314	52.7763	2.67847
			0.33564	98.8895	196.426	6.52579	52.8837	2.68047
			0.335461	99.089	196.346	6.53828	52.9907	2.68246
			0.335282	99.2876	196.265	6.5506	53.0974	2.68444
			0.335103	99.4855	196.182	6.56275	53.2038	2.68641
			0.334925	99.6826	196.098	6.57471	53.3097	2.68837
			0.334746	99.879	196.012	6.5865	53.4153	2.69031
			0.334568	100.074	195.925	6.59809	53.5205	2.69225
			0.33439	100.269	195.837	6.60948	53.6254	2.69417
			0.334212	100.463	195.747	6.62068	53.7299	2.69608
			0.334034	100.656	195.655	6.63168	53.8339	2.69798
			0.333857	100.848	195.562	6.64246	53.9376	2.69987
			0.33368	101.04	195.468	6.65304	54.0409	2.70176
			0.333502	101.23	195.372	6.6634	54.1438	2.70363
			0.333325	101.42	195.275	6.67353	54.2463	2.70549
			0.333149	101.608	195.176	6.68345	54.3484	2.70733
			0.332972	101.796	195.076	6.69314	54.4501	2.70917
			0.332796	101.983	194.975	6.7026	54.5514	2.711
			0.33262	102.169	194.872	6.71182	54.6522	2.71282
			0.332444	102.354	194.768	6.72081	54.7527	2.71464
			0.332268	102.539	194.662	6.72957	54.8527	2.71644
			0.332092	102.722	194.555	6.73808	54.9522	2.71823
			0.331917	102.904	194.447	6.74635	55.0513	2.72001
			0.331742	103.086	194.337	6.75437	55.15	2.72178
			0.331567	103.266	194.226	6.76215	55.2482	2.72355
			0.331392	103.445	194.114	6.76968	55.346	2.7253
			0.331217	103.624	194	6.77696	55.4433	2.72705
			0.331042	103.801	193.885	6.78399	55.5402	2.72879
			0.330868	103.978	193.768	6.79077	55.6366	2.73052
			0.330694	104.153	193.651	6.7973	55.7325	2.73224
			0.33052	104.328	193.532	6.80358	55.828	2.73395
			0.330346	104.501	193.48	6.8096	55.923	2.73565
			0.330173	104.674	193.444	6.81537	56.0175	2.73735
			0.329999	104.845	193.405	6.82089	56.1115	2.73903
			0.329826	105.016	193.366	6.82615	56.205	2.74071
			0.329653	105.185	193.325	6.83117	56.298	2.74238
			0.32948	105.353	193.283	6.83593	56.3905	2.74404
			0.329307	105.521	193.24	6.84044	56.4825	2.7457
			0.329135	105.687	193.195	6.84471	56.574	2.74734
			0.328963	105.852	193.149	6.84872	56.665	2.74898
			0.32879	106.016	193.101	6.85249	56.7555	2.75061
			0.328618	106.179	193.052	6.85601	56.8454	2.75223
			0.328447	106.34	193.002	6.85929	56.9349	2.75384
			0.328275	106.501	192.951	6.86232	57.0237	2.75587
			0.328104	106.661	192.898	6.86512	57.1121	2.75851
			0.327932	106.819	192.844	6.86767	57.1999	2.76114
			0.327761	106.977	192.788	6.86999	57.2872	2.76376
			0.32759	107.133	192.731	6.87207	57.374	2.76638
			0.32742	107.288	192.673	6.87392	57.4602	2.769
			0.327249	107.442	192.614	6.87553	57.5458	2.77161
			0.327079	107.594	192.553	6.8792	57.6309	2.77421
			0.326909	107.746	192.491	6.89186	57.7154	2.77681
			0.326739	107.897	192.427	6.90426	57.7994	2.7794
			0.326569	108.046	192.362	6.9164	57.8828	2.78199
			0.326399	108.194	192.296	6.92828	57.9656	2.78457
			0.32623	108.341	192.228	6.93991	58.0479	2.78715
			0.32606	108.487	192.159	6.95128	58.1296	2.78972
			0.325891	108.631	192.089	6.96239	58.2107	2.79228
			0.325722	108.775	192.017	6.97325	58.2913	2.79484
			0.325554	108.917	191.945	6.98385	58.3712	2.79739
			0.325385	109.058	191.87	6.9942	58.4506	2.79994
			0.325217	109.198	191.794	7.0043	58.5294	2.80248
			0.325048	109.336	191.717	7.01414	58.6076	2.80502
			0.32488	109.474	191.639	7.02373	58.6852	2.80755
			0.324712	109.61	191.559	7.03307	58.7622	2.81007
			0.324545	109.747	191.478	7.04215	58.8386	2.81259
			0.324377	109.938	191.395	7.05099	58.9145	2.8151
			0.32421	110.129	191.311	7.05957	58.9897	2.81761
			0.324043	110.319	191.226	7.06791	59.0643	2.82011
			0.323876	110.507	191.139	7.07599	59.1383	2.8226
			0.323709	110.695	191.051	7.08383	59.2117	2.82509
			0.323542	110.881	190.962	7.09142	59.2845	2.82757
			0.323375	111.067	190.871	7.09877	59.3567	2.83004
			0.323209	111.251	190.778	7.10586	59.4283	2.83251
			0.323043	111.435	190.733	7.11272	59.4993	2.83497
			0.322877	111.617	190.992	7.11932	59.5697	2.83742
			0.322711	111.799	191.245	7.12569	59.6394	2.83986
			0.322545	111.979	191.491	7.1318	59.7086	2.8423
			0.32238	112.158	191.731	7.13768	59.7771	2.84473
			0.322215	112.336	191.965	7.14331	59.845	2.84715
			0.322049	112.513	192.192	7.1487	59.939	2.84956
			0.321884	112.689	192.413	7.15385	60.0382	2.85197
			0.32172	112.864	192.627	7.15876	60.1369	2.85436
			0.321555	113.038	192.835	7.16343	60.2351	2.85675
			0.321391	113.211	193.037	7.16786	60.3328	2.85913
			0.321226	113.383	193.232	7.17205	60.4299	2.86151
			0.321062	113.554	193.42	7.176	60.5266	2.86387
			0.320898	113.723	193.603	7.17972	60.6227	2.86622
			0.320734	113.892	193.778	7.1832	60.7183	2.86857
			0.320571	114.06	193.948	7.18644	60.8134	2.8709
			0.320407	114.226	194.11	7.18945	60.9079	2.87323
			0.320244	114.391	194.266	7.19223	61.0019	2.87555
			0.320081	114.556	194.416	7.19477	61.0954	2.87786
			0.319918	114.719	194.559	7.19708	61.1884	2.88015
			0.319755	114.881	194.696	7.19917	61.2809	2.88244
			0.319592	115.042	194.986	7.20281	61.3728	2.88472
			0.31943	115.202	195.3	7.21	61.4642	2.88698
			0.319268	115.361	195.608	7.21696	61.5551	2.88924
			0.319105	115.519	195.909	7.22368	61.6455	2.89149
			0.318943	115.676	196.205	7.23018	61.7353	2.89372
			0.318782	115.832	196.494	7.23645	61.8246	2.89595
			0.31862	115.987	196.778	7.24249	61.9134	2.89816
			0.318458	116.14	197.055	7.2483	62.0016	2.90036
			0.318297	116.293	197.325	7.25389	62.0894	2.90255
			0.318136	116.444	197.59	7.25925	62.1766	2.90473
			0.317975	116.595	197.848	7.26439	62.2632	2.90689
			0.317814	116.744	198.1	7.26932	62.3494	2.90925
			0.317653	116.892	198.346	7.27402	62.435	2.91398
			0.317493	117.039	198.586	7.2785	62.5201	2.91868
			0.317333	117.186	198.819	7.28277	62.6046	2.92336
			0.317172	117.331	199.046	7.28682	62.6886	2.92801
			0.317012	117.475	199.267	7.29066	62.7721	2.93265
			0.316853	117.618	199.481	7.29429	62.8551	2.93726
			0.316693	117.76	199.69	7.29772	62.9376	2.94184
			0.316533	117.9	199.892	7.30094	63.0195	2.9464
			0.316374	118.04	200.087	7.30395	63.1009	2.95094
			0.316215	118.179	200.276	7.30677	63.1817	2.95545
			0.316056	118.316	200.459	7.30939	63.2621	2.95994
			0.315897	118.453	200.636	7.31181	63.3419	2.9644
			0.315738	118.589	200.807	7.31404	63.4211	2.96884
			0.315579	118.723	200.971	7.31609	63.4999	2.97325
			0.315421	118.856	201.128	7.31794	63.5781	2.97763
			0.315263	118.989	201.28	7.31962	63.6558	2.982
			0.315105	119.12	201.425	7.32111	63.7804	2.98633
			0.314947	119.25	201.564	7.32243	63.9145	2.99064
			0.314789	119.379	201.696	7.32357	64.0477	2.99492
			0.314631	119.507	201.823	7.32455	64.1802	2.99918
[truncated: 13,003 more rows]

## Sheet: N wave
		Data for Ground Acceleration (*unit=Gal)
			2016-09-12 19:44:30	2016-09-12 20:32:50	2016-09-12 20:34:22	2016-09-19 20:33:58	2016-09-21 11:53:54
			ML 5.1	ML 5.8	ML 3.6	ML 4.5	ML 3.5
		NS	9.12 EQ#1	9.12 EQ#2	9.12 EQ#3	9.12 EQ#4	9.12 EQ#5
		time	Acceleration (Gal)	Acceleration (Gal)	Acceleration (Gal)	Acceleration (Gal)	Acceleration (Gal)
		0	0.0228232	-0.00281382	-0.808192	-0.01063	-0.00937941
		0.01	-0.0253244	0.00969206	-0.901674	-0.00218853	0.000937941
		0.02	0.0259497	0.00687823	-0.741286	-0.00218853	-0.00437706
		0.03	-0.0196968	-0.00562765	-0.338597	-0.00594029	-0.00218853
		0.04	0.00343912	0.00625294	0.0775365	-0.00750353	-0.00250118
		0.05	0.00312647	-0.00562765	0.339535	-0.0115679	0.00625294
		0.06	-0.0187588	0.000625294	0.504925	-0.00250118	0.00937941
		0.07	-0.00687823	0.00500235	0.566516	-0.00187588	-0.0134438
		0.08	-0.0309521	0.00281382	0.541192	-0.000937941	0.005315
		0.09	0.0046897	-0.015945	0.40863	-0.000625294	0.0334532
		0.1	-0.0340785	-0.00562765	0.282008	-0.00218853	-0.0125059
		0.11	0.0184462	0.00406441	0.253557	-0.00437706	-0.0100047
		0.12	-0.0115679	-0.00781617	0.243239	0.00156324	0.00500235
		0.13	-0.000625294	0.00187588	0.261998	0.00406441	-0.00500235
		0.14	0.00656559	-0.000625294	0.225418	0.000937941	-0.00687823
		0.15	-0.0100047	-0.00250118	0.283258	0.000625294	-0.00125059
		0.16	0.0262623	0.000937941	0.240738	0.00281382	0.00218853
		0.17	-0.00750353	0.01063	0.199156	-0.00218853	-0.0121932
		0.18	0.00687823	0.00218853	0.220729	-0.005315	-0.00500235
		0.19	-0.00312647	0.00906676	0.257308	0.000312647	0.0187588
		0.2	0	-0.0118806	0.134751	-0.0128185	0
		0.21	-0.0256371	0.00437706	-0.108801	0.000937941	-0.01063
		0.22	-0.00594029	0.0115679	-0.0819135	-0.00594029	0.0140691
		0.23	0.0125059	-0.005315	0.115992	-0.00719088	-0.0175082
		0.24	-0.0331406	-0.005315	0.339222	-0.00156324	-0.00781617
		0.25	0.0221979	0.00375176	0.349852	-0.00343912	0.0184462
		0.26	-0.0137565	-0.0156323	0.208536	-0.00437706	-0.000312647
		0.27	0.00500235	-0.00187588	0.200094	-0.0103174	-0.00969206
		0.28	-0.00719088	0.0131312	0.317337	0.00937941	-0.0115679
		0.29	-0.00218853	-0.00812882	0.285759	0.00343912	-0.00312647
		0.3	0.0153197	-0.00969206	0.177271	0.00437706	-0.00312647
		0.31	-0.0359544	-0.00218853	0.0816009	0.00406441	-0.000937941
		0.32	0.0350165	0.01063	-0.100047	-0.000937941	0.00187588
		0.33	-0.0272003	-0.0187588	-0.260435	-0.000312647	0.00125059
		0.34	0.000625294	0.0143818	-0.215101	0.00375176	-0.0143818
		0.35	-0.00281382	-0.0046897	-0.0272003	0.00781617	0.00187588
		0.36	0.00312647	-0.0143818	0.198218	0.00906676	0.005315
		0.37	0.00156324	0.00156324	0.425513	-0.00218853	-0.00844147
		0.38	0.00562765	0.00937941	0.556824	0.00250118	-0.000625294
		0.39	0.00969206	0.00250118	0.63905	0.00125059	0.00406441
		0.4	-0.0228232	-0.00437706	0.583712	-0.00625294	0.00719088
		0.41	0.015945	0.00406441	0.533376	0.00937941	-0.0109426
		0.42	-0.0103174	0.000312647	0.519307	-0.00187588	0
		0.43	0.0115679	0.005315	0.541817	0.00187588	0.0046897
		0.44	-0.0259497	0.00250118	0.564328	-0.00125059	-0.00969206
		0.45	0.00781617	0.0168829	0.513054	-0.00875412	0.00687823
		0.46	0.00594029	-0.00687823	0.549008	0	0.0275129
		0.47	-0.015945	-0.000625294	0.651869	-0.01063	-0.00687823
		0.48	0.00750353	-0.000312647	0.803503	-0.000937941	0.00500235
		0.49	-0.0184462	0.000937941	0.826951	-0.00656559	0.0137565
		0.5	0.00406441	-0.0112553	0.821324	0.00250118	-0.000625294
		0.51	-0.0140691	-0.00656559	0.768174	0.000625294	0.00719088
		0.52	-0.00187588	0.0134438	0.612163	0.000312647	0.005315
		0.53	0.00937941	0.000625294	0.440207	0.0109426	0.00312647
		0.54	-0.0196968	0.000312647	0.382993	0.00250118	0
		0.55	0.000625294	0.0100047	0.426451	0.00218853	-0.00437706
		0.56	-0.00844147	0	0.404565	0.00250118	0.0118806
		0.57	-0.0046897	-0.0221979	0.205409	0.0178209	-0.000625294
		0.58	0.000937941	0.0193841	-0.0547132	0.0109426	-0.0143818
		0.59	0.0206347	0.00656559	-0.198218	0.0181335	0.015945
		0.6	-0.00125059	-0.0137565	-0.0869159	-0.000625294	0.00125059
		0.61	0.00250118	0.005315	0.180397	0.00812882	-0.00156324
		0.62	0.00281382	-0.000625294	0.325466	0.00594029	0.005315
		0.63	-0.00844147	-0.0143818	0.432078	-0.000937941	-0.00156324
		0.64	0.015945	-0.000312647	0.469908	0.00500235	-0.00781617
		0.65	-0.0200094	0.00781617	0.522746	-0.00656559	-0.00594029
		0.66	0.00875412	-0.0146944	0.389558	-0.000625294	0.00687823
		0.67	-0.0100047	-0.00343912	0.0962953	-0.00844147	0.00719088
		0.68	-0.00312647	-0.00281382	-0.10161	-0.00500235	-0.0184462
		0.69	0.00594029	0.000312647	0.000625294	-0.00125059	0.0100047
		0.7	-0.0118806	-0.00812882	0.0975459	0.00281382	0.0153197
		0.71	-0.00406441	0.000625294	0.00844147	0.00812882	-0.00875412
		0.72	-0.00562765	0.00406441	-0.176333	0.0118806	0.0175082
		0.73	0.0178209	-0.0118806	-0.292325	0.01063	0.00937941
		0.74	0.00875412	0	-0.229483	0.0150071	-0.0190715
		0.75	0.00812882	-0.00125059	0.0300141	0.00250118	0.00937941
		0.76	-0.01063	0.00250118	0.598406	0.00875412	0.0115679
		0.77	-0.000312647	-0.000312647	1.04893	0.00281382	-0.00406441
		0.78	-0.000312647	-0.00343912	1.31718	-0.00218853	0.0046897
		0.79	0.00750353	0.000625294	1.61451	0.00875412	0.00906676
		0.8	0.0231359	0.00281382	1.97218	-0.0175082	0
		0.81	-0.0131312	-0.0121932	2.00282	-0.01063	-0.00812882
		0.82	0.00594029	0.0131312	1.93278	-0.000937941	0.0187588
		0.83	0.00375176	0.00312647	1.85181	-0.0168829	0.0128185
		0.84	-0.00625294	-0.0184462	1.63452	0	-0.0153197
		0.85	0.00750353	0.00875412	1.30561	0	0
		0.86	0.00875412	-0.0121932	0.864469	0.00125059	0.0153197
		0.87	-0.00250118	-0.00906676	0.606223	0.00937941	-0.00937941
		0.88	0.000625294	0.00656559	0.449274	0.005315	0.015945
		0.89	0.00250118	0.00875412	0.168829	0.015945	0.00750353
		0.9	-0.00281382	-0.00906676	-0.258246	0.00125059	-0.00969206
		0.91	0.00187588	-0.00562765	-0.456152	0.00375176	-0.005315
		0.92	-0.00844147	0.00218853	-0.498672	0.0046897	-0.00281382
		0.93	0.00375176	-0.00969206	-0.536815	0.00375176	0.00906676
		0.94	0.00375176	-0.00781617	-0.562765	0.00375176	0.00343912
		0.95	-0.00562765	0.00687823	-0.778178	-0.00562765	-0.00437706
		0.96	0.0237612	-0.00343912	-0.971082	-0.00844147	0.000625294
		0.97	-0.0215726	-0.0134438	-1.08301	-0.00187588	-0.000312647
		0.98	-0.00343912	0.00406441	-1.2656	-0.00187588	-0.0175082
		0.99	0.0109426	-0.0134438	-1.45506	0.00437706	0.0156323
		1	0.00156324	-0.00500235	-1.53291	0.0168829	-0.00312647
		1.01	0.0228232	0.0046897	-1.51634	0.00187588	-0.0165703
		1.02	-0.0162576	-0.000937941	-1.34407	0.00875412	-0.00125059
		1.03	0.015945	0.00719088	-1.01798	0.00781617	-0.00500235
		1.04	-0.00125059	0.000937941	-0.627483	0.0125059	-0.00375176
		1.05	-0.0134438	-0.00437706	-0.222605	0.00406441	-0.00625294
		1.06	0.00875412	0.0143818	0.152572	0.0131312	0.00906676
		1.07	-0.0134438	-0.00844147	0.430202	0.00625294	-0.00500235
		1.08	-0.00844147	-0.000625294	0.501798	-0.00562765	-0.00281382
		1.09	-0.00281382	0.0118806	0.486479	0.00437706	0.00969206
		1.1	0.00343912	-0.00844147	0.364546	-0.00156324	0.00375176
		1.11	-0.00250118	-0.0046897	0.311709	-0.00500235	-0.0146944
		1.12	-0.00500235	-0.00218853	0.242614	-0.000312647	0.0137565
		1.13	0.00844147	-0.00187588	0.0844147	0.00750353	-0.000312647
		1.14	-0.0125059	-0.0134438	-0.0128185	0.000625294	-0.01063
		1.15	0.0187588	0.00375176	-0.178209	0.0134438	0.0143818
		1.16	-0.0209473	0.00719088	-0.369549	0.000625294	-0.0225106
		1.17	0.0196968	-0.000625294	-0.491168	-0.00125059	-0.00437706
		1.18	-0.0171956	-0.0046897	-0.55745	-0.00562765	-0.00312647
		1.19	-0.00937941	0.0200094	-0.639363	-0.000625294	0.00437706
		1.2	0.0325153	-0.00750353	-0.656246	0.0046897	0.0134438
		1.21	-0.02126	-0.00937941	-0.451775	-0.00719088	0.0046897
		1.22	0.0287635	0.0203221	-0.231359	-0.00125059	-0.0162576
		1.23	-0.0281382	-0.0190715	-0.131312	-0.00594029	0.00312647
		1.24	0.0115679	0	-0.144756	-0.0240738	-0.00125059
		1.25	0.00125059	0.00125059	-0.285447	-0.00500235	-0.00906676
		1.26	0.000312647	-0.00750353	-0.445522	-0.00437706	-0.000625294
		1.27	0.00375176	0.00218853	-0.604659	-0.00437706	-0.015945
		1.28	-0.0168829	0.000937941	-0.562765	0.0103174	-0.00343912
		1.29	0.00594029	0.00218853	-0.560889	-0.00437706	-0.0109426
		1.3	0.000625294	0.00437706	-0.665	0.00687823	0.00906676
		1.31	-0.0200094	-0.00156324	-0.796312	-0.00218853	-0.00875412
		1.32	-0.0125059	-0.000625294	-0.874786	0.0121932	-0.0128185
		1.33	0.00187588	0.00250118	-0.788808	0.0100047	0.00875412
		1.34	-0.00437706	-0.00781617	-0.72284	0.00906676	0.005315
		1.35	-0.00500235	0.00781617	-0.700642	-0.00375176	-0.0046897
		1.36	-0.00656559	-0.00406441	-0.780054	0.000312647	0.0193841
		1.37	0.00844147	-0.000937941	-0.778804	0.01063	0.00312647
		1.38	0.0100047	-0.00750353	-0.72753	-0.01063	-0.0150071
		1.39	-0.0121932	-0.00250118	-0.83039	0.000625294	0.00625294
		1.4	0.0046897	0.0137565	-0.977335	-0.00562765	-0.000625294
		1.41	0.0162576	-0.00343912	-0.927624	0.01063	-0.0131312
		1.42	0.00312647	0.00375176	-0.788496	0.005315	-0.0112553
		1.43	0.0253244	0.00406441	-0.805691	0.00343912	0.0103174
		1.44	-0.00594029	-0.00844147	-0.877913	0.0100047	0.00156324
		1.45	-0.0246991	-0.005315	-0.936065	0.00250118	-0.00437706
		1.46	-0.005315	0.0190715	-0.831641	0.00594029	0.0150071
		1.47	0.0121932	-0.0131312	-0.687198	0.000312647	0.00125059
		1.48	-0.00781617	-0.00156324	-0.652494	0.00656559	-0.0278256
		1.49	0.00719088	0.00812882	-0.482727	0.00437706	0.00406441
		1.5	-0.0121932	-0.00906676	-0.177583	-0.00719088	0.00281382
		1.51	0.00437706	-0.00187588	0.105049	0.00781617	-0.0125059
		1.52	-0.0234485	-0.000312647	0.247929	0.00281382	-0.00312647
		1.53	0.00281382	0.0046897	0.304206	-0.0193841	-0.000625294
		1.54	0.00906676	-0.01063	0.137877	0.00250118	-0.00969206
		1.55	-0.0140691	0.00937941	-0.235111	-0.005315	-0.00937941
		1.56	0.0162576	0.00906676	-0.590278	-0.00844147	0.000312647
		1.57	0	-0.0109426	-0.774114	0.00906676	0.00187588
		1.58	0.0143818	0.00437706	-0.934189	-0.00187588	-0.00375176
		1.59	-0.0112553	-0.000937941	-1.12084	-0.0046897	-0.0112553
		1.6	-0.000312647	-0.01063	-1.21682	-0.00375176	0.0250118
		1.61	-0.00969206	-0.000625294	-1.2781	0.00218853	-0.00250118
		1.62	0.0168829	-0.00625294	-1.30405	0.00594029	-0.00969206
		1.63	-0.00250118	-0.00343912	-1.32656	0.000625294	0.00500235
		1.64	0.0112553	-0.00594029	-1.25184	-0.00594029	-0.00562765
		1.65	-0.0187588	0.00343912	-1.16336	0.000937941	0.00594029
		1.66	-0.0287635	-0.0046897	-0.971707	0.00781617	0.00406441
		1.67	0.00656559	-0.000312647	-0.793185	-0.00687823	0.00250118
		1.68	-0.0046897	-0.0046897	-0.771613	-0.00656559	-0.0203221
		1.69	0.000937941	-0.00781617	-0.76661	0.00406441	-0.0103174
		1.7	0	0.0125059	-0.728155	-0.00750353	0.0153197
		1.71	-0.00312647	-0.00343912	-0.689074	-0.00281382	-0.00406441
		1.72	-0.0121932	0.000937941	-0.626857	0.00218853	-0.0121932
		1.73	0.0171956	0.000312647	-0.463968	-0.00343912	0.00719088
		1.74	-0.00343912	-0.0109426	-0.196655	-0.00125059	-0.0128185
		1.75	0.0115679	-0.00375176	0.0662812	0.0109426	-0.00375176
		1.76	-0.00812882	0.0125059	0.387682	0.00312647	0.00844147
		1.77	0.00125059	0.00500235	0.783493	-0.00281382	-0.0109426
		1.78	0.00500235	-0.00250118	1.07738	0	-0.000312647
		1.79	-0.005315	0.00218853	1.16993	-0.00719088	-0.00125059
		1.8	0.0165703	0.00750353	1.08832	-0.00656559	-0.00406441
		1.81	-0.0262623	-0.0118806	0.98859	-0.00812882	0
		1.82	-0.00562765	0.00500235	0.815071	-0.00656559	-0.00218853
		1.83	0.00937941	0.0181335	0.626232	-0.00562765	0.00687823
		1.84	0.000937941	-0.0231359	0.435205	0.00343912	0.00625294
		1.85	0.00250118	0.00500235	0.221041	-0.00750353	-0.0134438
		1.86	0.00281382	0.000625294	-0.0140691	-0.00437706	0.00281382
		1.87	-0.00281382	-0.0190715	-0.0944194	0.0109426	0.00781617
		1.88	-0.0137565	0.000937941	-0.0246991	0.000625294	-0.0171956
		1.89	0.00156324	-0.00406441	0.0184462	0.00375176	-0.0109426
		1.9	-0.0228232	-0.00719088	0.0434579	0.0121932	-0.00594029
		1.91	0	-0.00125059	0.0828515	-0.00156324	-0.0128185
		1.92	-0.000625294	-0.00250118	-0.00875412	0.0115679	-0.0131312
		1.93	-0.0203221	0.00375176	-0.150383	0.0128185	0.000937941
		1.94	-0.00156324	-0.00625294	-0.113804	0.00500235	0.00500235
		1.95	-0.0281382	-0.0150071	-0.117868	0.00125059	-0.015945
		1.96	-0.0143818	0.0103174	-0.247304	0.000625294	0.00281382
		1.97	-0.000312647	-0.0103174	-0.401439	0.00156324	0.0231359
		1.98	0.00156324	-0.00312647	-0.507739	-0.00750353	-0.0203221
		1.99	0.00156324	-0.00781617	-0.70158	-0.00187588	0.000937941
		2	0.00250118	-0.0103174	-0.853214	-0.0100047	0.0156323
		2.01	0.0137565	-0.000937941	-0.910115	0.00125059	-0.0184462
		2.02	0.000312647	-0.00375176	-0.761295	-0.00812882	0
		2.03	0.00250118	0.00937941	-0.285759	-0.00906676	0.0112553
		2.04	0.0118806	-0.00218853	0.109739	0.00187588	-0.000312647
		2.05	0.00656559	-0.0046897	0.309208	-0.00500235	-0.0134438
		2.06	-0.00187588	0.00687823	0.25043	-0.00187588	0.00844147
		2.07	0.0103174	0.0100047	0.107551	0.00594029	0.000937941
		2.08	-0.015945	-0.0112553	0.0606535	0.00594029	-0.0128185
		2.09	-0.0109426	0.0115679	0.0891044	0.00500235	-0.0115679
		2.1	0.00937941	-0.00562765	0.145694	0.00218853	0.00343912
		2.11	-0.0225106	-0.0112553	0.165703	-0.00625294	-0.0121932
		2.12	0.00343912	0	0.2398	-0.000312647	-0.00343912
		2.13	-0.0100047	-0.000937941	0.189464	-0.005315	0.0146944
		2.14	-0.00281382	0.000312647	0.187588	0.00281382	-0.0125059
		2.15	-0.0118806	-0.0109426	0.363921	-0.00187588	-0.0118806
		2.16	-0.0140691	0.00687823	0.4252	-0.0181335	-0.0125059
		2.17	0.00437706	-0.005315	0.298265	-0.0162576	0.0143818
		2.18	-0.0243865	-0.000937941	0.170393	-0.0162576	0.0209473
		2.19	-0.00375176	0.00437706	0.0565891	-0.00125059	-0.00250118
		2.2	-0.00781617	0	-0.0256371	-0.00656559	-0.000937941
		2.21	0.005315	-0.00875412	-0.090355	-0.00375176	0.00844147
		2.22	0.000312647	-0.00343912	-0.221979	-0.00125059	-0.0368923
		2.23	0	0.00156324	-0.190089	-0.00562765	0.0046897
		2.24	0.00937941	-0.00281382	-0.0500235	0.00687823	0.0162576
		2.25	-0.00343912	-0.0046897	0.0669065	0.00437706	-0.0256371
		2.26	0.0153197	-0.00906676	0.106613	-0.00875412	0.000625294
		2.27	-0.00156324	0.00437706	0.251056	-0.00312647	0.00125059
		2.28	0.0134438	-0.000937941	0.550884	-0.00437706	-0.0118806
		2.29	0.000937941	-0.00406441	0.859154	-0.0100047	-0.00656559
		2.3	-0.00750353	0.00594029	1.13084	-0.00312647	0.00812882
		2.31	0.00562765	-0.00781617	1.30217	-0.0175082	0.00500235
		2.32	-0.0228232	-0.0146944	1.49727	-0.0146944	-0.00375176
		2.33	-0.00406441	0.0165703	1.63577	-0.0228232	0.000937941
		2.34	0.00969206	-0.00125059	1.61076	-0.0200094	0.0215726
		2.35	-0.0131312	-0.015945	1.53166	-0.00687823	-0.0184462
		2.36	-0.0112553	-0.00343912	1.30499	-0.00937941	-0.00687823
		2.37	-0.000312647	-0.00562765	0.922309	-0.015945	0.0187588
		2.38	-0.0134438	-0.00937941	0.549946	-0.000312647	0
		2.39	0.0103174	0.000312647	0.180397	0.00500235	0.00687823
		2.4	-0.0121932	0.015945	-0.151009	-0.00937941	0.00625294
		2.41	0.0121932	-0.00687823	-0.493982	0.000625294	-0.0112553
		2.42	0.000312647	-0.0100047	-0.749415	-0.0131312	-0.0137565
		2.43	0.000625294	0.0137565	-0.879789	-0.0153197	-0.000937941
		2.44	0.0181335	0.00156324	-0.999532	-0.0137565	0.00312647
		2.45	-0.0143818	-0.0156323	-0.964203	-0.00187588	0.01063
		2.46	0.0128185	0.0203221	-0.786932	-0.00375176	-0.00187588
		2.47	-0.00250118	-0.00500235	-0.675005	-0.0125059	0.00812882
		2.48	0.00375176	-0.00594029	-0.456152	-0.00406441	0.0143818
		2.49	0.000312647	0.0168829	-0.175395	-0.00812882	-0.0100047
		2.5	-0.00625294	-0.00906676	-0.0675318	0.000312647	0.015945
		2.51	-0.0131312	-0.00719088	-0.00218853	-0.000937941	0.0150071
		2.52	0.00375176	-0.00500235	0.136939	0.00406441	-0.0131312
		2.53	-0.0121932	0.00156324	0.32359	-0.0046897	0.000625294
		2.54	0.00969206	0.0103174	0.461467	-0.00625294	0.00844147
		2.55	0.00250118	0.00343912	0.594342	0.00437706	0.000312647
		2.56	-0.0175082	-0.00125059	0.624043	-0.00687823	-0.0109426
		2.57	-0.00312647	-0.00218853	0.635299	-0.00437706	0.00750353
		2.58	-0.00406441	-0.015945	0.703143	-0.0118806	-0.00125059
		2.59	0.00312647	0.000625294	0.802252	-0.00656559	-0.0134438
		2.6	0.00312647	-0.00437706	0.799438	-0.0128185	0.0200094
		2.61	0.0206347	0.00218853	0.600282	-0.00750353	0.0153197
		2.62	-0.00812882	-0.00594029	0.415821	0.00156324	-0.00969206
		2.63	-0.0103174	-0.0134438	0.286072	-0.00625294	0
		2.64	0.0046897	0.0131312	0.0728468	-0.00719088	-0.00562765
		2.65	0.00781617	-0.00594029	-0.298265	-0.0115679	-0.0131312
		2.66	0.00156324	-0.00187588	-0.653432	0.00750353	-0.00250118
		2.67	0.0175082	0.00969206	-0.953261	-0.000937941	0.00969206
		2.68	0.00719088	-0.000937941	-1.11302	-0.00343912	0
		2.69	-0.00906676	0.000312647	-1.17461	-0.00906676	-0.000312647
		2.7	0.00281382	0.0221979	-1.10333	-0.00406441	0.00500235
		2.71	0.00594029	0.00437706	-0.859467	0.01063	0.00937941
		2.72	-0.00687823	-0.01063	-0.594655	0.00656559	-0.00218853
		2.73	-0.00125059	-0.000937941	-0.232297	0.00343912	-0.00687823
		2.74	-0.00625294	-0.00437706	0.121307	-0.0046897	0.000937941
		2.75	0.00594029	-0.00187588	0.496796	-0.00844147	-0.00375176
		2.76	0.00937941	0.00281382	0.87291	-0.00906676	-0.00406441
		2.77	-0.00375176	0.00750353	1.09614	-0.00187588	-0.00844147
		2.78	-0.00156324	-0.00844147	1.15523	0.00375176	0.00500235
		2.79	-0.00750353	-0.00500235	0.986089	-0.0168829	-0.0187588
		2.8	-0.00594029	0.00906676	0.773801	-0.00906676	0.000937941
		2.81	0.00375176	0.00781617	0.592153	0.00625294	0.0131312
		2.82	-0.0162576	-0.00562765	0.400501	-0.00875412	0.00750353
		2.83	-0.0140691	0.00343912	0.200407	-0.00250118	-0.00281382
		2.84	0.000625294	-0.000937941	-0.05315	-0.000312647	0.00687823
		2.85	-0.00969206	-0.00343912	-0.349852	0.00281382	0.000937941
		2.86	0.00875412	0.0046897	-0.521183	-0.00125059	-0.0184462
		2.87	-0.0103174	-0.00719088	-0.487417	0.00375176	0.0125059
		2.88	0.0250118	-0.00250118	-0.445835	0.00937941	0.00125059
		2.89	0.00687823	-0.00500235	-0.267313	-0.000937941	-0.0109426
		2.9	-0.00156324	0.0134438	0.0300141	0.00625294	-0.00375176
		2.91	0.0218853	0.0140691	0.297015	0.0118806	0.0118806
		2.92	0.00500235	-0.000312647	0.523684	0.0103174	-0.00625294
		2.93	-0.00406441	-0.00719088	0.668127	0.00500235	-0.00125059
		2.94	0.0046897	0.00187588	0.828515	-0.005315	0.0162576
		2.95	-0.00312647	-0.00969206	0.884478	0.00750353	0.00656559
		2.96	-0.0137565	0.00812882	0.826326	-0.00750353	-0.00406441
		2.97	0.00281382	0.00844147	0.609036	-0.000312647	0.0115679
		2.98	0.00812882	-0.0125059	0.29764	0.0121932	0.00125059
		2.99	-0.0184462	-0.00656559	0.15945	0.00625294	-0.0140691
		3	-0.00625294	-0.00687823	0.0931688	-0.00969206	0.00562765
		3.01	0.00875412	0.00906676	-0.00656559	-0.00343912	-0.00218853
		3.02	0.00281382	-0.00500235	-0.0284509	0.0190715	-0.00281382
		3.03	0.005315	0.00187588	0.186338	0.00812882	-0.0121932
		3.04	-0.0156323	0.000312647	0.216977	0.0190715	-0.000937941
		3.05	0.00500235	-0.00656559	0.135064	0.00875412	0.000937941
		3.06	-0.0190715	0.00781617	0.165078	0.00687823	-0.00250118
		3.07	0.0140691	0.0137565	0.183836	-0.00687823	-0.000625294
		3.08	-0.000937941	-0.00719088	0.256996	0.0115679	0.00187588
		3.09	0.00250118	-0.00406441	0.210411	0.0128185	-0.00437706
		3.1	-0.00594029	-0.00125059	0.135064	0.00156324	-0.00218853
		3.11	-0.00625294	-0.00906676	0.115367	0.00250118	0.0131312
		3.12	0.0146944	0.00812882	0.0562765	0.00187588	-0.00906676
		3.13	0.00969206	-0.00187588	-0.141316	0.0175082	-0.00250118
		3.14	-0.00437706	-0.00375176	-0.199781	0.00250118	-0.00594029
		3.15	-0.00625294	0.00250118	-0.118493	-0.00156324	-0.000937941
		3.16	0.000625294	-0.00406441	0.00250118	-0.000937941	-0.0181335
		3.17	-0.0259497	0.00500235	0.242614	-0.00250118	0.00187588
		3.18	0.0162576	0.00937941	0.612163	0.00906676	0.0103174
		3.19	-0.0168829	-0.0100047	0.876037	0.00312647	0
		3.2	-0.00875412	-0.000312647	0.923247	-0.000937941	0.00312647
		3.21	-0.000625294	0.0115679	0.822574	-0.00406441	0.00500235
		3.22	-0.00187588	-0.00125059	0.69564	-0.000937941	-0.01063
		3.23	-0.00375176	0.0046897	0.704394	0.0272003	-0.0187588
		3.24	-0.00187588	0.00594029	0.598406	0.0196968	0.0272003
		3.25	-0.00218853	-0.01063	0.379866	0.0143818	-0.00906676
		3.26	-0.00750353	-0.00812882	0.069095	0.00969206	0
		3.27	0.00156324	0.0162576	-0.139441	0.00281382	-0.00187588
		3.28	0.01063	0.0118806	-0.304206	0.00562765	-0.005315
		3.29	0.00125059	-0.00656559	-0.406754	0.0134438	-0.00812882
		3.3	-0.0178209	-0.00125059	-0.363921	-0.00437706	-0.00969206
		3.31	0.000937941	0.000312647	-0.199156	-0.0121932	0.00937941
		3.32	-0.00906676	-0.0143818	-0.0512741	-0.0121932	-0.000625294
		3.33	0.00250118	0.00875412	0.0672191	-0.000937941	-0.000625294
		3.34	0.0181335	0.00594029	0.18665	0	0.00812882
		3.35	-0.0128185	-0.0250118	0.235111	-0.0112553	0.00625294
		3.36	0.00687823	-0.00719088	0.345162	-0.00125059	-0.00969206
		3.37	0.00250118	-0.00687823	0.369236	-0.00500235	0.0109426
		3.38	-0.00937941	-0.00719088	0.315773	0.000625294	0.00812882
		3.39	0.0272003	-0.00156324	0.192591	0.00562765	-0.000937941
		3.4	-0.00812882	-0.00125059	0.16539	-0.00250118	-0.00625294
		3.41	-0.00719088	-0.00812882	0.214476	-0.00437706	0.00250118
		3.42	0.000937941	0.000312647	0.290136	-0.000937941	0.000312647
		3.43	-0.00594029	-0.00250118	0.342974	-0.0137565	-0.0125059
		3.44	-0.005315	0.00906676	0.352666	-0.00125059	0.00750353
		3.45	-0.000312647	-0.00625294	0.225731	-0.00500235	0.0103174
		3.46	-0.0112553	-0.00594029	-0.0619041	-0.00719088	-0.00500235
		3.47	-0.0221979	0.00937941	-0.196655	-0.0046897	-0.00125059
		3.48	-0.00375176	-0.00719088	-0.273253	-0.00156324	0.0103174
		3.49	0.00781617	0.0103174	-0.335158	0.00281382	-0.0218853
		3.5	-0.00125059	-0.00906676	-0.243552	0.0121932	-0.0046897
		3.51	-0.0193841	0.00437706	-0.115054	0.00812882	0.00375176
		3.52	0.00125059	-0.00218853	-0.000312647	-0.0146944	-0.00594029
		3.53	-0.0153197	-0.00250118	0.140691	0.00218853	-0.00375176
		3.54	-0.000312647	0.0112553	0.290136	0.00687823	-0.000625294
		3.55	0.0190715	-0.00406441	0.521808	-0.00937941	0.0109426
		3.56	-0.0153197	-0.0134438	0.684384	-0.005315	-0.00937941
		3.57	0.00312647	0.00437706	0.72409	-0.00437706	0.00687823
		3.58	-0.000937941	0.00406441	0.875099	-0.0137565	0.00937941
		3.59	0.00250118	-0.0140691	1.11803	-0.00687823	-0.00187588
		3.6	0.005315	0.0103174	0.932313	-0.000312647	-0.000312647
		3.61	0.00812882	-0.0184462	0.392685	0	0.0115679
		3.62	-0.00156324	-0.0150071	-0.0287635	-0.0156323	-0.00375176
		3.63	-0.000312647	0.00312647	-0.294201	-0.00625294	-0.00875412
		3.64	0.00625294	0.00625294	-0.401751	-0.00812882	-0.00625294
		3.65	0.00719088	0.00750353	-0.541192	0.000312647	-0.0046897
		3.66	0	-0.0100047	-0.813195	0	-0.00625294
		3.67	-0.0103174	0.00625294	-1.01173	-0.00375176	-0.00656559
		3.68	0.000312647	0.00156324	-1.08082	0.000312647	0.0156323
		3.69	-0.0143818	-0.00594029	-1.14898	-0.01063	-0.00406441
		3.7	0.00812882	0.0137565	-1.17149	0.005315	-0.0181335
		3.71	-0.00125059	0.00719088	-1.13585	-0.000312647	0.00437706
		3.72	-0.00844147	-0.0121932	-0.958263	-0.0128185	0.00312647
		3.73	-0.00281382	0.0103174	-0.665	-0.0125059	-0.00687823
		3.74	0.0112553	-0.00656559	-0.462092	-0.00500235	0.00406441
		3.75	-0.00437706	0.00187588	-0.378616	-0.00187588	-0.000625294
		3.76	0.00875412	-0.00562765	-0.413945	0.00375176	-0.00343912
		3.77	-0.00312647	-0.005315	-0.350477	-0.00969206	0
		3.78	-0.00969206	0.00687823	-0.161013	-0.0109426	0.00500235
		3.79	0.02126	-0.0103174	-0.137877	-0.00719088	-0.00500235
		3.8	-0.00687823	0.00594029	-0.179147	-0.00406441	-0.015945
		3.81	0.000937941	-0.00125059	-0.0856653	0.00781617	0.00875412
		3.82	-0.00343912	-0.00312647	0.115992	0.015945	0.00656559
		3.83	-0.0209473	-0.0150071	0.09567	0.00594029	-0.0215726
		3.84	-0.0181335	0.0131312	-0.11693	0.00312647	0.005315
		3.85	-0.00156324	-0.00594029	-0.186025	0.0115679	0.00719088
		3.86	0.0137565	0.00125059	-0.211662	0.0118806	-0.00656559
		3.87	0.00218853	-0.00500235	-0.260122	0.0128185	0.00343912
		3.88	-0.00750353	-0.000625294	-0.284509	0.000312647	0.00812882
		3.89	0.000625294	-0.00687823	-0.32359	0.0156323	-0.00719088
		3.9	-0.0153197	-0.00437706	-0.463656	0.00156324	-0.00687823
		3.91	0.0146944	0.0253244	-0.6378	-0.000312647	-0.0112553
		3.92	0.0115679	-0.00719088	-0.699391	0.00156324	-0.000312647
		3.93	-0.01063	0.000625294	-0.670003	-0.0187588	-0.00156324
		3.94	-0.00750353	0.00875412	-0.584025	-0.0128185	-0.0109426
		3.95	0.00906676	0.00750353	-0.451462	-0.0168829	0.0200094
		3.96	-0.0146944	-0.0134438	-0.360169	0.00312647	-0.0109426
		3.97	-0.0046897	0.0162576	-0.304206	0.00750353	-0.0137565
		3.98	0.0046897	-0.00656559	-0.193841	-0.005315	0.0100047
		3.99	-0.0156323	-0.00406441	-0.0103174	-0.00375176	0.00218853
		4	0.00969206	-0.00125059	0.105987	-0.00937941	-0.00312647
		4.01	-0.00844147	0.000937941	0.30233	0.00156324	0.00125059
		4.02	0.0153197	-0.00343912	0.392685	0.00969206	0.01063
		4.03	0.00156324	-0.0137565	0.204471	0.00875412	0.000312647
		4.04	0.000312647	0.00250118	0.0046897	-0.000312647	-0.0193841
		4.05	-0.0125059	-0.00781617	-0.037205	-0.0109426	0.00781617
		4.06	0.00562765	0.000937941	0.0856653	-0.00250118	0.000312647
		4.07	0.00656559	-0.00594029	0.254182	0.00719088	-0.0143818
		4.08	-0.00594029	0.00250118	0.341411	-0.0109426	0.0175082
		4.09	-0.00437706	-0.0118806	0.197593	-0.00875412	0.00875412
		4.1	-0.0162576	-0.000625294	0.0206347	-0.00937941	-0.0209473
		4.11	0.00312647	-0.00218853	-0.15351	-0.0175082	-0.000625294
		4.12	-0.0137565	0.00218853	-0.322964	0.00156324	-0.00312647
		4.13	0.00781617	-0.00687823	-0.444271	0.00781617	-0.00343912
		4.14	-0.01063	-0.00343912	-0.498672	0.00375176	-0.00406441
		4.15	0.00125059	0.0175082	-0.487104	-0.0128185	-0.00594029
		4.16	0.015945	-0.00562765	-0.519307	-0.000312647	-0.00125059
		4.17	-0.00656559	-0.00125059	-0.674692	0.0209473	-0.0184462
		4.18	0.00687823	0.00656559	-0.903862	0.0200094	0.0121932
		4.19	0.0137565	-0.0046897	-1.01923	0.00969206	0.00781617
		4.2	-0.0209473	-0.0100047	-0.940442	0.00875412	-0.00281382
		4.21	0.00750353	0.015945	-0.819448	-0.00594029	-0.00312647
		4.22	0.00969206	-0.00687823	-0.77005	-0.000625294	0.00812882
		4.23	0.00937941	-0.0131312	-0.73816	0.00656559	-0.00625294
		4.24	0.00343912	-0.000625294	-0.677193	0.005315	-0.00187588
		4.25	-0.0231359	-0.0103174	-0.381742	-0.0112553	-0.00750353
		4.26	-0.0140691	-0.00875412	-0.0215726	-0.0131312	-0.0112553
		4.27	-0.00656559	-0.00437706	0.169767	0	-0.00250118
		4.28	0.0168829	0.00719088	0.246366	-0.00844147	-0.0178209
		4.29	-0.00250118	-0.00594029	0.148507	-0.00437706	0.0140691
		4.3	-0.0137565	-0.00500235	0.0215726	-0.0181335	-0.00687823
		4.31	-0.0300141	0.0103174	-0.115679	-0.00875412	-0.00906676
		4.32	-0.00937941	-0.00875412	-0.191027	-0.0125059	0.0184462
		4.33	-0.00594029	-0.00969206	-0.251993	0.00906676	-0.00562765
		4.34	0.00656559	0.01063	-0.452713	0.00687823	-0.00250118
		4.35	0.00125059	-0.00906676	-0.654058	0.00125059	0.0237612
		4.36	-0.000625294	-0.00343912	-0.752854	-0.0046897	0
		4.37	0.0112553	0.00187588	-0.722215	-0.00218853	-0.0134438
		4.38	0.00719088	-0.00625294	-0.544318	0.0112553	0.01063
		4.39	0.00781617	-0.00156324	-0.22917	0.00937941	0.00156324
		4.4	0.0134438	-0.00250118	0.107238	0.0134438	-0.00437706
		4.41	-0.0218853	0.00312647	0.359857	-0.00406441	-0.00312647
		4.42	0.0190715	0.00687823	0.534939	0.00687823	-0.00562765
		4.43	0.0143818	-0.00656559	0.663437	-0.00187588	-0.00656559
		4.44	-0.0234485	-0.000937941	0.71346	0.00375176	-0.00719088
		4.45	0.00687823	0.00406441	0.77724	-0.00625294	0.0253244
		4.46	-0.0187588	-0.0128185	0.6922	-0.0150071	0.00343912
		4.47	-0.00281382	0.00656559	0.421448	-0.00969206	-0.0203221
		4.48	-0.00156324	0.000937941	-0.0581523	-0.00156324	0.00687823
		4.49	0.00937941	-0.00281382	-0.450837	0.00562765	-0.00437706
		4.5	-0.0109426	-0.00687823	-0.597156	-0.000937941	-0.0115679
		4.51	-0.00406441	-0.000937941	-0.715336	0.00375176	0.0128185
		4.52	-0.00125059	0.00625294	-0.694389	-0.00406441	-0.00343912
		4.53	0.00594029	-0.0196968	-0.470534	0.00281382	-0.00500235
		4.54	-0.0128185	-0.00187588	-0.0237612	0.0181335	-0.00937941
		4.55	0.0103174	0.00750353	0.299828	0.000312647	0.00125059
		4.56	-0.00562765	-0.00812882	0.442708	-0.00625294	0.0115679
		4.57	-0.0156323	0.00156324	0.508677	-0.0125059	-0.0156323
		4.58	0.0046897	0.00906676	0.606848	-0.0193841	-0.00406441
		4.59	0.0121932	-0.0184462	0.793811	-0.00218853	0.00812882
		4.6	0.00312647	-0.00218853	0.97202	-0.0125059	0.00156324
		4.61	0.000937941	-0.000312647	1.01016	-0.00594029	0.00187588
		4.62	0.00250118	-0.00969206	0.97796	-0.0125059	0.0143818
		4.63	0.00625294	0.005315	0.884478	-0.00781617	-0.00625294
		4.64	0.0218853	-0.00218853	0.747226	0.00281382	-0.00656559
		4.65	-0.0184462	0.00687823	0.60591	0.00218853	-0.00562765
		4.66	0.0128185	0.00250118	0.409568	0.00406441	0.00750353
		4.67	-0.0275129	-0.00437706	0.385494	-0.000937941	-0.005315
		4.68	-0.0046897	-0.00375176	0.473348	0.015945	-0.00906676
		4.69	0.00218853	0.00187588	0.690637	0.015945	0.0140691
		4.7	-0.000937941	-0.00719088	0.724716	0.0143818	-0.0109426
		4.71	-0.0203221	0.0046897	0.583399	0.0115679	-0.0115679
		4.72	-0.01063	0.00562765	0.517431	0.00625294	0.0140691
		4.73	-0.00562765	-0.00500235	0.496171	-0.00125059	-0.00812882
		4.74	-0.0125059	-0.0112553	0.431766	0.00625294	-0.0134438
		4.75	0.00844147	-0.00406441	0.2398	0.00156324	0.0181335
		4.76	0.02126	0.00156324	0.0300141	-0.000312647	0.00375176
		4.77	0.0162576	-0.00656559	-0.112553	0.00125059	0.00437706
		4.78	-0.0137565	0.0137565	-0.136939	-0.00781617	-0.005315
		4.79	0.0275129	0.00687823	-0.260748	0.00343912	0.000625294
		4.8	0.0153197	-0.00875412	-0.512116	0.000937941	-0.00312647
		4.81	0.00625294	0.00656559	-0.747539	-0.00562765	0.00594029
		4.82	0.0178209	0.00812882	-0.797875	-0.00343912	0.0100047
		4.83	0.005315	-0.0140691	-0.838207	0	0.00187588
		4.84	-0.00875412	0.00687823	-0.928562	-0.01063	-0.0140691
		4.85	0.0146944	-0.00375176	-0.894483	-0.000937941	-0.00156324
		4.86	0.0046897	-0.0109426	-0.629671	0.000625294	0.00719088
		4.87	-0.01063	0.000625294	-0.368923	-0.00594029	-0.0100047
		4.88	-0.00906676	-0.00187588	-0.320776	-0.0146944	0.0187588
		4.89	-0.0109426	-0.0046897	-0.252619	-0.0200094	-0.00937941
		4.9	0.0118806	-0.00375176	-0.256683	-0.0115679	-0.00125059
		4.91	-0.0140691	-0.00125059	-0.252619	-0.00343912	-0.00719088
		4.92	0.00812882	0.00281382	-0.177271	-0.00906676	-0.00687823
		4.93	-0.00343912	0.00437706	-0.212913	-0.0143818	0.00656559
		4.94	-0.0253244	0.00250118	-0.338909	-0.00437706	-0.00812882
		4.95	0.0237612	0.00812882	-0.469283	-0.00781617	-0.000625294
		4.96	-0.0150071	-0.00594029	-0.485228	0.000937941	0.0196968
		4.97	0.0156323	0.00656559	-0.464593	0.00687823	-0.00437706
		4.98	-0.0100047	-0.00125059	-0.497734	-0.00844147	-0.0118806
		4.99	-0.00125059	-0.000312647	-0.541192	-0.0125059	0.0137565
		5	0.00875412	-0.00312647	-0.570893	0.0100047	-0.0256371
		5.01	0.00687823	-0.0115679	-0.505238	0.0112553	-0.00218853
		5.02	-0.00625294	0.00594029	-0.371425	0.00437706	-0.000312647
		5.03	0.0118806	-0.00125059	-0.16414	0.000937941	-0.00750353
		5.04	0.00281382	-0.00343912	0.0891044	-0.00750353	0.00656559
		5.05	-0.0100047	-0.00125059	0.290136	0.00562765	-0.00875412
		5.06	0.0281382	-0.00250118	0.437393	0.00906676	0.0203221
		5.07	-0.0209473	-0.005315	0.637175	0.005315	-0.00656559
		5.08	0.0137565	0.01063	0.881352	0.00750353	-0.000937941
		5.09	-0.026575	0.0118806	1.02267	-0.00625294	0.0234485
		5.1	0.0150071	-0.00719088	0.941067	0.00312647	-0.0100047
		5.11	-0.0171956	0	0.582774	0.0115679	-0.005315
		5.12	0	0.00156324	0.353604	0.0109426	0.0240738
		5.13	-0.00187588	0.00156324	0.30233	0.00187588	0.00750353
		5.14	-0.0175082	0.00250118	0.0237612	-0.00156324	-0.0162576
		5.15	0.00594029	0.0134438	-0.295451	-0.00250118	-0.00562765
		5.16	-0.00906676	-0.000937941	-0.508677	-0.00969206	-0.0137565
		5.17	0.0253244	-0.00937941	-0.606223	0.00375176	-0.00187588
		5.18	-0.0256371	0.015945	-0.821324	0.000625294	-0.00343912
		5.19	0.0215726	0.00156324	-1.05987	-0.0200094	0.0187588
		5.2	-0.00781617	-0.00500235	-1.0902	-0.0162576	0.00343912
		5.21	-0.00656559	0.0115679	-1.00016	-0.00500235	-0.0168829
		5.22	0.0303268	-0.00250118	-0.76067	-0.00500235	0.00156324
		5.23	-0.0196968	-0.00781617	-0.556824	0.00375176	0.00406441
		5.24	0.0218853	0.00812882	-0.383305	-0.0046897	-0.015945
		5.25	-0.0190715	-0.00218853	-0.379866	-0.00375176	-0.00250118
		5.26	-0.0181335	-0.005315	-0.407379	0.00312647	0.00656559
		5.27	0.0165703	-0.0046897	-0.419885	0.00406441	-0.00844147
		5.28	-0.0297015	-0.00187588	-0.464906	0.0103174	-0.00719088
		5.29	0.0118806	-0.000312647	-0.326091	0.00969206	-0.00156324
		5.3	-0.0218853	0.0046897	-0.10161	-0.00562765	0.00437706
		5.31	0.00125059	0.000937941	0.1335	0.005315	-0.0237612
		5.32	-0.00875412	0.00375176	0.22323	0.0118806	0.0209473
		5.33	-0.00218853	0.00156324	0.103174	0.00562765	0.0112553
		5.34	0.00437706	-0.00218853	0.0847273	-0.0100047	-0.00656559
		5.35	-0.0165703	0.00812882	0.225731	-0.00156324	0.000312647
		5.36	0.0165703	0.000937941	0.386744	-0.00343912	0.00250118
		5.37	-0.0121932	-0.00187588	0.636862	-0.00625294	-0.0103174
		5.38	0.0131312	-0.00281382	0.917932	0.0121932	-0.00343912
		5.39	-0.0175082	0.0203221	1.19025	-0.00406441	0.0121932
		5.4	0.0115679	0.00343912	1.26216	-0.005315	-0.00656559
		5.41	-0.0178209	-0.00625294	1.1224	-0.00156324	-0.000312647
		5.42	-0.00969206	0.0134438	0.897922	0.00437706	-0.00906676
		5.43	0.0256371	-0.005315	0.682196	0.00875412	0
		5.44	-0.0256371	-0.00906676	0.653432	0.00750353	-0.00375176
		5.45	-0.00187588	0.0175082	0.642802	-0.00375176	-0.005315
		5.46	-0.00406441	0.000625294	0.550571	0.000937941	0.00500235
		5.47	-0.005315	-0.0115679	0.411756	-0.00937941	-0.005315
		5.48	0.00375176	0.00437706	0.277943	-0.00437706	-0.00844147
		5.49	0.00719088	-0.00719088	0.237612	-0.00906676	0.00594029
		5.5	-0.00656559	-0.00875412	0.248554	-0.0193841	-0.005315
		5.51	-0.00687823	-0.00375176	0.174144	-0.0228232	-0.00844147
		5.52	-0.000625294	0.00562765	0.0534626	-0.0203221	-0.00656559
		5.53	0.00812882	-0.00844147	-0.176958	-0.000937941	0
		5.54	-0.0109426	-0.00406441	-0.539629	-0.00375176	0.00125059
		5.55	-0.00500235	0.00250118	-0.712835	-0.00343912	-0.00562765
		5.56	-0.00656559	0.00656559	-0.658435	0.0131312	0.00594029
		5.57	-0.00969206	-0.00844147	-0.531813	-0.00187588	-0.000625294
		5.58	0.00594029	-0.00218853	-0.443021	0.00250118	-0.0134438
		5.59	-0.00375176	0.00375176	-0.313272	0.0237612	0.00781617
		5.6	0.00562765	-0.00375176	-0.0941067	-0.00594029	0.0100047
		5.61	0.0103174	0.00562765	0.0762859	0.00406441	-0.00812882
		5.62	0.00625294	-0.00562765	0.316086	-0.00594029	0.0109426
		5.63	-0.000937941	0.00937941	0.554636	0.00406441	0.005315
		5.64	0.01063	-0.0156323	0.623731	0.00437706	-0.0156323
		5.65	-0.00969206	0.000625294	0.626232	-0.00312647	-0.000625294
		5.66	-0.005315	0.0125059	0.591528	0.00156324	-0.000937941
		5.67	0.00844147	-0.00906676	0.644991	0.000312647	-0.00500235
		5.68	-0.0168829	-0.00250118	0.788496	-0.00125059	-0.00906676
		5.69	-0.00781617	0.0168829	0.925435	0.00187588	0.00187588
		5.7	0.00625294	-0.0118806	0.94607	0.00750353	0.00687823
		5.71	-0.0240738	-0.00969206	0.806004	-0.00812882	-0.0112553
		5.72	-0.000625294	0.0103174	0.703143	-0.00343912	0.00750353
		5.73	0.00312647	-0.0193841	0.609349	0.000625294	0.00969206
		5.74	-0.000937941	-0.0121932	0.51618	0.00969206	-0.00562765
		5.75	0.00156324	-0.00500235	0.460842	-0.00156324	0.00750353
		5.76	-0.005315	0.00375176	0.364859	0.0118806	0.0109426
		5.77	0.0171956	-0.015945	0.163514	-0.0103174	-0.00875412
		5.78	-0.0112553	0	-0.156324	-0.00500235	0.000625294
		5.79	0.0125059	0.00125059	-0.434579	0.00625294	-0.00281382
		5.8	-0.00125059	-0.0109426	-0.701893	0.00281382	0.00437706
		5.81	-0.00562765	-0.00594029	-0.94607	0.00656559	-0.000625294
		5.82	-0.0137565	0.0103174	-1.02736	-0.00406441	-0.00656559
		5.83	0.00218853	-0.00375176	-1.01454	-0.00125059	0
		5.84	-0.00937941	-0.00812882	-0.963265	-0.00250118	-0.00187588
		5.85	-0.00937941	0.00312647	-0.837581	0.00594029	-0.00375176
		5.86	0.0168829	-0.0162576	-0.686573	-0.0109426	0.00812882
		5.87	-0.0190715	0.000625294	-0.510553	-0.00437706	0.00375176
		5.88	0.0137565	-0.0103174	-0.242927	-0.0103174	-0.00781617
		5.89	-0.0165703	-0.00125059	-0.00750353	-0.00312647	0.0103174
		5.9	0.0221979	0.00375176	0.069095	-0.00906676	0.00594029
		5.91	0	-0.00781617	0.0493982	-0.00218853	-0.0046897
		5.92	-0.0109426	0.00156324	0.0916056	-0.00656559	-0.0143818
		5.93	0.00625294	0.0137565	0.0497109	-0.0100047	0.0128185
		5.94	-0.0306394	-0.0128185	-0.141316	0.00281382	0.00281382
		5.95	-0.000937941	-0.000625294	-0.398312	0.0046897	-0.00812882
		5.96	-0.0140691	0.0153197	-0.58934	0.0131312	0.0153197
		5.97	-0.000937941	-0.00656559	-0.779116	0.00156324	0.00812882
		5.98	-0.00594029	0.000625294	-1.06363	0.00812882	-0.0128185
		5.99	-0.00437706	0.000625294	-1.21182	-0.00656559	0.0140691
		6	0.00844147	-0.00500235	-1.16273	-0.00125059	0.0121932
		6.01	0.000937941	-0.0231359	-0.988277	0.00125059	0.00312647
		6.02	0.00125059	0.00312647	-0.77599	-0.0046897	0.00844147
		6.03	0.00343912	0.000937941	-0.667814	-0.000312647	-0.00375176
		6.04	0.0171956	-0.0100047	-0.659373	0.00750353	0.00281382
		6.05	-0.0150071	-0.00594029	-0.478975	0.00625294	-0.00500235
		6.06	-0.00437706	0.00500235	-0.130686	0.00500235	0.00625294
		6.07	0.0109426	-0.0125059	0.180085	0.00281382	0.0146944
		6.08	-0.0221979	-0.00906676	0.325778	0.00250118	0.00125059
		6.09	-0.0143818	0.0128185	0.346726	-0.000937941	-0.00125059
		6.1	-0.00781617	-0.0200094	0.27044	0.00187588	0.0103174
		6.11	-0.00750353	0.00156324	0.278881	0.0100047	-0.0125059
		6.12	-0.00281382	-0.00281382	0.351103	0.00375176	-0.00687823
		6.13	-0.00156324	0.00250118	0.358293	0.000312647	0.00562765
		6.14	-0.00125059	0.00125059	0.322964	-0.00375176	0.0046897
		6.15	-0.0115679	0.00125059	0.173206	-0.00562765	-0.0143818
		6.16	-0.00875412	0.00218853	0.0381429	0.005315	-0.00594029
		6.17	0.026575	0.00437706	-0.078787	-0.00750353	0.00687823
		6.18	-0.0128185	0.00562765	-0.124121	-0.00906676	-0.0209473
		6.19	-0.00125059	0.00969206	-0.0700329	-0.000312647	0.00156324
		6.2	-0.00218853	0.0134438	-0.0375176	-0.0178209	0.0125059
		6.21	-0.00343912	-0.00656559	-0.241051	0	-0.00250118
		6.22	-0.00250118	0.00844147	-0.564953	-0.0125059	-0.0046897
		6.23	-0.00625294	-0.00343912	-0.817572	-0.00656559	0.0184462
		6.24	0.0118806	0.00281382	-1.03611	-0.00781617	-0.00156324
		6.25	-0.00844147	-0.00969206	-1.14679	-0.0162576	-0.0112553
		6.26	0.00281382	0.00218853	-1.03986	-0.00625294	0.00406441
		6.27	0.00437706	0.00406441	-0.836331	-0.0143818	0.0046897
		6.28	0.00656559	-0.0146944	-0.624669	-0.00312647	-0.00437706
		6.29	-0.0228232	0.00906676	-0.44646	-0.000625294	-0.00500235
		6.3	0.0146944	0.00218853	-0.211975	-0.00406441	0.00937941
		6.31	-0.0125059	-0.0178209	0.306081	0.00750353	-0.00969206
		6.32	-0.0165703	-0.00437706	0.81382	0	-0.00375176
		6.33	0.00156324	0.00625294	1.19306	-0.00594029	0.00375176
		6.34	-0.0109426	-0.0115679	1.56105	0.00343912	0.00343912
		6.35	-0.0125059	0.00656559	1.85837	-0.00562765	-0.0131312
		6.36	-0.00562765	0.00562765	1.9506	0.0109426	0.00281382
		6.37	0.00156324	-0.00750353	1.94623	0.0128185	0.0140691
		6.38	0.00250118	-0.00625294	1.80835	0.00719088	-0.00187588
		6.39	0.00656559	0.00156324	1.58762	0.0112553	-0.005315
		6.4	0.000312647	0.00937941	1.25215	0.000312647	-0.00312647
		6.41	0.00844147	0.00125059	0.853214	0.00125059	-0.00594029
		6.42	-0.00594029	0.00937941	0.513054	0.00687823	-0.0193841
		6.43	0.0253244	0.0100047	0.230733	0.00437706	0.00125059
		6.44	0.000625294	-0.00625294	0.0171956	0.00844147	0.0140691
		6.45	0.00218853	0.00844147	-0.349539	0.00375176	-0.00343912
		6.46	-0.00343912	0.0112553	-0.525872	-0.00562765	-0.0125059
		6.47	-0.00625294	-0.00375176	-0.467407	0.00218853	0.0150071
		6.48	-0.000937941	0.00312647	-0.234798	-0.00625294	-0.0100047
		6.49	-0.00375176	-0.00312647	0.00562765	-0.00500235	-0.00750353
		6.5	-0.00781617	0.00187588	0.0953573	0.00218853	0.0140691
		6.51	-0.005315	0.00156324	0.179147	-0.005315	-0.00312647
		6.52	-0.00250118	-0.000625294	0.242301	-0.00156324	-0.00937941
		6.53	-0.0184462	0.00218853	0.277631	-0.00187588	-0.0046897
		6.54	0.0256371	-0.00812882	0.394248	0.00687823	0.0112553
		6.55	0.00187588	-0.0100047	0.544318	-0.00500235	-0.0253244
		6.56	-0.00343912	0.000937941	0.530249	-0.00750353	-0.00562765
		6.57	0.0137565	0.00343912	0.371737	0.00437706	0.0156323
		6.58	-0.00156324	-0.0165703	0.172581	-0.00562765	-0.0140691
		6.59	-0.00156324	0.00375176	0.0828515	-0.0100047	0.00187588
		6.6	0.00656559	-0.00906676	0.10036	0.00250118	0.00906676
		6.61	0.0184462	-0.00906676	0.0944194	-0.000312647	-0.0131312
		6.62	-0.00687823	-0.00375176	0.0640926	-0.00250118	-0.0125059
		6.63	-0.00500235	0.00312647	-0.0672191	0.00875412	0.00750353
		6.64	0.00969206	0.00312647	-0.354229	0.01063	-0.00812882
		6.65	-0.0046897	-0.0112553	-0.509927	0.00375176	-0.00312647
		6.66	-0.0150071	0.0231359	-0.521808	-0.000312647	-0.0184462
		6.67	-0.000937941	-0.000625294	-0.38737	0.0125059	-0.00750353
		6.68	-0.00937941	-0.00969206	-0.202908	-0.000312647	-0.00656559
		6.69	-0.0256371	0.00969206	-0.257621	0.0118806	-0.0171956
		6.7	0.0103174	0.000937941	-0.470221	0.0109426	0.0112553
		6.71	-0.005315	-0.0137565	-0.638738	0.00500235	0.00750353
		6.72	-0.00812882	0.00937941	-0.800376	-0.00250118	0.00187588
		6.73	0.0171956	-0.00906676	-0.795687	-0.000312647	0.00156324
		6.74	0.00218853	-0.0103174	-0.508364	0.00656559	0.00875412
		6.75	0.0262623	-0.0046897	-0.304206	-0.00562765	-0.00375176
		6.76	0.0046897	-0.0103174	-0.205096	0.00375176	-0.0046897
		6.77	-0.00625294	0.00281382	-0.11693	-0.0125059	0.00687823
		6.78	0.0143818	0.000937941	0.00250118	-0.0112553	0.00406441
		6.79	-0.00125059	-0.00312647	0.249492	0.00375176	-0.0103174
		6.8	0.00625294	-0.00187588	0.402064	-0.00187588	0.00500235
		6.81	0.00125059	-0.00281382	0.423324	0.000625294	0.00250118
		6.82	-0.00781617	-0.01063	0.405191	0.000312647	-0.00969206
		6.83	-0.0150071	0.0121932	0.393935	-0.00906676	-0.00719088
		6.84	-0.0137565	-0.00875412	0.381742	-0.00312647	0.000312647
		6.85	0.00125059	-0.0046897	0.421761	0.0046897	-0.0140691
		6.86	0.00812882	-0.0143818	0.518369	0.0109426	0.00500235
		6.87	-0.0215726	0.00218853	0.541817	-0.000625294	0.00656559
		6.88	0.00781617	-0.00343912	0.454276	0.005315	-0.00218853
		6.89	-0.00937941	-0.00969206	0.32359	0.00844147	-0.000937941
		6.9	-0.00125059	0.0206347	0.247929	0.00625294	-0.0153197
		6.91	0.0312647	-0.0125059	0.190089	0.00250118	0.00594029
		6.92	-0.0156323	-0.00781617	0.103486	-0.00625294	-0.0225106
		6.93	-0.00218853	0.0196968	-0.0515868	0	-0.00406441
		6.94	-0.00406441	0.00594029	-0.155386	-0.0046897	0.0153197
		6.95	0.0115679	-0.0118806	-0.367048	0.00719088	0.00343912
		6.96	0.0046897	0.0168829	-0.588089	0.00312647	0.00406441
		6.97	0.00406441	-0.00687823	-0.745976	-0.00781617	0.00719088
		6.98	0.00625294	-0.00906676	-0.92012	-0.0115679	-0.00156324
		6.99	-0.0181335	0.00719088	-0.999532	-0.00906676	-0.000625294
		7	0.00250118	-0.000312647	-0.874161	-0.00375176	0.00250118
		7.01	-0.00406441	-0.00750353	-0.687823	-0.00719088	0.0143818
		7.02	0.00719088	-0.0121932	-0.591841	-0.00187588	0.00969206
		7.03	-0.00969206	0.00406441	-0.392997	-0.01063	-0.00656559
		7.04	-0.00594029	-0.000312647	-0.163514	-0.00406441	0.0103174
		7.05	0.0125059	-0.00156324	-0.0165703	0.000625294	-0.00406441
		7.06	-0.0193841	-0.00218853	0.102861	-0.00719088	-0.0125059
		7.07	0.0143818	0.00406441	0.208536	0.00250118	0.00500235
		7.08	-0.0156323	-0.0121932	0.221354	0.00781617	0.00187588
		7.09	-0.0156323	0.00844147	0.182273	-0.00375176	0
		7.1	-0.01063	0.000312647	0.0834767	0.00812882	0.00906676
		7.11	-0.000312647	-0.00750353	0.078787	0.00500235	0.00250118
		7.12	0.0181335	-0.00281382	0.155073	-0.00250118	-0.00125059
		7.13	-0.0121932	-0.0109426	0.247616	-0.000625294	-0.00312647
		7.14	0.00312647	0.0146944	0.208848	0.00562765	0.00187588
		7.15	0.00844147	-0.00343912	0.105987	0.00156324	-0.000312647
		7.16	-0.00312647	-0.000625294	0.0112553	-0.00594029	-0.000937941
		7.17	0.0184462	0.00312647	-0.110677	0.00656559	-0.00500235
		7.18	0.0171956	0.00187588	-0.0572144	-0.0187588	0.00687823
		7.19	-0.0153197	-0.00343912	0.0428326	-0.0150071	-0.00937941
		7.2	-0.00281382	0.0190715	0.161326	-0.0143818	-0.00343912
		7.21	-0.00875412	-0.00125059	0.287323	-0.0115679	0.0046897
		7.22	-0.000937941	-0.0150071	0.268251	-0.00750353	-0.0206347
		7.23	-0.005315	0.00343912	0.103486	0.0046897	0.00375176
		7.24	-0.00719088	-0.00437706	-0.0300141	-0.00312647	-0.00125059
		7.25	-0.00375176	-0.000312647	-0.239488	0.00719088	-0.0103174
		7.26	-0.0150071	-0.0128185	-0.376427	0.00218853	0.00343912
		7.27	-0.00625294	0.00719088	-0.308895	0	-0.0046897
		7.28	0.0309521	-0.0193841	-0.166953	0.00781617	0.00218853
		7.29	-0.0115679	-0.0128185	-0.0146944	-0.00844147	0.0046897
		7.3	-0.00437706	0.0175082	0.143505	0.00625294	-0.00687823
		7.31	0.0100047	-0.00500235	0.314523	-0.0046897	0.0109426
		7.32	-0.00437706	-0.0103174	0.372988	0.00906676	0.00812882
		7.33	0.0246991	0.00218853	0.519932	-0.00875412	-0.00437706
		7.34	-0.00437706	-0.0046897	0.72878	0.000937941	0.00594029
		7.35	-0.00750353	-0.00594029	0.674692	-0.00406441	-0.00156324
		7.36	-0.00437706	0.00906676	0.415508	-0.00687823	-0.00375176
		7.37	0.000625294	-0.00437706	0.158825	-0.00594029	0.00719088
		7.38	0.00312647	-0.00500235	-0.117868	-0.0046897	-0.005315
		7.39	0.0121932	-0.00750353	-0.371425	-0.00406441	-0.00437706
		7.4	-0.0125059	0.0103174	-0.621542	-0.00906676	-0.0137565
		7.41	0.00343912	0.00719088	-0.837581	-0.00437706	0.00281382
		7.42	-0.00406441	0.00125059	-1.01735	-0.0178209	-0.0103174
		7.43	0.0103174	-0.00250118	-1.24246	-0.00781617	-0.0118806
		7.44	0.0175082	0.00406441	-1.41129	-0.0118806	0.0237612
		7.45	-0.0146944	0.00844147	-1.46131	-0.00156324	-0.00844147
		7.46	0.00281382	-0.00250118	-1.35939	-0.0121932	-0.0109426
		7.47	-0.00969206	0.0128185	-1.28154	-0.01063	0.0171956
		7.48	0.0168829	-0.00343912	-1.16524	-0.00594029	-0.00437706
		7.49	-0.00125059	-0.0118806	-1.02142	-0.0178209	-0.0181335
		7.5	-0.00844147	0.00250118	-0.992029	-0.0165703	0.0156323
		7.51	-0.00844147	0.00875412	-0.906364	-0.00719088	0.00187588
		7.52	-0.00937941	-0.0137565	-0.770988	-0.0112553	-0.000625294
		7.53	-0.000937941	-0.00625294	-0.680633	-0.00875412	-0.0046897
		7.54	0.00281382	-0.00406441	-0.651556	0.00343912	0.00562765
		7.55	0.00125059	-0.01063	-0.475223	0.0046897	0.00406441
		7.56	-0.0312647	-0.0046897	-0.158825	-0.00281382	-0.0143818
		7.57	-0.00281382	0.01063	0.115054	0.00125059	0.0140691
		7.58	-0.00375176	-0.00812882	0.316086	0.0178209	0.00281382
		7.59	-0.00406441	-0.0156323	0.403315	0.00844147	-0.0196968
		7.6	0.0118806	0.00312647	0.432078	0.00844147	0.00594029
		7.61	-0.00781617	-0.00969206	0.508989	0.00781617	0.000937941
		7.62	0.00437706	0.00844147	0.577772	0.00343912	-0.00594029
		7.63	-0.00656559	-0.00187588	0.51024	0.00312647	-0.00187588
		7.64	0.0115679	0.00156324	0.337971	-0.00343912	-0.00687823
		7.65	0.0193841	0.00406441	0.0922309	-0.0046897	-0.00406441
		7.66	-0.0165703	-0.00844147	-0.0428326	-0.00656559	-0.02126
		7.67	0.00656559	0.0109426	-0.0268876	-0.0115679	-0.0146944
		7.68	-0.00875412	0.00562765	0.160075	-0.00750353	0.00719088
		7.69	0.00937941	-0.00750353	0.274817	-0.01063	0.00187588
		7.7	0.00218853	0.00687823	0.142254	-0.0131312	-0.0121932
		7.71	-0.0153197	0.000625294	-0.120369	-0.00594029	0.0240738
		7.72	-0.0181335	0.005315	-0.369236	-0.000312647	-0.0146944
		7.73	-0.0137565	0.000937941	-0.444584	-0.00625294	-0.0215726
		7.74	0.00812882	-0.00625294	-0.392059	0.00375176	0.00812882
		7.75	-0.0100047	0.00375176	-0.299203	0.00312647	-0.00844147
		7.76	0.0187588	-0.015945	-0.316399	-0.00218853	-0.00500235
		7.77	-0.0240738	0.00625294	-0.280444	-0.00125059	0.00625294
		7.78	-0.0046897	0.0128185	-0.246053	-0.00187588	-0.00625294
		7.79	-0.000312647	-0.0193841	-0.170705	0.00594029	0.000937941
		7.8	-0.00343912	-0.00812882	-0.135689	0.00187588	-0.00687823
		7.81	0.0187588	0.00625294	-0.139441	0.00875412	-0.00250118
		7.82	-0.0137565	-0.0165703	-0.0959826	-0.00656559	0.00594029
		7.83	0.000937941	0.00187588	-0.121932	-0.00437706	-0.0137565
		7.84	-0.00625294	0.000312647	-0.17008	-0.0046897	0.0215726
		7.85	0.0184462	-0.0175082	-0.144756	-0.00500235	0.00125059
		7.86	-0.000625294	-0.00937941	-0.0121932	0.0118806	-0.00375176
		7.87	0.000937941	0.00218853	0.103174	0	0.00312647
		7.88	-0.0190715	0.0153197	0.192903	-0.00625294	0.000312647
		7.89	-0.00656559	-0.0134438	0.109114	0.0118806	0.00250118
		7.9	0.0046897	0.0156323	-0.110677	0.0100047	-0.00250118
		7.91	-0.00218853	0.00406441	-0.220103	0.00937941	0.00156324
		7.92	0.00687823	-0.00500235	-0.0503362	0.0190715	0.00656559
		7.93	-0.0381429	0.0259497	0.0997344	0.00719088	-0.0187588
		7.94	0.00687823	0.005315	0.152572	0.00343912	0.0115679
		7.95	-0.00656559	-0.00625294	0.109739	0.00406441	0.0190715
		7.96	-0.00125059	0.0046897	0.0978585	-0.000312647	-0.00937941
		7.97	0	0.000937941	0.149445	-0.00281382	0
		7.98	-0.0121932	-0.000937941	0.27638	-0.00406441	0.00343912
		7.99	-0.00625294	0.00594029	0.499923	-0.00500235	-0.0143818
		8	-0.00562765	-0.0137565	0.619666	-0.00844147	-0.00156324
		8.01	0.00656559	-0.00281382	0.819135	-0.0125059	0.0118806
		8.02	0.0125059	-0.0046897	1.01485	-0.00437706	-0.0146944
		8.03	-0.00719088	0.00187588	1.15367	-0.0153197	-0.00844147
		8.04	-0.0125059	0.00437706	1.14898	-0.00906676	-0.00312647
		8.05	0.0278256	0.00375176	1.00141	0.00343912	0.00406441
		8.06	0.00625294	-0.0137565	0.814445	0.000312647	-0.0193841
		8.07	-0.000312647	-0.00281382	0.681258	0.00218853	0.0121932
		8.08	-0.000937941	0.01063	0.597468	-0.00781617	0.015945
		8.09	-0.0171956	-0.000312647	0.537753	0	-0.0103174
		8.1	0.00156324	0	0.431453	0.00906676	-0.000937941
		8.11	0.0131312	-0.00906676	0.337659	0.0046897	0.00906676
		8.12	0.0140691	-0.00719088	0.252306	0.00625294	-0.00375176
		8.13	0.005315	-0.00969206	0.116617	-0.00250118	-0.00656559
		8.14	-0.0240738	0.0103174	-0.126309	-0.00906676	0.0131312
		8.15	0.00969206	0.00406441	-0.4252	-0.00719088	-0.00281382
		8.16	-0.00406441	-0.0112553	-0.63311	0.00343912	-0.00343912
		8.17	0.00125059	0.000312647	-0.78662	0.00406441	-0.0131312
		8.18	0.0140691	0.0134438	-0.772238	-0.00375176	0.00500235
		8.19	-0.0209473	-0.0103174	-0.81851	0.00250118	0.0128185
		8.2	-0.0103174	0.0131312	-0.870722	-0.00312647	-0.0128185
		8.21	-0.00812882	0.00187588	-0.765047	0.00125059	0.0150071
		8.22	0.00625294	-0.0146944	-0.549321	0.00656559	0.00844147
		8.23	-0.00969206	0.0146944	-0.386119	0	-0.01063
		8.24	-0.005315	-0.00906676	-0.22323	0.00312647	0.00187588
		8.25	-0.0109426	0.0146944	0.0756606	0.00187588	0.005315
		8.26	0.00406441	-0.00406441	0.389871	0.000625294	-0.00125059
		8.27	0.01063	-0.00562765	0.728155	0.0131312	-0.00312647
		8.28	-0.00437706	0.0109426	1.01985	0.00719088	-0.000937941
		8.29	0.0115679	-0.00437706	1.17555	0.00500235	0.00312647
		8.3	-0.0128185	0.015945	1.21682	0.00625294	-0.0196968
		8.31	0.0206347	0.00594029	1.23808	0.00187588	-0.0134438
		8.32	0.00343912	-0.00750353	1.28154	0.0128185	0.0165703
		8.33	0.0140691	-0.00156324	1.35751	0.00312647	-0.0181335
		8.34	0.00312647	0.000625294	1.39597	0	0.000312647
		8.35	-0.00875412	-0.00500235	1.30186	0.00562765	0.0137565
		8.36	0.00750353	0.000312647	1.15617	-0.005315	-0.00969206
		8.37	-0.00875412	-0.0184462	0.99922	0.0046897	-0.01063
		8.38	0.00812882	0.00187588	0.900736	0.00187588	0.0181335
		8.39	0.00625294	-0.00312647	0.951072	-0.00406441	-0.0121932
		8.4	-0.005315	0.000625294	0.958263	0.000937941	-0.00969206
		8.41	-0.0221979	0.0146944	0.798188	-0.00906676	-0.00406441
		8.42	0.0250118	-0.0221979	0.535252	0.0046897	-0.00625294
		8.43	-0.0175082	-0.00812882	0.319525	0	0.00375176
		8.44	0.00343912	0.00656559	0.212287	-0.00906676	-0.0128185
		8.45	-0.00312647	0.000937941	0.293888	0.00562765	0.0156323
		8.46	-0.0228232	0.00375176	0.379866	-0.0121932	-0.0112553
		8.47	0.0112553	0.00719088	0.273879	-0.00250118	-0.000937941
		8.48	0.000625294	-0.0134438	0.208223	0.00218853	0.00844147
		8.49	0.0150071	-0.00500235	0.20791	0.00375176	0.00312647
		8.5	-0.0109426	-0.0046897	0.101298	0	-0.000312647
		8.51	0.00343912	0.00906676	-0.0384556	-0.00406441	-0.000312647
		8.52	0.00625294	0.000312647	-0.0237612	0.0131312	0.00250118
		8.53	0.0156323	-0.00156324	0.0928562	0.00187588	-0.00375176
		8.54	0.00437706	0.00812882	0.134438	0.00750353	-0.0134438
		8.55	0.0112553	-0.00187588	0.0672191	0.00687823	0.000312647
		8.56	-0.00656559	0.00406441	-0.0365797	0.000937941	0.00719088
		8.57	-0.0150071	0.00750353	-0.206347	0.00187588	-0.00969206
		8.58	0.0193841	-0.0109426	-0.234485	0.0046897	0.00875412
		8.59	-0.00343912	-0.00125059	-0.179459	0.00437706	0.00281382
		8.6	-0.00281382	0.00594029	-0.222917	0.00906676	-0.00156324
		8.61	-0.0218853	-0.00625294	-0.245115	-0.00343912	0.00312647
		8.62	0.0168829	0.00406441	-0.201657	-0.000312647	0.00375176
		8.63	0.00156324	-0.0234485	-0.160075	0.0134438	-0.00281382
[truncated: 16,136 more rows]

## Sheet: N fft
	Data for Ground Acceleration FFT (*unit=Gal)
[truncated: 16,387 more rows]

[truncated: 4 more sheets: N RS, Z wave, Z fft, Z RS]
