# Supplementary material for: Characteristics of site-specific response using the measured data from seismic accelerometers in Pohang Yeongil New Port under 9.12 and Pohang earthquakes
Source: Sci Rep. 2022 Nov 10;12:19249. doi: 10.1038/s41598-022-21862-5 (PMC9649761; doi:10.1038/s41598-022-21862-5)
Supplement: Supplementary file 3 — Supplementary Information 3. [file 41598_2022_21862_MOESM3_ESM.xlsx]

## Sheet: E wave
			2017-11-15 14:29:31	2017-11-15 14:32:59	2017-11-15 16:49:30	2017-11-16 09:02:42	2018-02-11 05:03:03
			ML 5.4	ML 3.6	ML 4.3	ML 3.6	ML 4.6
		EW	PH EQ#1	PH EQ#2	PH EQ#3	PH EQ#4	PH EQ#5
		time	Acceleration (Gal)	Acceleration (Gal)	Acceleration (Gal)	Acceleration (Gal)	Acceleration (Gal)
		0	0.00344093	-0.0603727	0.00234609	0.00422296	-0.00234609
		0.01	0.00578702	-0.0245557	0.000312812	-0.00172047	-0.00328453
		0.02	0.00891514	-0.0553677	-0.00437937	0.000312812	-0.00437937
		0.03	0.0051614	-0.0339401	-0.00344093	0.00641265	-0.00391015
		0.04	-0.00656905	-0.0636572	-0.00203328	0.00484859	0.000156406
		0.05	-0.00844592	-0.01001	-0.00140765	-0.00140765	0.00234609
		0.06	-0.00172047	-0.0534909	-0.00344093	-0.00203328	0.00297171
		0.07	-0.00406656	-0.0161098	-0.00109484	-0.00140765	0.00328453
		0.08	-0.00437937	-0.0721032	-0.000938436	0.00078203	0.00172047
		0.09	-0.000469218	-0.0484859	-0.00172047	-0.000156406	0.000312812
		0.1	0.00422296	0.0433245	-0.00344093	0.00140765	0.00078203
		0.11	-0.000938436	-0.021584	0.00078203	0.0026589	0
		0.12	-0.00500499	-0.0519268	0.00453577	-0.00437937	-0.00218968
		0.13	0.00203328	-0.0389451	0.00218968	-0.00453577	0.000156406
		0.14	-0.00234609	-0.0538037	0.000625624	-0.00281531	0.0026589
		0.15	-0.00688186	-0.0333145	-0.000938436	0.0051614	0.000156406
		0.16	-0.000938436	0.0178303	-0.0025025	0.00437937	-0.00281531
		0.17	0.00391015	0.0117304	0.000312812	0.00312812	0.000312812
		0.18	0.00312812	-0.0422296	0.00437937	-0.000625624	0.0025025
		0.19	-0.00297171	-0.0312812	0.00375374	-0.0025025	0.00187687
		0.2	0.00328453	-0.0550549	0.00641265	0.00187687	0.00453577
		0.21	0.00703827	-0.0710083	0.0026589	0.00172047	0.0051614
		0.22	0.00218968	0.0231481	-0.00156406	-0.00500499	0.00234609
		0.23	-0.00406656	-0.0353478	-0.000469218	-0.00234609	0.00234609
		0.24	-0.000156406	-0.027371	0.00218968	0.0051614	0.00234609
		0.25	0.00484859	-0.0223661	0.00359734	0.0051614	0.00203328
		0.26	-0.000156406	-0.0519268	0.00312812	0.00109484	0.00109484
		0.27	-0.00469218	-0.0190815	-0.000312812	-0.00109484	0.00140765
		0.28	-0.00140765	0.00594343	-0.00281531	-0.00156406	0.000938436
		0.29	0.00218968	-0.00437937	-0.00328453	-0.00234609	-0.00187687
		0.3	-0.00594343	-0.0444193	-0.00187687	0.00703827	-0.000156406
		0.31	-0.00578702	-0.0229917	-0.000938436	0.00297171	0.00203328
		0.32	0.00312812	-0.0159534	-0.000938436	0.00203328	-0.00156406
		0.33	0.00469218	-0.0625624	0.00078203	-0.00594343	-0.000938436
		0.34	-0.00391015	-0.0370682	-0.00078203	-0.00578702	0.00125125
		0.35	-0.00484859	-0.0312812	-0.00203328	0.00547421	-0.00328453
		0.36	0.00359734	-0.0264326	-0.000938436	-0.00500499	-0.00469218
		0.37	0.00218968	-0.020802	0.00187687	-0.0051614	-0.00218968
		0.38	0.00078203	-0.00594343	-0.000625624	-0.00187687	-0.00312812
		0.39	0.00719468	-0.0276839	-0.00234609	-0.00297171	-0.0053178
		0.4	0.00218968	-0.025025	0.000312812	-0.00203328	-0.00125125
		0.41	-0.00328453	0.011574	-0.00281531	0.00500499	0.00125125
		0.42	0.00187687	-0.00281531	-0.00187687	0.00234609	-0.00218968
		0.43	0.00563062	0.0145458	-0.0025025	0.00156406	-0.00234609
		0.44	0.0026589	-0.0367554	-0.00344093	0.00688186	0.000156406
		0.45	-0.00172047	-0.00453577	0.000625624	0.000469218	0.00140765
		0.46	-0.000625624	0.00375374	0.00203328	0.00563062	0.00109484
		0.47	0.000156406	0.00328453	0.00218968	0.00359734	0.00109484
		0.48	-0.000469218	0.00328453	-0.000312812	-0.0053178	0.00078203
		0.49	0.0025025	-0.00281531	0.00422296	0.000469218	-0.00234609
		0.5	0.00422296	0.0355042	0.00500499	-0.00187687	-0.00203328
		0.51	0.000156406	0.0400399	0.000938436	0.00359734	-0.00078203
		0.52	-0.00172047	0.0322196	0.00156406	0.000312812	0.000156406
		0.53	-0.00860233	0.0211148	0.00484859	-0.00547421	0.00281531
		0.54	-0.00891514	0.0229917	0.00328453	0.00328453	0.00312812
		0.55	0.000469218	0.0447321	-0.00109484	0.00140765	0.00078203
		0.56	0.00203328	0.0184559	-0.000625624	-0.00656905	0.000469218
		0.57	0.00172047	0.0278403	0.0026589	-0.00328453	0.00187687
		0.58	0.00391015	0.025807	0.0025025	0.0026589	-0.000312812
		0.59	0.00735108	0.0517704	0	-0.00156406	-0.00312812
		0.6	-0.00125125	0.103228	-0.000469218	0.00391015	-0.0025025
		0.61	-0.00469218	0.0619368	-0.00297171	-0.000312812	-0.00156406
		0.62	0.00672546	0.0735108	-0.000938436	0.00187687	-0.00656905
		0.63	0.00297171	0.0675674	-0.000312812	0.00437937	-0.00641265
		0.64	-0.00797671	0.0721032	-0.00328453	-0.00172047	0.000156406
		0.65	-0.00172047	0.0509884	-0.00500499	-0.00078203	0.00187687
		0.66	0.00969717	0.0969717	-0.00156406	-0.00078203	0.00187687
		0.67	0.00484859	0.112143	-0.0025025	0.00187687	0.00156406
		0.68	-0.00078203	0.0899334	-0.00203328	0.000469218	0.000156406
		0.69	0.00547421	0.0755441	0.000625624	0.00078203	-0.00156406
		0.7	0.00297171	0.0730416	0.00187687	-0.00125125	-0.00218968
		0.71	-0.00469218	0.0750749	-0.000312812	0	-0.000156406
		0.72	0.00187687	0.105418	0.00218968	0.00125125	-0.00203328
		0.73	0.00938436	0.098223	0.00297171	0.00125125	-0.00328453
		0.74	0.00218968	0.0714775	0.00140765	0.00078203	-0.00234609
		0.75	-0.00422296	0.0918103	0.00156406	0.00218968	-0.00437937
		0.76	0.0025025	0.0766389	-0.0025025	0.00406656	-0.00453577
		0.77	0.00437937	0.105261	-0.00203328	0.00078203	-0.00203328
		0.78	-0.00547421	0.077421	-0.00422296	0.00140765	-0.000938436
		0.79	0.000312812	0.0972845	-0.000469218	0.00078203	-0.0026589
		0.8	0.00469218	0.100725	0.000156406	-0.00078203	0.000625624
		0.81	-0.00359734	0.0846156	-0.00422296	-0.0026589	0.00391015
		0.82	-0.00125125	0.0728852	-0.00078203	-0.00156406	0.000156406
		0.83	0.0026589	0.0821131	0.00469218	0.00203328	-0.0026589
		0.84	0.00109484	0.0814875	0.00344093	0.0025025	0.00140765
		0.85	-0.00359734	0.0916539	0.00297171	0.00156406	0.00203328
		0.86	0.00375374	0.105574	0.000938436	0.00297171	-0.00187687
		0.87	0.0101664	0.0899334	-0.000625624	-0.000156406	-0.00156406
		0.88	0.00750749	0.0814875	-0.00078203	-0.00453577	-0.00218968
		0.89	0.000938436	0.128253	-0.00172047	0.000938436	-0.00297171
		0.9	-0.00328453	0.0825824	-0.00469218	0.0053178	0
		0.91	-0.00297171	0.0991614	-0.00641265	0.00297171	0.000625624
		0.92	-0.0025025	0.156562	-0.00344093	0.00203328	-0.00328453
		0.93	-0.00281531	0.0750749	-0.00172047	-0.000156406	-0.00187687
		0.94	-0.00484859	0.0927488	-0.00078203	-0.00109484	0.000156406
		0.95	0.00078203	0.118399	0.0025025	-0.00469218	-0.000156406
		0.96	-0.00125125	0.134822	0.00625624	-0.00641265	-0.000625624
		0.97	-0.00078203	0.107451	0.00359734	-0.00156406	-0.00187687
		0.98	0.00156406	0.101351	0.0025025	0.00140765	-0.00312812
		0.99	-0.0025025	0.10401	0.00172047	0.00437937	-0.00422296
		1	-0.00891514	0.137481	0.000312812	-0.0026589	0.00078203
		1.01	-0.00625624	0.121371	-0.00125125	-0.000469218	0.00547421
		1.02	0.00422296	0.130755	0.000469218	0.00422296	0.000469218
		1.03	0.00297171	0.0983794	0.0025025	-0.00156406	-0.00422296
		1.04	-0.0053178	0.101507	0.00297171	-0.00140765	-0.000469218
		1.05	-0.00218968	0.123248	0.00281531	0.0025025	0.00125125
		1.06	0.00891514	0.0911847	0.000156406	0.00437937	0.00172047
		1.07	0.00312812	0.111517	0.00218968	-0.00109484	0.00281531
		1.08	-0.00437937	0.0861797	0.00656905	0.00172047	0.000469218
		1.09	0.00109484	0.133414	0.00422296	0.0026589	-0.00344093
		1.1	0.00453577	0.11183	0.00312812	-0.00563062	-0.0051614
		1.11	-0.0051614	0.0730416	-0.00203328	0.00172047	-0.00328453
		1.12	-0.00203328	0.0969717	-0.00218968	0.00500499	-0.00109484
		1.13	0.00797671	0.10401	0.000469218	0.00437937	0.00125125
		1.14	0.00109484	0.0852413	-0.00234609	0.00359734	0.00469218
		1.15	-0.00578702	0.0808619	-0.000625624	-0.00500499	0.0026589
		1.16	-0.00297171	0.0791414	0.000312812	-0.00813311	0
		1.17	0.00844592	0.115115	0.00234609	-0.00375374	0.00140765
		1.18	0.00297171	0.0803927	0.00437937	-0.00187687	0.00140765
		1.19	-0.00453577	0.0420732	-0.00156406	-0.000312812	-0.000625624
		1.2	0.00641265	0.0641265	-0.00218968	0.00672546	0.00078203
		1.21	0.00578702	0.0918103	-0.00391015	-0.00156406	0.00375374
		1.22	-0.00218968	0.117461	-0.00406656	-0.00375374	0.000469218
		1.23	-0.00187687	0.067411	-0.00156406	0.000156406	-0.00187687
		1.24	0.0053178	0.0552113	-0.00156406	-0.00125125	-0.000938436
		1.25	0.00422296	0.0636572	0.00547421	0.000312812	0.00281531
		1.26	-0.00156406	0.0786722	-0.00218968	0.00281531	0.00172047
		1.27	-0.000312812	0.0941564	-0.00625624	0.0026589	0.00172047
		1.28	-0.00125125	0.0688186	0.00125125	0.00375374	0.00375374
		1.29	-0.00469218	0.108859	0.00563062	0.00375374	0.000469218
		1.3	-0.00563062	0.0896206	-0.0026589	-0.00156406	-0.000625624
		1.31	0.00344093	0.0397271	0.00078203	-0.00187687	0.000938436
		1.32	0.00125125	0.0677238	0.000469218	0.00391015	0.0025025
		1.33	-0.00484859	0.0639701	-0.00187687	0.00234609	-0.000312812
		1.34	0.000625624	0.0595907	0.000312812	-0.00125125	-0.00156406
		1.35	0.00609983	0.0653777	-0.00125125	0.00594343	-0.000469218
		1.36	-0.00234609	0.0866489	0.000469218	0.00422296	0.000156406
		1.37	-0.00406656	0.0786722	0.000312812	0.000938436	-0.000156406
		1.38	0.00500499	0.0569318	0.00453577	0.00187687	-0.000156406
		1.39	0.00203328	0.0192379	0.00218968	0.00328453	-0.00234609
		1.4	-0.00422296	0.063188	0.00469218	0.00344093	0.000312812
		1.41	-0.00391015	0.0495807	-0.000156406	0.00234609	0.00484859
		1.42	0.00359734	0.037381	-0.00140765	-0.000469218	0.00125125
		1.43	-0.00218968	0.047391	0.00125125	-0.00172047	-0.00140765
		1.44	-0.00578702	0.0182995	0.00078203	-0.000625624	0.0026589
		1.45	0.000312812	0.00938436	0.00422296	-0.00203328	0.00469218
		1.46	0.00359734	-0.0383195	0.00187687	-0.00140765	0.00172047
		1.47	0.00172047	0.0885258	-0.000312812	-0.00078203	0.00281531
		1.48	-0.000156406	0.00938436	-0.00125125	0.00078203	0.00297171
		1.49	0.00406656	0.00641265	-0.00766389	-0.00437937	0.000312812
		1.5	0.00703827	0.0197072	-0.00406656	-0.00312812	0.00109484
		1.51	0.00078203	-0.00125125	-0.000469218	0.00500499	0.00187687
		1.52	0.0053178	0.0320632	0.000938436	0.00078203	0.000312812
		1.53	0.00735108	-0.0347221	0.000625624	-0.00218968	-0.00297171
		1.54	0	0.0683494	0.00203328	-0.000625624	-0.00172047
		1.55	-0.00156406	-0.0539601	0.00641265	0.00218968	0.00156406
		1.56	-0.00328453	0.053178	0.00218968	0.00437937	0.00125125
		1.57	0.00078203	-0.0198636	0.00125125	0.00281531	0.000625624
		1.58	-0.00297171	0.00375374	0.000469218	0.000312812	0.00078203
		1.59	-0.00547421	0.00907155	-0.000625624	0.00109484	-0.000156406
		1.6	-0.000469218	-0.0539601	-0.0026589	0.00078203	0.00234609
		1.61	0.00078203	0.0677238	-0.00328453	-0.00281531	0.00594343
		1.62	-0.00406656	-0.068193	-0.00344093	0.00187687	0.00375374
		1.63	-0.00125125	0.0340965	0.00234609	0.00750749	-0.000625624
		1.64	0.00484859	-0.0599035	0.000938436	-0.000469218	-0.00109484
		1.65	0.00125125	-0.00391015	-0.00297171	-0.00500499	0.00078203
		1.66	-0.00469218	-0.00922795	0.00218968	0.00078203	-0.00078203
		1.67	0.00344093	-0.0189251	0.00281531	0.000312812	-0.000938436
		1.68	0.00750749	-0.0193943	0.00218968	-0.0053178	-0.000625624
		1.69	0.00140765	-0.0392579	0.00406656	0.00234609	-0.00625624
		1.7	0.000156406	-0.0147022	-0.00437937	0.00125125	-0.00907155
		1.71	0.00594343	-0.0026589	-0.00500499	-0.00484859	-0.00484859
		1.72	0.00578702	-0.0145458	0.00078203	0.00375374	-0.00328453
		1.73	-0.00328453	-0.0487987	0.000156406	-0.00187687	-0.00406656
		1.74	-0.000312812	-0.0161098	0.00500499	-0.00109484	0.000156406
		1.75	0.00172047	-0.0176739	0.00656905	0.00688186	0.00312812
		1.76	-0.00344093	-0.0444193	0.000938436	0.00547421	0.00140765
		1.77	-0.00766389	-0.0717904	0.00156406	-0.00344093	-0.00156406
		1.78	-0.000156406	0.047391	0.00312812	0.00312812	-0.00218968
		1.79	-0.000625624	-0.0702263	0	0.0109484	-0.00140765
		1.8	-0.0101664	-0.0198636	0.00703827	0.00484859	0.000156406
		1.81	-0.00484859	-0.0403527	-0.00140765	0.000156406	0.00500499
		1.82	0.00797671	-0.0506755	0.000312812	-0.000312812	0.00406656
		1.83	0.000938436	-0.0339401	0.00484859	0.00406656	0
		1.84	-0.00391015	-0.0764825	-0.00281531	-0.00078203	0.00312812
		1.85	0.00578702	-0.00907155	0.000156406	-0.00547421	0.00469218
		1.86	0.00453577	-0.0767953	-0.000625624	-0.00187687	0.00172047
		1.87	-0.00563062	-0.0428552	0.0026589	0.00437937	0.00187687
		1.88	-0.00797671	-0.0605291	0.00281531	-0.00312812	0.00437937
		1.89	0.00688186	-0.110892	-0.00437937	-0.00297171	0.00281531
		1.9	0.00703827	-0.0767953	-0.00688186	0.00375374	0.00109484
		1.91	-0.00563062	-0.0860233	0.000156406	0.0053178	0.00218968
		1.92	-0.00203328	-0.0339401	-0.00375374	0.000625624	0.00312812
		1.93	0.00609983	-0.128409	-0.0026589	-0.000625624	0.00187687
		1.94	-0.00312812	-0.0950948	0.00234609	0.00187687	-0.000312812
		1.95	-0.00922795	-0.0886822	-0.000156406	-0.000625624	0.000156406
		1.96	0.000938436	-0.0744493	0.00172047	0	-0.000938436
		1.97	0.00344093	-0.0544293	-0.00078203	-0.000156406	-0.00156406
		1.98	-0.0026589	-0.0974409	-0.00359734	0.00172047	-0.000625624
		1.99	-0.00078203	-0.0755441	0	0.00375374	-0.0026589
		2	0.00422296	-0.12622	0.00437937	-0.00359734	-0.00469218
		2.01	-0.00359734	-0.0636572	0.00218968	-0.00078203	-0.00500499
		2.02	-0.00735108	-0.0875874	0.00594343	0.00985358	-0.0051614
		2.03	0.000625624	-0.0513012	0.00500499	0.00437937	-0.00422296
		2.04	0.00281531	-0.113082	0.00375374	-0.00578702	-0.00234609
		2.05	0.00391015	-0.0807055	-0.00156406	-0.00328453	-0.000469218
		2.06	0.000469218	-0.117304	-0.00156406	0.0104792	-0.00218968
		2.07	-0.00172047	-0.030812	0.00344093	-0.000625624	-0.00203328
		2.08	0.000156406	-0.0772646	-0.00156406	-0.00218968	0.0026589
		2.09	0	-0.133884	-0.00437937	0.00187687	0
		2.1	-0.00203328	-0.0935308	0.00125125	0.00594343	-0.00203328
		2.11	-0.00156406	-0.1001	0.0051614	0.00234609	0.000469218
		2.12	0.00437937	-0.027371	0.00328453	-0.011574	0.00156406
		2.13	0.00218968	-0.102915	0.00218968	0.00109484	0
		2.14	-0.000938436	-0.0548985	0.00140765	0.00922795	0.00125125
		2.15	0.00156406	-0.110423	0.00187687	0.00156406	0.00140765
		2.16	0.000938436	-0.0749185	-0.00140765	-0.0025025	-0.00172047
		2.17	0.000156406	-0.0749185	0.00437937	0.00172047	-0.0025025
		2.18	0.0025025	-0.0766389	-0.00125125	-0.00172047	-0.000156406
		2.19	0.00641265	-0.0702263	-0.00547421	0.00140765	0.00187687
		2.2	0.00187687	-0.0649085	-0.0025025	-0.00500499	0
		2.21	-0.00625624	-0.0655341	-0.00203328	0.000938436	0.00297171
		2.22	0.00281531	-0.0547421	-0.000156406	0.00453577	0.00641265
		2.23	0.00656905	-0.0528652	-0.000938436	-0.0078203	0.00500499
		2.24	-0.00422296	-0.0818003	0.000469218	-0.00484859	0.00328453
		2.25	-0.00406656	-0.0172047	-0.00156406	0.00391015	0.00312812
		2.26	0.00563062	-0.077421	0.00078203	0.00844592	-0.00125125
		2.27	0.00359734	-0.0234609	0.00344093	-0.00187687	-0.000469218
		2.28	-0.00860233	-0.0821131	-0.00688186	-0.00297171	0.00203328
		2.29	-0.00422296	-0.0752313	-0.00469218	-0.000938436	-0.00125125
		2.3	0.00437937	-0.0167354	-0.00625624	0.0026589	-0.00218968
		2.31	0.000625624	-0.0763261	-0.00750749	-0.00578702	0.00140765
		2.32	0.00156406	-0.0431681	0.00453577	-0.00453577	0.00391015
		2.33	0.00641265	-0.016579	0.0078203	0.00797671	-0.000156406
		2.34	0.00594343	-0.0609983	0.00609983	0.000312812	-0.000625624
		2.35	-0.000312812	-0.143581	-0.0123561	-0.0025025	0.00125125
		2.36	-0.00078203	-0.0156406	-0.00907155	0.00453577	0.00140765
		2.37	0.00625624	-0.101977	-0.000469218	0.00797671	0
		2.38	0.00234609	-0.0620932	0.00625624	0.00469218	0.000469218
		2.39	-0.000469218	0.00891514	0.011574	0.00187687	-0.00234609
		2.4	0.00172047	-0.0294043	-0.00078203	0.00140765	-0.00281531
		2.41	0.00437937	-0.121058	-0.00125125	0.00453577	0.0025025
		2.42	0.00187687	-0.077421	0.00375374	0.00672546	0.00437937
		2.43	-0.0051614	0.094	0.0129817	-0.00422296	0.0026589
		2.44	-0.000938436	0.104323	0.000312812	-0.00281531	0.00109484
		2.45	0.00406656	-0.119181	-0.00860233	0.00688186	0.000312812
		2.46	-0.000156406	-0.114958	0.0121997	-0.000469218	-0.000469218
		2.47	-0.00156406	-0.0433245	0.00218968	-0.00328453	-0.00281531
		2.48	0.00609983	-0.238363	-0.00484859	-0.0025025	-0.0026589
		2.49	0.00672546	0.108077	-0.00688186	0.00172047	-0.00437937
		2.5	0.00109484	0.158752	-0.0120433	-0.000312812	-0.00609983
		2.51	0.00422296	-0.210992	0.00766389	-0.0053178	-0.00125125
		2.52	0.00625624	-0.124968	0.00312812	-0.00281531	0
		2.53	-0.00406656	0.11793	0.00281531	-0.00156406	-0.000312812
		2.54	-0.00656905	-0.202077	-0.00203328	0.000156406	0.00203328
		2.55	0.00203328	0.118087	-0.00954077	-0.00656905	0.00312812
		2.56	0.00656905	0.129035	0.00109484	-0.00218968	0.00234609
		2.57	0	-0.292792	0.00641265	0.00703827	0.00281531
		2.58	-0.00688186	0.072416	0.000312812	-0.00125125	0.00109484
		2.59	0.00109484	0.113082	-0.00187687	-0.01001	0.000312812
		2.6	0.000469218	0.0538037	0.00172047	-0.00125125	-0.00203328
		2.61	-0.00578702	0.0498935	-0.00281531	0.00813311	-0.000938436
		2.62	0.000938436	-0.142799	0.00453577	0.0026589	0.00078203
		2.63	0.00469218	-0.00547421	0.00406656	0.00500499	-0.0025025
		2.64	-0.00109484	0.122466	-0.00109484	0.00563062	-0.00359734
		2.65	-0.00344093	0.0326889	-0.00375374	0.00609983	-0.00218968
		2.66	0.00359734	0.103541	-0.00469218	-0.00125125	-0.00140765
		2.67	0.00218968	0.0309684	-0.00422296	0.00312812	-0.00218968
		2.68	-0.00422296	-0.0348785	-0.0026589	0.00625624	0.000156406
		2.69	-0.000156406	0.0248686	-0.00484859	0.000625624	-0.00187687
		2.7	0.00656905	0.067411	-0.00344093	0.00500499	-0.00281531
		2.71	0.00625624	-0.0597471	-0.0025025	-0.00281531	-0.00078203
		2.72	0.00125125	0.0519268	-0.00609983	0.00187687	-0.000625624
		2.73	0.00500499	0.0292479	0.00218968	0.00234609	-0.00156406
		2.74	0.00594343	0.101664	0.00907155	-0.000156406	-0.00140765
		2.75	-0.00109484	0.173298	0	-0.00391015	0.000156406
		2.76	-0.0053178	-0.0883694	-0.00187687	0.000938436	-0.00218968
		2.77	0.00187687	-0.0534909	-0.00125125	0.00938436	-0.00406656
		2.78	0.0053178	0.0750749	-0.000312812	0.00140765	-0.00297171
		2.79	-0.000312812	0.150619	-0.00109484	-0.0051614	0
		2.8	0.00218968	0.120276	-0.00297171	0.00375374	0.00125125
		2.81	0.00672546	0.078985	-0.00078203	0.00391015	0.00203328
		2.82	0.00297171	-0.072416	0.00187687	-0.00578702	0.00140765
		2.83	-0.00735108	0.0611547	0.00312812	-0.00140765	-0.000625624
		2.84	-0.00203328	0.0649085	-0.00500499	0.00594343	-0.000625624
		2.85	0.00735108	-0.0168918	-0.0051614	-0.00359734	-0.00078203
		2.86	0.00187687	0.15187	-0.00344093	-0.0078203	0.000469218
		2.87	-0.00328453	0.0203328	0.00453577	0.00344093	0.00109484
		2.88	0.00109484	0.0387887	0.00281531	-0.00203328	0.0026589
		2.89	0.0025025	0.00891514	0.0026589	-0.00218968	0.00140765
		2.9	-0.00344093	0.0714775	-0.00860233	0.00703827	-0.00140765
		2.91	-0.000312812	0.0844592	0.00672546	0.00469218	0.000312812
		2.92	0.00469218	0.105574	-0.0051614	0.00078203	0.000156406
		2.93	-0.00312812	0.147804	0.00328453	0.00172047	-0.00140765
		2.94	-0.00563062	-0.0764825	0.0184559	-0.000938436	0.000625624
		2.95	0.000938436	0.0619368	-0.0114176	0.000938436	0.000156406
		2.96	0.00375374	0.0930616	0.00109484	0.000938436	-0.00406656
		2.97	0.00328453	0.00547421	0.00391015	0.00719468	-0.00484859
		2.98	0.00312812	0.0500499	0.00203328	0.00344093	-0.00297171
		2.99	0.0026589	-0.025025	-0.0101664	0.000625624	0.000156406
		3	-0.00375374	0.0622496	-0.00297171	-0.000156406	-0.000156406
		3.01	-0.00969717	0.124186	0.00391015	0.000312812	0.0026589
		3.02	-0.00547421	-0.046609	-0.00187687	0.00297171	0.0025025
		3.03	0.00234609	0.104948	-0.00391015	0.00703827	-0.00203328
		3.04	-0.00109484	0.0875874	0.00172047	0.00297171	-0.00328453
		3.05	-0.00375374	0.0455141	-0.00140765	-0.00625624	-0.0025025
		3.06	0.00328453	0.110423	0.00375374	-0.00156406	-0.00218968
		3.07	0.0051614	-0.0256506	0.00391015	-0.00078203	-0.00641265
		3.08	-0.00375374	0.0586522	-0.00578702	0.00234609	-0.0053178
		3.09	-0.00547421	0.142017	-0.000156406	-0.00234609	-0.00297171
		3.1	0.00547421	0.164226	-0.000156406	0.0053178	-0.00453577
		3.11	0.0053178	-0.0567754	-0.00406656	-0.00109484	-0.00312812
		3.12	-0.0025025	0.08399	-0.0025025	-0.00391015	-0.000469218
		3.13	0.000469218	0.19191	-0.00813311	0.00172047	-0.00078203
		3.14	0.00797671	-0.0051614	0.00813311	-0.00406656	0.000312812
		3.15	0.00344093	0.0999434	0.00203328	-0.00547421	0.00203328
		3.16	-0.00406656	0.0641265	-0.00312812	-0.00187687	0.00109484
		3.17	0.00156406	0.0594343	0.0121997	0.00125125	-0.00218968
		3.18	0.00437937	0.0706955	-0.0123561	0.00172047	-0.000625624
		3.19	-0.00156406	0.142642	0.0118869	0.00297171	0.00172047
		3.2	-0.00156406	0.0286223	0.00437937	0.000312812	-0.000469218
		3.21	0.00172047	0.0272146	0.00125125	-0.00344093	0.00078203
		3.22	0.000312812	0.118869	0.00281531	-0.000469218	0.00234609
		3.23	-0.00609983	0.112456	-0.000156406	0.000938436	0.000938436
		3.24	0.000625624	0.0492679	-0.000156406	-0.00187687	0.000938436
		3.25	0.00297171	0.0121997	-0.00375374	-0.0025025	0.00078203
		3.26	-0.0051614	-0.0176739	0.0117304	-0.00234609	-0.00187687
		3.27	-0.00375374	0.0877438	-0.00297171	0.00281531	-0.00297171
		3.28	0.000938436	0.209115	0.00203328	0.00172047	-0.0025025
		3.29	0.00391015	0.0567754	0.00406656	0.00281531	-0.00328453
		3.3	-0.00469218	0.0198636	-0.0109484	-0.00312812	-0.0051614
		3.31	-0.00109484	-0.0347221	-0.00453577	-0.00187687	-0.0051614
		3.32	0.00484859	-0.0297171	0.00422296	0.00203328	-0.0025025
		3.33	-0.00078203	0.00907155	-0.00719468	0.0025025	-0.00172047
		3.34	-0.00672546	0.0772646	0.00922795	0.0026589	-0.00078203
		3.35	-0.00328453	-0.0281531	-0.00359734	0.00172047	0.00328453
		3.36	0.0053178	0.0355042	-0.020802	0.00594343	0.00156406
		3.37	-0.00172047	-0.0383195	0.0053178	0.00813311	-0.00172047
		3.38	-0.00484859	0.0911847	0.0123561	0.000938436	-0.00172047
		3.39	0.000625624	-0.00578702	-0.00328453	0.00297171	-0.00187687
		3.4	0.0053178	-0.111987	-0.0123561	0.00578702	-0.000469218
		3.41	-0.000312812	0.0534909	0.00750749	0.00078203	0.00172047
		3.42	-0.000938436	-0.0254942	0.0078203	0.00672546	0.00281531
		3.43	0.00688186	-0.0625624	0.00172047	0.00156406	-0.00140765
		3.44	0.00172047	-0.0434809	-0.000625624	0.00156406	-0.00344093
		3.45	-0.00312812	-0.00297171	0.00140765	0.000312812	-0.00234609
		3.46	0.000469218	-0.0796107	0.00406656	0.00172047	-0.000156406
		3.47	0.00484859	0.056619	-0.00328453	0.00297171	-0.00078203
		3.48	-0.000625624	-0.0633444	0.00641265	0.00187687	0.000938436
		3.49	-0.00422296	0.0233045	-0.000625624	0.00187687	0.00328453
		3.5	0.00140765	-0.0498935	-0.00484859	-0.000625624	0.000156406
		3.51	0.00328453	0.116522	-0.00140765	0.00156406	-0.00172047
		3.52	0.000469218	0.18409	0.00203328	-0.00109484	-0.00297171
		3.53	0.00156406	-0.333145	0.00766389	0.00187687	-0.00218968
		3.54	0.00297171	-0.397428	0.0025025	-0.00109484	-0.00359734
		3.55	0.00109484	-0.11402	-0.00672546	-0.00609983	-0.00344093
		3.56	-0.000312812	0.232419	-0.00641265	-0.0053178	-0.00344093
		3.57	0.00328453	0.311561	-0.00719468	-0.00109484	-0.00641265
		3.58	0.00500499	-0.265577	0.00218968	-0.00109484	-0.00156406
		3.59	-0.00172047	-0.631098	-0.000156406	-0.00406656	0.00359734
		3.6	-0.00406656	-0.0921231	-0.000625624	0.00078203	0.000312812
		3.61	-0.000625624	0.261198	0.00391015	0.00484859	0.00172047
		3.62	0.0025025	0.304835	-0.00547421	0.00469218	0.00328453
		3.63	-0.00391015	-0.0852413	0.00656905	0.0025025	-0.00172047
		3.64	-0.00218968	-0.217717	0.00469218	0.00359734	-0.00297171
		3.65	0.00359734	-0.159847	0.00187687	0.00375374	0.000312812
		3.66	0.00469218	0.00344093	-0.0078203	0.00125125	0.00218968
		3.67	-0.000625624	0.233671	0.00422296	0.00484859	-0.000156406
		3.68	-0.00453577	-0.148116	0.00172047	0.00422296	-0.0025025
		3.69	0.00203328	-0.050832	-0.00218968	-0.000312812	-0.000312812
		3.7	-0.0026589	-0.0691315	0.00344093	-0.00078203	-0.00156406
		3.71	-0.00719468	-0.0437937	-0.00422296	-0.00422296	-0.00125125
		3.72	-0.00437937	0.182057	0.00328453	-0.00656905	0.0026589
		3.73	0.00391015	-0.0534909	0.000312812	0.000469218	0.00140765
		3.74	-0.00140765	-0.166103	0.00609983	-0.000625624	-0.00078203
		3.75	-0.00641265	-0.117148	0.0026589	-0.0026589	-0.000469218
		3.76	0.00594343	0.0192379	-0.00328453	0	-0.000938436
		3.77	0.00422296	0.0325324	0.00437937	-0.000625624	-0.00406656
		3.78	-0.00187687	-0.194882	0.000625624	0.00218968	-0.0026589
		3.79	0.00156406	-0.110266	-0.00312812	0.00187687	-0.00187687
		3.8	0.00672546	0.0547421	-0.00140765	0.00391015	-0.00297171
		3.81	0.000469218	0.00844592	-0.00328453	0.000938436	-0.00109484
		3.82	-0.00891514	0.0301864	0.00281531	0.0026589	0.00344093
		3.83	0	-0.189251	0.000938436	0.00218968	0.00156406
		3.84	0.00281531	-0.0189251	0.000625624	-0.000156406	-0.00109484
		3.85	-0.00609983	-0.0367554	0.00641265	0.00406656	0.000312812
		3.86	-0.00563062	-0.145458	-0.000312812	-0.000469218	-0.00078203
		3.87	0.00609983	0.141078	-0.00156406	0.000156406	-0.00281531
		3.88	0.00234609	-0.00907155	0.0053178	-0.00078203	-0.00125125
		3.89	-0.00469218	-0.207394	-0.00078203	-0.00234609	0.00328453
		3.9	0	-0.0914975	0.00281531	0.00203328	0.000469218
		3.91	0.00547421	-0.0958769	-0.00375374	0.00281531	-0.00406656
		3.92	0.00375374	-0.0553677	0.00453577	-0.00453577	-0.0025025
		3.93	-0.00469218	0.0456706	-0.00172047	-0.00469218	0.000938436
		3.94	0.000469218	-0.149368	0.00218968	0.00391015	-0.000156406
		3.95	0.00078203	0.0589651	-0.00156406	0.00344093	0.00156406
		3.96	-0.00359734	-0.0827388	-0.0120433	0.0026589	0.0026589
		3.97	-0.00234609	-0.209897	0.00938436	0.000156406	-0.00109484
		3.98	0.00234609	0.102915	0.000312812	0.00344093	-0.0025025
		3.99	0.00234609	0.0395707	0.00234609	0.00312812	-0.00234609
		4	0.000156406	-0.0187687	-0.0025025	-0.00391015	-0.00422296
		4.01	-0.00172047	-0.10792	0.00625624	-0.00203328	-0.00344093
		4.02	0.00437937	-0.11011	-0.00891514	-0.00359734	0.000312812
		4.03	0.00828952	-0.0442629	-0.00609983	-0.000469218	0.000625624
		4.04	-0.00547421	-0.142173	-0.00234609	-0.00328453	-0.00187687
		4.05	0.000156406	-0.111987	-0.00187687	-0.00766389	-0.00281531
		4.06	0.0121997	0.0025025	-0.00156406	-0.00328453	-0.000312812
		4.07	0.00547421	0.123248	-0.00125125	-0.00328453	-0.00125125
		4.08	-0.00140765	-0.0935308	0.0026589	0	-0.000312812
		4.09	0.00328453	-0.230386	-0.00750749	-0.000469218	0.0025025
		4.1	0.00344093	0.0572446	0.0131381	-0.000156406	0.00156406
		4.11	-0.00140765	0.0392579	-0.000625624	0.0053178	-0.00234609
		4.12	-0.000156406	0.143268	-0.0053178	-0.00187687	-0.00437937
		4.13	0.00563062	-0.00922795	0.0025025	-0.00218968	-0.00297171
		4.14	0.0026589	-0.177052	0.0128253	0.00735108	-0.00172047
		4.15	-0.00359734	-0.0847721	0.00735108	0.00234609	0.00297171
		4.16	0.00578702	-0.00625624	-0.0192379	-0.000625624	0.00594343
		4.17	0.0025025	0.0179867	-0.00469218	0.00297171	0.00234609
		4.18	-0.0104792	-0.00750749	0.0125125	-0.000312812	-0.00078203
		4.19	-0.0053178	-0.0223661	-0.00218968	0.00469218	-0.00125125
		4.2	0.00469218	-0.0769518	0.00109484	-0.00172047	-0.00187687
		4.21	-0.000938436	0.0828952	-0.00750749	-0.00422296	-0.00125125
		4.22	-0.00578702	0.105105	0.00187687	0.00140765	0.000938436
		4.23	0.00125125	0.0525524	0.00359734	-0.0026589	0.000938436
		4.24	0.00641265	-0.190972	-0.00922795	0.00437937	-0.000625624
		4.25	-0.00218968	-0.0444193	0.00594343	0.00563062	-0.000938436
		4.26	-0.00344093	0.154216	-0.00860233	0.0026589	-0.000312812
		4.27	0.00844592	0.088213	-0.00187687	0.00735108	-0.00187687
		4.28	0.00359734	-0.0999434	0.00656905	0.00328453	-0.00406656
		4.29	-0.00406656	-0.0179867	-0.0051614	-0.00891514	-0.00140765
		4.3	-0.00218968	0.146396	-0.00156406	0.0051614	-0.00125125
		4.31	0.00297171	0.0284659	-0.0026589	0.000156406	-0.0026589
		4.32	0	0.0547421	0.00422296	-0.00938436	-0.000156406
		4.33	-0.00609983	-0.0162662	0.0120433	0.0026589	0.00218968
		4.34	-0.000938436	0.113707	-0.01001	-0.00344093	0.00187687
		4.35	0.00375374	0.0924359	0.0151714	-0.00594343	0.000312812
		4.36	-0.00422296	0.0963461	-0.00078203	0.00391015	-0.00109484
		4.37	-0.00641265	0.00656905	-0.0123561	0.00469218	-0.00375374
		4.38	-0.000312812	-0.144363	0.0151714	-0.00641265	-0.000312812
		4.39	-0.00234609	0.0688186	-0.00672546	0.00140765	0.0025025
		4.4	-0.00469218	0.103228	0.00969717	0.00312812	0.00125125
		4.41	0.000156406	0.0201764	-0.00656905	-0.00625624	-0.00187687
		4.42	0.00594343	0.169857	-0.00109484	0	-0.00406656
		4.43	0.00109484	0.072416	0.00469218	0.00109484	-0.0025025
		4.44	-0.00422296	0.0137637	-0.00703827	-0.00609983	-0.00406656
		4.45	0.0025025	0.0747621	0.0114176	0.00328453	-0.000312812
		4.46	0.00625624	0.0078203	0.00109484	0.00109484	0.00218968
		4.47	-0.00391015	0.10573	-0.00453577	-0.0120433	0.000156406
		4.48	-0.000938436	0.0517704	-0.00218968	0.00156406	-0.000156406
		4.49	0.00813311	0.0983794	0.00891514	0.00297171	-0.00172047
		4.5	0.00453577	0.115271	-0.00406656	-0.00500499	-0.00312812
		4.51	-0.000469218	0.0642829	-0.00609983	0.000312812	-0.00328453
		4.52	0.00656905	0.177364	-0.0112612	-0.00375374	-0.00125125
		4.53	0.00891514	0.112925	-0.0121997	0.000938436	0.000625624
		4.54	-0.00391015	0.00563062	0.0114176	0.0104792	-0.00140765
		4.55	-0.00828952	-0.00297171	0.00437937	-0.00156406	-0.00187687
		4.56	-0.00125125	0.0968153	0.00453577	-0.00375374	0.0026589
		4.57	0.00109484	0.13013	0.00578702	0.0111048	0.000156406
		4.58	-0.00297171	0.0827388	-0.00547421	0.00328453	-0.0026589
		4.59	0.00312812	0.0487987	-0.0053178	-0.00625624	0.000312812
		4.6	0.00375374	0.0131381	0.00437937	0.00469218	0.000625624
		4.61	0.00109484	0.103384	0.00938436	0.000312812	-0.00078203
		4.62	0.000156406	0.0747621	0.000938436	-0.00281531	0
		4.63	0.00156406	0.020802	0.00297171	0.00813311	0.0026589
		4.64	0.00703827	0.094782	0.00907155	0.00328453	0.0026589
		4.65	0.00172047	0.147647	-0.00672546	-0.00828952	0
		4.66	-0.00172047	0.0552113	-0.00203328	0.00969717	0
		4.67	0.00437937	0.0672546	0.00547421	0.00172047	0.00125125
		4.68	0.000469218	0.0883694	0.00109484	-0.00656905	0.000312812
		4.69	-0.00609983	0.051614	-0.00891514	0.00828952	0.0025025
		4.7	-0.000469218	0.0652213	0.00187687	-0.00140765	-0.000469218
		4.71	0.00437937	-0.0283095	0.0128253	-0.000469218	-0.00297171
		4.72	0.00328453	0.0828952	-0.00719468	0.00203328	-0.000625624
		4.73	0.000469218	0.0993178	-0.00891514	0.00297171	-0.000156406
		4.74	-0.00140765	0.0478602	-0.00547421	0	-0.00297171
		4.75	0.00140765	0.0292479	0.00484859	0.00109484	-0.00328453
		4.76	-0.00359734	0.0714775	-0.0026589	-0.00156406	0.00172047
		4.77	-0.00813311	0.0869617	-0.00187687	-0.00656905	0.00140765
		4.78	0.00187687	-0.0445757	0.00594343	0.00484859	-0.00234609
		4.79	0.00125125	0.00391015	0.00547421	-0.00422296	-0.0025025
		4.8	-0.0053178	0.10573	0.00234609	-0.00344093	-0.000156406
		4.81	0.00218968	0.113238	-0.0136073	0.00938436	-0.000156406
		4.82	0.0143894	-0.0145458	0.000156406	-0.00437937	0.00203328
		4.83	0.00641265	0.0120433	-0.0025025	0.00172047	0.00344093
		4.84	-0.00391015	0.032376	-0.00125125	0.00656905	0.00172047
		4.85	-0.00156406	0.0548985	-0.000625624	-0.00813311	0.00187687
		4.86	0.00187687	0.0351913	-0.0143894	-0.00156406	0.00187687
		4.87	-0.00109484	-0.0761697	0.00735108	0.010792	0.00109484
		4.88	-0.00375374	-0.0203328	0.00156406	-0.00406656	0.000312812
		4.89	0.00281531	0.0996306	-0.0078203	-0.00609983	0.000312812
		4.9	0.000625624	0.099787	0.000625624	0.00203328	-0.00109484
		4.91	-0.00594343	0.036599	0	-0.0123561	-0.00234609
		4.92	-0.00422296	0.00907155	0.00187687	-0.00109484	-0.00156406
		4.93	0.00203328	-0.0139201	-0.0025025	-0.000625624	-0.00078203
		4.94	0.000625624	-0.00625624	0.00172047	-0.00641265	-0.00109484
		4.95	-0.00500499	0.0189251	0.00109484	0.00688186	-0.000625624
		4.96	-0.000469218	0.0528652	-0.00140765	0.00422296	0.000312812
		4.97	0.00813311	0.0317504	0.00156406	-0.00312812	-0.00172047
		4.98	0.00484859	-0.0370682	-0.00156406	-0.00125125	-0.00297171
		4.99	0.00203328	-0.00875874	-0.0026589	0.00312812	0.000312812
		5	0.000312812	0.0588087	-0.00500499	-0.00203328	0.000312812
		5.01	-0.000156406	-0.0348785	-0.00797671	0.00469218	-0.00234609
		5.02	-0.00375374	0.0240865	-0.000938436	0.0025025	-0.00140765
		5.03	-0.00281531	0.00125125	0.000625624	-0.00797671	-0.000469218
		5.04	0.00672546	-0.031594	-0.00218968	0.0125125	-0.00218968
		5.05	0.000938436	-0.0120433	-0.00500499	0.0101664	-0.00297171
		5.06	-0.00140765	-0.0757005	0.000469218	-0.00359734	-0.00125125
		5.07	0.00406656	-0.00547421	0.00172047	0.00813311	-0.000312812
		5.08	0.00688186	0.00422296	-0.00391015	0.0051614	-0.00078203
		5.09	-0.00078203	-0.0211148	-0.00234609	-0.00954077	-0.00078203
		5.1	-0.000156406	-0.010792	0.000312812	0.00359734	-0.000469218
		5.11	0.00297171	-0.0325324	0.000938436	0.00688186	-0.0025025
		5.12	-0.000312812	-0.0101664	-0.00172047	-0.00594343	-0.000938436
		5.13	0.000312812	0.0539601	0.00954077	0.00484859	0.00187687
		5.14	0.00187687	-0.011574	0.0053178	0.00375374	0.000156406
		5.15	0.00406656	-0.0172047	0.00234609	0.00109484	0.00109484
		5.16	0.00078203	0.0447321	0.00234609	0.00719468	0.00312812
		5.17	0	-0.0289351	0.00297171	0.00281531	0.00172047
		5.18	0.00203328	-0.0825824	0.00109484	0.00125125	0.00125125
		5.19	0.00391015	0.00844592	0.00172047	0.00750749	0.00187687
		5.2	-0.000312812	0.0148586	0.00453577	-0.00140765	0.00140765
		5.21	0	-0.0595907	-0.00109484	-0.000938436	-0.00078203
		5.22	0.00140765	-0.0276839	0.0025025	0.0051614	0.000156406
		5.23	-0.00281531	-0.0589651	0.00344093	-0.00344093	0.0026589
		5.24	-0.00218968	0.000625624	0.00453577	0.0025025	0.00172047
		5.25	-0.000469218	0.0538037	-0.00203328	0.00813311	0.00187687
		5.26	0.00406656	0.0112612	-0.00344093	-0.00140765	0.000625624
		5.27	0.00218968	-0.00281531	0.000156406	-0.00203328	0
		5.28	-0.00391015	-0.0741364	0.0026589	0.00578702	-0.000938436
		5.29	-0.000312812	-0.0467654	0.00328453	-0.00625624	0.000156406
		5.3	0.00406656	-0.00766389	0.00187687	0.000938436	-0.000625624
		5.31	0.000469218	-0.00312812	-0.00297171	0.00469218	-0.00234609
		5.32	-0.00187687	-0.00875874	-0.00344093	-0.00391015	-0.00109484
		5.33	0.00469218	0.030812	-0.00688186	0.00500499	-0.00218968
		5.34	0.00594343	-0.0667854	-0.0026589	0.000312812	-0.00156406
		5.35	-0.00281531	-0.0209584	0.0026589	-0.00203328	-0.000469218
		5.36	-0.00813311	0.0749185	0.00281531	0.00500499	0.00172047
		5.37	-0.00125125	0.00735108	0.00563062	-0.00140765	-0.000625624
		5.38	-0.00281531	0.0525524	0.00484859	-0.000625624	-0.00437937
		5.39	-0.00907155	0.0412912	0.000469218	0.00766389	-0.00297171
		5.4	-0.00125125	0.00766389	-0.0026589	-0.00344093	-0.00109484
		5.41	0.00203328	-0.00641265	-0.00281531	-0.00735108	-0.00172047
		5.42	0.00187687	0.00797671	-0.00406656	0.00484859	-0.000156406
		5.43	-0.00172047	0	0.000469218	-0.00172047	0.00078203
		5.44	0	-0.00719468	0.000312812	-0.00375374	-0.00172047
		5.45	0.00359734	0.0197072	0.00109484	0.0103228	-0.00234609
		5.46	0.000312812	0.0121997	-0.000312812	-0.00422296	-0.000469218
		5.47	0.00156406	-0.00078203	0.00109484	0.00078203	0.00391015
		5.48	0.00563062	0.0123561	0.00172047	0.00375374	0.00281531
		5.49	0.00437937	-0.00391015	0.00125125	-0.00312812	0.00109484
		5.5	-0.000938436	0.0306556	0	0.000469218	0.00109484
		5.51	0.00156406	0.0164226	0.00625624	-0.00140765	-0.00344093
		5.52	0.0026589	0.0262762	0.00328453	-0.00437937	-0.00234609
		5.53	-0.00125125	0.0239301	0.000312812	-0.00140765	0.000469218
		5.54	-0.00109484	-0.0104792	0.00422296	0.00578702	-0.00109484
		5.55	0.0026589	0.00203328	0.000156406	-0.00484859	0
		5.56	0.00156406	0.0487987	-0.00218968	0.00547421	0.00187687
		5.57	-0.00281531	0.0378503	-0.00437937	0.00078203	0.00140765
		5.58	-0.000312812	-0.00797671	-0.00641265	-0.00156406	-0.00125125
		5.59	0.0078203	0.0301864	-0.0026589	0.00406656	0.000156406
		5.6	0.00234609	0.0136073	0.00703827	0.00484859	0.00172047
		5.61	-0.00766389	0.00218968	-0.00125125	0.00218968	-0.000625624
		5.62	-0.00187687	-0.000156406	-0.000312812	0.000938436	0.00125125
		5.63	0.00500499	0.0519268	-0.000156406	0	0.00437937
		5.64	0.00234609	0.0705391	0.00234609	-0.00828952	0.0026589
		5.65	-0.00297171	-0.00688186	0.00203328	0.00218968	0.000156406
		5.66	0.0051614	-0.0405092	-0.00140765	0.000625624	0.00203328
		5.67	0.00656905	0.00938436	0.00453577	0.000469218	0.0025025
		5.68	-0.00297171	0	-0.00234609	-0.000312812	-0.000625624
		5.69	-0.000938436	0.0267454	-0.00672546	-0.00109484	-0.00156406
		5.7	0.00594343	0.00891514	-0.00140765	0.00281531	-0.0026589
		5.71	0.00234609	-0.0147022	0.00437937	0.000938436	-0.00391015
		5.72	-0.0051614	0.00844592	-0.00187687	-0.00422296	-0.00140765
		5.73	-0.00140765	0.00922795	-0.000312812	-0.00125125	0.000156406
		5.74	0.00578702	0.0106356	0.00218968	0.00234609	-0.00187687
		5.75	0.00156406	-0.000625624	0.00625624	-0.00078203	-0.00344093
		5.76	-0.00156406	0.00969717	0.00688186	0.00656905	-0.000312812
		5.77	0.00406656	-0.00594343	0.00109484	-0.00234609	0.000625624
		5.78	0.0053178	-0.0304992	-0.000312812	-0.00281531	-0.00281531
		5.79	-0.00312812	-0.0370682	-0.00656905	0.00844592	-0.00140765
		5.8	-0.00578702	0.0577138	-0.00218968	0.00234609	0.00078203
		5.81	0.00344093	0.0234609	0.000938436	0.00187687	-0.00156406
		5.82	-0.00140765	-0.0175175	0	-0.00359734	-0.00156406
		5.83	-0.00484859	0.00735108	0.00187687	-0.00422296	0.000469218
		5.84	0.000312812	-0.0788286	-0.000625624	0.00203328	0.00125125
		5.85	0.00203328	-0.0469218	-0.000312812	0.0053178	0.000156406
		5.86	-0.00078203	0.0825824	-0.0026589	-0.00203328	0.0025025
		5.87	-0.0051614	0.0389451	-0.00140765	-0.00563062	0.0053178
		5.88	0.000469218	0.0217404	-0.000156406	0.00578702	0.00172047
		5.89	0.00719468	0.00437937	0.00156406	-0.00344093	-0.000938436
		5.9	0.000938436	-0.0151714	0.00187687	0.00234609	-0.00109484
		5.91	-0.0025025	-0.00672546	0.000938436	0.0053178	-0.00156406
		5.92	0.00719468	-0.00891514	-0.00203328	-0.00672546	-0.00078203
		5.93	0.00719468	0.0181431	-0.00563062	0.0118869	0.00125125
		5.94	-0.00297171	0.00813311	0.00578702	0.00375374	0.00140765
		5.95	-0.00375374	0.0605291	0.00891514	0.00453577	0.00156406
		5.96	0.00297171	-0.00484859	0.00328453	0.00828952	0.00218968
		5.97	0.000312812	-0.0284659	0.00125125	-0.00328453	0.00109484
		5.98	-0.00656905	0.0156406	0.0026589	-0.000938436	-0.00187687
		5.99	-0.00203328	0.0226789	0.00172047	0.00125125	-0.00109484
		6	0.00594343	0.0206456	0.00344093	-0.00328453	0.000312812
		6.01	-0.00140765	0.0453577	0.00359734	-0.0051614	-0.000469218
		6.02	-0.00359734	0.0525524	-0.00187687	0.000469218	-0.00156406
		6.03	0.00125125	0.0269018	-0.00172047	-0.00469218	-0.000625624
		6.04	0.00203328	0.000469218	-0.00312812	-0.000312812	-0.00203328
		6.05	0.00297171	-0.0367554	-0.0025025	-0.00406656	-0.00359734
		6.06	0.0025025	0.0243993	-0.000469218	-0.0026589	-0.000156406
		6.07	0.00344093	0.0744493	-0.000469218	-0.0051614	0.000156406
		6.08	0.000469218	0.0420732	-0.00125125	0.00187687	-0.00125125
		6.09	-0.00547421	0.0276839	-0.00656905	-0.000312812	-0.000625624
		6.1	-0.00297171	0.00735108	-0.00203328	0.000156406	0.00125125
		6.11	0.00656905	0.0078203	0.000312812	-0.000625624	-0.00140765
		6.12	0.00609983	0.03003	-0.00187687	-0.00547421	-0.00344093
		6.13	0.00172047	-0.00140765	-0.00109484	0.0025025	-0.00218968
		6.14	0.00437937	0.040822	-0.00078203	-0.00453577	-0.00218968
		6.15	0.00375374	0.00218968	0.000625624	0.00078203	-0.00218968
		6.16	-0.00234609	0.00484859	-0.00078203	0.00281531	-0.000156406
		6.17	-0.00156406	0.0348785	-0.00156406	0.00203328	-0.00140765
		6.18	0.00437937	0.00437937	-0.00688186	0.0025025	-0.00422296
		6.19	0.00078203	-0.0290915	-0.00203328	0.0051614	-0.00297171
		6.2	-0.00203328	-0.0145458	0.00218968	-0.00172047	0.000312812
		6.21	0.00563062	-0.0103228	-0.00140765	-0.00328453	0.00078203
		6.22	0.00875874	-0.0477038	-0.00109484	-0.0053178	-0.000156406
		6.23	-0.000469218	-0.00719468	0.00344093	-0.00140765	0.00281531
		6.24	-0.00297171	-0.02002	0.00328453	-0.00109484	0.000625624
		6.25	0.0025025	-0.0129817	-0.00281531	-0.00218968	-0.00234609
		6.26	0.00109484	-0.0472346	-0.00156406	-0.000938436	-0.000156406
		6.27	-0.00328453	-0.072416	-0.000938436	-0.00860233	0.00281531
		6.28	-0.00125125	-0.051614	0.00078203	0.00078203	-0.000625624
		6.29	0.00766389	-0.00609983	0.00656905	0.00375374	0.00078203
		6.3	-0.00125125	0.00172047	0.00109484	0.000312812	0.00359734
		6.31	-0.00609983	-0.0220532	-0.000469218	-0.00140765	0.00281531
		6.32	0.00437937	-0.0506755	0.00156406	-0.00187687	0.00172047
		6.33	0.00578702	-0.0575574	-0.000625624	0.00172047	0.00156406
		6.34	0.00281531	-0.0542729	0.000938436	0.0026589	0.00453577
		6.35	0.00140765	-0.0705391	0.0025025	0.0025025	0.000938436
		6.36	0.00344093	-0.0464526	0.00437937	-0.000156406	0.00328453
		6.37	0.00578702	-0.0140765	0.00203328	-0.00312812	0.00422296
		6.38	0.00469218	-0.0400399	-0.00140765	0.0026589	0.00125125
		6.39	0.00453577	-0.0893078	-0.00563062	0.000312812	0.00078203
		6.4	0.00719468	-0.0963461	-0.00140765	-0.00719468	-0.00140765
		6.41	0.00656905	-0.0888386	0.00140765	0.000156406	-0.00297171
		6.42	0.00359734	-0.0628752	-0.00078203	0.00156406	-0.00297171
		6.43	0.00437937	-0.0495807	-0.000469218	-0.00844592	0.00187687
		6.44	0.0051614	-0.0264326	0.0026589	-0.000156406	0.000625624
		6.45	0.00156406	-0.0541165	0.00672546	-0.00594343	-0.00625624
		6.46	0.000312812	-0.0398835	0.00703827	-0.011574	-0.00625624
		6.47	0.000938436	-0.0256506	0.00125125	0.00156406	-0.0025025
		6.48	0.00656905	-0.0161098	-0.00109484	-0.00422296	-0.00563062
		6.49	0.0026589	-0.0319068	0.00297171	-0.00140765	-0.00437937
		6.5	-0.00391015	-0.0452013	0.00140765	-0.00500499	0.000312812
		6.51	0.0025025	-0.0234609	0.00422296	-0.0121997	-0.00125125
		6.52	0.00078203	-0.0218968	-0.00172047	-0.000156406	-0.00328453
		6.53	-0.00609983	-0.0103228	-0.00140765	0.00281531	-0.00187687
		6.54	-0.00156406	-0.0223661	-0.000156406	-0.00234609	0.000938436
		6.55	0.00750749	0.00469218	-0.00125125	0.00297171	0.00140765
		6.56	0.00187687	0.000625624	0.00078203	0.00437937	0.0025025
		6.57	-0.00500499	0.0145458	-0.00125125	0.00125125	0.00078203
		6.58	-0.000156406	0.0025025	0.00344093	0.00406656	-0.00406656
		6.59	0.00391015	-0.0239301	0.0053178	0.000625624	-0.0026589
		6.6	-0.0053178	-0.0189251	0.00437937	-0.00156406	0.000625624
		6.61	-0.00156406	-0.0203328	-0.00203328	0.00281531	0.000156406
		6.62	0.00688186	0.0136073	-0.000469218	0.0026589	0.000938436
		6.63	-0.00203328	-0.0342529	0.000156406	-0.000625624	0.00312812
		6.64	-0.00453577	-0.0425424	-0.000469218	0.000469218	0.00234609
		6.65	0.00140765	-0.0330017	0.000156406	-0.0053178	-0.00109484
		6.66	0.00813311	-0.0309684	0.00109484	-0.00234609	0.00297171
		6.67	0.00156406	0.00203328	0	0.00218968	0.00594343
		6.68	0.000156406	-0.0154842	0.000625624	-0.000312812	0.00218968
		6.69	0.00312812	-0.0228353	0.0025025	-0.00187687	0.00422296
		6.7	-0.00500499	-0.0445757	0.00140765	0.00172047	0.00406656
		6.71	-0.0078203	-0.0217404	0.00484859	0.00641265	0.000312812
		6.72	-0.00344093	-0.0053178	-0.00109484	0.00281531	-0.00125125
		6.73	-0.000312812	0.00125125	-0.00297171	0.00328453	-0.000938436
		6.74	-0.00187687	-0.0220532	0	-0.00281531	-0.00078203
		6.75	-0.00437937	-0.0351913	0.00281531	-0.00422296	-0.00500499
		6.76	0.000938436	-0.0145458	0.00281531	0.00391015	-0.00484859
		6.77	0.00187687	-0.0380067	-0.000156406	-0.00172047	-0.000312812
		6.78	-0.00359734	0.0159534	-0.00187687	-0.00140765	-0.00344093
		6.79	0.000312812	0.0419168	-0.0026589	0.00156406	-0.00281531
		6.8	0.00218968	0.0142329	-0.0025025	-0.00469218	0.00172047
		6.81	0.00156406	-0.0262762	0	0.00359734	0.000625624
		6.82	-0.000312812	-0.0292479	-0.00078203	-0.00406656	0.00078203
		6.83	0.00641265	0.00578702	-0.000312812	-0.00766389	0.00297171
		6.84	0.00891514	-0.0287787	0.00406656	0.00156406	0.00218968
		6.85	-0.00156406	-0.00844592	0.00203328	-0.00641265	-0.00125125
		6.86	-0.00234609	-0.041604	0.00375374	-0.00078203	-0.00156406
		6.87	0.00594343	-0.040822	0.00625624	-0.00156406	-0.000312812
		6.88	0.00828952	-0.0253378	0.00312812	-0.00563062	-0.00281531
		6.89	-0.00469218	-0.0699135	0.00109484	-0.000938436	-0.00359734
		6.9	-0.00766389	-0.0442629	0.00391015	-0.000625624	-0.00125125
		6.91	0.00203328	-0.00500499	0.00297171	0.00234609	-0.000156406
		6.92	-0.00218968	-0.0153278	0.00078203	0.00125125	-0.000625624
		6.93	-0.0051614	-0.0370682	0.000469218	-0.000469218	-0.000625624
		6.94	0.00234609	-0.0229917	0.00422296	-0.00281531	0.0026589
		6.95	0.00453577	-0.050832	0.0078203	0.000469218	0.000469218
		6.96	-0.00469218	-0.0428552	-0.000156406	-0.000312812	0.000469218
		6.97	-0.00891514	-0.0303428	-0.000312812	0.00140765	0.00328453
		6.98	-0.000938436	0.0136073	0.00156406	0.000938436	-0.00140765
		6.99	-0.00156406	-0.00391015	-0.00172047	-0.00234609	-0.00109484
		7	-0.00453577	-0.0264326	-0.00109484	0.00797671	0.00281531
		7.01	-0.000469218	-0.0422296	-0.00078203	0.000312812	0.0026589
		7.02	0.00281531	-0.0136073	-0.00140765	-0.0025025	0.000625624
		7.03	-0.00437937	0.0159534	-0.00484859	0.00844592	0.000469218
		7.04	-0.00609983	-0.0106356	-0.0026589	0.0025025	-0.000156406
		7.05	0.0025025	0.0256506	-0.000469218	-0.0026589	-0.00297171
		7.06	0.00297171	0.00625624	-0.00594343	0.00078203	-0.00281531
		7.07	-0.00281531	0.00578702	-0.00656905	-0.00109484	-0.00109484
		7.08	-0.00203328	0.00625624	-0.00203328	0	-0.00437937
		7.09	0.00500499	0.0312812	-0.000156406	0	-0.00453577
		7.1	0.000156406	0.0498935	0.00109484	0.00797671	0.000625624
		7.11	-0.00750749	0.0145458	0.0026589	0.00297171	-0.000156406
		7.12	-0.00234609	0.0120433	-0.00078203	-0.0053178	-0.00312812
		7.13	0.0026589	-0.00609983	-0.00359734	-0.00437937	-0.00187687
		7.14	0.00109484	-0.0103228	-0.00109484	-0.000938436	0.00140765
		7.15	-0.000312812	0.0655341	-0.00281531	0.00828952	0.00203328
		7.16	0.00281531	0.0483295	-0.00281531	0.00125125	0.00109484
		7.17	0.0026589	0.00422296	0.00125125	0.00594343	0.0025025
		7.18	-0.00125125	0.0051614	0.00156406	0.00078203	-0.000156406
		7.19	0.00312812	0.0317504	0.00109484	0.00312812	-0.0026589
		7.2	0.0078203	0.0539601	0.00609983	0.000156406	0.00281531
		7.21	0.00594343	0.0184559	0.00922795	-0.00703827	0.00078203
		7.22	-0.00078203	0.0281531	0.00609983	0.00469218	-0.00469218
		7.23	0.00218968	0.0380067	0.00078203	-0.00297171	-0.00234609
		7.24	0.00578702	0.030812	0.00563062	-0.00547421	-0.00125125
		7.25	-0.00156406	0.0295607	0.00813311	-0.00453577	-0.00125125
		7.26	-0.00406656	0.0121997	0.00406656	-0.00312812	-0.000625624
		7.27	0.00078203	0.00406656	0.00625624	0.00234609	0.00125125
		7.28	0.00218968	0.0569318	0.00641265	0.00281531	-0.000469218
		7.29	-0.00484859	0.0391015	0.00703827	0.00281531	-0.00140765
		7.3	0.000938436	-0.0026589	0.00547421	0.00109484	0.00406656
		7.31	0.00985358	0.0275275	0.00625624	-0.00203328	0.00547421
		7.32	0.00484859	-0.00375374	0	0.00140765	0.00140765
		7.33	-0.0025025	0.0117304	-0.000312812	-0.00547421	-0.000938436
		7.34	0.00312812	0.00860233	0.000312812	-0.00391015	0.000938436
		7.35	0.00563062	-0.0025025	0.00156406	0.00359734	-0.00172047
		7.36	-0.00234609	-0.00735108	0.00234609	0.00609983	-0.00328453
		7.37	-0.00234609	-0.0309684	0.000312812	0.00844592	-0.00234609
		7.38	0.00328453	0.0245557	0.000625624	0.00172047	-0.00125125
		7.39	0.00297171	0.021584	-0.00797671	-0.000312812	-0.000156406
		7.4	-0.00422296	0.00813311	-0.0106356	-0.000625624	0.00109484
		7.41	-0.000938436	-0.000312812	-0.00844592	-0.00563062	0.00375374
		7.42	0.00750749	-0.0051614	-0.00234609	-0.0026589	-0.00078203
		7.43	0.0053178	0.015015	-0.00344093	0.0078203	-0.00203328
		7.44	-0.0025025	-0.00625624	-0.00078203	0.000625624	0.00218968
		7.45	-0.000156406	-0.00218968	-0.00125125	0.00203328	0.00156406
		7.46	0.00281531	0.0262762	-0.00391015	0.00422296	-0.00156406
		7.47	-0.00203328	0.0295607	-0.00406656	0.00328453	0.000625624
		7.48	-0.00125125	0.0151714	-0.00172047	-0.000469218	0.000312812
		7.49	0.00703827	-0.0053178	0.000625624	-0.000312812	-0.00187687
		7.5	0.00594343	0.00891514	0.000469218	-0.000156406	0.00172047
		7.51	-0.00218968	0.00844592	0.00594343	-0.00484859	-0.000156406
		7.52	-0.00218968	0.0236173	0.00140765	0.00109484	-0.00469218
		7.53	0.00484859	0.0364426	0.00156406	-0.00563062	-0.00406656
		7.54	0	0.0339401	0.00469218	-0.00578702	-0.00297171
		7.55	-0.00359734	0.011574	0.0051614	-0.00437937	-0.00344093
		7.56	0.00203328	0.0159534	0.00203328	-0.00218968	-0.0025025
		7.57	0.00578702	0.0394143	0.00563062	-0.00203328	0.000156406
		7.58	0.00312812	0.0292479	0.00766389	-0.00359734	-0.000469218
		7.59	0.00203328	0.0264326	-0.000469218	0.00422296	-0.0026589
		7.6	0.00594343	0.0212712	0.00109484	-0.00125125	0.00078203
		7.61	0.00172047	0.0132945	0.0026589	-0.00234609	0.00140765
		7.62	0.000625624	0.010792	0.00234609	0.00406656	-0.00328453
		7.63	-0.00140765	0.0211148	-0.000156406	-0.00297171	-0.000312812
		7.64	0.00281531	0.0322196	-0.00078203	0.00203328	0.00359734
		7.65	0.00125125	0.0647521	0.00281531	0.00109484	-0.00109484
		7.66	0.0026589	0.0239301	-0.000625624	0.00422296	-0.00500499
		7.67	0.00625624	0.0109484	-0.00500499	0.00766389	-0.00359734
		7.68	0.00735108	0.0384759	-0.00406656	-0.00140765	-0.000312812
		7.69	0.0026589	0.0425424	-0.00484859	-0.00109484	0.00109484
		7.7	-0.00328453	0.027371	0.00125125	-0.00312812	0.00359734
		7.71	0.00406656	0.0261198	0.00594343	0.000312812	0.00297171
		7.72	0.00422296	0.0236173	-0.00156406	-0.000312812	-0.00422296
		7.73	0.000469218	0.0383195	-0.00359734	-0.0053178	-0.00437937
		7.74	0.000156406	0.0286223	-0.00453577	-0.0025025	-0.000312812
		7.75	0.00735108	0.0556805	-0.0053178	0.0051614	-0.000312812
		7.76	0.00750749	0.0757005	-0.00422296	-0.00172047	-0.000312812
		7.77	-0.000625624	0.0325324	-0.000625624	0.00375374	0.00234609
		7.78	-0.00203328	0.0619368	0.00469218	0.00203328	0.00328453
		7.79	0.00625624	0.0447321	0.00203328	-0.00125125	0.000312812
		7.8	0.00391015	0.0414476	0.00297171	0.00484859	0.00140765
		7.81	-0.00297171	0.0397271	0.00469218	-0.00594343	0.00453577
		7.82	0.00312812	0.0577138	-0.000156406	-0.00203328	0.00172047
		7.83	0.00875874	0.0362862	0	0.0026589	-0.000312812
		7.84	-0.00187687	0.0362862	0.00234609	-0.00172047	0.00297171
		7.85	-0.00656905	0.032376	0.000625624	-0.00187687	0.00406656
		7.86	0.00297171	0.0181431	0.00359734	0.00156406	0.00203328
		7.87	0.00172047	0.0342529	0.00875874	0.00203328	0.0025025
		7.88	-0.00375374	0.0339401	0.0121997	0.000312812	0.00281531
		7.89	-0.00109484	0.0376938	0.00813311	-0.00125125	0.00125125
		7.9	0.00312812	0.0383195	0.0103228	0.00328453	0.00297171
		7.91	-0.00625624	0.0384759	0.00344093	0.00172047	0.00469218
		7.92	-0.0101664	0.000938436	-0.0101664	-0.00078203	0.000312812
		7.93	0.00500499	0.0275275	-0.00703827	-0.00156406	-0.0026589
		7.94	0.0026589	0.0350349	-0.00578702	0.00281531	0
		7.95	-0.0078203	0.0103228	-0.00203328	0.00406656	0.00187687
		7.96	-0.000156406	0.0218968	0.00312812	-0.000312812	0.000625624
		7.97	0.00422296	0.0527088	0.00641265	0.00234609	-0.000469218
		7.98	0.0026589	0.0462962	0.00234609	-0.0078203	-0.00140765
		7.99	0.00297171	0.0653777	-0.000469218	-0.00547421	-0.00281531
		8	0.00469218	0.0527088	-0.00172047	0.000625624	-0.00156406
		8.01	0.00641265	0.0229917	-0.00750749	0.00469218	0.00172047
		8.02	0.00187687	0.0264326	-0.010792	0.000312812	-0.00078203
		8.03	-0.00391015	0.0290915	-0.00860233	-0.000625624	-0.00172047
		8.04	-0.00078203	0.0392579	-0.00547421	0.000156406	0.00109484
		8.05	0.00359734	0.0143894	-0.00297171	-0.00938436	-0.00078203
		8.06	0.00328453	0.0359734	0.00109484	0.00594343	-0.000938436
		8.07	0.00375374	0.0502063	-0.00234609	0.00719468	0.00078203
		8.08	0.0051614	0.0312812	-0.00172047	-0.00469218	0.00281531
		8.09	0	-0.00172047	0.00125125	-0.00203328	0.0025025
		8.1	-0.00312812	-0.0051614	0.000938436	0.00391015	0.00218968
		8.11	0.00156406	0.0106356	0.00578702	-0.00484859	0.00156406
		8.12	0.000156406	0.0284659	0.00140765	-0.00594343	0
		8.13	-0.00766389	0.0209584	0.00125125	0.000625624	-0.00109484
		8.14	-0.00469218	-0.00109484	0.00344093	-0.00547421	0.00109484
		8.15	0.00375374	-0.00797671	0.00328453	0.00469218	0.00437937
		8.16	0.000625624	-0.00985358	0.00750749	0.00281531	0.00281531
		8.17	-0.00469218	0.0345657	0.00703827	-0.00125125	0.00187687
		8.18	-0.000625624	0.0117304	0.00422296	0.00359734	0.00203328
		8.19	0.00453577	0.000312812	0.000469218	-0.000625624	0.00281531
		8.2	-0.00422296	0.000156406	0.00312812	-0.00359734	0.0026589
		8.21	-0.00547421	-0.0211148	0.00156406	-0.00547421	0.00437937
		8.22	0.00609983	-0.00500499	0.00297171	0.000625624	0.000156406
		8.23	0.00344093	0.00609983	0.00234609	-0.00218968	-0.00578702
		8.24	-0.00797671	-0.0139201	0.00375374	-0.000625624	-0.00328453
		8.25	-0.00578702	-0.0168918	0.00922795	0.00109484	0.000938436
		8.26	0.00578702	-0.0132945	0.00391015	-0.00297171	0.00078203
		8.27	0.0025025	0.00719468	-0.000625624	0.00187687	0.00078203
		8.28	-0.00375374	0.00312812	-0.00218968	0.00688186	0.00281531
		8.29	0.000156406	-0.0254942	-0.0025025	0.00218968	0.00125125
		8.3	0.00109484	-0.015797	-0.0026589	0.00328453	0.000938436
		8.31	-0.000938436	-0.0259634	-0.000156406	0.00938436	0.00140765
		8.32	-0.00453577	-0.00828952	0.00187687	-0.00453577	-0.00078203
		8.33	0.000156406	-0.0140765	0.00218968	-0.00422296	-0.00359734
		8.34	0.00187687	-0.0168918	-0.000156406	0.00625624	-0.0025025
		8.35	0.000625624	-0.0283095	-0.00109484	0.000625624	0.000156406
		8.36	0.000156406	-0.0218968	0.00078203	0.000625624	0.000625624
		8.37	0.000156406	-0.0123561	-0.00109484	0.00437937	0
		8.38	0.00500499	-0.00359734	0.000156406	-0.00109484	-0.000625624
		8.39	0.00484859	-0.0179867	0	-0.00187687	-0.00109484
		8.4	0.00469218	-0.0592779	-0.00312812	0.000625624	-0.00218968
		8.41	0.00907155	-0.0394143	-0.00203328	-0.00344093	-0.00234609
		8.42	0.00703827	0.0103228	-0.00375374	-0.00594343	-0.00203328
		8.43	-0.00109484	-0.00125125	-0.00469218	0.00109484	-0.000938436
		8.44	0.00125125	-0.0132945	-0.00359734	0.000312812	0.00203328
		8.45	0.00688186	-0.0617804	-0.000625624	-0.00688186	0.0026589
		8.46	0.00078203	0.00625624	-0.00140765	-0.00203328	-0.000938436
		8.47	-0.00891514	0.0705391	-0.00187687	-0.00297171	-0.000312812
		8.48	0.000312812	0.0103228	0	-0.00297171	0.00203328
		8.49	0.00297171	-0.0342529	0.00406656	0.0026589	0.00156406
		8.5	-0.00735108	-0.0243993	0.00281531	0.0053178	0.00328453
		8.51	-0.00703827	0.030812	-0.000469218	-0.0025025	0.00344093
		8.52	0.0026589	0.0159534	0.00140765	-0.00172047	0.00187687
		8.53	0.0053178	-0.026589	-0.0026589	0.00828952	0.000156406
		8.54	-0.0051614	-0.082426	-0.000625624	0.00078203	-0.000469218
		8.55	-0.00234609	-0.015015	0.000469218	-0.00187687	0.0025025
		8.56	-0.000938436	0.0253378	0.000625624	-0.00187687	0.00422296
		8.57	-0.00375374	-0.011574	-0.000625624	-0.0026589	0.00312812
		8.58	-0.00469218	-0.0602163	0.000469218	-0.0025025	0.00234609
		8.59	-0.00125125	-0.021584	0.00625624	0.00735108	0.00078203
		8.6	0.00172047	-0.0583394	0.00281531	-0.00125125	-0.000469218
		8.61	-0.00453577	-0.0051614	-0.000469218	-0.00563062	-0.000625624
		8.62	-0.00312812	-0.0483295	-0.00234609	0.00594343	-0.00156406
		8.63	-0.00078203	-0.00125125	-0.00453577	-0.00187687	0.000156406
		8.64	-0.00218968	-0.0483295	-0.00359734	-0.00328453	0.00344093
		8.65	-0.000312812	-0.0400399	-0.00109484	0.00125125	0.00563062
		8.66	0.0026589	-0.0412912	0.00578702	-0.000469218	0.00297171
		8.67	0.00203328	-0.0462962	0.00547421	-0.00187687	0.000156406
		8.68	0.00547421	0.103228	0.00437937	0.00422296	0.00172047
		8.69	0.00281531	-0.0850849	0.00312812	0.0026589	0.000312812
		8.7	0.00375374	-0.00844592	-0.00125125	0.00156406	-0.00281531
		8.71	0.00391015	0.0284659	0.00140765	-0.00594343	-0.0053178
		8.72	-0.000312812	0.088995	-0.000156406	0.000156406	-0.00656905
		8.73	0	-0.0955641	-0.00125125	0.0053178	-0.00391015
		8.74	0.00406656	-0.0622496	-0.000312812	0.000469218	-0.00234609
		8.75	0.00547421	0.0286223	0.00172047	-0.000156406	0
		8.76	-0.00203328	-0.0167354	0.00156406	-0.00563062	0.00203328
		8.77	0.00484859	-0.00922795	0.000156406	-0.000156406	0.0026589
		8.78	0.00672546	-0.046609	0.0025025	0.000156406	0.00391015
		8.79	0	0.02002	0.00156406	-0.0025025	0.00140765
		8.8	-0.00391015	-0.046609	-0.00140765	0.00187687	0.00125125
		8.81	0.0051614	-0.0289351	0	-0.00156406	0.000469218
		8.82	0.0106356	-0.020802	0.0026589	-0.00078203	-0.000469218
		8.83	-0.000156406	-0.0217404	0.00218968	0.00406656	0.00156406
		8.84	0.00156406	-0.0162662	0.00172047	-0.00125125	0.00344093
		8.85	0.0104792	0.00156406	0.00422296	-0.00156406	0.0026589
		8.86	0.00563062	-0.00922795	0.00125125	-0.00453577	-0.000156406
		8.87	-0.00359734	-0.0422296	-0.00625624	0.000156406	-0.00140765
		8.88	0.000156406	-0.00875874	-0.00703827	0.00140765	0
		8.89	0.00406656	-0.0114176	-0.00672546	-0.000156406	-0.00125125
		8.9	-0.00172047	-0.0333145	-0.00453577	-0.000938436	-0.00203328
		8.91	-0.00172047	-0.00218968	-0.00344093	-0.00140765	-0.00203328
		8.92	0.00469218	-0.0448885	0.00312812	0.000156406	-0.00312812
		8.93	0.00375374	-0.00391015	0.00281531	0.000156406	-0.00109484
		8.94	-0.00547421	0.030812	-0.00328453	0.000625624	0
		8.95	-0.00875874	-0.0289351	0.000312812	0.00328453	0.00078203
		8.96	0.00218968	-0.0284659	0.00078203	-0.00078203	0.00203328
		8.97	-0.000312812	0.00719468	0.00125125	0.00125125	0.00609983
		8.98	-0.00187687	-0.0645957	-0.00375374	0.00875874	0.0026589
		8.99	0.00656905	0.0254942	-0.00641265	0.00281531	-0.0025025
		9	0.00641265	-0.0167354	-0.00641265	0.00391015	-0.00140765
		9.01	0.0051614	-0.0398835	-0.00218968	-0.00297171	-0.00109484
		9.02	0.00312812	-0.0322196	0.00203328	-0.00328453	-0.00359734
		9.03	0.00344093	-0.0376938	0.00391015	-0.00609983	-0.00281531
		9.04	-0.000625624	-0.0053178	0.00484859	0.000156406	-0.000312812
		9.05	-0.00297171	-0.0172047	0.00218968	0.00422296	-0.00140765
		9.06	0.0025025	0.0539601	0.00203328	-0.00156406	-0.00187687
		9.07	0.00437937	-0.0372246	0.000469218	0.000312812	-0.00078203
		9.08	0.0025025	-0.00609983	0.00391015	-0.000625624	0.00156406
		9.09	0.00078203	-0.0367554	0.00437937	0.00125125	-0.0025025
		9.1	0.00312812	-0.0156406	0.00344093	-0.000938436	-0.0025025
		9.11	0.00297171	0.0356606	0.00813311	-0.00172047	0.000156406
		9.12	0.000469218	0.0328453	0.00641265	0	-0.00140765
		9.13	0.00203328	0.0161098	-0.00172047	0.000625624	-0.00187687
		9.14	0.00484859	-0.0392579	-0.0025025	0.00437937	-0.000469218
		9.15	0	0.0125125	-0.000312812	0.00797671	0.00078203
		9.16	-0.00359734	0.031594	0.000469218	-0.00078203	0.00172047
		9.17	0.00203328	0.0570882	0	-0.00453577	0.000938436
		9.18	0.00860233	0.041604	0.00078203	-0.00437937	-0.00172047
		9.19	-0.0025025	-0.00312812	-0.000312812	-0.0026589	-0.00281531
		9.2	-0.00672546	0.0234609	-0.0026589	-0.000156406	-0.00203328
		9.21	0.00187687	0.0420732	-0.00172047	0.00625624	-0.00109484
		9.22	0.000938436	0.0503627	-0.00078203	0.00281531	-0.00437937
		9.23	0.000312812	-0.0120433	-0.00312812	0.00187687	-0.00469218
		9.24	-0.00125125	-0.0161098	-0.00469218	0.00109484	-0.00172047
		9.25	0.00860233	0.0339401	0.00078203	-0.00359734	-0.00281531
		9.26	0.00344093	0.0367554	0.00578702	-0.000156406	-0.00156406
		9.27	-0.00735108	0.0239301	0.00609983	-0.00109484	0.000938436
		9.28	-0.00578702	0.0173611	0.00625624	-0.000312812	0.000469218
		9.29	-0.000938436	0.0434809	0.00187687	-0.00656905	-0.00234609
		9.3	-0.00500499	0.0272146	-0.0026589	0.00234609	-0.00218968
		9.31	-0.00735108	0.0401963	-0.00359734	0.00594343	0.00078203
		9.32	0.000156406	0.0547421	-0.0051614	0.00234609	-0.0026589
		9.33	0.00375374	0.0162662	0.00140765	0.0025025	-0.00297171
		9.34	0.000156406	0.0633444	0.00391015	0.00281531	-0.000625624
		9.35	-0.000312812	0.0791414	0.00484859	0.00281531	-0.00078203
		9.36	0.010792	0.0577138	0.00297171	0.00125125	-0.0025025
		9.37	0.00453577	0.0383195	0.00750749	0.00735108	-0.00406656
		9.38	-0.0026589	0.0602163	0.00907155	-0.00187687	-0.00391015
		9.39	0.00125125	0.0376938	-0.000469218	-0.00625624	-0.00375374
		9.4	0.00688186	0.00406656	-0.0053178	0.00187687	-0.000469218
		9.41	0.00500499	0.100569	-0.00187687	-0.00140765	0.00172047
		9.42	0.0026589	0.0453577	0.00187687	-0.0053178	-0.000156406
		9.43	0.00234609	0.021584	-0.000469218	-0.000469218	-0.000625624
		9.44	0.00437937	0.0450449	0.00125125	-0.00281531	0.000312812
		9.45	-0.000625624	0.040822	-0.00641265	-0.0025025	-0.000156406
		9.46	0.0026589	0.027371	-0.00688186	0.00078203	-0.000625624
		9.47	0.00844592	0.0448885	-0.000625624	-0.00125125	-0.000312812
		9.48	0.00125125	0.0491115	0.000156406	0.00078203	-0.000312812
		9.49	-0.00078203	0.0181431	-0.00281531	-0.00453577	-0.00437937
		9.5	0.000469218	0.0117304	-0.00547421	0.00281531	-0.00437937
		9.51	0.00172047	0.0101664	-0.000312812	0.00391015	-0.00109484
		9.52	-0.00375374	0.0397271	0.00312812	-0.00125125	-0.00359734
		9.53	-0.00312812	0.031594	0.00437937	0.000625624	-0.00500499
		9.54	0.00125125	0.00703827	0.00563062	-0.00359734	-0.000156406
		9.55	0.0026589	-0.0231481	0.00281531	-0.00234609	0.00422296
		9.56	0.00156406	0.0462962	0.000469218	-0.00172047	0.00344093
		9.57	0.00578702	0.0153278	0.00344093	0.000938436	0.00172047
		9.58	0.00922795	-0.0128253	0.00172047	0.0026589	-0.00109484
		9.59	0.00453577	0.0484859	0.000469218	0.00125125	-0.00156406
		9.6	-0.00187687	0.00500499	0.00469218	-0.000312812	0.000312812
		9.61	0.00359734	0.0247121	0.00234609	0.00500499	-0.00078203
		9.62	0.00281531	0.0214276	0.00344093	0.00156406	-0.00218968
		9.63	-0.00688186	0.0331581	0.00860233	0.00187687	-0.00187687
		9.64	-0.00797671	0.0142329	0.00312812	0.00547421	-0.00172047
		9.65	-0.00281531	0.0209584	0.0025025	-0.00406656	-0.000469218
		9.66	0.00234609	0.0387887	0.00344093	-0.00156406	-0.00109484
		9.67	-0.00391015	0.0262762	0.0026589	-0.0026589	-0.00156406
		9.68	-0.00594343	0.0223661	0.00437937	-0.00312812	-0.00140765
		9.69	0.000156406	0.0502063	0.00484859	-0.000469218	-0.00234609
		9.7	0.00281531	0.0372246	0.00297171	-0.00078203	-0.00125125
		9.71	-0.000469218	0.0209584	-0.00125125	0.00484859	-0.000625624
		9.72	0.00203328	0.0344093	-0.00281531	0.000938436	-0.00297171
		9.73	0.0078203	-0.00735108	-0.00344093	-0.0051614	-0.00375374
		9.74	0.00078203	0.032376	-0.00140765	-0.00547421	0.00078203
		9.75	-0.00578702	0.0153278	-0.00125125	0.000625624	0.00437937
		9.76	0.00359734	0.0602163	-0.000312812	0.00218968	0.00297171
		9.77	0.00594343	0.0234609	-0.00312812	0.00172047	0.000156406
		9.78	-0.00234609	0.0340965	-0.00547421	-0.00156406	0.000625624
		9.79	-0.00218968	0.0245557	0.000312812	-0.00375374	0.000938436
		9.8	0.00484859	0.0331581	0.00218968	0.00375374	-0.00156406
		9.81	0.0053178	0.0198636	0.00078203	0.00125125	-0.00547421
		9.82	0.00125125	0.0339401	-0.00078203	0.00140765	-0.00484859
		9.83	0.00109484	0.0653777	0.00172047	0.000156406	-0.00453577
		9.84	0.00797671	0.0253378	0.00406656	-0.000625624	-0.00359734
		9.85	0.00203328	0.0625624	0.00453577	0	-0.00328453
		9.86	-0.00172047	0.0286223	0.00641265	0.00328453	-0.00375374
		9.87	0.00484859	0.0625624	0.00797671	0.0026589	-0.00140765
		9.88	0.00609983	0.0697571	0.00140765	-0.0025025	-0.000625624
		9.89	-0.000469218	-0.0237737	-0.00328453	-0.00422296	-0.00375374
		9.9	-0.00328453	0.00328453	-0.000938436	-0.00938436	-0.00469218
		9.91	0.0025025	0.116679	-0.00359734	0.000625624	0.00187687
		9.92	-0.00547421	0.00625624	-0.000156406	0.00328453	0.00203328
		9.93	-0.00484859	0.00563062	0.00218968	0.0026589	-0.000469218
		9.94	-0.00297171	0.0527088	-0.00312812	0.000625624	0.00156406
		9.95	-0.00078203	0.0131381	-0.00344093	-0.00625624	0.00375374
		9.96	-0.00594343	-0.0209584	-0.00078203	0.00125125	0.000469218
		9.97	-0.0103228	0.0960333	-0.00125125	0.000469218	-0.000312812
		9.98	0.00547421	0.0254942	-0.00281531	0.000938436	0.00109484
		9.99	0.00719468	-0.0757005	-0.00172047	-0.000625624	0.00140765
		10	-0.00344093	-0.0309684	-0.00140765	-0.00641265	0.00125125
		10.01	-0.00281531	0.113238	0.000312812	-0.00109484	-0.000469218
		10.02	0.00719468	0.0522396	-0.000469218	-0.00344093	-0.00140765
		10.03	0.00297171	-0.132319	-0.00218968	-0.00547421	-0.00234609
		10.04	-0.00140765	-0.00078203	0.00140765	-0.0025025	-0.000938436
		10.05	0.00547421	-0.0653777	-0.00156406	-0.00172047	-0.000156406
		10.06	0.00609983	0.0513012	0.000156406	-0.00297171	0.00078203
		10.07	0.00203328	0.0162662	0.00140765	0.000312812	0.000625624
		10.08	0.00218968	-0.120276	-0.00140765	0.00703827	-0.000469218
		10.09	0.0026589	-0.0201764	0.00359734	0.00375374	-0.00140765
		10.1	-0.00344093	-0.00985358	0.00359734	-0.00422296	-0.0025025
		10.11	-0.00578702	0.0128253	0.0025025	0.00140765	0.00218968
		10.12	-0.000469218	-0.0195507	0.00218968	0.00422296	0.00422296
		10.13	-0.000312812	-0.0877438	0.00281531	-0.00078203	0
		10.14	-0.00672546	-0.0487987	0.00297171	0.00078203	-0.00125125
		10.15	-0.000938436	-0.0176739	0.00109484	0.00359734	-0.00109484
		10.16	0.00766389	-0.0625624	-0.00078203	0.000625624	-0.000156406
		10.17	0.0103228	-0.072416	0.00281531	-0.00109484	0.00109484
		10.18	0.00656905	-0.0134509	0.00375374	0.0025025	0.00234609
		10.19	0.00578702	-0.0706955	0.00156406	0.00140765	0
		10.2	0.00985358	-0.0545857	0.00437937	0	-0.00281531
		10.21	0.00187687	-0.0187687	-0.00156406	0.00453577	-0.00203328
		10.22	0.000938436	-0.0234609	-0.000625624	0.0109484	0.00172047
		10.23	-0.00140765	-0.010792	-0.000312812	0.00297171	0.00406656
		10.24	-0.000312812	-0.0780466	-0.00328453	0.000156406	0.00281531
		10.25	0.00312812	-0.042386	-0.000625624	-0.000469218	0.00109484
		10.26	0.00203328	-0.0885258	-0.000312812	-0.000625624	0.000469218
		10.27	0.00234609	-0.0145458	-0.00453577	-0.000156406	0.000156406
		10.28	0.00125125	-0.0269018	-0.00500499	-0.00312812	-0.000469218
		10.29	-0.00484859	-0.0630316	-0.00281531	-0.00187687	-0.00187687
		10.3	-0.011574	0.0749185	-0.00218968	-0.00563062	-0.00344093
		10.31	0.00187687	-0.0459834	0.000625624	0.000469218	0.00140765
		10.32	0.00609983	-0.0746057	-0.00078203	0.00375374	0.00297171
		10.33	0.00672546	-0.0186123	0.000156406	0.000312812	0.000156406
		10.34	0.00406656	-0.0813311	-0.000938436	-0.00156406	0.000156406
		10.35	0.00578702	-0.0370682	-0.00109484	-0.00547421	0.00281531
		10.36	0.00437937	0.00375374	-0.00406656	0.0026589	0.00328453
		10.37	-0.00625624	-0.0112612	-0.00297171	0.0053178	-0.00140765
		10.38	0.00484859	-0.0351913	0.000156406	0.00187687	-0.00281531
		10.39	0.0053178	-0.0730416	0	0.00156406	-0.00375374
		10.4	-0.00187687	-0.0477038	-0.00359734	-0.00312812	-0.00375374
		10.41	-0.00672546	-0.021584	-0.00625624	0.00312812	0.000156406
		10.42	-0.0025025	-0.0151714	-0.00109484	0.00344093	0.000156406
		10.43	-0.00125125	-0.0229917	0.000156406	0.00422296	0
		10.44	-0.00375374	-0.037381	0.00156406	0	0.00078203
		10.45	-0.000938436	-0.0376938	0.00187687	-0.0053178	-0.000938436
		10.46	-0.000938436	-0.0223661	0.00344093	0.00078203	-0.00078203
		10.47	-0.00312812	-0.00563062	0.00406656	0.00391015	0
		10.48	-0.00437937	-0.0170483	0.00187687	0.00218968	-0.000625624
		10.49	0.00453577	-0.0212712	-0.000312812	-0.00281531	-0.000625624
		10.5	0.00563062	0.0167354	0.00234609	-0.00140765	-0.00078203
		10.51	0.000312812	0.0569318	0.00140765	0.00469218	0.000156406
		10.52	0.00453577	-0.0727288	-0.00218968	0.000469218	-0.000312812
		10.53	0.00797671	-0.0614676	-0.00078203	-0.00328453	-0.0025025
		10.54	-0.00125125	0.0464526	0.00203328	-0.00406656	0
		10.55	-0.00578702	-0.0159534	0.00437937	-0.00297171	0.0026589
		10.56	0.00422296	-0.0442629	0.000469218	0.00563062	0.00328453
		10.57	0.00985358	-0.01001	-0.00125125	0.0026589	0.0025025
		10.58	-0.00218968	0.00125125	-0.00453577	0.00125125	0.00109484
		10.59	-0.00453577	-0.0386323	-0.00172047	-0.000312812	-0.00172047
		10.6	0.00766389	0.00860233	0.00156406	-0.00140765	-0.00187687
		10.61	0.00375374	0.0430116	0.00125125	0.00297171	-0.00109484
		10.62	-0.00297171	-0.0197072	0.00375374	0.000156406	-0.00140765
		10.63	0.00375374	-0.0136073	0.000938436	-0.00766389	-0.00156406
		10.64	0.00594343	0.0294043	0.00125125	-0.0026589	-0.00109484
		10.65	-0.00187687	-0.0583394	-0.000312812	-0.00125125	0.00281531
		10.66	-0.00484859	-0.0367554	-0.00359734	0.0025025	0.00484859
		10.67	0.00391015	0.0489551	-0.00359734	0.01001	0.00547421
		10.68	0.00625624	-0.00328453	-0.000156406	0.00140765	0.0025025
		10.69	-0.00312812	-0.0254942	0.0026589	-0.00297171	0.000469218
		10.7	-0.00484859	-0.01001	0.00375374	-0.00218968	0.000938436
		10.71	0.00328453	0.0289351	0.00391015	0.00359734	0.00453577
		10.72	0	0.0186123	0.00312812	0.00156406	0.00406656
		10.73	-0.00547421	-0.00281531	0.0026589	-0.00391015	0.000156406
		10.74	-0.000938436	0.00641265	0.00109484	-0.00406656	-0.00156406
		10.75	0.00187687	0.0340965	-0.000312812	-0.00688186	-0.00344093
		10.76	-0.00078203	-0.000156406	-0.00281531	0.00156406	-0.00297171
		10.77	-0.00375374	-0.00406656	0.00140765	0.00156406	-0.00344093
		10.78	0.00891514	0.0176739	0.00437937	-0.0026589	-0.00125125
		10.79	0.00719468	0.00234609	0.00672546	-0.00172047	-0.00140765
		10.8	-0.00187687	0.0580266	0.00234609	-0.00187687	-0.000312812
		10.81	0.00078203	-0.0078203	-0.00140765	0.000938436	0.00297171
		10.82	0.00641265	-0.0118869	-0.000312812	-0.00422296	0.000312812
		10.83	0.00328453	0.0428552	-0.00563062	0.00563062	-0.00140765
		10.84	-0.00563062	0.0112612	-0.00156406	-0.000625624	-0.000156406
		10.85	0.000938436	-0.00954077	0.00125125	-0.0026589	-0.0026589
		10.86	0.00437937	-0.00985358	-0.00109484	0.00641265	-0.00359734
		10.87	-0.00140765	0.0181431	0.000469218	0.000938436	-0.00359734
		10.88	-0.00187687	0.0204892	0.00187687	0.00578702	-0.00297171
		10.89	0.00703827	-0.0193943	0.00422296	0.00688186	-0.00125125
		10.9	0.00500499	0.00766389	0.000938436	0.00156406	-0.000938436
		10.91	-0.00406656	0.0206456	0.000312812	-0.00375374	0.00218968
		10.92	-0.00187687	0.0289351	0	-0.00594343	0.00109484
		10.93	0.00312812	0.0542729	-0.000469218	-0.000156406	-0.000312812
		10.94	-0.000469218	-0.0137637	-0.00125125	-0.00172047	0.00109484
		10.95	-0.00109484	-0.00375374	-0.0053178	-0.00125125	0.00187687
		10.96	0.000625624	0.00484859	-0.00453577	0.00500499	0.000312812
		10.97	0.00297171	0.0078203	-0.00234609	-0.00828952	0.000625624
		10.98	-0.000469218	0.0290915	0.00547421	-0.0051614	0.00172047
		10.99	0.00109484	0.0491115	0.00641265	-0.00109484	-0.000469218
		11	0.0103228	0.0292479	0.00328453	-0.00109484	-0.00328453
		11.01	0.00703827	0.0170483	0.00234609	0.000938436	-0.00187687
		11.02	-0.00140765	0.0428552	0.00203328	0.00078203	0.000469218
		11.03	-0.000312812	0.0226789	0.00140765	0.00156406	0.000469218
		11.04	0.00766389	0.00156406	0.00297171	-0.000938436	0.000156406
		11.05	-0.00078203	0.0190815	0.00688186	-0.00594343	0.000625624
		11.06	-0.00922795	0.0397271	0.00688186	0.0025025	0.000469218
		11.07	-0.0053178	0.0527088	0.00406656	0.00500499	-0.000625624
		11.08	0.0051614	0.0539601	0.00109484	-0.00078203	-0.00109484
		11.09	-0.000625624	0.0436373	0.00125125	0.00297171	-0.00203328
		11.1	-0.0111048	0.0362862	-0.00234609	0.00234609	-0.00109484
		11.11	0.000312812	0.0459834	-0.00344093	0.00578702	-0.000625624
		11.12	0.00641265	0.0539601	-0.000938436	0.00453577	0.00125125
		11.13	-0.00594343	0.0649085	0.0025025	0.00563062	0.0025025
		11.14	-0.00844592	0.0697571	0.00203328	-0.00328453	0.0026589
		11.15	0.000625624	0.031594	0.000625624	0.00281531	0.0026589
		11.16	0	0.0741364	-0.00187687	0.0025025	0.00172047
		11.17	-0.00625624	0.0484859	0.00125125	-0.00156406	0.00125125
		11.18	-0.000625624	0.0785158	0.000938436	-0.00297171	0.00218968
		11.19	0.00547421	0.0736672	-0.00328453	0.00109484	0.0026589
		11.2	-0.000312812	0.0530216	-0.00344093	-0.000156406	-0.000469218
		11.21	-0.00218968	0.0580266	-0.00297171	-0.00563062	-0.000312812
		11.22	0.00078203	0.0181431	0.00391015	0.00625624	-0.000156406
		11.23	0.00688186	0.0589651	0.00281531	0.0118869	-0.00281531
		11.24	0.00187687	0.0725724	-0.000312812	-0.000938436	-0.00203328
		11.25	0.00469218	0.0547421	-0.00109484	-0.00860233	-0.000156406
		11.26	0.0078203	0	-0.00125125	0.00453577	0.00203328
		11.27	0.00297171	0.0588087	-0.00297171	0.0026589	0.0025025
		11.28	0.000625624	0.0491115	-0.00172047	0.0078203	0.00156406
		11.29	0.00140765	0.0486423	-0.00125125	0.000469218	0.00109484
		11.3	0.00750749	0.0340965	-0.00140765	-0.00297171	0.00109484
		11.31	0.00125125	0.0159534	-0.000625624	-0.0051614	0.000469218
		11.32	-0.00203328	0.0611547	-0.00234609	-0.00469218	-0.00187687
		11.33	0.00375374	0.0186123	0.000625624	-0.0053178	-0.00297171
		11.34	0.00312812	-0.00469218	0.00328453	-0.0025025	-0.00359734
		11.35	0.00391015	0.0142329	0.00312812	0.0104792	-0.00218968
		11.36	0.000156406	0.0330017	0.00281531	0.00609983	0
		11.37	-0.00312812	0.000312812	0.00406656	0.00359734	0.000469218
		11.38	0.00297171	0.0425424	0.00172047	0	0.00218968
		11.39	0.00109484	0.00813311	0.00078203	-0.00078203	-0.000938436
		11.4	0.00078203	-0.015797	0.00187687	0.000938436	-0.00406656
		11.41	-0.00125125	0.0234609	-0.000625624	0.00609983	-0.000312812
		11.42	0.000469218	-0.00875874	0.00078203	0.00312812	0.000625624
		11.43	-0.0053178	-0.00469218	0.00328453	-0.00500499	-0.000312812
		11.44	-0.00922795	0.0181431	0.00406656	-0.00297171	0.000625624
		11.45	0.000312812	-0.0226789	0.00156406	-0.00078203	0.00312812
		11.46	0.0025025	0.00813311	-0.000312812	0.00328453	0.00359734
		11.47	-0.00125125	0.00406656	0.00437937	0.00140765	0.000156406
		11.48	-0.000469218	-0.02002	0.0026589	-0.00391015	-0.00375374
		11.49	0.00500499	0.040822	0.00406656	-0.00140765	-0.00375374
		11.5	-0.00375374	0.00844592	0.0051614	-0.00234609	0.00078203
		11.51	-0.00766389	0.000312812	0.00437937	-0.0025025	0.00187687
		11.52	-0.000625624	-0.0051614	0.00625624	0.000156406	-0.000156406
		11.53	0.00391015	-0.00328453	0.000469218	0.00453577	-0.00234609
		11.54	-0.00328453	-0.00688186	-0.000312812	-0.00140765	-0.00406656
		11.55	-0.00672546	0.0211148	0.000469218	-0.00140765	-0.0025025
		11.56	-0.000625624	0.00672546	-0.00109484	-0.00594343	-0.000625624
		11.57	0.00312812	-0.0270582	-0.00312812	-0.00109484	0.000469218
		11.58	0.00391015	0.00406656	-0.00109484	0.00672546	0.00234609
		11.59	0.00907155	0.00297171	-0.00281531	0.00344093	0.0025025
		11.6	0.0143894	0.00344093	-0.00422296	0.00312812	0.00234609
		11.61	-0.000312812	0.0154842	-0.0025025	0.00140765	0.00375374
		11.62	-0.00688186	0.00218968	-0.0025025	0.0053178	0.000938436
		11.63	0.000312812	0.00140765	0.00281531	0.000312812	-0.00312812
		11.64	0.00203328	0.00688186	0.0025025	-0.00172047	-0.0025025
		11.65	-0.00172047	-0.0243993	0.00609983	-0.0026589	0.000938436
		11.66	0.00297171	0.00391015	0.00328453	-0.00234609	0
		11.67	0.00750749	-0.000938436	-0.000156406	0.000938436	-0.00422296
		11.68	0.00328453	0.000625624	-0.00187687	0.00453577	-0.00359734
		11.69	-0.00281531	-0.0026589	-0.000625624	0.0025025	-0.000469218
		11.7	0.0026589	-0.0126689	0.00203328	0.00578702	0.000938436
		11.71	0.00985358	-0.0178303	-0.00109484	0.000938436	-0.000938436
		11.72	0.0053178	-0.0195507	0.00109484	-0.00187687	-0.00109484
		11.73	0.00187687	-0.0118869	0	0.00109484	-0.000625624
		11.74	0.00328453	-0.0167354	-0.000625624	0.00469218	-0.00109484
		11.75	0.00985358	0.00922795	-0.00328453	0.00218968	0
		11.76	0.00234609	-0.0395707	0.000469218	-0.00140765	0.00078203
		11.77	-0.00469218	-0.0353478	0.00125125	0.00375374	-0.00078203
		11.78	-0.00140765	-0.0217404	0.00187687	-0.00297171	-0.00234609
		11.79	0.000938436	-0.0509884	0.0026589	-0.00187687	-0.00312812
		11.8	-0.00907155	-0.0295607	0.00234609	0.00125125	-0.00234609
		11.81	-0.00860233	-0.0204892	0.000312812	0.00109484	0.00172047
		11.82	-0.00156406	-0.0686622	-0.00078203	0.00297171	0.00125125
		11.83	-0.00672546	-0.0799235	-0.00234609	-0.00156406	-0.0025025
		11.84	-0.010792	-0.0243993	-0.00453577	-0.00656905	-0.00109484
		11.85	-0.000469218	-0.0367554	0.00375374	0.0051614	0.00203328
		11.86	0.00797671	-0.0505191	0.00281531	0.00766389	0.00078203
		11.87	-0.00156406	-0.037381	0.00359734	0.000469218	-0.00281531
		11.88	-0.00109484	-0.0392579	-0.00140765	-0.0026589	-0.00234609
		11.89	0.00297171	-0.0364426	0.00328453	-0.000156406	0.000938436
		11.9	0.00391015	-0.021584	0.00484859	0.00453577	0.000625624
		11.91	-0.00328453	-0.0134509	-0.00312812	0.00187687	-0.000312812
		11.92	-0.00172047	-0.045827	0.00187687	0.00907155	-0.000938436
		11.93	0.00375374	-0.0509884	0.00391015	0.00203328	-0.00218968
		11.94	0.00344093	-0.00735108	0.00281531	-0.00954077	-0.00140765
		11.95	0.00375374	-0.0187687	0	0.00594343	0.00125125
		11.96	0.00954077	-0.0132945	-0.000312812	0.00500499	-0.000156406
		11.97	0.00938436	-0.0464526	-0.00594343	-0.000312812	-0.000625624
		11.98	-0.000469218	-0.0569318	-0.00172047	0.000156406	0.000312812
		11.99	-0.00187687	-0.010792	0.000312812	-0.00344093	-0.00187687
		12	0.00719468	-0.0283095	0.00156406	0.00156406	-0.00172047
		12.01	0.00828952	-0.0361298	0.00172047	0.000938436	-0.00218968
		12.02	-0.00218968	-0.0355042	-0.000938436	-0.00156406	-0.00297171
		12.03	0.0026589	-0.0247121	-0.00140765	-0.00578702	-0.00344093
		12.04	0.0053178	-0.0348785	-0.00297171	0.00125125	-0.00281531
		12.05	0.00078203	-0.0462962	-0.00312812	0.00203328	0.000312812
		12.06	-0.0051614	-0.0721032	-0.00437937	-0.00140765	0
		12.07	-0.00297171	-0.0340965	-0.00375374	0.00203328	-0.00078203
		12.08	0.00735108	-0.0245557	-0.00140765	-0.00234609	0.000625624
		12.09	0.0025025	-0.0386323	0.00469218	0.0026589	-0.000469218
		12.1	-0.00437937	-0.00297171	0.00140765	0.0132945	-0.00125125
		12.11	-0.00125125	0.00125125	0.000312812	-0.00297171	-0.00078203
		12.12	-0.00328453	-0.0550549	0.000938436	-0.00844592	-0.00172047
		12.13	-0.00703827	-0.0477038	0.0025025	-0.00125125	-0.00218968
		12.14	-0.00578702	-0.00797671	0.00328453	-0.00766389	-0.000938436
		12.15	0.00453577	-0.0162662	0.00954077	-0.00140765	-0.000312812
		12.16	0.00140765	-0.00578702	0.00609983	0.0025025	-0.00109484
		12.17	-0.00547421	-0.041604	0.00172047	0.00156406	0.0025025
		12.18	0.00156406	-0.0253378	0	-0.00109484	0.0053178
		12.19	0.00359734	-0.0172047	-0.00109484	0.00203328	0.00391015
		12.2	-0.00234609	-0.0362862	0.00312812	0.00109484	0.00172047
		12.21	-0.00484859	-0.0106356	-0.00203328	-0.00187687	0.000469218
		12.22	0.00328453	-0.00594343	0.00187687	-0.00391015	-0.000625624
		12.23	-0.00218968	-0.0236173	0.00469218	-0.00547421	-0.00453577
		12.24	-0.00891514	-0.0167354	0.00547421	-0.000938436	-0.0051614
		12.25	0.000469218	-0.0240865	0.00563062	0.00312812	-0.00484859
		12.26	0.00469218	-0.0254942	0.000469218	0.00125125	-0.00484859
		12.27	-0.000156406	-0.0289351	-0.00750749	-0.00453577	-0.0026589
		12.28	-0.00344093	-0.00891514	-0.00140765	0.00375374	-0.00140765
		12.29	-0.00156406	-0.0470782	0.00078203	0.00375374	-0.000625624
		12.3	0.00938436	-0.00203328	-0.0026589	-0.00125125	-0.00281531
		12.31	0.00422296	-0.0167354	0.00203328	0.000938436	-0.00359734
		12.32	-0.00218968	-0.089777	0.000625624	0.00375374	0.00078203
		12.33	0.00828952	-0.0234609	-0.00344093	0.00766389	-0.000312812
		12.34	0.0136073	0.00891514	-0.00391015	0.000625624	-0.00453577
		12.35	0.00656905	-0.000625624	-0.00547421	0.00563062	-0.00422296
		12.36	-0.00125125	-0.0539601	-0.0051614	0.0112612	-0.00437937
		12.37	0.00813311	-0.0361298	-0.00672546	-0.00140765	-0.0025025
		12.38	0.00469218	-0.0297171	-0.00594343	0.000938436	0.000312812
		12.39	-0.00594343	-0.00437937	0.00140765	0.000469218	-0.00156406
		12.4	0.00281531	0.00688186	0.00140765	0.000469218	0.000312812
		12.41	0.00766389	0.00234609	-0.0025025	0.00203328	0.00281531
		12.42	-0.00234609	-0.0452013	-0.00281531	-0.00406656	0.00297171
		12.43	-0.00844592	-0.068193	0.000938436	-0.00312812	-0.00109484
		12.44	-0.0026589	-0.0078203	0.0025025	-0.0026589	-0.00469218
		12.45	0.00156406	-0.01001	0.00563062	0.00125125	-0.00172047
		12.46	-0.0053178	-0.0541165	0.00187687	-0.0025025	-0.000469218
		12.47	-0.00391015	-0.0140765	0.0026589	-0.00719468	0.000469218
		12.48	0.00484859	-0.0281531	0.00750749	0.00109484	0.000312812
		12.49	-0.000938436	-0.0442629	0.00500499	0.00344093	-0.00328453
		12.5	-0.00469218	-0.00281531	-0.000469218	-0.00125125	-0.00469218
		12.51	0.00297171	-0.0226789	-0.00766389	-0.00359734	-0.00140765
		12.52	0.00172047	-0.00547421	-0.00328453	-0.00109484	0.00109484
		12.53	-0.00922795	-0.00500499	0.00078203	0.00234609	-0.000625624
		12.54	-0.00359734	-0.00312812	-0.00297171	0.00578702	-0.00218968
		12.55	0.00359734	-0.0426988	0.00281531	0.00422296	0.00140765
		12.56	-0.00218968	0.00281531	0.00563062	-0.00328453	0.00359734
		12.57	-0.00547421	0.00125125	0.00172047	-0.00328453	0.00156406
		12.58	-0.000312812	-0.0131381	0.00297171	0.00391015	0.000156406
		12.59	0.00359734	0.0577138	0.00344093	0.00703827	-0.00187687
		12.6	-0.00391015	0.00594343	0.000938436	0.000938436	-0.00484859
		12.61	-0.00172047	-0.00563062	0.00328453	-0.00140765	-0.00281531
		12.62	0.0026589	0.0251814	-0.00109484	0.000312812	0.00203328
		12.63	0.000312812	0.0348785	-0.00766389	0.00328453	-0.000938436
		12.64	-0.00625624	0.0287787	0.00281531	0.00140765	-0.00391015
		12.65	-0.00500499	0.0121997	-0.00140765	-0.00328453	-0.00172047
		12.66	0.00688186	0.0243993	-0.0101664	-0.0078203	0.000938436
		12.67	0.000156406	0.00187687	-0.00735108	-0.00766389	0.00359734
		12.68	-0.00547421	0.0395707	0.0051614	-0.00375374	0.00344093
		12.69	-0.000938436	0.0387887	0.00938436	-0.00469218	0.00328453
		12.7	0.00578702	0.0154842	0.00766389	0.00218968	0.000625624
		12.71	-0.00218968	0.0480166	-0.010792	0.00297171	-0.00125125
		12.72	-0.0051614	0.0297171	-0.0125125	0.00218968	-0.000625624
		12.73	0.00406656	0.0276839	0.00218968	0.00719468	-0.000938436
		12.74	0.00453577	0.040822	0.000625624	0.00609983	-0.0051614
		12.75	0.00156406	0.0462962	0.00469218	0.000938436	-0.00344093
		12.76	0.00469218	0.0536473	-0.00500499	-0.00109484	0.00140765
		12.77	0.0101664	0.0642829	-0.000938436	-0.000625624	-0.000156406
		12.78	-0.00140765	0.0636572	-0.00703827	0.000469218	0.000938436
		12.79	-0.00797671	0.0563062	-0.0026589	0.0078203	0.00140765
		12.8	0.00218968	0.0696007	0.00172047	-0.00140765	0.000312812
		12.81	0.00641265	0.0680366	-0.000625624	-0.00719468	-0.00187687
		12.82	-0.00641265	0.0497371	0.00125125	0.00172047	0.00156406
		12.83	-0.00125125	0.0567754	0.00203328	-0.000156406	0.00234609
		12.84	0.00563062	0.0700699	0.0053178	0.0026589	0.00109484
		12.85	-0.00187687	0.0775774	0.00125125	0.00281531	0.0025025
		12.86	-0.00406656	0.0527088	0.00172047	-0.00140765	0.000625624
		12.87	0.00328453	0.0572446	-0.00719468	-0.00453577	-0.00078203
		12.88	0.00907155	0.0575574	-0.000156406	-0.000469218	0.00109484
		12.89	-0.00437937	0.0833644	0.00844592	0.000312812	0.00422296
		12.9	-0.00453577	0.0791414	0.0112612	-0.00484859	0.00172047
		12.91	0.00344093	0.068193	0.00547421	-0.00234609	0.000156406
		12.92	0.00218968	0.0617804	0.00344093	0.000312812	-0.00125125
		12.93	0.00109484	0.0301864	0.00938436	0.00312812	-0.00234609
		12.94	0.00641265	0.0261198	0.00625624	0.00140765	-0.00218968
		12.95	0.00735108	0.0564626	0.00172047	-0.00140765	-0.00125125
		12.96	-0.00078203	0.0572446	0.00172047	-0.00344093	0.00234609
		12.97	-0.000469218	0.0730416	0.00281531	-0.00297171	0.0025025
		12.98	0.00344093	0.0821131	-0.00156406	-0.0051614	0.00187687
		12.99	-0.000625624	0.0225225	-0.00078203	-0.00437937	0.00140765
		13	-0.00625624	0.0279967	0.00563062	-0.000469218	-0.00344093
		13.01	-0.00187687	0.0333145	0.00078203	-0.00109484	-0.00672546
		13.02	-0.00203328	0.0725724	-0.00547421	-0.0026589	-0.00281531
		13.03	-0.00234609	0.0827388	-0.00328453	-0.00156406	0.000625624
		13.04	-0.00766389	0.0419168	0.00469218	-0.000938436	-0.000625624
		13.05	-0.00140765	0.010792	0.00312812	-0.00187687	0.00078203
		13.06	0.00422296	-0.00203328	0.000469218	0.00140765	0.00187687
		13.07	-0.00172047	0.0387887	-0.00109484	0.00688186	0.00281531
		13.08	0.000938436	0.100256	-0.00437937	0.0053178	0.00344093
		13.09	0.00469218	0.00218968	0.00172047	-0.00125125	0.000156406
		13.1	0.00860233	0.00125125	-0.00422296	0.00156406	-0.00218968
		13.11	-0.00391015	0.067411	-0.00907155	0.00344093	-0.00218968
		13.12	0.00140765	0.0750749	-0.00234609	0.000156406	-0.000156406
		13.13	0.00985358	0.0309684	0.00406656	0.00172047	0.00140765
		13.14	0.00234609	0.0172047	0.00218968	-0.00203328	0
		13.15	-0.00109484	0.0522396	0.00109484	-0.00656905	-0.00172047
		13.16	0.00344093	0.0387887	-0.00172047	-0.00218968	-0.000625624
		13.17	0.00422296	0.0472346	0.00406656	0.00156406	0.000156406
		13.18	-0.00641265	0.0613112	0.00469218	-0.00156406	-0.000156406
		13.19	-0.00609983	0.0649085	-0.000156406	-0.00609983	0.00187687
		13.2	0.00359734	0.0345657	-0.00297171	-0.000469218	0.00125125
		13.21	-0.00125125	0.0972845	-0.000625624	0.00234609	-0.00203328
		13.22	-0.00750749	0.0412912	-0.00187687	0.00125125	0.00125125
		13.23	0.000938436	0.0570882	-0.0051614	0.00344093	0.00469218
		13.24	0.00735108	0.0617804	0.000156406	-0.000156406	0.000938436
		13.25	0.00484859	0.0494243	-0.0025025	-0.00328453	-0.00125125
		13.26	-0.00203328	0.0625624	0.00500499	0.000625624	0.00109484
		13.27	0.00078203	0.0375374	0.00109484	0.00297171	0.00218968
		13.28	-0.00218968	0.0961897	-0.00281531	-0.00140765	0.00422296
		13.29	-0.00625624	0.0506755	0.000312812	0.000469218	0.0026589
		13.3	0.00140765	0.0500499	-0.000312812	0.00594343	-0.00172047
		13.31	0.00625624	0.0306556	-0.00422296	0.00328453	-0.00140765
		13.32	-0.000312812	0.0431681	-0.000469218	0.00359734	0.00234609
		13.33	-0.0051614	0.101038	0.000938436	0.00375374	0.00359734
		13.34	-0.00453577	0.067411	0.00281531	-0.0025025	-0.00140765
		13.35	0.00187687	0.0477038	-0.000469218	-0.00437937	-0.00406656
		13.36	0.00437937	0.0322196	-0.00375374	-0.00203328	0.000156406
		13.37	0.00125125	0.058183	0.00469218	-0.00422296	0.00218968
		13.38	0.00328453	0.0223661	0.00406656	-0.00625624	0.000938436
		13.39	0.0026589	0.0584958	0.00875874	0.000156406	0.000312812
		13.4	0.00234609	0.0570882	0.00422296	0.0051614	-0.00156406
		13.41	-0.00453577	0.0567754	0.0026589	0.00203328	-0.00312812
		13.42	0.000312812	0.0907155	-0.00172047	0.00172047	-0.000938436
		13.43	0.00391015	0.0448885	-0.00234609	-0.0025025	0.00172047
		13.44	-0.00609983	0.0172047	0.0026589	-0.0025025	-0.000625624
		13.45	-0.00422296	0.0283095	0.000469218	0.0026589	-0.00187687
		13.46	-0.00297171	0.0925924	-0.00391015	0.00375374	-0.00109484
		13.47	-0.00437937	0.0333145	-0.00375374	0.00406656	-0.00187687
		13.48	-0.00547421	0.0462962	0.000469218	-0.000469218	-0.00594343
		13.49	0.00078203	0.0419168	0.00172047	0.0053178	-0.00609983
		13.5	0.0103228	0.0589651	0.000156406	0.00437937	-0.00375374
		13.51	-0.00078203	0.0487987	-0.000312812	-0.00437937	-0.00203328
		13.52	-0.00844592	0.0248686	-0.00109484	-0.00234609	0.00078203
		13.53	0.00344093	0.0741364	0.000156406	0.00156406	0.00203328
		13.54	0.00750749	0.0796107	0.00641265	-0.000938436	0.00422296
		13.55	0.00359734	0.0178303	-0.00125125	0.0053178	0.00453577
		13.56	0.00391015	0.021584	0.00297171	0.00797671	0.0051614
		13.57	0.00750749	0.0644393	0.00312812	-0.000156406	0.00328453
		13.58	0.00656905	0.0420732	0.00281531	-0.00172047	0.00140765
		13.59	0.000938436	0.0433245	-0.000156406	0	0.00109484
		13.6	0.00985358	0.0287787	-0.000469218	0.00109484	0.00109484
		13.61	0.0106356	0.0622496	0.00703827	0.00109484	-0.00156406
		13.62	-0.000469218	0.0771082	0.00594343	-0.00078203	-0.00172047
		13.63	-0.0117304	0.0195507	0.00672546	0.000312812	0.00125125
		13.64	-0.0111048	0.021584	0.00453577	-0.00140765	-0.000625624
		13.65	-0.00218968	0.0913411	0.00547421	-0.00234609	-0.00140765
		13.66	-0.0118869	0.0269018	0.00609983	0.00187687	0.00109484
		13.67	-0.0026589	-0.00187687	0.00391015	-0.00328453	0.00328453
		13.68	0.0121997	0.0442629	-0.00500499	0.000625624	0.000625624
		13.69	0.00750749	0.0597471	-0.00437937	0.00187687	-0.00140765
		13.7	-0.00328453	0.0301864	-0.00156406	-0.000312812	-0.00078203
		13.71	-0.0053178	-0.0198636	-0.00563062	0.00297171	0.00156406
		13.72	0.00359734	0.00344093	-0.00860233	0.00813311	0.00109484
		13.73	0.000156406	-0.00328453	-0.00656905	0.00641265	-0.0025025
		13.74	-0.00359734	0.00828952	-0.00312812	0.0025025	-0.00328453
		13.75	0.00860233	0.000625624	0.000156406	0.00078203	-0.00437937
		13.76	0.0118869	-0.0243993	-0.000312812	-0.00078203	-0.000625624
		13.77	0.00344093	0.0101664	-0.00218968	0.00125125	-0.00078203
		13.78	-0.00375374	-0.0159534	0.00078203	-0.00203328	-0.00453577
		13.79	-0.00156406	-0.00672546	-0.00109484	0.000469218	-0.00563062
		13.8	0.00469218	-0.0345657	0	-0.00172047	-0.00500499
		13.81	0.000469218	-0.0242429	0.00203328	-0.00125125	-0.00328453
		13.82	0.00281531	-0.0168918	-0.00406656	0.00172047	-0.000469218
		13.83	0.00437937	-0.0500499	-0.0025025	-0.0026589	0.0026589
		13.84	-0.000156406	-0.0611547	-0.00172047	-0.00312812	0.00109484
		13.85	-0.00422296	0.0156406	-0.0025025	0.00203328	0.00156406
		13.86	-0.00156406	0.0317504	0.00813311	0.000469218	0.00203328
		13.87	-0.00156406	-0.056619	0.00344093	0.000469218	0.00140765
		13.88	-0.00563062	-0.0703827	0.00563062	0.00344093	-0.000625624
		13.89	-0.00609983	-0.0236173	0.00281531	0	-0.000156406
		13.9	0.00078203	0.0186123	0.000625624	0.00078203	0.00218968
		13.91	0.00234609	-0.0727288	0.00422296	0.00187687	0.00218968
		13.92	0.00234609	-0.143894	-0.0025025	-0.00359734	0.00109484
		13.93	0.00281531	-0.110735	-0.00078203	0.00281531	-0.00078203
		13.94	0.00328453	0.0855541	-0.00078203	0.00187687	-0.00109484
		13.95	0.00500499	0.0325324	0.0025025	-0.000156406	-0.00297171
		13.96	-0.00203328	-0.10792	0.000625624	0.00375374	-0.000625624
		13.97	0.00297171	-0.191441	-0.00140765	-0.00140765	0.00344093
		13.98	0.00344093	-0.0974409	-0.00140765	0.000469218	0.00297171
		13.99	0.00406656	0.0838336	0.00328453	-0.000156406	0.00187687
		14	0.00297171	-0.0283095	0.00281531	0.00344093	-0.000938436
		14.01	0.0103228	-0.100725	0.00281531	-0.00469218	-0.00234609
		14.02	0.00187687	-0.0613112	0.00484859	-0.00281531	-0.00109484
		14.03	-0.011574	-0.0231481	0.00234609	0.00312812	0.00218968
		14.04	-0.00172047	-0.0583394	0.00453577	-0.00297171	0.00312812
		14.05	0.00281531	-0.130599	0.00297171	-0.000469218	0.00156406
		14.06	-0.00172047	-0.0436373	0.00125125	0.00297171	-0.000156406
		14.07	-0.00312812	0.0394143	-0.00391015	0.00125125	-0.00078203
		14.08	0.00735108	0.0245557	-0.00344093	-0.0025025	-0.0025025
		14.09	0.00281531	-0.137168	0.00109484	0.00172047	-0.00484859
		14.1	-0.00218968	-0.21803	0.00218968	0.00140765	-0.00375374
		14.11	-0.00437937	-0.0136073	0.00187687	-0.00234609	-0.00375374
		14.12	0.00281531	-0.0719468	-0.00109484	-0.00469218	-0.00203328
		14.13	-0.00359734	-0.0620932	0.000625624	-0.0026589	-0.00218968
		14.14	-0.00813311	0.0337837	-0.000625624	0.000938436	-0.00172047
		14.15	0.0101664	-0.0139201	0.00125125	0.00344093	-0.00140765
		14.16	0.01001	-0.14405	0.00156406	-0.000156406	-0.00109484
		14.17	-0.00203328	-0.155311	-0.00328453	0.00203328	0.00156406
		14.18	0.000625624	-0.0958769	-0.00156406	0.000312812	0.00125125
		14.19	0.0114176	-0.0777338	-0.00469218	-0.00297171	0.00156406
		14.2	0.00156406	0.116522	0.00140765	0.00234609	0.000156406
		14.21	-0.00860233	0.0425424	0.00109484	0.00625624	-0.00312812
		14.22	0.00172047	-0.21975	-0.00375374	0.00656905	-0.0025025
		14.23	0.00359734	-0.113238	0.0026589	0.00453577	0.000469218
		14.24	-0.00625624	-0.00187687	0.00406656	0.00406656	-0.000938436
		14.25	-0.0053178	0.0464526	0.0053178	-0.0053178	-0.00391015
		14.26	0.00422296	-0.0178303	0.00375374	-0.00391015	-0.00297171
		14.27	0.0025025	-0.214745	-0.00234609	0.00328453	-0.000156406
		14.28	-0.00547421	-0.110735	0.000938436	-0.00484859	0.000312812
		14.29	-0.00312812	0.0431681	0.00484859	-0.00547421	0.00140765
		14.3	0.000469218	0.0229917	0.00078203	0.00375374	0.00203328
		14.31	0.00328453	-0.122935	-0.000312812	-0.00156406	-0.000312812
		14.32	-0.000938436	-0.0486423	-0.00297171	-0.00125125	0.00140765
		14.33	0.000312812	-0.121684	-0.0025025	0.00312812	0.00453577
		14.34	0.00578702	-0.117461	0.000156406	0	0.00453577
		14.35	0.000156406	-0.00688186	0.00406656	0.00125125	0.00422296
		14.36	-0.00328453	-0.128253	0.00563062	-0.000469218	0.00312812
		14.37	0.00328453	-0.0326889	0.000938436	-0.00203328	0.0025025
		14.38	0.00484859	0.03003	0.000312812	-0.00312812	0.00469218
		14.39	-0.00391015	-0.072416	0.000156406	-0.00109484	0.00453577
		14.4	0	-0.123248	-0.00156406	0.00297171	0.0025025
		14.41	0.00938436	-0.0749185	-0.00109484	0.00078203	-0.000156406
		14.42	0.00297171	-0.152496	-0.000938436	0.000625624	-0.00187687
		14.43	-0.000469218	-0.11402	-0.000938436	0.00203328	-0.000156406
		14.44	0.00922795	0.0650649	-0.00234609	0.000938436	-0.00203328
		14.45	0.00391015	-0.0620932	0.00328453	0.00109484	-0.00328453
		14.46	-0.00641265	-0.124968	0.00375374	0.00172047	-0.00078203
		14.47	-0.00656905	-0.0686622	-0.00469218	0.00328453	-0.000469218
		14.48	-0.0026589	-0.0929052	-0.00625624	0	-0.00328453
		14.49	-0.00234609	-0.066629	-0.00391015	0.000156406	-0.00453577
		14.5	-0.00750749	-0.119651	-0.00172047	0.00391015	-0.00344093
		14.51	0.000312812	-0.0328453	0.00109484	0.00891514	0
		14.52	0.00656905	0.0189251	0.000625624	0.000156406	0.00156406
		14.53	0.00109484	-0.0620932	-0.000312812	-0.00422296	0.00281531
		14.54	-0.00328453	-0.0575574	-0.00125125	0.00422296	0.00297171
		14.55	0.0104792	-0.118712	-0.00203328	-0.00609983	0.000156406
		14.56	0.0114176	-0.083208	-0.000625624	0.00312812	0.000156406
		14.57	-0.00641265	-0.0218968	-0.00281531	0.00453577	0.00125125
		14.58	-0.00578702	-0.0583394	0.00406656	-0.00797671	0.00187687
		14.59	0.00109484	-0.0796107	0.00625624	0.00172047	0
		14.6	0.000469218	-0.0197072	0	0.000312812	0.000938436
		14.61	-0.00218968	-0.015797	-0.00109484	-0.00547421	0.0025025
		14.62	0.00218968	-0.0936872	-0.00078203	-0.00484859	0.00203328
		14.63	-0.00234609	-0.0243993	0.000156406	-0.00344093	0.00312812
		14.64	0.00391015	-0.00922795	-0.00125125	-0.000938436	0.0026589
		14.65	0.00469218	0.000469218	-0.000938436	-0.00187687	0.000625624
		14.66	0.00140765	-0.0412912	0.000156406	0.00406656	0.00172047
		14.67	0	-0.0907155	0.00203328	0.00187687	0.00172047
		14.68	-0.00422296	-0.0311248	0.000469218	-0.000625624	0.000469218
		14.69	0.00312812	-0.0261198	-0.000469218	0.00281531	0.000938436
		14.7	0.00422296	0.0367554	0.00359734	0.0026589	0.00172047
		14.71	-0.000156406	-0.00656905	0.00359734	0.00312812	0.000469218
		14.72	-0.0051614	-0.129035	0.000312812	0.00375374	-0.000938436
		14.73	-0.00234609	-0.0966589	-0.00281531	0.00641265	-0.00125125
		14.74	0.0053178	0.0253378	-0.00203328	0.00109484	-0.00109484
		14.75	0.00828952	-0.01001	-0.00078203	-0.00078203	-0.000312812
		14.76	-0.00078203	-0.0136073	0.00078203	0.00234609	-0.00109484
		14.77	0.00484859	0.0118869	0	0.00297171	-0.00140765
		14.78	0.0053178	-0.0913411	-0.000156406	-0.00140765	-0.00172047
		14.79	-0.00375374	-0.0422296	0.000312812	0.00078203	-0.0026589
		14.8	-0.0026589	0.0470782	0.00234609	-0.00125125	0.000625624
		14.81	0.00453577	0.0117304	0.00344093	0.00422296	0.00359734
		14.82	0.000469218	-0.0253378	-0.000312812	0.00203328	0.00297171
		14.83	-0.00719468	-0.03003	0.00172047	0.00297171	0.0026589
		14.84	-0.00187687	-0.0170483	0	0.00125125	0.00109484
		14.85	0.00218968	0.00156406	-0.00281531	-0.0136073	0
		14.86	-0.00234609	0.0311248	-0.000312812	-0.0051614	0.00109484
		14.87	-0.00578702	0.0406656	0.00172047	-0.00563062	0.00140765
		14.88	0.00422296	0.0136073	-0.000469218	-0.00609983	0
		14.89	0.0053178	0.000938436	-0.000938436	0.00641265	0.000312812
		14.9	-0.00312812	0.0406656	-0.00469218	0.00969717	-0.00156406
		14.91	-0.00281531	0.0381631	-0.00594343	-0.000156406	-0.0025025
		14.92	0.00625624	-0.0147022	-0.00422296	0.00735108	-0.00312812
		14.93	0.00078203	-0.0269018	-0.00328453	0.00203328	-0.00234609
		14.94	-0.00672546	0.041604	0.00234609	-0.00125125	-0.000156406
		14.95	-0.00125125	0.0453577	0.00109484	0.00328453	-0.00140765
		14.96	0.00594343	-0.0175175	0.000625624	0.00563062	-0.00172047
		14.97	-0.000469218	0.0287787	0.0051614	0.00750749	-0.00125125
		14.98	-0.00140765	-0.00312812	-0.00140765	0.00234609	-0.00125125
		14.99	0.00609983	0.0195507	-0.00406656	0.00218968	-0.00156406
		15	0.00641265	0.00484859	0.0026589	-0.000469218	0.00109484
		15.01	0.0051614	0.0198636	0.00391015	0.00078203	0.00218968
		15.02	0.0078203	0.0605291	0.00172047	0.00453577	-0.00172047
		15.03	0.00406656	0.00641265	-0.00109484	0.00828952	-0.00125125
		15.04	-0.00218968	-0.00344093	0.00234609	0.00985358	0.000625624
		15.05	-0.00203328	-0.00641265	0.00563062	0.0053178	-0.00187687
		15.06	0.00078203	0.0846156	0.0053178	-0.00125125	-0.000312812
		15.07	0.00484859	0.0519268	0.00609983	0.00078203	0.00203328
		15.08	0.00297171	0.0172047	0.00641265	-0.00766389	-0.00203328
		15.09	0.0053178	0.0445757	0.00234609	-0.0101664	-0.00187687
		15.1	0.00484859	0.0758569	0.00312812	-0.00187687	0.000625624
		15.11	0.00453577	0.082426	0.0026589	-0.000312812	0.00187687
		15.12	-0.00156406	0.0129817	-0.00172047	-0.00703827	0.00344093
		15.13	-0.00203328	0.0109484	-0.00187687	-0.00328453	0.0025025
		15.14	0.00422296	0.0736672	-0.00140765	-0.000938436	0.00109484
		15.15	0.00172047	0.0899334	-0.00109484	0.00187687	-0.00156406
		15.16	0.000469218	0.0289351	0.000938436	0.00281531	-0.00156406
		15.17	-0.00125125	-0.00422296	0.00125125	-0.00172047	0.000312812
		15.18	0.00312812	0.0286223	0.000469218	0.000469218	0.000469218
		15.19	-0.00187687	0.072416	0.00172047	0.00109484	0
		15.2	-0.00500499	0.040822	0.00078203	0.00140765	-0.000469218
		15.21	0.00484859	0.027371	0.00156406	-0.00125125	0.000469218
		15.22	0.00328453	0.0168918	-0.000625624	-0.000156406	-0.00203328
		15.23	-0.000312812	-0.0131381	-0.00469218	0.00078203	-0.00234609
		15.24	0.00218968	0.0381631	-0.00469218	0.00672546	0.000938436
		15.25	0.00703827	0.0680366	-0.00344093	-0.000469218	0.00187687
		15.26	0.00187687	0.0386323	-0.00140765	-0.0053178	0.00344093
		15.27	-0.00766389	0.0333145	-0.00125125	-0.000469218	0.00406656
		15.28	-0.000312812	0.0381631	-0.00453577	0.00375374	0.00172047
		15.29	0.00578702	0.0304992	0.000156406	-0.000469218	0.00125125
		15.3	-0.000156406	0.0469218	0.00406656	-0.00328453	0.0026589
		15.31	-0.00172047	0.0441065	0.00078203	-0.00187687	0.00140765
		15.32	0.00203328	0.0683494	0	-0.00203328	-0.00078203
		15.33	0.00406656	0.0749185	0.00156406	-0.00203328	-0.000156406
		15.34	0.00140765	0.025807	0.000156406	-0.00437937	0.00187687
		15.35	0.00766389	0.0111048	-0.00234609	0	-0.00125125
		15.36	0.0078203	0.0583394	0.0025025	-0.00203328	-0.00109484
		15.37	-0.00187687	0.0771082	0.00547421	0.00359734	0.00359734
		15.38	-0.00844592	0.0145458	-0.00125125	0.00578702	0.00203328
		15.39	-0.00422296	0.040822	-0.0051614	0.00234609	-0.000312812
		15.4	0.00547421	0.0714775	-0.0026589	0.000312812	0.000312812
		15.41	-0.00469218	0.0514576	-0.000469218	-0.00203328	0.00375374
		15.42	-0.00281531	0.0430116	0.00484859	0.00234609	0.00406656
		15.43	0.00187687	0.0536473	0.00422296	0.00156406	0.00140765
		15.44	-0.000938436	0.0381631	-0.00078203	-0.00328453	0.00172047
		15.45	0.00234609	0.0392579	0.00125125	-0.000469218	-0.000469218
		15.46	0.00297171	0.0398835	0.00312812	0.00625624	-0.0026589
		15.47	0.00594343	0.0186123	0.000469218	0.00563062	0.00125125
		15.48	0.00281531	0.0660033	-0.00125125	0.00469218	0.00156406
		15.49	-0.00078203	0.0599035	0.00297171	0	-0.000156406
		15.5	0.00203328	0.0445757	0.00125125	0.0025025	0.00156406
		15.51	0.00500499	0.0702263	-0.00140765	0.0078203	-0.00109484
		15.52	0.000469218	0.0470782	-0.00312812	-0.00422296	-0.00375374
		15.53	-0.0025025	0.0240865	-0.0025025	-0.0026589	-0.00172047
		15.54	0.00375374	0.0453577	0.00156406	-0.00109484	-0.000469218
		15.55	0.000938436	0.0650649	0.000938436	-0.000312812	-0.00359734
		15.56	-0.00125125	0.0638136	0.00469218	-0.000312812	-0.00281531
		15.57	-0.00453577	0.0680366	0.000625624	-0.00344093	-0.00078203
		15.58	-0.000469218	0.0669418	-0.00078203	-0.00078203	-0.000312812
		15.59	-0.00406656	0.0595907	0.00218968	-0.00312812	-0.00187687
		15.6	-0.0103228	0.0401963	-0.000156406	0.00078203	-0.00218968
		15.61	0.00109484	0.0447321	0.00078203	-0.00281531	0.000938436
		15.62	0.00297171	0.0597471	-0.0025025	-0.00688186	-0.000156406
		15.63	-0.00172047	0.0672546	-0.00344093	0.000938436	-0.0025025
		15.64	-0.0051614	0.077421	-0.00125125	0.00359734	-0.00234609
		15.65	0.000938436	0.0422296	-0.000938436	-0.000625624	-0.00281531
		15.66	-0.000156406	0.0680366	-0.000625624	0.000469218	-0.0025025
		15.67	-0.00344093	0.0708519	-0.00109484	-0.000469218	0.00078203
		15.68	0.00437937	0.0588087	-0.00172047	-0.00187687	-0.000312812
		15.69	0.0101664	0.0591215	-0.00203328	0.00187687	-0.00125125
		15.7	-0.000625624	0.0841464	-0.000156406	0.00437937	-0.00140765
		15.71	-0.00078203	0.0617804	0.0025025	0.00703827	-0.00187687
		15.72	0.00625624	0.0614676	0.00125125	0.00281531	-0.00125125
		15.73	0.00125125	0.0980666	0.00125125	-0.000312812	-0.00078203
		15.74	-0.00328453	0.0597471	0.00234609	0.0053178	0.00187687
		15.75	0.000312812	0.0620932	0.00359734	0.000625624	0.00109484
		15.76	0.00172047	0.0760133	0.00297171	-0.00469218	-0.000156406
		15.77	0.0053178	0.0924359	0.0025025	0.00312812	0.00156406
		15.78	0.00109484	0.0769518	-0.000312812	0.0025025	0.00218968
		15.79	-0.00453577	0.0907155	0.0026589	0.000938436	0.000625624
		15.8	0.0051614	0.0747621	0.00437937	-0.00125125	0.00125125
		15.81	0.00078203	0.0852413	-0.00172047	-0.00578702	-0.000625624
		15.82	-0.000625624	0.0639701	-0.00140765	-0.00312812	-0.0025025
		15.83	-0.00297171	0.0879002	-0.00172047	0.00156406	-0.00125125
		15.84	-0.0025025	0.078203	-0.000469218	0.00172047	-0.000938436
		15.85	-0.00344093	0.0663161	0.000156406	-0.00578702	-0.000312812
		15.86	0.00156406	0.0758569	0.000469218	0.000625624	0.00109484
		15.87	0.00625624	0.0436373	-0.00172047	0	0.00563062
		15.88	0.0026589	0.0857105	-0.0025025	-0.00688186	0.00437937
		15.89	0.00203328	0.0722596	-0.00125125	0.00328453	0.00218968
		15.9	0.000156406	0.0708519	-0.00297171	0.00484859	0.00328453
		15.91	0.00469218	0.0591215	-0.000625624	0.00625624	0.00125125
		15.92	0.00078203	0.0974409	0.000938436	0.0118869	-0.00140765
		15.93	-0.00172047	0.0658469	-0.0025025	0.00860233	-0.00109484
		15.94	0.0026589	0.0239301	-0.00312812	0.0051614	-0.00391015
		15.95	0.00125125	0.0431681	-0.000938436	0.000156406	-0.00422296
		15.96	-0.00187687	0.0552113	0.00125125	0.00125125	-0.00156406
		15.97	0.00109484	0.0492679	0.00391015	0.000625624	0.000156406
		15.98	0.0051614	0.0558369	0.00156406	-0.00594343	0.00234609
		15.99	0.00156406	0.0386323	-0.000469218	-0.00344093	-0.000469218
		16	-0.00500499	0.0175175	0.00109484	0.00234609	0.000312812
		16.01	0.00328453	0.0552113	-0.000312812	0.00109484	0.0025025
		16.02	0.00453577	0.0247121	0.000625624	-0.00375374	0.00140765
		16.03	-0.00437937	0.0101664	-0.00172047	-0.0053178	0.000312812
		16.04	-0.00359734	0.0441065	-0.00078203	-0.00547421	-0.000312812
		16.05	0.00641265	0.0333145	0.0053178	-0.00391015	-0.00078203
		16.06	0.00625624	-0.00391015	0.00156406	-0.00156406	-0.000625624
		16.07	-0.00609983	0.00844592	0.000938436	0.00109484	-0.00109484
		16.08	0.00156406	0.0125125	-0.00078203	-0.0026589	-0.000625624
		16.09	0.00954077	0.0248686	-0.00156406	-0.00218968	0
		16.1	0.00422296	0.0203328	-0.000938436	0.00484859	0.000156406
		16.11	-0.00125125	-0.0237737	-0.00344093	0.0051614	0.000625624
		16.12	0.00469218	-0.00156406	-0.00437937	-0.000312812	-0.00172047
		16.13	-0.00140765	-0.00359734	-0.000625624	0.00156406	-0.000625624
		16.14	-0.00860233	0.011574	0.00109484	-0.00109484	0.000938436
		16.15	-0.00203328	0.0376938	0.00218968	0.00609983	0.000312812
		16.16	0.00312812	-0.0104792	0.00218968	0.01001	0.00156406
		16.17	0.00140765	-0.0173611	0.00140765	0.00391015	0.00234609
		16.18	-0.00406656	-0.0536473	0.000938436	0.00609983	-0.000156406
		16.19	0.00297171	-0.0206456	-0.00234609	0.00109484	-0.00234609
		16.2	0.00547421	0.010792	0.000625624	0.000469218	0.00078203
		16.21	-0.0025025	-0.00625624	0.00281531	-0.00297171	0.00375374
		16.22	-0.0053178	-0.0394143	0.0026589	-0.000938436	0.00187687
		16.23	-0.00234609	-0.0245557	-0.00156406	0.00281531	0.000156406
		16.24	0.000469218	-0.0276839	-0.000312812	-0.00203328	0.000938436
		16.25	0.000156406	-0.0361298	0.00375374	-0.00156406	0.000312812
		16.26	-0.000938436	-0.00078203	0.0026589	-0.00703827	-0.00078203
		16.27	0.00703827	-0.0279967	0.00140765	-0.00672546	0.000625624
		16.28	0.00391015	-0.00469218	0.000469218	0.0051614	0.00140765
		16.29	0.00187687	-0.0269018	-0.00359734	-0.000469218	-0.00156406
		16.3	0.00125125	-0.0217404	-0.00156406	-0.00187687	-0.00172047
		16.31	0.00391015	-0.0578702	-0.00140765	-0.000469218	-0.000312812
		16.32	0.00297171	-0.0131381	-0.00422296	0.00140765	-0.000469218
		16.33	-0.00281531	-0.0269018	-0.00328453	0.00328453	0.000469218
		16.34	0.0026589	-0.0145458	-0.00125125	0.000625624	-0.00140765
		16.35	0.0051614	-0.0131381	0.00406656	-0.00406656	-0.00187687
		16.36	-0.00156406	-0.0799235	0.00344093	-0.00453577	0.000938436
		16.37	-0.00453577	-0.0218968	0.0051614	0.00344093	0.00344093
		16.38	0.00125125	-0.0345657	0.0026589	0.00688186	0.00344093
		16.39	0.00406656	0.0254942	-0.00078203	0.00672546	0.00156406
		16.4	-0.00453577	-0.032376	-0.000312812	0.0025025	-0.000625624
		16.41	-0.00359734	-0.0462962	-0.00078203	0.00140765	-0.00234609
		16.42	0.00766389	-0.0400399	-0.00234609	-0.000312812	-0.00609983
		16.43	-0.00078203	-0.0502063	-0.00406656	0.00312812	-0.00688186
		16.44	0.000469218	-0.0025025	-0.00172047	-0.00422296	-0.00172047
		16.45	0.000938436	-0.0359734	0.00187687	0.00156406	0.000469218
		16.46	0.00437937	-0.0206456	0.00469218	0.0053178	-0.00172047
		16.47	-0.0026589	-0.0129817	0.00422296	-0.00218968	0.00078203
		16.48	0	-0.0570882	0.00391015	-0.00109484	0.00125125
		16.49	0.011574	-0.0645957	0.00156406	-0.00469218	-0.00281531
		16.5	0.00281531	-0.0270582	0.000469218	-0.00203328	-0.00328453
		16.51	-0.0025025	-0.0425424	0.00484859	-0.000938436	-0.00140765
		16.52	-0.00297171	-0.0564626	0.00109484	0.00359734	-0.000938436
		16.53	0.00391015	-0.067411	-0.00281531	0.00218968	-0.0026589
		16.54	0.00187687	0.0025025	0	0.000625624	-0.00234609
		16.55	-0.00797671	-0.0619368	0.00125125	0.00109484	-0.00281531
		16.56	0.0025025	-0.110579	0.00078203	0.000938436	-0.00078203
		16.57	0.00703827	-0.0214276	0.00187687	0.0026589	0.00469218
		16.58	-0.00578702	-0.0588087	0.000625624	0.0025025	0.0051614
		16.59	-0.00281531	-0.0766389	0.000625624	0	0.00156406
		16.6	0.0025025	-0.0807055	-0.00078203	0.00140765	0.000312812
		16.61	0.00140765	-0.0605291	-0.00078203	0.00813311	0.00203328
		16.62	-0.0025025	-0.0530216	-0.00140765	0.0026589	-0.00078203
		16.63	-0.00078203	-0.0680366	-0.00125125	0.000156406	-0.00187687
		16.64	0.00406656	-0.0591215	0.00234609	-0.000625624	0.00125125
		16.65	0.00391015	-0.0240865	0.00422296	-0.00156406	-0.00109484
		16.66	0.000156406	-0.0860233	0.00469218	0.00218968	-0.00328453
		16.67	0.00281531	-0.0872745	0.00406656	0.000156406	-0.000156406
		16.68	0.0025025	-0.0563062	0.00328453	-0.000625624	0.00344093
		16.69	0.00375374	-0.0578702	-0.00312812	-0.0053178	0.00203328
		16.7	0.000312812	-0.0622496	-0.00156406	-0.00297171	0.000469218
		16.71	0	-0.094782	0.00234609	-0.00203328	0.000625624
		16.72	0.0025025	-0.0755441	0.00688186	-0.00766389	-0.00203328
		16.73	0.00203328	-0.0696007	0.00594343	-0.00172047	-0.00391015
		16.74	0.000938436	-0.0367554	0.00344093	-0.00203328	-0.00297171
		16.75	0.00391015	-0.0475474	0.000469218	0.00484859	-0.00297171
		16.76	0.00172047	-0.063188	-0.000312812	0.00469218	-0.00125125
		16.77	-0.00688186	-0.0843028	0.00172047	0.00234609	0.00172047
		16.78	-0.00469218	-0.0736672	0.00109484	0.0026589	0.00203328
		16.79	-0.00328453	-0.00391015	0.000156406	-0.00422296	-0.00078203
		16.8	0.00156406	-0.0361298	0.00172047	0.00594343	-0.00359734
		16.81	-0.00750749	-0.0794542	0.00437937	0.00922795	-0.00109484
		16.82	-0.00344093	-0.0226789	-0.000469218	0.00078203	-0.000625624
		16.83	0.00312812	-0.0650649	-0.00172047	-0.00125125	-0.00344093
		16.84	-0.0026589	-0.0548985	-0.00187687	0.00187687	0.00078203
		16.85	-0.00672546	-0.0290915	-0.00140765	-0.00578702	0.000469218
		16.86	-0.000156406	-0.047391	-0.00312812	-0.00172047	-0.00125125
		16.87	-0.00078203	-0.0203328	-0.00344093	-0.00140765	0.00328453
		16.88	-0.00563062	-0.026589	-0.00437937	-0.000469218	0.0026589
		16.89	-0.00203328	-0.0262762	-0.00563062	0.00218968	-0.00078203
		16.9	0.00641265	-0.00813311	-0.00578702	-0.00109484	-0.00156406
		16.91	0.00469218	-0.000312812	-0.00375374	0.00609983	0.00140765
		16.92	-0.00672546	-0.0304992	-0.00422296	-0.00109484	0.00109484
		16.93	0.000312812	-0.0104792	-0.00563062	-0.000625624	-0.00359734
		16.94	0.00218968	-0.0137637	-0.00375374	0.00234609	-0.00297171
		16.95	0.00359734	-0.0233045	-0.00109484	0.000312812	0.000156406
		16.96	-0.000625624	0.0254942	0.00281531	0.000938436	-0.00375374
		16.97	0.00078203	0.0286223	0.00406656	0.00828952	-0.00234609
		16.98	-0.000312812	0.0140765	0.00484859	0.00203328	0.00078203
		16.99	-0.00844592	0.0206456	0.00234609	-0.0051614	-0.00125125
		17	-0.00766389	-0.0193943	0.00406656	-0.00078203	-0.000938436
		17.01	-0.00109484	0.00797671	0.00609983	-0.000156406	-0.000469218
		17.02	0.00187687	0.045827	0.0051614	0.000469218	0.000312812
		17.03	-0.00218968	0.0472346	0.00594343	0.0026589	-0.00156406
		17.04	-0.000312812	0.051614	0.00406656	0.00203328	0.000625624
		17.05	0.00766389	0.0137637	0.00328453	0.00156406	-0.000312812
		17.06	-0.00125125	0.0311248	0.00391015	0.00703827	-0.00234609
		17.07	-0.00547421	0.0727288	0.00140765	0.00281531	0.000938436
		17.08	0.00641265	0.0550549	-0.000625624	-0.00156406	0.00218968
		17.09	0.00750749	0.0441065	-0.00125125	-0.00140765	0.00109484
		17.1	0.00359734	0.0584958	0.00297171	0.00218968	0.000156406
		17.11	-0.00156406	0.0799235	0.000938436	0.00125125	0.0025025
		17.12	0.00203328	0.0749185	-0.00234609	0.00109484	0.000469218
		17.13	-0.00156406	0.0495807	-0.00172047	0.00625624	-0.00359734
		17.14	-0.00766389	0.0536473	-0.0025025	0.00234609	-0.00203328
		17.15	-0.00234609	0.0592779	-0.00375374	-0.00422296	0.00172047
		17.16	0.00719468	0.0697571	-0.00078203	-0.000625624	0.00125125
		17.17	-0.00109484	0.0794542	-0.000312812	-0.0026589	0.000938436
		17.18	-0.00875874	0.0525524	-0.00656905	-0.00344093	0.00109484
		17.19	-0.0026589	0.045827	-0.00594343	-0.00078203	0.00078203
		17.2	0.00156406	0.0459834	-0.00406656	-0.000469218	-0.000156406
		17.21	-0.00187687	0.0428552	-0.00297171	0.000625624	-0.0025025
		17.22	-0.00500499	0.0498935	-0.00078203	-0.00641265	-0.00172047
		17.23	0.00578702	0.0405092	-0.00234609	-0.000469218	-0.00218968
		17.24	0.00484859	0.0791414	-0.00359734	0.00500499	0.000625624
		17.25	-0.00234609	0.0514576	-0.00156406	0.00297171	0.00422296
		17.26	0.00234609	0.0209584	0.00156406	0.00281531	0.00609983
		17.27	0.0051614	0.0400399	0.00406656	-0.00203328	0.00594343
		17.28	-0.00406656	0.0303428	-0.000469218	0.00406656	0.00422296
		17.29	-0.000156406	0.0254942	-0.00406656	0.0026589	0.000156406
		17.3	0.00406656	0.051614	0.00078203	0.00234609	-0.0026589
		17.31	0.000938436	0.0625624	0.00453577	0.00453577	-0.00172047
		17.32	-0.00218968	0.0412912	0.00328453	-0.00359734	-0.00297171
		17.33	-0.000625624	0.0333145	0.00484859	-0.00297171	-0.00234609
		17.34	0.00735108	0.0375374	0.00328453	-0.00344093	-0.00078203
		17.35	-0.00140765	0.0564626	0.000938436	-0.00172047	0.0026589
		17.36	-0.00578702	0.0386323	0	0.00156406	0.000625624
		17.37	0.0051614	0.0181431	-0.000312812	0.00578702	-0.000156406
		17.38	0.00813311	0.0253378	-0.000625624	-0.00109484	0.00218968
		17.39	-0.00656905	0.0281531	-0.000938436	-0.00172047	0.00218968
		17.4	-0.00625624	0.0444193	0.000312812	0.00218968	0.000625624
		17.41	0.00703827	0.0545857	-0.00125125	-0.00187687	-0.000156406
		17.42	0.00203328	0.0584958	-0.00203328	0.00469218	-0.000469218
		17.43	-0.00891514	0.0240865	-0.00281531	0.00234609	-0.00312812
		17.44	-0.00281531	-0.00140765	-0.00078203	0.00140765	-0.00109484
		17.45	0.00422296	0.0295607	-0.0026589	0.00109484	0.000312812
		17.46	-0.00218968	0.057401	-0.00140765	0.00281531	-0.00187687
		17.47	-0.00437937	0.041604	0.000625624	0.00406656	-0.00172047
		17.48	0.00437937	0.0251814	-0.000312812	0.00234609	0.00172047
		17.49	0.00312812	0.0344093	-0.00453577	0.00453577	0.00328453
		17.5	-0.00422296	0.0234609	-0.00594343	-0.000625624	0.00422296
		17.51	0.00312812	0.0251814	-0.000625624	-0.00140765	0.00078203
		17.52	0.00484859	0.0398835	-0.00125125	-0.00391015	-0.00156406
		17.53	0.00234609	0.0513012	-0.00422296	-0.000625624	-0.00125125
		17.54	-0.00609983	0.00500499	-0.00391015	-0.00422296	0.000938436
		17.55	-0.00172047	0.0222097	0.00203328	-0.0025025	0.00312812
		17.56	0.00391015	0.053178	0.00391015	0.00875874	0.00203328
		17.57	-0.00437937	0.0462962	0.0025025	-0.000469218	0.00109484
		17.58	-0.00172047	0.00422296	-0.00234609	0.00563062	0.00172047
		17.59	0.00813311	-0.00406656	-0.0026589	0.00140765	0.00109484
		17.6	0.00703827	0.0114176	0.00172047	-0.00844592	-0.0025025
		17.61	-0.01001	0.0367554	0.00547421	-0.00172047	-0.00297171
		17.62	-0.00172047	0.0132945	0.00828952	-0.00735108	-0.00078203
		17.63	0.0051614	0.025025	0.00453577	-0.00234609	-0.000312812
		17.64	0.00187687	0.00297171	0.00312812	0.00156406	0.000938436
		17.65	0.00234609	-0.00813311	0.00594343	-0.00234609	0.00281531
		17.66	0.00281531	0.00688186	0.00547421	0.00281531	-0.00140765
		17.67	0.00469218	-0.00344093	0.0025025	0.000312812	-0.0026589
		17.68	0.00109484	0.00203328	-0.000312812	0.00484859	-0.00156406
		17.69	0.0025025	-0.00406656	-0.00109484	0.0118869	-0.00187687
		17.7	0.00563062	-0.0025025	-0.00218968	-0.00359734	-0.000312812
		17.71	0.00297171	-0.0334709	-0.00453577	0.00140765	0.00109484
		17.72	-0.000625624	0.00578702	-0.00406656	0.00375374	0.00078203
		17.73	0.00078203	-0.0222097	-0.00234609	-0.00109484	-0.000312812
		17.74	0.000469218	0.0251814	-0.00125125	0.00500499	0.00125125
		17.75	0.0026589	-0.0322196	-0.00172047	-0.000938436	0.00203328
		17.76	-0.00391015	-0.0051614	0.000312812	0.0025025	-0.00218968
		17.77	-0.00078203	-0.0386323	-0.00187687	0.00125125	-0.00328453
		17.78	0.00954077	0.027371	-0.00140765	0.00437937	0.000312812
		17.79	0.00187687	-0.0220532	-0.000469218	0.00641265	0
		17.8	-0.00437937	0.0168918	-0.00234609	-0.000625624	-0.00484859
		17.81	0.00594343	-0.0613112	0.00187687	-0.00609983	-0.00735108
		17.82	0.0125125	0.0498935	0.0026589	-0.00703827	-0.00328453
		17.83	-0.00172047	0.0245557	-0.000156406	-0.00484859	-0.00078203
		17.84	-0.00375374	-0.206456	0.00156406	0.00547421	0.00156406
		17.85	0.0053178	0.0652213	0.00547421	0.00406656	0.0025025
		17.86	0.00375374	0.0503627	0.00359734	-0.00563062	0.00187687
		17.87	0.000469218	-0.0442629	0.000156406	0.00578702	0.00187687
		17.88	0.00234609	-0.169701	0.00203328	0.00563062	0.000469218
		17.89	0.00797671	0.0966589	0.00344093	0.000469218	0
		17.9	-0.00344093	-0.00672546	0.00234609	0.00297171	0.000156406
		17.91	-0.00453577	0.0226789	0.00406656	0.00500499	0.00312812
		17.92	0.00625624	-0.0173611	0.0026589	-0.00125125	0.00187687
		17.93	0.000156406	-0.0204892	-0.00156406	-0.00359734	-0.00172047
		17.94	-0.00703827	-0.00281531	-0.000938436	-0.00625624	0.000312812
		17.95	-0.0025025	-0.0412912	0.00234609	-0.00406656	0.00203328
		17.96	0.00719468	-0.0625624	0.00218968	-0.00328453	0.00359734
		17.97	-0.000156406	-0.0453577	-0.000938436	0.000625624	0.00297171
		17.98	-0.000312812	0.0725724	0.000312812	0.00375374	0.00218968
		17.99	0.0051614	-0.068193	-0.000469218	-0.00484859	0.00187687
		18	-0.00187687	-0.0156406	-0.00281531	0.000625624	-0.00187687
		18.01	0.00218968	-0.0763261	0.000469218	-0.000625624	-0.00172047
		18.02	-0.000469218	0.011574	0.00078203	-0.000469218	0
		18.03	-0.0025025	-0.0477038	0.00281531	0.00297171	-0.000625624
		18.04	0.00719468	-0.0650649	0.000469218	0	-0.000469218
		18.05	-0.00406656	-0.0652213	0.00109484	0.00437937	-0.000469218
		18.06	0.0025025	0.0128253	0.00375374	0.000469218	0.000156406
		18.07	0.00609983	-0.042386	0.000156406	-0.00312812	-0.000469218
		18.08	0.0026589	-0.0767953	0.000938436	0.000938436	-0.00172047
		18.09	0.00203328	-0.0118869	-0.00172047	-0.00406656	-0.00203328
		18.1	-0.000625624	-0.0946256	0.000312812	0.00125125	-0.00187687
		18.11	0.00641265	-0.0716339	0.00484859	0.0025025	-0.000625624
		18.12	-0.000625624	0.027371	0.00469218	-0.00203328	-0.00125125
		18.13	0	-0.0376938	0.000938436	0.00156406	-0.00422296
		18.14	-0.00156406	-0.0656905	0.00156406	0.00125125	-0.00297171
		18.15	0.00140765	-0.0866489	0.00312812	0.00187687	-0.00187687
		18.16	0.00156406	-0.0766389	0.00328453	0.00391015	-0.000938436
		18.17	-0.000469218	-0.0103228	0.00312812	0.000156406	0.000312812
		18.18	0.000938436	-0.0405092	0.00328453	-0.00328453	-0.00125125
		18.19	0.00109484	-0.0342529	0.00359734	-0.00203328	-0.00156406
		18.2	-0.00391015	-0.0736672	0.00187687	-0.00469218	-0.000469218
		18.21	-0.00375374	-0.0223661	0.00281531	-0.00156406	-0.00078203
		18.22	0.0129817	-0.088213	0.00297171	0.00312812	0
		18.23	0.00453577	-0.0949384	0.00234609	-0.000156406	0.000469218
		18.24	-0.00156406	-0.0173611	-0.00218968	-0.000469218	0.000156406
		18.25	0.0128253	-0.0677238	-0.0025025	-0.00234609	0.00187687
		18.26	0.000312812	-0.0538037	-0.00218968	-0.00234609	0.000156406
		18.27	-0.00453577	0.0294043	0.000156406	0.00359734	-0.00156406
		18.28	0.00828952	-0.100256	-0.0025025	-0.00109484	-0.00312812
		18.29	0.00750749	-0.113551	-0.00656905	-0.00312812	-0.00140765
		18.3	0.00500499	-0.0569318	-0.00469218	0.000312812	0.0026589
		18.31	-0.00156406	-0.0538037	-0.000312812	0.00109484	0.00469218
		18.32	0.00109484	0.0156406	0.00312812	-0.000938436	0.00484859
		18.33	0.00547421	-0.1001	0.00234609	-0.00578702	0.00422296
		18.34	0.00281531	-0.220532	-0.000469218	0.00140765	0.00469218
		18.35	-0.00547421	0.0412912	0.000938436	0.00156406	0.00563062
		18.36	0.00625624	0.0264326	0.0025025	0.00156406	0.00375374
		18.37	0.00891514	-0.122309	0.00391015	0.00594343	0.0025025
		18.38	-0.0129817	-0.0550549	0.0078203	-0.00109484	0.00203328
		18.39	-0.00234609	-0.13576	0.00203328	0.00125125	0.00172047
		18.4	0.00234609	-0.0387887	0.00218968	0.00187687	0.00328453
		18.41	-0.00484859	-0.0220532	0.0053178	0.00187687	0.0026589
		18.42	0.00281531	-0.0214276	0.00641265	0.00422296	-0.000469218
		18.43	0.0078203	-0.0337837	0.00156406	0.00453577	-0.00234609
		18.44	0.00234609	-0.1123	-0.000312812	0.00187687	-0.000312812
		18.45	-0.000625624	-0.0685058	0.000156406	-0.00218968	0.00109484
		18.46	0.00469218	-0.0145458	-0.00187687	0.000469218	0.000312812
		18.47	-0.00109484	-0.0378503	-0.0025025	0.00312812	-0.00218968
		18.48	0.00218968	-0.0589651	-0.00203328	0.00109484	-0.00203328
		18.49	-0.000469218	-0.0167354	0.00156406	-0.0026589	-0.00140765
		18.5	-0.0051614	-0.0311248	0.00078203	-0.0026589	-0.00218968
		18.51	0.00828952	-0.0211148	0.00125125	-0.00437937	-0.00078203
		18.52	0.00125125	-0.0766389	0.000938436	-0.00578702	-0.00281531
		18.53	-0.00359734	-0.0398835	-0.00187687	-0.00453577	-0.00391015
		18.54	0.00625624	-0.0053178	-0.00437937	0.000312812	-0.00156406
		18.55	0.00453577	-0.0384759	-0.00688186	0	-0.0025025
		18.56	-0.00922795	-0.0170483	-0.00203328	-0.00156406	-0.00500499
		18.57	-0.00656905	-0.0278403	0.00297171	0.00109484	-0.00422296
		18.58	0.000156406	-0.0112612	0.000156406	0.00547421	-0.000938436
		18.59	-0.00609983	0.0121997	-0.000312812	0.00563062	-0.000469218
		18.6	-0.00234609	-0.047391	-0.00156406	-0.00109484	-0.00156406
		18.61	-0.000312812	-0.082426	0	-0.00218968	-0.00218968
		18.62	0.00391015	-0.00766389	0.00156406	-0.00391015	-0.000625624
		18.63	0.0025025	0.00594343	0.000469218	-0.00203328	-0.000469218
		18.64	-0.0132945	-0.011574	-0.00218968	-0.00078203	-0.00156406
		18.65	-0.000938436	-0.0855541	-0.00469218	0.00156406	0.000312812
		18.66	0.00875874	-0.0231481	0.000469218	0.0078203	0
		18.67	-0.0053178	0.00641265	0.0025025	0.00719468	-0.000938436
		18.68	-0.00703827	0.00344093	0.00109484	0.00140765	-0.00109484
		18.69	0.00281531	-0.0406656	0.00187687	-0.00563062	0.000625624
		18.7	0.00641265	-0.0757005	0.00203328	-0.00688186	0.00203328
		18.71	0.0025025	-0.0609983	0.000312812	-0.00359734	0.00359734
		18.72	0.00172047	-0.0502063	-0.0026589	-0.00203328	0.0025025
		18.73	-0.000469218	0.0337837	0.000938436	-0.000625624	0.00297171
		18.74	-0.00375374	0.0142329	0.00359734	0.00281531	0.00391015
		18.75	-0.00500499	-0.0391015	-0.000625624	-0.0026589	0.00125125
		18.76	-0.00172047	-0.0509884	-0.00328453	-0.0026589	-0.00078203
		18.77	-0.000312812	0.00797671	-0.00203328	-0.00406656	-0.00297171
		18.78	-0.00422296	-0.0437937	-0.00156406	0.000938436	-0.000625624
		18.79	-0.00609983	-0.104323	0	0.00609983	0.000156406
		18.8	0.00437937	-0.0868053	0	-0.00125125	0.00172047
		18.81	0.00469218	0.103072	0.000156406	0.00156406	0.00203328
		18.82	-0.0026589	0.00328453	0.00344093	0.00453577	0
		18.83	0.00703827	-0.103228	0.00218968	0.00375374	-0.000938436
		18.84	0.00907155	-0.00703827	-0.0025025	0.000312812	-0.00312812
		18.85	-0.000938436	0.00875874	-0.00422296	0.00172047	-0.000312812
		18.86	-0.00719468	0.0223661	0.00437937	0.00391015	-0.000469218
		18.87	0.00078203	0.0999434	0.00578702	0.00375374	-0.00359734
		18.88	0.00813311	0.000469218	-0.00187687	0.00344093	-0.00328453
		18.89	0.000625624	-0.104636	-0.00125125	-0.00437937	-0.00312812
		18.9	-0.00469218	0.03003	0	-0.01001	-0.00328453
		18.91	0.00391015	-0.21021	-0.00156406	-0.00609983	-0.000625624
		18.92	0.00328453	-0.0849285	-0.00218968	-0.00312812	0.00140765
		18.93	-0.00609983	0.162975	-0.000625624	-0.0026589	0.00218968
		18.94	-0.00187687	0.200512	0.000938436	-0.000625624	0.00375374
		18.95	-0.000469218	-0.0243993	-0.000469218	0.00187687	0.00281531
		18.96	-0.00375374	-0.304522	0.00078203	-0.00109484	-0.000625624
		18.97	-0.00813311	-0.153591	0.00078203	-0.00109484	-0.00109484
		18.98	-0.00187687	-0.0430116	0.00297171	0.00187687	0.000938436
		18.99	0.00406656	0.38601	0.00281531	-0.0025025	0
		19	-0.00688186	0.318599	-0.00078203	-0.00469218	-0.00109484
		19.01	-0.00469218	-0.153121	-0.00203328	-0.00375374	0.000938436
		19.02	0.00766389	0.117774	-0.000312812	-0.000312812	0.00078203
		19.03	0.000469218	0.112612	0.00328453	0.00125125	0.000156406
		19.04	-0.00484859	0.156093	-0.00078203	0.000469218	0.000312812
		19.05	0.00172047	0.00500499	-0.0026589	-0.000938436	-0.000156406
		19.06	0	-0.0347221	-0.00125125	-0.00156406	0.00109484
		19.07	0.00297171	0.410409	-0.00140765	0.0025025	-0.00203328
		19.08	-0.000625624	0.0436373	0.000312812	0.00547421	-0.0025025
		19.09	0.00281531	-0.0161098	0.000469218	0.00328453	0
		19.1	0.00297171	-0.0226789	-0.00125125	-0.000938436	0.00140765
		19.11	-0.00547421	-0.0486423	-0.0025025	-0.00109484	0.00109484
		19.12	-0.00109484	0.182213	0.000312812	0.00140765	-0.00156406
		19.13	0.00203328	0.273867	0.000625624	-0.000156406	-0.00187687
		19.14	-0.00641265	0.0606855	-0.00422296	-0.00359734	-0.0025025
		19.15	-0.0126689	-0.305461	-0.00375374	-0.00218968	-0.00312812
		19.16	0.00203328	0.0736672	0.00172047	0.00422296	-0.00281531
		19.17	0.00563062	0.243524	0.00594343	0.00875874	-0.00187687
		19.18	-0.00109484	0.155937	0.00187687	0.00735108	-0.000938436
		19.19	-0.00078203	0.177052	0.00312812	0.0025025	-0.00172047
		19.2	-0.00140765	-0.00938436	0.000625624	-0.00312812	-0.00234609
		19.21	0.00187687	0.00844592	-0.00234609	-0.00125125	0.000938436
		19.22	-0.00109484	0.0433245	-0.000625624	0.00437937	0.000938436
		19.23	-0.00312812	0.0813311	0.00187687	-0.000938436	0.000156406
		19.24	0.00797671	0.121997	0.00297171	0.0026589	0
		19.25	0.00359734	0.221784	0.00156406	0.00563062	0.000156406
		19.26	-0.00312812	0.272146	0.00406656	0.00218968	0.00187687
		19.27	0.00359734	-0.035817	0.00375374	0.00109484	-0.000469218
		19.28	0.00375374	-0.126532	0.00218968	-0.00484859	-0.00234609
		19.29	-0.00234609	0.0380067	-0.000312812	-0.00437937	-0.000469218
		19.3	-0.000938436	0.156719	0.00187687	-0.00125125	0.00125125
		19.31	0.00359734	0.230542	0.00312812	0.00125125	0.00156406
		19.32	-0.00359734	0.0758569	0.00453577	-0.000625624	0.00406656
		19.33	-0.00656905	0.0139201	0.00125125	-0.000469218	0.00312812
		19.34	-0.00156406	0.0738236	-0.000625624	0.00125125	-0.00140765
		19.35	0.00140765	0.0262762	-0.000469218	-0.00109484	-0.00281531
		19.36	-0.00172047	0.140765	0.00156406	-0.00125125	-0.00344093
		19.37	-0.0112612	0.140765	0.00297171	0.00281531	-0.00344093
		19.38	0.0051614	0.107138	0.00109484	0.0025025	-0.00203328
		19.39	0.00406656	0.13185	0.000469218	0	-0.000938436
		19.4	-0.0106356	0.00328453	-0.00328453	-0.000938436	0.00281531
		19.41	0.00172047	-0.0708519	-0.00547421	0.000156406	0.00500499
		19.42	0.00735108	0.0880566	-0.00203328	0.00453577	0.00109484
		19.43	-0.00187687	0.184559	-0.000938436	0.00484859	0
		19.44	-0.00828952	0.0988486	-0.00297171	0.00594343	-0.00140765
		19.45	0.00500499	0.0764825	-0.00484859	0.00140765	-0.000469218
		19.46	0.00735108	0.00891514	-0.00406656	-0.00281531	0.00156406
		19.47	-0.00469218	0.00234609	0.00140765	-0.00375374	-0.0025025
		19.48	-0.00563062	0.182839	-0.00125125	-0.00625624	-0.00218968
		19.49	0.00719468	0.222253	0.000156406	-0.00422296	0.00078203
		19.5	-0.00218968	0.116053	-0.00109484	-0.00328453	0.00297171
		19.51	-0.00578702	0.105261	-0.00172047	-0.00172047	0.00140765
		19.52	0.00234609	0.0545857	0.000938436	-0.000156406	0.000469218
		19.53	0.00156406	0.132945	0.00078203	0.0026589	0.000625624
		19.54	-0.00375374	0.0861797	0.00312812	0.0053178	-0.00109484
		19.55	-0.00172047	-0.000938436	-0.00453577	0.000625624	-0.00156406
		19.56	0.00938436	0.219281	-0.000938436	-0.00156406	-0.00078203
		19.57	0.00312812	0.14577	0.00891514	-0.00484859	0
		19.58	0.000156406	0.00656905	0.00281531	-0.00547421	0.00281531
		19.59	0.0078203	0.042386	0.00297171	-0.0025025	0.00281531
		19.6	0.00609983	0.01001	0.000469218	-0.00203328	0.00140765
		19.61	-0.00328453	0.1001	-0.00297171	-0.000312812	0.0026589
		19.62	-0.000469218	0.229291	0.00203328	0.000625624	-0.00078203
		19.63	0.00406656	0.152339	0.00297171	0.00172047	-0.00109484
		19.64	0.00766389	0.0103228	0.0053178	0.0025025	-0.00187687
		19.65	-0.00172047	0.00844592	0.00938436	0.00391015	-0.00328453
		19.66	0.000625624	0.0544293	0.00641265	0.00218968	-0.000938436
		19.67	0.00891514	0.11793	-0.00359734	0.00375374	0.000938436
		19.68	0.00797671	0.161255	-0.0026589	-0.00172047	0.00078203
		19.69	-0.00344093	0.112612	-0.000156406	-0.000938436	0.00109484
		19.7	0.00172047	0.0797671	-0.00140765	0.00109484	0.0025025
		19.71	0.01001	0.099787	0.00453577	-0.00109484	0.00203328
		19.72	-0.00484859	0.0228353	0.00359734	0.00203328	0.0026589
		19.73	-0.00938436	0.0269018	0.00187687	0.00312812	0.00203328
		19.74	-0.0145458	0.122466	0.00218968	0.00453577	0.000469218
		19.75	-0.0026589	0.127002	-0.00156406	0.00469218	-0.000469218
		19.76	-0.00078203	0.0871181	0.000625624	0.000469218	-0.00078203
		19.77	-0.0153278	-0.00125125	0.0025025	0.00500499	-0.00234609
		19.78	0.0026589	0.0414476	0.00203328	0.00406656	-0.0025025
		19.79	0.00969717	0.0655341	0.000312812	-0.00156406	-0.00172047
		19.8	-0.00641265	0.0450449	0.00125125	0.000312812	-0.000625624
		19.81	0.000469218	0.0330017	0.00344093	-0.00125125	0.00125125
		19.82	-0.00218968	0.068975	0.000156406	0.00218968	-0.000312812
		19.83	-0.0025025	0.102602	-0.00437937	0.00344093	0.000312812
		19.84	-0.00375374	-0.0176739	-0.00156406	0.00844592	-0.00187687
		19.85	-0.00312812	-0.0417604	0	0.00547421	-0.00688186
		19.86	0.00656905	0.0578702	-0.000312812	0.00547421	-0.00641265
		19.87	-0.0025025	0.0896206	-0.000938436	0.00234609	-0.00391015
		19.88	-0.0026589	0.0847721	-0.00656905	0.00078203	0.000156406
		19.89	0.00578702	0.0653777	-0.0025025	-0.00078203	0.00234609
		19.9	0.00297171	0.0139201	0.00234609	0.00078203	0.000469218
		19.91	-0.0078203	0.00641265	0.00218968	-0.00218968	-0.000625624
		19.92	-0.00234609	-0.0112612	0.00359734	-0.00125125	-0.00218968
		19.93	0.00218968	0.00828952	-0.00328453	0.00750749	-0.00234609
		19.94	0.00140765	0.00140765	-0.0053178	0.00172047	-0.00391015
		19.95	-0.00703827	-0.0167354	0.00328453	0.00218968	-0.0026589
[truncated: 23,004 more rows]

## Sheet: E fft
		Data for Ground Acceleration FFT (*unit=Gal)
		EW	PH EQ#1	PH EQ#2	PH EQ#3	PH EQ#4	PH EQ#5
		Frequency	Acceleration amp. (Gal)	Acceleration amp. (Gal)	Acceleration amp. (Gal)	Acceleration amp. (Gal)	Acceleration amp. (Gal)
		0	0.0157173	0.00601768	0.00302518	0.000421191	0.0110492
		0.00305176	0.00834917	0.00155638	0.00153028	0.000450609	0.00514116
		0.00610352	0.00386702	0.000723338	0.000822585	0.000188275	0.00248641
		0.00915527	0.0022019	0.000624655	0.000298734	0.000133377	0.000848625
		0.012207	0.00215177	0.00068631	0.00044495	4.23032e-05	0.00125003
		0.0152588	0.00140135	0.000650997	0.000236445	8.15397e-05	0.000637085
		0.0183105	0.0011652	0.000704498	5.59119e-05	0.000124398	0.000364929
		0.0213623	0.00123936	0.000803617	0.000201077	0.000147587	0.000708183
		0.0244141	0.000745349	0.00093113	0.000113788	2.50637e-05	0.000280461
		0.0274658	0.000792537	0.000839487	0.000107935	0.000138716	0.000228753
		0.0305176	0.00063153	0.00042011	0.000100176	6.59347e-05	0.000327025
		0.0335693	0.000513431	0.00128378	4.19929e-05	9.87119e-05	0.000109721
		0.0366211	0.0007564	0.000548047	8.64667e-05	0.000114582	0.000176622
		0.0396729	0.000655533	0.00217218	8.31161e-05	2.57196e-05	0.00019514
		0.0427246	0.000907934	0.000449579	5.063e-05	4.22641e-05	4.07931e-05
		0.0457764	0.00092805	0.00114373	7.45995e-05	3.25697e-05	0.00017641
		0.0488281	0.00100646	0.00248052	8.93141e-05	4.46658e-05	0.000278738
		0.0518799	0.00124405	0.00229657	1.67486e-05	6.90069e-05	0.000141763
		0.0549316	0.00123968	0.000746267	4.72177e-05	2.21635e-05	0.000291866
		0.0579834	0.00131074	0.00292832	0.000108086	3.0966e-05	0.000249345
		0.0610352	0.00157522	0.0026281	1.39826e-05	2.4227e-05	0.000168451
		0.0640869	0.00155475	0.00356715	3.93685e-05	6.56773e-05	0.000354317
		0.0671387	0.00184089	0.00618824	6.77414e-05	1.60196e-05	0.000276326
		0.0701904	0.00197159	0.00582205	3.78427e-06	3.87516e-05	0.000217455
		0.0732422	0.00194618	0.00224624	6.41894e-05	5.69656e-05	0.000432065
		0.0762939	0.00222204	0.0020155	8.23102e-05	3.87399e-05	0.000352688
		0.0793457	0.00239251	0.00307621	6.16886e-05	3.25156e-05	0.000373252
		0.0823975	0.00237844	0.00749056	7.11426e-05	4.42257e-05	0.000451213
		0.0854492	0.00276365	0.00493899	6.3749e-05	3.76603e-05	0.000448855
		0.088501	0.00271121	0.00430056	4.33229e-05	4.04185e-05	0.00044865
		0.0915527	0.00287888	0.00526589	5.96822e-05	4.96043e-05	0.00057938
		0.0946045	0.00323486	0.0104798	6.75146e-05	6.86502e-05	0.000527717
		0.0976562	0.00319064	0.00708074	2.7118e-05	6.32576e-05	0.000497091
		0.100708	0.00347355	0.00254909	4.79721e-05	4.77347e-05	0.000654144
		0.10376	0.0037217	0.00463893	6.35033e-05	7.17668e-05	0.000652512
		0.106812	0.00384201	0.0124659	3.59949e-05	0.000141155	0.000663408
		0.109863	0.0042317	0.00460006	3.31271e-05	8.59692e-05	0.000760725
		0.112915	0.00418967	0.00426219	6.83659e-05	7.52735e-05	0.000739792
		0.115967	0.00451107	0.00868448	3.98092e-05	0.000132923	0.000783736
		0.119019	0.00504056	0.0135282	7.97233e-05	0.00012262	0.000903786
		0.12207	0.00518969	0.0116879	5.09429e-05	0.00022599	0.000913134
		0.125122	0.00533759	0.00715889	0.000105389	0.000183544	0.000886333
		0.128174	0.00585728	0.00414136	2.92363e-05	0.000239249	0.00109613
		0.131226	0.00606738	0.000992877	0.000110409	0.000156197	0.00103867
		0.134277	0.0064969	0.00316717	7.24067e-05	0.000168288	0.00109605
		0.137329	0.00648297	0.00603635	7.35791e-05	0.000193266	0.00121034
		0.140381	0.00687601	0.00425014	0.0001058	0.000243377	0.00123752
		0.143433	0.00704899	0.00592937	9.2521e-05	0.000188679	0.00135477
		0.146484	0.00664969	0.00315889	0.000113997	0.000175097	0.00142943
		0.149536	0.00784628	0.00871543	0.000124232	0.00023386	0.00143404
		0.152588	0.00826732	0.00487426	0.000119715	0.000268488	0.00154025
		0.15564	0.00824814	0.00806742	0.000152382	0.000293427	0.00167617
		0.158691	0.00934419	0.0044932	0.000170582	0.000227521	0.00172925
		0.161743	0.0101439	0.00458571	0.000162396	0.000346124	0.00178622
		0.164795	0.00894883	0.00302892	0.000177634	0.000722098	0.00195071
		0.167847	0.0100072	0.00257298	0.000162573	0.000567291	0.00196534
		0.170898	0.0102138	0.0041215	0.000208577	0.000109824	0.00207104
		0.17395	0.00907157	0.0016688	0.000261875	0.0004902	0.00221948
		0.177002	0.0110456	0.00225969	0.000176351	0.000397664	0.00210017
		0.180054	0.0131639	0.0026281	0.000256835	0.000756963	0.0024267
		0.183105	0.0129997	0.00253346	0.000273249	0.000699632	0.00251289
		0.186157	0.0128107	0.00360579	0.000276133	0.000929675	0.00258451
		0.189209	0.012713	0.00301665	0.00028822	0.000515803	0.00270089
		0.192261	0.0121943	0.00292817	0.000340436	0.000530477	0.0028786
		0.195312	0.0131866	0.00368685	0.000268218	0.000261782	0.00286502
		0.198364	0.0127001	0.00334698	0.000339689	0.000297454	0.00306811
		0.201416	0.0140732	0.00522295	0.000292543	0.000534378	0.00324829
		0.204468	0.0185947	0.00227207	0.00032998	0.000634187	0.00342335
		0.20752	0.0194853	0.0031834	0.00040719	0.000676447	0.00363094
		0.210571	0.018521	0.00479407	0.000443079	0.00050943	0.00364313
		0.213623	0.0170158	0.00621195	0.000464685	0.000667848	0.00372221
		0.216675	0.0150142	0.00511431	0.000355325	0.000948003	0.0039941
		0.219727	0.0198796	0.00344276	0.000452992	0.000964122	0.00446174
		0.222778	0.0234574	0.00737324	0.000507061	0.0013381	0.00440476
		0.22583	0.0226935	0.00699881	0.000485702	0.0010559	0.00464335
		0.228882	0.0260703	0.00493017	0.00054661	0.000527848	0.00490974
		0.231934	0.0258578	0.00189015	0.000576038	0.00106579	0.00522104
		0.234985	0.0200278	0.00403092	0.000648057	0.00103498	0.00529597
		0.238037	0.0207544	0.00272821	0.000636359	0.00116835	0.00544773
		0.241089	0.0252096	0.00195873	0.000556379	0.00115882	0.0057337
		0.244141	0.0241903	0.00274065	0.000753914	0.000771034	0.00556745
		0.247192	0.0242981	0.00129121	0.00066516	0.000231219	0.00628236
		0.250244	0.0246144	0.000807543	0.000802332	0.00108366	0.00639249
		0.253296	0.026895	0.00270805	0.000874096	0.00146641	0.00594984
		0.256348	0.0285294	0.00257157	0.000783738	0.00102964	0.00643278
		0.259399	0.0238581	0.00288803	0.000912494	0.00158592	0.00765523
		0.262451	0.0240311	0.00319917	0.000875601	0.00201497	0.00703662
		0.265503	0.0349325	0.00341938	0.000570025	0.00131246	0.00780507
		0.268555	0.0309455	0.00113259	0.000893126	0.00035337	0.00735599
		0.271606	0.0322228	0.00124808	0.00081077	0.000837694	0.007662
		0.274658	0.0361201	0.00458594	0.00102481	0.00124146	0.00869763
		0.27771	0.0365769	0.00252207	0.000985883	0.000864912	0.00736533
		0.280762	0.0406855	0.00207302	0.000810508	0.000847438	0.00956468
		0.283813	0.0447575	0.00263895	0.00115066	0.00106473	0.0103068
		0.286865	0.0397332	0.00289105	0.00128517	0.000743336	0.0106287
		0.289917	0.041966	0.00433768	0.0015614	0.00117647	0.00932351
		0.292969	0.0390197	0.00520682	0.00139383	0.000371272	0.010623
		0.296021	0.0263815	0.00597091	0.00161901	0.0010767	0.0108954
		0.299072	0.0215725	0.00537315	0.00154732	0.00102383	0.0106357
		0.302124	0.0351665	0.00199483	0.00137513	0.000709227	0.0112639
		0.305176	0.0291595	0.00129688	0.00133789	0.000874022	0.0116955
		0.308228	0.0266618	0.00361416	0.00146602	0.000418628	0.0119714
		0.311279	0.0359203	0.00493634	0.00130651	0.00106528	0.0136642
		0.314331	0.0428773	0.00331287	0.00145063	0.00181379	0.0136689
		0.317383	0.0499394	0.00494761	0.00181238	0.00225336	0.0148704
		0.320435	0.032233	0.00430868	0.00258368	0.0025889	0.0141076
		0.323486	0.0186532	0.00438797	0.00255476	0.00187087	0.0145698
		0.326538	0.0210549	0.00329687	0.00218152	0.00194371	0.0123818
		0.32959	0.0374493	0.00416986	0.00205954	0.00196164	0.0119672
		0.332642	0.0518006	0.00185552	0.00185936	0.00162221	0.0111251
		0.335693	0.086457	0.000895645	0.00149581	0.000546597	0.0118333
		0.338745	0.0781764	0.00115077	0.00108534	0.00167961	0.0137295
		0.341797	0.087456	0.00137584	0.00118502	0.00308318	0.0156282
		0.344849	0.0724839	0.0013522	0.00149816	0.00271561	0.0144744
		0.3479	0.0576888	0.0036102	0.00175953	0.00194297	0.0145413
		0.350952	0.0680844	0.00477532	0.0022397	0.00197792	0.0149269
		0.354004	0.0772645	0.00354146	0.00201218	0.001767	0.0144992
		0.357056	0.0737948	0.00531793	0.0020731	0.000326012	0.0153357
		0.360107	0.0654145	0.00242839	0.00204651	0.00114529	0.0164143
		0.363159	0.0582228	0.0015016	0.00187197	0.00238065	0.0158556
		0.366211	0.0443836	0.00273284	0.00183773	0.00239323	0.017718
		0.369263	0.0559199	0.00111316	0.00146565	0.00196463	0.0185252
		0.372314	0.0767254	0.00404692	0.000992796	0.00145993	0.0200944
		0.375366	0.0930994	0.00182853	0.000549036	0.00153758	0.0201724
		0.378418	0.100424	0.00375372	0.000793402	0.00203093	0.0214111
		0.38147	0.0851129	0.00332058	0.00162304	0.0022952	0.0182714
		0.384521	0.0776407	0.00376975	0.00194087	0.00115701	0.0177644
		0.387573	0.0462015	0.00163692	0.00247022	0.00105956	0.0155392
		0.390625	0.02743	0.00304872	0.00231195	0.00343646	0.0174107
		0.393677	0.0213554	0.00400209	0.00259859	0.00443604	0.0207716
		0.396729	0.0298853	0.00395378	0.00207753	0.00521509	0.0218499
		0.39978	0.0272572	0.00357281	0.00193553	0.00451587	0.020994
		0.402832	0.0454768	0.0036634	0.0017478	0.00370156	0.0206723
		0.405884	0.0407721	0.00829353	0.00143899	0.00261134	0.0210877
		0.408936	0.0457862	0.00704706	0.00141863	0.00150176	0.021855
		0.411987	0.0715624	0.00397278	0.00142523	0.00151706	0.0214614
		0.415039	0.0818833	0.00267645	0.00180231	0.000920242	0.0248793
		0.418091	0.0970835	0.00168239	0.00217023	0.000781342	0.0266931
		0.421143	0.0727209	0.00099959	0.0022872	0.001291	0.0278065
		0.424194	0.067735	0.00187732	0.00236423	0.000893497	0.0274057
		0.427246	0.0676898	0.00573342	0.00271716	0.00295981	0.0271485
		0.430298	0.0497436	0.00703964	0.00279974	0.00404174	0.0248655
		0.43335	0.0307523	0.0058661	0.00235916	0.00539841	0.0244465
		0.436401	0.0157999	0.00663737	0.00220759	0.00648929	0.0254338
		0.439453	0.0218942	0.00605456	0.00161698	0.00683553	0.0258422
		0.442505	0.0307812	0.00812398	0.00136161	0.00488759	0.0266059
		0.445557	0.0281667	0.00947017	0.00173159	0.00258435	0.0236836
		0.448608	0.0326162	0.00737377	0.00155406	0.00273068	0.0205145
		0.45166	0.0453746	0.0091957	0.000944073	0.00275996	0.0188112
		0.454712	0.0761105	0.00608974	0.00169817	0.00414998	0.0178425
		0.457764	0.0829214	0.006819	0.00254936	0.00462658	0.0173824
		0.460815	0.0679926	0.0112794	0.00255921	0.00301865	0.0193669
		0.463867	0.0934707	0.00779865	0.00210563	0.00295253	0.0225716
		0.466919	0.088347	0.00591571	0.00355561	0.00519826	0.0215476
		0.469971	0.0794842	0.00508121	0.00415705	0.00577551	0.0199644
		0.473022	0.104886	0.00677065	0.0039572	0.00484481	0.0244556
		0.476074	0.117372	0.0109018	0.00489208	0.00363042	0.0268532
		0.479126	0.105391	0.0125613	0.00589588	0.00240984	0.025507
		0.482178	0.0763079	0.00915143	0.00728887	0.00358674	0.0222352
		0.485229	0.0644056	0.0047447	0.00700126	0.00478665	0.0177441
		0.488281	0.0418281	0.00301555	0.00651948	0.00468792	0.0136675
		0.491333	0.075407	0.00150053	0.00485669	0.00503477	0.014734
		0.494385	0.0840673	0.00446147	0.00463812	0.00527391	0.0188071
		0.497437	0.0838944	0.0100278	0.0043065	0.00457622	0.0223352
		0.500488	0.067355	0.00859269	0.00486801	0.00293823	0.0202298
		0.50354	0.0465773	0.00783884	0.00726671	0.00239918	0.014551
		0.506592	0.0634692	0.0113217	0.00864419	0.00228527	0.0147656
		0.509644	0.0773061	0.00749796	0.00759272	0.00223516	0.0163786
		0.512695	0.0899379	0.00640337	0.00713186	0.00187547	0.0143306
		0.515747	0.0886767	0.00523543	0.0069956	0.00106627	0.0141807
		0.518799	0.0799955	0.00561699	0.00749321	0.00133494	0.0192105
		0.521851	0.0928289	0.00813817	0.00751911	0.0010712	0.0236572
		0.524902	0.105475	0.00502378	0.00946416	0.000671797	0.0285687
		0.527954	0.109906	0.00398503	0.00999479	0.000707232	0.0316369
		0.531006	0.118206	0.00687082	0.00942808	0.00107883	0.0339028
		0.534058	0.12879	0.0117791	0.00840147	0.00178888	0.0351164
		0.537109	0.126874	0.0116281	0.00887387	0.00187555	0.0357277
		0.540161	0.11313	0.0080532	0.00931962	0.00123177	0.0318122
		0.543213	0.0819972	0.00576947	0.00973922	0.000244148	0.0282075
		0.546265	0.0575101	0.0038964	0.00986871	0.00133113	0.0291717
		0.549316	0.0530661	0.00207516	0.00902437	0.00146945	0.0316833
		0.552368	0.0359684	0.000448528	0.00612106	0.00171588	0.0276318
		0.55542	0.0160408	0.00199347	0.00326628	0.00148346	0.0217382
		0.558472	0.00716586	0.00348071	0.00263336	0.00144631	0.0187081
		0.561523	0.00672847	0.00525671	0.00172359	0.00283319	0.0187777
		0.564575	0.0194289	0.00810482	0.00156301	0.00389815	0.0193678
		0.567627	0.0319197	0.00601605	0.002727	0.00454952	0.023469
		0.570679	0.0314823	0.00478548	0.00186577	0.00495952	0.0231438
		0.57373	0.0357612	0.00563116	0.00219198	0.00449403	0.0265988
		0.576782	0.0572727	0.00770554	0.00211362	0.00319118	0.0285935
		0.579834	0.0794589	0.00839676	0.00196241	0.00153699	0.0295624
		0.582886	0.100897	0.0112756	0.00257245	0.000971522	0.032296
		0.585938	0.136164	0.0147551	0.0039836	0.00160991	0.0317849
		0.588989	0.156179	0.0125658	0.00335289	0.00194841	0.0344092
		0.592041	0.168607	0.0100445	0.00327135	0.00226281	0.0392546
		0.595093	0.170044	0.00983513	0.00479415	0.00189441	0.0433824
		0.598145	0.177416	0.0120231	0.00591969	0.00118772	0.0494432
		0.601196	0.161159	0.0100953	0.00593619	0.00182961	0.0527286
		0.604248	0.158309	0.00734953	0.00709439	0.00333226	0.0564397
		0.6073	0.152959	0.00344137	0.00835836	0.00430462	0.0576168
		0.610352	0.155322	0.00398764	0.00999124	0.00465133	0.0598535
		0.613403	0.165768	0.00802759	0.0110736	0.00447884	0.064919
		0.616455	0.200347	0.00666019	0.01147	0.00425991	0.0627561
		0.619507	0.211059	0.00403297	0.0117142	0.00299088	0.0572577
		0.622559	0.211861	0.00557741	0.0113671	0.00142812	0.0564041
		0.62561	0.215302	0.0108157	0.0104284	9.73207e-05	0.0603374
		0.628662	0.228071	0.010603	0.0101422	0.00140687	0.0624796
		0.631714	0.232776	0.00588497	0.0103967	0.00288561	0.0638432
		0.634766	0.210508	0.00524904	0.0113245	0.00387138	0.0642943
		0.637817	0.187877	0.0083133	0.012705	0.00447326	0.0695556
		0.640869	0.184792	0.0115973	0.0135475	0.00439193	0.0793032
		0.643921	0.2059	0.00955133	0.0141162	0.00370167	0.087439
		0.646973	0.222814	0.0065512	0.01355	0.00398101	0.0965113
		0.650024	0.219997	0.00345562	0.0121032	0.00367339	0.105771
		0.653076	0.201223	0.0053137	0.0120501	0.00318678	0.113772
		0.656128	0.172688	0.00495685	0.013159	0.0020093	0.118678
		0.65918	0.151421	0.00649712	0.013484	0.00140491	0.127552
		0.662231	0.144492	0.0103945	0.0121363	0.00183128	0.136037
		0.665283	0.136958	0.0105602	0.0119537	0.00289712	0.133926
		0.668335	0.123316	0.00701057	0.0130244	0.00378825	0.124338
		0.671387	0.0868617	0.00287001	0.0133998	0.0043746	0.118734
		0.674438	0.0655975	0.00296388	0.0124434	0.00469444	0.117909
		0.67749	0.0555442	0.0038928	0.0104702	0.0045043	0.116915
		0.680542	0.0436054	0.00463188	0.0105313	0.00393651	0.111603
		0.683594	0.0635119	0.00516629	0.011756	0.00332373	0.102795
		0.686646	0.0733884	0.00476481	0.0108285	0.00307194	0.0950663
		0.689697	0.0694271	0.00622183	0.0112149	0.00235884	0.0911046
		0.692749	0.0656828	0.00684797	0.012415	0.00159185	0.0898603
		0.695801	0.054927	0.00609146	0.0125127	0.000596737	0.0890004
		0.698853	0.0629865	0.00670974	0.0119589	0.000695872	0.0897743
		0.701904	0.0645896	0.00451788	0.011907	0.00173071	0.0923312
		0.704956	0.0598959	0.0029887	0.0131748	0.00196247	0.0943135
		0.708008	0.0631538	0.0071232	0.0149607	0.00260943	0.0949132
		0.71106	0.059048	0.00572894	0.0154363	0.00413281	0.0966435
		0.714111	0.0642555	0.0038896	0.0156791	0.00503323	0.0929491
		0.717163	0.0791755	0.00748468	0.0153126	0.00488335	0.0813065
		0.720215	0.0891391	0.0113989	0.0144885	0.00437406	0.0681745
		0.723267	0.120294	0.0106371	0.0140357	0.00434282	0.0511976
		0.726318	0.126501	0.00536475	0.0133951	0.00483851	0.0311375
		0.72937	0.121761	0.00486518	0.0118306	0.00487528	0.0178175
		0.732422	0.120516	0.00615632	0.0139794	0.00407894	0.0122055
		0.735474	0.13948	0.00625324	0.0174652	0.00327552	0.0169827
		0.738525	0.157396	0.00549084	0.0190169	0.0019674	0.0256088
		0.741577	0.158818	0.00472851	0.0191234	0.000969357	0.0346079
		0.744629	0.160804	0.00701222	0.019401	0.00161025	0.0380336
		0.747681	0.154396	0.00747128	0.0174771	0.00151662	0.0341655
		0.750732	0.144999	0.00641907	0.0126019	0.00156932	0.0311933
		0.753784	0.148647	0.00479598	0.00825466	0.00211503	0.032364
		0.756836	0.143602	0.00756614	0.00983525	0.0033882	0.040934
		0.759888	0.145059	0.0100804	0.0119683	0.00449529	0.0498845
		0.762939	0.149275	0.0100001	0.0129455	0.00482892	0.0558732
		0.765991	0.127695	0.0153002	0.0138	0.00422257	0.0511316
		0.769043	0.102163	0.017841	0.0130414	0.003992	0.0464092
		0.772095	0.066059	0.0180907	0.0107677	0.0045668	0.0505757
		0.775146	0.0292095	0.0158823	0.00780106	0.00529204	0.0610476
		0.778198	0.0194024	0.0133834	0.00518692	0.00725078	0.0719552
		0.78125	0.0224784	0.0100227	0.00323213	0.00912786	0.0838911
		0.784302	0.0105702	0.00934045	0.00523455	0.0102708	0.092485
		0.787354	0.00664471	0.00657524	0.0112336	0.0106998	0.0952586
		0.790405	0.00719096	0.00753438	0.013546	0.01086	0.0945491
		0.793457	0.0200379	0.00935578	0.0138798	0.0108054	0.0930983
		0.796509	0.0314383	0.00719547	0.0133022	0.0105009	0.0940113
		0.799561	0.045281	0.00478401	0.013229	0.0100016	0.0956875
		0.802612	0.0486129	0.00321918	0.0131519	0.00892188	0.0955803
		0.805664	0.0505303	0.00384104	0.0120473	0.00703125	0.0973412
		0.808716	0.059715	0.00473618	0.0110578	0.00627178	0.101596
		0.811768	0.0720474	0.00535627	0.0110893	0.00741024	0.100929
		0.814819	0.0875139	0.00282105	0.010974	0.00987326	0.0949374
		0.817871	0.10882	0.00366772	0.0094354	0.0111778	0.0866423
		0.820923	0.134209	0.00384875	0.00587952	0.0116305	0.0765214
		0.823975	0.149361	0.00428368	0.00381986	0.0116043	0.0692051
		0.827026	0.160394	0.00532252	0.00631024	0.0112881	0.0667238
		0.830078	0.161795	0.00419088	0.00759136	0.011079	0.0700875
		0.83313	0.151836	0.00295047	0.00774512	0.0103964	0.0736459
		0.836182	0.128622	0.0024554	0.00623026	0.00922323	0.07459
		0.839233	0.108586	0.0023458	0.00546753	0.00824926	0.0759905
		0.842285	0.102293	0.00177096	0.00635999	0.00698928	0.0829235
		0.845337	0.102898	0.00147875	0.00635561	0.00534074	0.0907793
		0.848389	0.0990903	0.00406866	0.00670858	0.00348952	0.0951848
		0.85144	0.0955668	0.00554998	0.00699993	0.0030693	0.0948802
		0.854492	0.103363	0.00463931	0.00645514	0.00416739	0.0914893
		0.857544	0.103294	0.00419258	0.00584402	0.0055355	0.0887573
		0.860596	0.0875856	0.00494232	0.0062312	0.00649711	0.084511
		0.863647	0.0685641	0.00551038	0.00811198	0.00716396	0.0787491
		0.866699	0.039862	0.00630461	0.0105498	0.00801034	0.075901
		0.869751	0.0157235	0.00807799	0.0130428	0.00942022	0.0762641
		0.872803	0.0478863	0.00610452	0.0155245	0.0133036	0.0803091
		0.875854	0.0796717	0.00344219	0.0174634	0.0164337	0.0837512
		0.878906	0.0993405	0.0045214	0.0183133	0.0182686	0.0849885
		0.881958	0.108169	0.00672135	0.0184835	0.0179702	0.0843385
		0.88501	0.123071	0.00908949	0.0180099	0.0173141	0.0815013
		0.888062	0.136285	0.00900686	0.0170014	0.0170535	0.0765329
		0.891113	0.13423	0.00694956	0.0151653	0.0171824	0.0711834
		0.894165	0.126699	0.00291264	0.0148546	0.0176584	0.0651039
		0.897217	0.122672	0.00680937	0.0171641	0.0190076	0.060513
		0.900269	0.134098	0.012363	0.0193554	0.0198379	0.0584415
		0.90332	0.145268	0.0121015	0.0190942	0.0197338	0.0559633
		0.906372	0.150519	0.00447479	0.0170837	0.0198768	0.0488211
		0.909424	0.148677	0.00817207	0.0155293	0.0186336	0.0392792
		0.912476	0.135445	0.015431	0.0166144	0.0167531	0.0334793
		0.915527	0.115059	0.0136429	0.0181623	0.0154761	0.0316304
		0.918579	0.106981	0.00681309	0.0197638	0.0150424	0.0273435
		0.921631	0.101447	0.00866014	0.021008	0.0148544	0.0200448
		0.924683	0.0915927	0.0151387	0.0207356	0.0151017	0.0150592
		0.927734	0.0784818	0.0153494	0.0186297	0.0147742	0.014006
		0.930786	0.0676486	0.009704	0.0162705	0.0132503	0.0186253
		0.933838	0.06509	0.0110878	0.0144055	0.0104072	0.0257769
		0.93689	0.0708333	0.0166982	0.0124546	0.00932286	0.0289956
		0.939941	0.0658326	0.0154952	0.0102875	0.0104941	0.0284266
		0.942993	0.0670493	0.0114055	0.00829343	0.0134847	0.025785
		0.946045	0.0670297	0.00681566	0.00774419	0.0153902	0.0218964
		0.949097	0.0669946	0.0106609	0.00751284	0.0166408	0.0127355
		0.952148	0.0593921	0.012824	0.00701749	0.0161258	0.00597424
		0.9552	0.0520577	0.00835801	0.0070018	0.0150278	0.00920458
		0.958252	0.0497578	0.00845553	0.00640738	0.0131576	0.0115283
		0.961304	0.0590469	0.0138798	0.00512446	0.0123863	0.0114049
		0.964355	0.069459	0.0138664	0.00355291	0.0122479	0.00751635
		0.967407	0.073246	0.00714641	0.00312872	0.01147	0.0023497
		0.970459	0.0772819	0.00678795	0.0039661	0.00922025	0.00790473
		0.973511	0.0814959	0.0121017	0.00601486	0.00681101	0.0126637
		0.976562	0.0835575	0.010843	0.00736847	0.00537753	0.0157598
		0.979614	0.0884929	0.00462379	0.00841018	0.00338756	0.0182937
		0.982666	0.0848064	0.00759721	0.0103645	0.0037876	0.0206837
		0.985718	0.0817237	0.012353	0.0127904	0.00647836	0.0224596
		0.98877	0.0819613	0.00930856	0.0142875	0.00817352	0.0243217
		0.991821	0.0841177	0.00459276	0.0138399	0.00940211	0.0256631
		0.994873	0.0847956	0.00593237	0.0114485	0.0101677	0.0245035
		0.997925	0.0827545	0.00817793	0.00873034	0.0107523	0.0229699
		1.00098	0.083349	0.00361425	0.00682283	0.0112393	0.0212376
		1.00403	0.0869018	0.00397692	0.00500705	0.0106092	0.0236648
		1.00708	0.0889973	0.0108033	0.00390118	0.00875546	0.0294358
		1.01013	0.0900672	0.012553	0.0033857	0.00662457	0.0349672
		1.01318	0.0919721	0.00786677	0.00300461	0.00459252	0.0415099
		1.01624	0.0919856	0.00468561	0.00321648	0.00282136	0.0451484
		1.01929	0.0926273	0.010142	0.0038403	0.00243508	0.0461524
		1.02234	0.0948237	0.0100314	0.00531667	0.00435977	0.0441389
		1.02539	0.0968972	0.00585136	0.00671133	0.00584688	0.0429306
		1.02844	0.101028	0.0031461	0.00754792	0.00659508	0.0404121
		1.03149	0.10195	0.0134159	0.00779197	0.0066818	0.0358505
		1.03455	0.094862	0.0151787	0.00835291	0.00646398	0.0332471
		1.0376	0.0848612	0.0141803	0.00893233	0.00621997	0.0332686
		1.04065	0.0808434	0.0147686	0.0092963	0.00570038	0.0342616
		1.0437	0.0787793	0.0181249	0.00962527	0.00727509	0.0371901
		1.04675	0.0767528	0.0195251	0.00913649	0.00953029	0.0397739
		1.0498	0.0751765	0.0173616	0.00806739	0.0117725	0.0406605
		1.05286	0.0785482	0.0101103	0.006699	0.0120432	0.039692
		1.05591	0.0863172	0.003262	0.00561059	0.0114171	0.0376561
		1.05896	0.0896928	0.00534301	0.00464338	0.0110442	0.0343113
		1.06201	0.0944866	0.00472761	0.00506985	0.0115649	0.0318196
		1.06506	0.0968639	0.00313668	0.00514931	0.0134903	0.0317711
		1.06812	0.0955175	0.00103784	0.0049651	0.0152372	0.0373587
		1.07117	0.090457	0.00520466	0.00503559	0.0171005	0.0436075
		1.07422	0.0833646	0.0127982	0.00557752	0.0174058	0.048205
		1.07727	0.0797187	0.0154846	0.00721792	0.016447	0.0490718
		1.08032	0.0817783	0.0123892	0.00875567	0.0157716	0.0494431
		1.08337	0.0811665	0.00748185	0.00999939	0.0157579	0.0504293
		1.08643	0.0829192	0.00989574	0.0105372	0.015879	0.0540221
		1.08948	0.0915344	0.0176346	0.0102902	0.0160042	0.0588696
		1.09253	0.0969535	0.0144157	0.010112	0.0153613	0.0624792
		1.09558	0.106234	0.00739743	0.0102466	0.0153637	0.0639639
		1.09863	0.113442	0.00856011	0.010041	0.01662	0.0649913
		1.10168	0.111835	0.0153009	0.0103593	0.0184922	0.0660102
		1.10474	0.107739	0.0157304	0.0114036	0.0185635	0.0680009
		1.10779	0.099736	0.00828943	0.0124923	0.0181776	0.0678736
		1.11084	0.0936432	0.00676224	0.0130897	0.0186698	0.0658463
		1.11389	0.0846072	0.0169338	0.012702	0.020138	0.0620003
		1.11694	0.0801241	0.0177129	0.0115716	0.0222912	0.0577117
		1.12	0.0809617	0.0112849	0.010784	0.023582	0.0551744
		1.12305	0.0862261	0.0111745	0.0105158	0.0230805	0.056503
		1.1261	0.0917352	0.0236078	0.0105008	0.0212215	0.0601875
		1.12915	0.0977943	0.0239826	0.00959742	0.0198047	0.0636596
		1.1322	0.0988922	0.0144848	0.00797348	0.0188602	0.0650129
		1.13525	0.0976444	0.0150035	0.00604663	0.0177035	0.0637513
		1.13831	0.0982589	0.0213697	0.00499355	0.016463	0.0607727
		1.14136	0.0938366	0.0198027	0.00559276	0.0155165	0.0568241
		1.14441	0.0871609	0.00704436	0.00775676	0.0166802	0.0554045
		1.14746	0.0812168	0.00846826	0.0103242	0.0178875	0.0543518
		1.15051	0.0783024	0.0130002	0.0124445	0.0177645	0.054882
		1.15356	0.0821382	0.01334	0.0139354	0.0171414	0.0541111
		1.15662	0.0841167	0.00793514	0.0141852	0.0154587	0.0527093
		1.15967	0.0869248	0.00898224	0.0152976	0.0145921	0.0505474
		1.16272	0.0908211	0.0116257	0.0173097	0.0129696	0.047355
		1.16577	0.0839953	0.00990895	0.0194258	0.0113586	0.0444999
		1.16882	0.0735702	0.00929616	0.0209119	0.0085814	0.040161
		1.17188	0.0648727	0.0106772	0.021473	0.00668447	0.0382177
		1.17493	0.05187	0.00753554	0.0220445	0.00512323	0.039784
		1.17798	0.0396223	0.00288556	0.02203	0.00392881	0.0420853
		1.18103	0.0249919	0.00860515	0.0211592	0.00239431	0.0452703
		1.18408	0.0211408	0.0122621	0.0207136	0.00054141	0.0482821
		1.18713	0.0231074	0.00957374	0.0208206	0.00290185	0.0501411
		1.19019	0.042229	0.00222983	0.0214143	0.00557404	0.0505444
		1.19324	0.0676173	0.00723972	0.0214197	0.00798034	0.0493261
		1.19629	0.0934293	0.0095698	0.0206571	0.0102465	0.0469366
		1.19934	0.113978	0.00559642	0.0194396	0.0117103	0.0433183
		1.20239	0.125889	0.00272959	0.0168662	0.0127441	0.039316
		1.20544	0.137617	0.00536197	0.0139125	0.013568	0.0377508
		1.2085	0.145191	0.00518013	0.0121751	0.0133245	0.0405675
		1.21155	0.146753	0.00483737	0.0114379	0.0118466	0.046646
		1.2146	0.143839	0.0100474	0.0111495	0.00947661	0.0527414
		1.21765	0.135787	0.00954992	0.0102493	0.00729755	0.0559524
		1.2207	0.126835	0.00501106	0.00962584	0.00487327	0.0576761
		1.22375	0.121158	0.00384382	0.00978026	0.00285577	0.0595472
		1.22681	0.121882	0.00762608	0.0100925	0.000817524	0.0599582
		1.22986	0.125556	0.00443867	0.0112749	0.00124804	0.0609941
		1.23291	0.129275	0.00637499	0.0128765	0.00330259	0.0651143
		1.23596	0.137626	0.0124454	0.0142181	0.0064716	0.070439
		1.23901	0.146156	0.0130368	0.0147022	0.00950369	0.0758947
		1.24207	0.147527	0.00676827	0.0147138	0.0109192	0.0814464
		1.24512	0.150375	0.00927911	0.0158404	0.0107355	0.0865964
		1.24817	0.153699	0.0129467	0.0172583	0.0105952	0.0913543
		1.25122	0.151535	0.0118791	0.0185842	0.0113056	0.0990009
		1.25427	0.154395	0.0133753	0.0190816	0.0116229	0.107361
		1.25732	0.150113	0.0202307	0.0194755	0.013488	0.114916
		1.26038	0.145602	0.0224482	0.0191879	0.0150595	0.12134
		1.26343	0.144129	0.0168534	0.0184916	0.0164244	0.127567
		1.26648	0.13617	0.0136487	0.0167579	0.0175747	0.13225
		1.26953	0.135154	0.0157424	0.0147177	0.0182323	0.134546
		1.27258	0.130642	0.0151798	0.0131561	0.0189156	0.133727
		1.27563	0.119292	0.0102806	0.0119768	0.018388	0.129964
		1.27869	0.112337	0.0107501	0.0119068	0.0172338	0.124237
		1.28174	0.0989352	0.011487	0.0122516	0.0166932	0.12078
		1.28479	0.0848996	0.0110132	0.0114665	0.0157593	0.120068
		1.28784	0.0788587	0.0106347	0.0119426	0.0140167	0.12044
		1.29089	0.0818074	0.00861244	0.0133095	0.0130943	0.120072
		1.29395	0.0939229	0.00828268	0.0145198	0.0123922	0.117424
		1.297	0.104954	0.00747264	0.0147766	0.0115105	0.114312
		1.30005	0.113582	0.0062211	0.0133791	0.0109694	0.111112
		1.3031	0.119746	0.00550354	0.0117719	0.011401	0.108489
		1.30615	0.120392	0.00699129	0.0103006	0.0117114	0.10785
		1.3092	0.116946	0.00473309	0.00850576	0.0119384	0.111476
		1.31226	0.121975	0.00242087	0.00655502	0.0115523	0.115236
		1.31531	0.129961	0.00128574	0.00604365	0.0109284	0.1169
		1.31836	0.139825	0.0036355	0.00597614	0.0100213	0.116744
		1.32141	0.150449	0.00586018	0.00586779	0.00976086	0.11541
		1.32446	0.152732	0.00552932	0.00616543	0.00837746	0.11552
		1.32751	0.145984	0.00494012	0.00661437	0.00704577	0.117182
		1.33057	0.140592	0.00827888	0.00728341	0.00531679	0.118299
		1.33362	0.135329	0.00669233	0.00799525	0.0046057	0.119831
		1.33667	0.137994	0.00371545	0.00924377	0.00456677	0.122096
		1.33972	0.143875	0.0082892	0.0108851	0.00444016	0.125366
		1.34277	0.146655	0.0103295	0.0126387	0.00454591	0.128585
		1.34583	0.163618	0.0100593	0.0132075	0.00531289	0.13313
		1.34888	0.175538	0.0064217	0.0117006	0.00566641	0.138961
		1.35193	0.182951	0.00810856	0.00940353	0.00634375	0.145777
		1.35498	0.196746	0.0104735	0.00687045	0.00794815	0.151038
		1.35803	0.210152	0.00915205	0.00523811	0.00973474	0.155286
		1.36108	0.219577	0.00435707	0.00289837	0.0117393	0.156753
		1.36414	0.231002	0.00120341	0.00142724	0.0132221	0.154733
		1.36719	0.235276	0.00368938	0.00301482	0.0137539	0.150789
		1.37024	0.242178	0.00261182	0.00513819	0.0141743	0.146663
		1.37329	0.248778	0.00421867	0.00599904	0.0152548	0.144684
		1.37634	0.247905	0.00710377	0.00719233	0.016068	0.145891
		1.37939	0.250249	0.00649108	0.00742654	0.0157761	0.144715
		1.38245	0.251645	0.00229349	0.00754109	0.0150664	0.142394
		1.3855	0.250611	0.00551841	0.00940504	0.0143912	0.139612
		1.38855	0.249961	0.00710543	0.0117503	0.0142028	0.139505
		1.3916	0.248744	0.00572079	0.0133051	0.0143883	0.142668
		1.39465	0.248203	0.00070713	0.014893	0.0139021	0.145973
		1.39771	0.244328	0.00653856	0.0178365	0.0123441	0.148949
		1.40076	0.236146	0.00732553	0.0214598	0.0106078	0.151033
		1.40381	0.22653	0.00377668	0.0242819	0.00922887	0.152192
		1.40686	0.215631	0.00341237	0.0256251	0.00803858	0.154152
		1.40991	0.214088	0.00986319	0.0265854	0.00661922	0.155205
		1.41296	0.212203	0.0075265	0.0276323	0.00690152	0.152068
		1.41602	0.204122	0.00383786	0.0276758	0.0080262	0.147039
		1.41907	0.203268	0.00752024	0.02709	0.00938826	0.141158
		1.42212	0.212905	0.00848508	0.0270855	0.0109285	0.137012
		1.42517	0.222665	0.00635449	0.0273324	0.0116257	0.131659
		1.42822	0.227345	0.0076736	0.0269385	0.0111841	0.126033
		1.43127	0.224688	0.0126441	0.027879	0.011034	0.121455
		1.43433	0.216791	0.0136809	0.0283786	0.0101498	0.120451
		1.43738	0.209876	0.0108216	0.0283293	0.01019	0.122661
		1.44043	0.198356	0.00756043	0.0285063	0.00944057	0.124166
		1.44348	0.199083	0.00951565	0.0276136	0.00995544	0.125475
		1.44653	0.202862	0.0127234	0.0256315	0.0106632	0.128524
		1.44958	0.209378	0.0151625	0.0239538	0.0107321	0.127055
		1.45264	0.221994	0.0129009	0.0211615	0.0109885	0.124371
		1.45569	0.219112	0.00623849	0.01925	0.0111514	0.119501
		1.45874	0.211791	0.00581575	0.01859	0.0109758	0.115286
		1.46179	0.210585	0.0053667	0.0188409	0.0106432	0.114279
		1.46484	0.201769	0.00694668	0.0184407	0.0101529	0.117755
		1.4679	0.192964	0.00974425	0.0174692	0.00943978	0.12227
		1.47095	0.1899	0.0134727	0.0164274	0.00973305	0.127944
		1.474	0.189734	0.0134249	0.0145041	0.00870962	0.132365
		1.47705	0.18799	0.00542706	0.0134778	0.00783681	0.135059
		1.4801	0.187816	0.00962885	0.011498	0.00743275	0.137303
		1.48315	0.192487	0.0100721	0.00932092	0.00670379	0.14013
		1.48621	0.192975	0.00856639	0.00606283	0.00664252	0.142767
		1.48926	0.189238	0.00387482	0.00499711	0.00650413	0.148128
		1.49231	0.185633	0.0127813	0.00484553	0.00706484	0.155589
		1.49536	0.178179	0.0146156	0.0058864	0.00746738	0.160778
		1.49841	0.165684	0.00885989	0.00700772	0.00696872	0.162964
		1.50146	0.151776	0.00515669	0.00813457	0.0056848	0.163108
		1.50452	0.142802	0.00546571	0.0080492	0.00396334	0.159935
		1.50757	0.143545	0.00970455	0.00772047	0.0033882	0.155112
		1.51062	0.148949	0.00706273	0.00903713	0.00215857	0.149474
		1.51367	0.158088	0.00659557	0.0101374	0.000813689	0.143344
		1.51672	0.162087	0.00795429	0.0124719	0.000851583	0.13993
		1.51978	0.160826	0.0136253	0.0145005	0.00179802	0.1382
		1.52283	0.153714	0.0128043	0.0169506	0.00275259	0.135038
		1.52588	0.136678	0.0121684	0.0185637	0.00443949	0.131968
		1.52893	0.126636	0.0153749	0.0181588	0.00544477	0.127887
		1.53198	0.108884	0.0106613	0.0167963	0.00491679	0.124783
		1.53503	0.0914032	0.00721872	0.0152025	0.00465967	0.122996
		1.53809	0.0759222	0.0104822	0.0130088	0.00452174	0.122137
		1.54114	0.0654116	0.0141469	0.0112821	0.00452622	0.121893
		1.54419	0.0673318	0.0125962	0.0104419	0.00449386	0.123984
		1.54724	0.073957	0.00663806	0.0104379	0.00328641	0.126209
		1.55029	0.0868665	0.00347161	0.0120144	0.00212806	0.128924
		1.55334	0.115085	0.00756427	0.0153881	0.00199921	0.130071
		1.5564	0.142468	0.00459396	0.0184311	0.00183235	0.131533
		1.55945	0.164864	0.00461704	0.0209794	0.00112189	0.135229
		1.5625	0.174674	0.00841668	0.0220281	0.00215491	0.139159
		1.56555	0.182983	0.0106076	0.0230966	0.00388443	0.14242
		1.5686	0.189829	0.0104877	0.02269	0.00595329	0.145125
		1.57166	0.190556	0.00395106	0.0235869	0.00643758	0.14753
		1.57471	0.189177	0.00297814	0.0240488	0.00653111	0.149258
		1.57776	0.181939	0.00456703	0.0251665	0.00645778	0.149954
		1.58081	0.173747	0.0029846	0.02496	0.00615673	0.148952
		1.58386	0.167174	0.00519013	0.0253412	0.0057492	0.146498
		1.58691	0.165312	0.0102749	0.0268391	0.00545591	0.143185
		1.58997	0.164093	0.010918	0.0277176	0.00432865	0.142217
		1.59302	0.167292	0.00840078	0.0298712	0.00269075	0.140083
		1.59607	0.177422	0.00432585	0.0304203	0.00367798	0.13732
		1.59912	0.18992	0.00342949	0.033032	0.00528591	0.135498
		1.60217	0.200525	0.00447419	0.0345671	0.00675209	0.136774
		1.60522	0.206136	0.00467104	0.0356425	0.00747999	0.135996
		1.60828	0.215679	0.00823241	0.0365397	0.00723802	0.134619
		1.61133	0.223921	0.0106894	0.0370589	0.00713856	0.133458
		1.61438	0.225523	0.0131446	0.0393048	0.006573	0.134534
		1.61743	0.226217	0.0107102	0.0400635	0.00646371	0.133774
		1.62048	0.224553	0.00378958	0.0413482	0.005249	0.135965
		1.62354	0.218974	0.00301979	0.0428232	0.00440227	0.141541
		1.62659	0.220147	0.00187159	0.0431037	0.00507307	0.148317
		1.62964	0.214204	0.000401494	0.0433232	0.00647142	0.15643
		1.63269	0.21238	0.00279176	0.0428508	0.00807683	0.165018
		1.63574	0.203066	0.00289942	0.0423005	0.00866245	0.17568
		1.63879	0.188371	0.00309395	0.0415566	0.00955792	0.185749
		1.64185	0.17953	0.00448123	0.0399216	0.0105197	0.190165
		1.6449	0.172152	0.00594935	0.0395009	0.0119027	0.191063
		1.64795	0.167694	0.00528258	0.0382104	0.0129213	0.19245
		1.651	0.156786	0.00428004	0.036607	0.0136547	0.191486
		1.65405	0.137803	0.00322425	0.0360554	0.0129203	0.188398
		1.6571	0.126204	0.00456991	0.0368746	0.0126335	0.18466
		1.66016	0.118258	0.00724435	0.0374555	0.0129111	0.179093
		1.66321	0.108342	0.0078807	0.0380517	0.0128609	0.173638
		1.66626	0.111163	0.00518145	0.0381395	0.011413	0.170407
		1.66931	0.133036	0.00282849	0.0377361	0.00910323	0.167404
		1.67236	0.14447	0.00171764	0.0364434	0.00792219	0.167212
		1.67542	0.151725	0.00456842	0.0338655	0.00741088	0.16985
		1.67847	0.169676	0.00713209	0.0315915	0.00717706	0.171696
		1.68152	0.186287	0.00579071	0.027993	0.00652334	0.169824
		1.68457	0.194529	0.00337418	0.0231315	0.00679483	0.165799
		1.68762	0.207446	0.003806	0.0179205	0.00703972	0.159925
		1.69067	0.213663	0.00498665	0.0130341	0.00689229	0.153658
		1.69373	0.216439	0.00477752	0.00953256	0.00621241	0.147667
		1.69678	0.211931	0.00477238	0.0066814	0.00510257	0.142298
		1.69983	0.209262	0.00277452	0.00735601	0.00377591	0.13745
		1.70288	0.213379	0.00382326	0.00965963	0.00271239	0.133695
		1.70593	0.209022	0.00507814	0.0119717	0.00211304	0.134893
		1.70898	0.210061	0.00905112	0.0135897	0.000817869	0.135666
		1.71204	0.212507	0.00724327	0.0147789	0.00132989	0.13466
		1.71509	0.212672	0.00143189	0.0143759	0.00275897	0.134711
		1.71814	0.208101	0.00477286	0.0132112	0.00377916	0.135786
		1.72119	0.203267	0.00933913	0.0120633	0.00462348	0.134794
		1.72424	0.204865	0.00892807	0.0103539	0.00568309	0.129746
		1.72729	0.207226	0.0032777	0.00780897	0.00700137	0.124859
		1.73035	0.208153	0.00634846	0.00643657	0.00789246	0.12103
		1.7334	0.206297	0.0075571	0.0058707	0.00857662	0.115273
		1.73645	0.204621	0.00734364	0.0057705	0.00928618	0.107545
		1.7395	0.208837	0.00426174	0.00611893	0.0105093	0.0976994
		1.74255	0.208225	0.00690411	0.00648239	0.010918	0.0864043
		1.74561	0.20929	0.00844477	0.00751754	0.0111858	0.0735647
		1.74866	0.211596	0.00738652	0.00726493	0.0114266	0.062253
		1.75171	0.211675	0.002875	0.00572439	0.0121202	0.0525528
		1.75476	0.204416	0.00580429	0.004782	0.0124352	0.0479793
		1.75781	0.203456	0.0084155	0.00445252	0.0124836	0.0493436
		1.76086	0.196559	0.00593772	0.00364554	0.011878	0.0545847
		1.76392	0.186143	0.00380097	0.00288282	0.0112206	0.0610204
		1.76697	0.183281	0.00698283	0.00210328	0.0107624	0.0702423
		1.77002	0.181533	0.00937093	0.00357686	0.00998999	0.0796443
		1.77307	0.179678	0.00800471	0.00598064	0.00928698	0.0870717
		1.77612	0.183828	0.003686	0.00898778	0.00776458	0.0923534
		1.77917	0.180991	0.00568932	0.0110528	0.00646854	0.0988465
		1.78223	0.18154	0.00746313	0.0124481	0.00489811	0.104825
		1.78528	0.182011	0.00805711	0.0143591	0.00433906	0.110047
		1.78833	0.179401	0.00670011	0.0151371	0.003536	0.113243
		1.79138	0.174971	0.0066534	0.0161147	0.00172041	0.116026
		1.79443	0.17015	0.00860571	0.0170646	0.00165378	0.119108
		1.79749	0.159742	0.00679615	0.018984	0.00401332	0.121928
		1.80054	0.154495	0.00487536	0.0204012	0.00529216	0.12452
		1.80359	0.144669	0.00520427	0.0205156	0.00588296	0.127796
		1.80664	0.138942	0.00759734	0.0212111	0.00628643	0.129191
		1.80969	0.133048	0.00670039	0.0215512	0.00724282	0.128817
		1.81274	0.125144	0.00508405	0.0208897	0.00824076	0.123417
		1.8158	0.126425	0.004787	0.0204142	0.00866986	0.118114
		1.81885	0.133575	0.00644891	0.0197459	0.00821797	0.115449
		1.8219	0.14675	0.00430106	0.0196193	0.0077102	0.112541
		1.82495	0.156695	0.00356678	0.0190488	0.00708433	0.114156
		1.828	0.155691	0.0060494	0.0193512	0.00711549	0.119796
		1.83105	0.157997	0.00756091	0.0208536	0.00775265	0.127101
		1.83411	0.16939	0.00683192	0.0231127	0.0078249	0.136027
		1.83716	0.171861	0.00711036	0.0246821	0.00803536	0.145364
		1.84021	0.169093	0.00957863	0.0271203	0.00815205	0.152694
		1.84326	0.175113	0.00971557	0.0300487	0.00873408	0.158498
		1.84631	0.169857	0.00889322	0.0326531	0.00823602	0.162296
		1.84937	0.167841	0.00717595	0.0349106	0.00780917	0.163819
		1.85242	0.16562	0.00761295	0.0370235	0.00778313	0.163546
		1.85547	0.161068	0.00724102	0.038623	0.00945421	0.162104
		1.85852	0.1608	0.00701094	0.0386472	0.0108288	0.161854
		1.86157	0.143376	0.00758789	0.0389293	0.0105294	0.162839
		1.86462	0.131191	0.00884538	0.0385897	0.00886841	0.162749
		1.86768	0.137663	0.00718028	0.0380331	0.00752922	0.162003
		1.87073	0.140421	0.007918	0.0363571	0.00793178	0.160497
		1.87378	0.134337	0.00731737	0.0344103	0.00861513	0.158812
		1.87683	0.130875	0.0096642	0.0316283	0.0090992	0.158772
		1.87988	0.129151	0.00776287	0.0301102	0.0082731	0.159185
		1.88293	0.132102	0.00520639	0.0284118	0.00732307	0.158291
		1.88599	0.13317	0.00542719	0.025139	0.00601855	0.158094
		1.88904	0.135462	0.00281076	0.0224448	0.00652001	0.158008
		1.89209	0.137882	0.0056822	0.0213383	0.00684144	0.155039
		1.89514	0.136813	0.0105049	0.0196806	0.00619089	0.14918
		1.89819	0.132314	0.0101478	0.0171204	0.00509089	0.144199
		1.90125	0.129206	0.0062646	0.0149327	0.00524078	0.140167
		1.9043	0.125626	0.00473349	0.014791	0.00563228	0.137187
		1.90735	0.124776	0.00254864	0.0141402	0.00455291	0.134272
		1.9104	0.122894	0.00681438	0.0135238	0.00486875	0.131499
		1.91345	0.112731	0.00876727	0.0132723	0.00624969	0.13043
		1.9165	0.114943	0.00767262	0.013288	0.00813267	0.126786
		1.91956	0.116861	0.00519632	0.0137763	0.00938313	0.122994
		1.92261	0.118128	0.00620876	0.0137648	0.00936825	0.120385
		1.92566	0.127593	0.00597727	0.0140742	0.00922326	0.119599
		1.92871	0.130071	0.0071847	0.0162196	0.00958592	0.119104
		1.93176	0.123773	0.00784668	0.0169318	0.010875	0.118568
		1.93481	0.129743	0.0107873	0.0161605	0.0109562	0.117885
		1.93787	0.131202	0.00862891	0.0156298	0.0105588	0.117701
		1.94092	0.136483	0.00880322	0.0150315	0.0095176	0.118978
		1.94397	0.146849	0.00699531	0.0149139	0.00866154	0.121416
		1.94702	0.146728	0.00663768	0.0133216	0.00834274	0.123863
		1.95007	0.14932	0.0101659	0.0122489	0.00768567	0.127952
		1.95312	0.156294	0.0139866	0.0105711	0.00752821	0.133082
		1.95618	0.153771	0.0139766	0.00923152	0.0071239	0.137359
		1.95923	0.16096	0.0110305	0.00861495	0.00588362	0.141217
		1.96228	0.162564	0.0101346	0.00732457	0.0050881	0.1457
		1.96533	0.16365	0.00800338	0.0065536	0.00504254	0.149113
		1.96838	0.175588	0.0121494	0.00737792	0.00353468	0.15084
		1.97144	0.180447	0.0181743	0.00811455	0.001858	0.151217
		1.97449	0.188825	0.0142062	0.00850258	0.00278556	0.151914
		1.97754	0.202555	0.0109072	0.00970386	0.00361253	0.151687
		1.98059	0.198954	0.022477	0.0110818	0.00510519	0.151127
		1.98364	0.200241	0.025405	0.0121977	0.00877563	0.149279
		1.98669	0.19923	0.0213143	0.0135534	0.0116773	0.147555
		1.98975	0.188492	0.0162131	0.0151846	0.0145323	0.146631
		1.9928	0.182661	0.0156098	0.0161278	0.0159819	0.145906
		1.99585	0.175774	0.0168731	0.0153149	0.0172506	0.145821
		1.9989	0.172582	0.0197258	0.0150516	0.0180278	0.14507
		2.00195	0.176309	0.0263314	0.0157587	0.0187132	0.146514
		2.005	0.176762	0.0277494	0.0168494	0.0204346	0.149681
		2.00806	0.176372	0.0290696	0.0191533	0.0223576	0.154074
		2.01111	0.184284	0.0244034	0.0207498	0.0230091	0.161389
		2.01416	0.188675	0.0137826	0.0221259	0.0232893	0.168962
		2.01721	0.199596	0.00973967	0.0244238	0.0227475	0.174744
		2.02026	0.207664	0.0151452	0.0264434	0.0228115	0.18157
		2.02332	0.206455	0.0136311	0.0273145	0.0233662	0.187613
		2.02637	0.213667	0.00991516	0.0283196	0.0224117	0.191291
		2.02942	0.220387	0.0202141	0.0290388	0.0219178	0.194139
		2.03247	0.228549	0.0187861	0.0287283	0.0219954	0.19633
		2.03552	0.230066	0.00867328	0.0280233	0.0227631	0.19793
		2.03857	0.222135	0.0120144	0.0266488	0.0241232	0.200198
		2.04163	0.219229	0.0233047	0.0242435	0.0255025	0.202758
		2.04468	0.21769	0.0167695	0.0216132	0.0256899	0.205112
		2.04773	0.208442	0.0091229	0.0180779	0.025866	0.208138
		2.05078	0.211259	0.0109068	0.014187	0.0260142	0.211244
		2.05383	0.216637	0.0171931	0.0124909	0.0254156	0.214096
		2.05688	0.220125	0.0107863	0.010871	0.0249153	0.217755
		2.05994	0.226127	0.0113273	0.00906131	0.0228549	0.222022
		2.06299	0.226556	0.0187701	0.00895898	0.0214151	0.225565
		2.06604	0.225176	0.0180936	0.0110813	0.0207112	0.228047
		2.06909	0.225528	0.0140652	0.0151995	0.0198715	0.229727
		2.07214	0.21769	0.0139052	0.0182607	0.0195058	0.23087
		2.0752	0.215121	0.01964	0.0204066	0.0188628	0.232162
		2.07825	0.210001	0.0129888	0.0223842	0.0177667	0.231958
		2.0813	0.200065	0.0094431	0.0247738	0.0159413	0.228522
		2.08435	0.194325	0.0171224	0.0258374	0.014666	0.223521
		2.0874	0.185934	0.0185521	0.025743	0.01362	0.21918
		2.09045	0.17316	0.0154909	0.0248289	0.0119273	0.217274
		2.09351	0.167034	0.0155912	0.0251546	0.0125913	0.216184
		2.09656	0.158014	0.0148276	0.0240929	0.013555	0.213787
		2.09961	0.158393	0.0145521	0.0236622	0.0148571	0.211283
		2.10266	0.155524	0.0117256	0.0240477	0.0167367	0.210454
		2.10571	0.148972	0.00752916	0.0247619	0.0165659	0.210469
		2.10876	0.154929	0.0133771	0.0250903	0.0162077	0.21196
		2.11182	0.159768	0.0135705	0.0270016	0.016555	0.213424
		2.11487	0.155761	0.0145826	0.0306362	0.0169677	0.215376
		2.11792	0.158932	0.0148308	0.0346124	0.0157586	0.218381
		2.12097	0.156692	0.0167759	0.0373857	0.0142098	0.22169
		2.12402	0.149384	0.0098976	0.0399588	0.0136918	0.223342
		2.12708	0.146224	0.00600583	0.041531	0.0147479	0.223991
		2.13013	0.131261	0.0127828	0.0416271	0.0156389	0.224892
		2.13318	0.122898	0.0179459	0.0425222	0.0156564	0.22477
		2.13623	0.122944	0.0133563	0.0424713	0.0158717	0.222957
		2.13928	0.120599	0.0124381	0.0429151	0.0176827	0.220348
		2.14233	0.119291	0.0129247	0.0421322	0.0204645	0.217821
		2.14539	0.119458	0.00311761	0.0409311	0.0224388	0.213453
		2.14844	0.115126	0.0062844	0.0398472	0.0227393	0.208534
		2.15149	0.11266	0.0126342	0.0374127	0.0223677	0.204391
		2.15454	0.111474	0.012995	0.035201	0.0225715	0.200556
		2.15759	0.113969	0.0101261	0.0332517	0.0237063	0.19804
		2.16064	0.115657	0.0113453	0.0317279	0.0250888	0.196149
		2.1637	0.104624	0.0103238	0.0300528	0.0256336	0.194825
		2.16675	0.0915428	0.00979837	0.027784	0.0243531	0.192188
		2.1698	0.0794505	0.00885097	0.0273039	0.0226291	0.189531
		2.17285	0.0666258	0.0124045	0.0280355	0.021299	0.187865
		2.1759	0.0578669	0.00914561	0.0283825	0.0215899	0.18589
		2.17896	0.05473	0.00729524	0.0279882	0.0207555	0.182074
		2.18201	0.0555373	0.00397631	0.0275357	0.0188127	0.17804
		2.18506	0.0613441	0.00264946	0.026345	0.0162682	0.173979
		2.18811	0.0578252	0.00441755	0.0256455	0.0134806	0.169708
		2.19116	0.0570958	0.00239795	0.0249094	0.011129	0.165906
		2.19421	0.0583858	0.000656839	0.0240332	0.00638001	0.161616
		2.19727	0.0611377	0.00247425	0.0237643	0.00380445	0.157727
		2.20032	0.06721	0.00258462	0.0233116	0.00304148	0.155488
		2.20337	0.0697891	0.00484078	0.0240505	0.00554233	0.15403
		2.20642	0.0616824	0.007923	0.025172	0.00723507	0.152244
		2.20947	0.0555363	0.00639331	0.025533	0.00740683	0.150776
		2.21252	0.0562831	0.00444179	0.0252977	0.00693419	0.149397
		2.21558	0.0608311	0.00236739	0.0242064	0.00661154	0.146729
		2.21863	0.0732404	0.000396494	0.0242147	0.00540844	0.144354
		2.22168	0.0767138	0.00121326	0.0233254	0.00550119	0.141296
		2.22473	0.067423	0.00200604	0.0227782	0.00436543	0.138603
		2.22778	0.0644851	0.00248106	0.0224255	0.00229266	0.13595
		2.23083	0.0655744	0.00420728	0.0210983	0.00246893	0.13341
		2.23389	0.0708058	0.00569736	0.0194321	0.00418723	0.130638
		2.23694	0.078057	0.00513437	0.0176561	0.00350806	0.128416
		2.23999	0.0844085	0.00379686	0.0170167	0.00356835	0.125789
		2.24304	0.0916045	0.0025814	0.0178392	0.00518768	0.124579
		2.24609	0.102023	0.000261071	0.0182628	0.00814916	0.125459
		2.24915	0.108461	0.00218089	0.0187667	0.00966241	0.127363
		2.2522	0.120248	0.00416746	0.0198763	0.0109051	0.129989
		2.25525	0.125802	0.00402773	0.01956	0.012966	0.132217
		2.2583	0.125846	0.00428807	0.0203139	0.0154312	0.133798
		2.26135	0.125105	0.00276979	0.0198695	0.0169076	0.134238
		2.2644	0.121275	0.00134921	0.0190167	0.0177527	0.133483
		2.26746	0.122534	0.000671738	0.0191976	0.0196993	0.130609
		2.27051	0.123815	0.00184312	0.0194562	0.0208569	0.12596
		2.27356	0.116349	0.00328079	0.0189911	0.0227363	0.120419
		2.27661	0.115067	0.00225204	0.0182383	0.0235641	0.114456
		2.27966	0.114415	0.00217829	0.0170508	0.0236288	0.106747
		2.28271	0.111332	0.0037134	0.0167869	0.0234506	0.0983847
		2.28577	0.109951	0.00459805	0.0153886	0.0245781	0.0915996
		2.28882	0.103831	0.00310472	0.0132584	0.0248802	0.0860665
		2.29187	0.100091	0.00330047	0.0117438	0.0239795	0.0818504
		2.29492	0.0997665	0.00445561	0.0108621	0.0240793	0.0784113
		2.29797	0.0982083	0.00400476	0.0105097	0.0260235	0.0758497
		2.30103	0.093414	0.00606416	0.00973601	0.026662	0.0755745
		2.30408	0.0912341	0.00902077	0.00782706	0.027685	0.0783863
		2.30713	0.0891127	0.00738788	0.00554075	0.0278538	0.0833009
		2.31018	0.0927881	0.00536593	0.00336791	0.0270529	0.0901037
		2.31323	0.100557	0.0106124	0.000926411	0.0260409	0.0975041
		2.31628	0.106729	0.0128883	0.00143145	0.0241245	0.106166
		2.31934	0.115014	0.0100268	0.00160239	0.0215173	0.114721
		2.32239	0.130568	0.00925343	0.00286721	0.0186604	0.123716
		2.32544	0.147489	0.0112428	0.00338997	0.0176276	0.131104
		2.32849	0.164834	0.0102088	0.00306972	0.0191787	0.137816
		2.33154	0.171275	0.00535226	0.00255108	0.0211637	0.14484
		2.33459	0.175481	0.0059842	0.00105683	0.0207944	0.149979
		2.33765	0.182973	0.00941422	0.00107584	0.0184691	0.153684
		2.3407	0.185798	0.0066127	0.00248957	0.0187912	0.156977
		2.34375	0.188794	0.00530969	0.00319681	0.0198481	0.159125
		2.3468	0.194009	0.0115725	0.00469192	0.0202173	0.159556
		2.34985	0.199108	0.0118209	0.00713479	0.0190303	0.158325
		2.35291	0.204483	0.00814005	0.00886726	0.0183794	0.155215
		2.35596	0.204546	0.0125583	0.0115282	0.0194571	0.151007
		2.35901	0.202603	0.0175978	0.0128402	0.0204604	0.145621
		2.36206	0.205333	0.0158732	0.0136008	0.0207131	0.138616
		2.36511	0.206963	0.00909128	0.015052	0.0194813	0.13119
		2.36816	0.210257	0.0126709	0.0159777	0.0194331	0.122297
		2.37122	0.217709	0.0147144	0.0169179	0.021379	0.113831
		2.37427	0.221398	0.0108058	0.0177442	0.0216689	0.106859
		2.37732	0.223265	0.0149506	0.0176874	0.019921	0.0996891
		2.38037	0.223754	0.0210527	0.0164675	0.0182788	0.0923813
		2.38342	0.228517	0.0180214	0.0155984	0.0173505	0.0866093
		2.38647	0.231436	0.0121665	0.0155001	0.017146	0.0820746
		2.38953	0.231624	0.0116932	0.0149411	0.0170979	0.0791408
		2.39258	0.232763	0.0164977	0.0144879	0.0163688	0.0778939
		2.39563	0.229844	0.0172757	0.0137926	0.0153126	0.0783709
		2.39868	0.232946	0.0163098	0.0129595	0.0155685	0.0811285
		2.40173	0.238566	0.015538	0.0113367	0.0158807	0.0838557
		2.40479	0.241244	0.0192964	0.00934176	0.0157158	0.0865877
		2.40784	0.240066	0.0176571	0.00795837	0.0135524	0.0894328
		2.41089	0.235273	0.0133178	0.00679875	0.0129021	0.0913343
		2.41394	0.232835	0.00864968	0.00636648	0.0133205	0.0917285
		2.41699	0.227524	0.0135264	0.00697795	0.0146854	0.0906037
		2.42004	0.216613	0.0181333	0.00863574	0.0146489	0.0895899
		2.4231	0.208412	0.0142246	0.0110529	0.0131759	0.0885813
		2.42615	0.20647	0.00542828	0.0130999	0.011082	0.0877306
		2.4292	0.200566	0.00613638	0.0149543	0.0125827	0.0855773
		2.43225	0.197176	0.0122038	0.0171378	0.0150331	0.0808722
		2.4353	0.188941	0.0102521	0.0189786	0.0167758	0.0758759
		2.43835	0.177623	0.00421584	0.020622	0.0169494	0.071077
		2.44141	0.17114	0.0060358	0.0230767	0.0171583	0.0671999
		2.44446	0.163569	0.0124612	0.0249795	0.0184673	0.0642779
		2.44751	0.157777	0.017278	0.0262488	0.0199565	0.0625176
		2.45056	0.157011	0.0123774	0.0273788	0.020741	0.0618376
		2.45361	0.158897	0.0027382	0.0284873	0.0207592	0.061939
		2.45667	0.153745	0.00787073	0.0294595	0.0217125	0.0626803
		2.45972	0.149094	0.0100159	0.0302384	0.0228262	0.0640929
		2.46277	0.140185	0.00848487	0.0298212	0.0231047	0.0635428
		2.46582	0.136534	0.00488505	0.0290007	0.0224527	0.0603491
		2.46887	0.137219	0.0108333	0.0284998	0.021186	0.0567102
		2.47192	0.136911	0.0109304	0.0285374	0.0201308	0.0534632
		2.47498	0.136136	0.00312028	0.0267	0.0199545	0.0503151
		2.47803	0.132759	0.00341211	0.0237254	0.0204285	0.046266
		2.48108	0.129662	0.00930269	0.0221023	0.0203887	0.039942
		2.48413	0.122793	0.00843658	0.0203818	0.0196356	0.0336995
		2.48718	0.116725	0.00569322	0.0187334	0.0180238	0.0281675
		2.49023	0.115911	0.0091776	0.0166128	0.0166634	0.0228943
		2.49329	0.116657	0.0120945	0.0145968	0.016723	0.0181816
		2.49634	0.11864	0.00794691	0.0128195	0.0170262	0.0136394
		2.49939	0.120767	0.00745028	0.0115962	0.0158123	0.0102779
		2.50244	0.11936	0.0104353	0.0116477	0.0131544	0.00827445
		2.50549	0.125884	0.0163446	0.0123178	0.0105757	0.00925191
		2.50854	0.134112	0.0133845	0.0116096	0.0105595	0.0108836
		2.5116	0.13936	0.00600855	0.0112779	0.0100254	0.0129466
		2.51465	0.140743	0.00147462	0.0121733	0.00941138	0.0147052
		2.5177	0.140152	0.0074886	0.0133929	0.00897327	0.0141453
		2.52075	0.140525	0.00908799	0.0138018	0.0103352	0.013826
		2.5238	0.142316	0.00666059	0.0147882	0.0126137	0.0160843
		2.52686	0.144777	0.0115315	0.0162396	0.0139782	0.0176589
		2.52991	0.146898	0.0164053	0.0177079	0.0140451	0.0189498
		2.53296	0.142707	0.0141871	0.0177211	0.01402	0.0219003
		2.53601	0.135761	0.0141423	0.0173843	0.0136608	0.026173
		2.53906	0.126235	0.0204847	0.0171763	0.0149091	0.0323169
		2.54211	0.120252	0.0191477	0.0155826	0.015138	0.0390981
		2.54517	0.11536	0.00843834	0.0148065	0.0142176	0.0450916
		2.54822	0.108345	0.00739052	0.0146278	0.0134209	0.051159
		2.55127	0.106856	0.0107533	0.015802	0.0147007	0.0572569
		2.55432	0.103799	0.0101718	0.0173635	0.0165079	0.0646715
		2.55737	0.0987068	0.003367	0.0177985	0.0176548	0.074107
		2.56042	0.0974687	0.00551316	0.0182722	0.0172358	0.0834728
		2.56348	0.103728	0.00846576	0.0184419	0.0164281	0.0925117
		2.56653	0.115195	0.00619109	0.0188296	0.0171115	0.101947
		2.56958	0.123949	0.0123441	0.0189188	0.0174839	0.10979
		2.57263	0.128114	0.0211315	0.0194829	0.0168567	0.115567
		2.57568	0.13057	0.0175527	0.02023	0.0150657	0.121
		2.57874	0.137885	0.00526602	0.0203523	0.0137804	0.12511
		2.58179	0.146381	0.0077496	0.0211128	0.0135755	0.128653
		2.58484	0.152091	0.00997401	0.0226999	0.0144661	0.131837
		2.58789	0.15236	0.00365909	0.0242251	0.01551	0.133099
		2.59094	0.15243	0.010141	0.0248748	0.0148712	0.13447
		2.59399	0.150902	0.0186458	0.0255527	0.0140898	0.134131
		2.59705	0.146666	0.0162297	0.0273094	0.0137204	0.132456
		2.6001	0.147062	0.00854244	0.0302228	0.0137444	0.130512
		2.60315	0.153634	0.00463753	0.0335837	0.0135409	0.128786
		2.6062	0.162269	0.0131205	0.0353762	0.0132657	0.126077
		2.60925	0.169792	0.00864728	0.035125	0.0139684	0.124074
		2.6123	0.171621	0.00178777	0.0354057	0.0143571	0.122592
		2.61536	0.171993	0.00841507	0.0362712	0.0151455	0.120752
		2.61841	0.172054	0.0103245	0.0359089	0.0144789	0.118624
		2.62146	0.166994	0.00547275	0.034497	0.0136487	0.115248
		2.62451	0.165935	0.00633997	0.0318575	0.0130287	0.112119
		2.62756	0.168462	0.0131967	0.03061	0.0137803	0.10912
		2.63062	0.173406	0.0159124	0.0306985	0.0139442	0.105782
		2.63367	0.184238	0.00960614	0.0289895	0.014322	0.102905
		2.63672	0.194792	0.00818019	0.0267982	0.0143102	0.0994899
		2.63977	0.208484	0.0128395	0.0251427	0.0146326	0.0948224
		2.64282	0.22113	0.00942688	0.0241111	0.0149075	0.0924131
		2.64587	0.231157	0.00231648	0.0224189	0.0145512	0.0925247
		2.64893	0.242967	0.00627152	0.0213042	0.0138243	0.0938228
		2.65198	0.251343	0.011648	0.0206182	0.0128872	0.0954201
		2.65503	0.256738	0.0108853	0.0198053	0.0127914	0.0965302
		2.65808	0.25636	0.00382892	0.0192698	0.0127488	0.0982898
		2.66113	0.252137	0.00413162	0.017498	0.011253	0.100783
		2.66418	0.251651	0.0065129	0.0161479	0.010038	0.102689
		2.66724	0.251533	0.00580625	0.0159566	0.00890265	0.103582
		2.67029	0.246019	0.00380496	0.0162583	0.00888772	0.103645
		2.67334	0.242095	0.0034251	0.0181121	0.00925143	0.101814
		2.67639	0.238808	0.00753093	0.019747	0.00876729	0.0983024
		2.67944	0.231907	0.00706256	0.0199724	0.00851693	0.0932555
		2.6825	0.224402	0.00387877	0.0206847	0.00793805	0.0896204
		2.68555	0.214602	0.00253934	0.0217771	0.00750841	0.0867312
		2.6886	0.201011	0.00576828	0.0223742	0.00750784	0.0835506
		2.69165	0.188262	0.00617431	0.0235974	0.00728252	0.0799275
		2.6947	0.178214	0.00304795	0.0256743	0.00758425	0.0750168
		2.69775	0.173918	0.00276479	0.0268129	0.00701615	0.0699274
		2.70081	0.16855	0.00637321	0.0268275	0.0055669	0.0641438
		2.70386	0.161718	0.00848917	0.0262776	0.00490054	0.0598927
		2.70691	0.154527	0.00711707	0.0260694	0.00422927	0.0569155
		2.70996	0.150563	0.0032421	0.025198	0.00437934	0.0553893
		2.71301	0.148051	0.00212696	0.0239279	0.00386321	0.0557152
		2.71606	0.147613	0.00467082	0.0234153	0.00351574	0.0554618
		2.71912	0.145848	0.00381213	0.0231966	0.00391429	0.054176
		2.72217	0.143505	0.00168157	0.0227774	0.00365879	0.0535341
		2.72522	0.143757	0.00344403	0.0219586	0.00377839	0.0535544
		2.72827	0.14426	0.0045265	0.019715	0.00263586	0.0537405
		2.73132	0.14812	0.00282034	0.0172751	0.00216906	0.0516356
		2.73438	0.149721	0.000733451	0.0154848	0.00167317	0.0484829
		2.73743	0.14876	0.00268385	0.0148375	0.00082351	0.0454736
		2.74048	0.149616	0.00242093	0.0146155	0.000125635	0.0425405
		2.74353	0.148436	0.00253829	0.0137159	0.000962058	0.038364
		2.74658	0.15156	0.00301239	0.0117122	0.00223415	0.0336907
		2.74963	0.159097	0.00361979	0.00977739	0.00297155	0.0298699
		2.75269	0.160153	0.00304671	0.00863747	0.00374592	0.0246605
		2.75574	0.159238	0.00438134	0.0087109	0.00350005	0.0206391
		2.75879	0.160779	0.00517303	0.00939366	0.00358798	0.0214844
		2.76184	0.159461	0.00478311	0.00953163	0.00418328	0.0239549
		2.76489	0.153325	0.00598892	0.00980916	0.00422292	0.0277517
		2.76794	0.148733	0.0069989	0.00957964	0.00412247	0.034238
		2.771	0.145572	0.00606782	0.00914364	0.00379746	0.0413095
		2.77405	0.140327	0.00463915	0.00858689	0.00414043	0.0481915
		2.7771	0.133857	0.0038687	0.00910877	0.0043582	0.0550837
		2.78015	0.130341	0.00518049	0.00880981	0.00409861	0.0621452
		2.7832	0.133317	0.0064769	0.00810548	0.00389446	0.0701566
		2.78625	0.136632	0.00520285	0.00766248	0.0043752	0.0779951
		2.78931	0.135989	0.00477945	0.00749372	0.00468462	0.0856978
		2.79236	0.137264	0.00769408	0.00845154	0.00514863	0.0936941
		2.79541	0.143454	0.00657195	0.0100899	0.00575874	0.0994057
		2.79846	0.151564	0.00379092	0.0116813	0.0058785	0.104945
		2.80151	0.154691	0.00308183	0.0122304	0.00615705	0.110524
		2.80457	0.155752	0.00600487	0.0134687	0.0064203	0.114339
		2.80762	0.161288	0.00569273	0.0139642	0.00685286	0.116457
		2.81067	0.166871	0.00470106	0.0133201	0.00727238	0.117478
		2.81372	0.176915	0.0101568	0.0142486	0.00750992	0.117128
		2.81677	0.179454	0.00925319	0.0152087	0.00692065	0.116629
		2.81982	0.178492	0.00782547	0.0148066	0.00643732	0.115708
		2.82288	0.181793	0.00497991	0.0124298	0.00623421	0.113455
		2.82593	0.184705	0.00623784	0.0107684	0.00689756	0.111125
		2.82898	0.186405	0.0088642	0.0104246	0.00699998	0.108572
		2.83203	0.186462	0.00683064	0.00933342	0.00695952	0.106054
		2.83508	0.181963	0.00283917	0.00721753	0.00634278	0.10286
		2.83813	0.185303	0.00563038	0.00553149	0.00579163	0.0982278
		2.84119	0.18965	0.00634388	0.00510581	0.00601871	0.0928004
		2.84424	0.190893	0.00195507	0.00517183	0.00638518	0.0879151
		2.84729	0.196434	0.00765236	0.00600985	0.00649326	0.0835144
		2.85034	0.199426	0.0098298	0.00589983	0.0064293	0.0806985
		2.85339	0.204912	0.00861557	0.00690969	0.00701332	0.0786083
		2.85645	0.214036	0.00394547	0.00816035	0.00752251	0.0760249
		2.8595	0.215052	0.00854532	0.00900798	0.00772726	0.073851
		2.86255	0.215294	0.0108183	0.00971499	0.00783884	0.0720929
		2.8656	0.217181	0.00955229	0.00928552	0.00752093	0.0722548
		2.86865	0.212486	0.0110238	0.00862206	0.00763973	0.0725875
		2.8717	0.211546	0.0192247	0.00865579	0.00830351	0.0720145
		2.87476	0.210734	0.0191856	0.00917414	0.00838633	0.0730084
		2.87781	0.20555	0.0181838	0.010088	0.00785292	0.0754932
		2.88086	0.205416	0.0189261	0.010768	0.0070243	0.0773244
		2.88391	0.205627	0.0156226	0.011434	0.00636396	0.0771387
		2.88696	0.205141	0.0165052	0.0114767	0.00650726	0.0764499
		2.89001	0.203565	0.0148508	0.0110126	0.00695988	0.0768652
		2.89307	0.198293	0.019193	0.0105003	0.00724346	0.0784615
		2.89612	0.1996	0.0163052	0.0106512	0.00708608	0.0793343
		2.89917	0.199367	0.0155907	0.0103462	0.00614908	0.0792536
		2.90222	0.195218	0.0118195	0.00939699	0.0056453	0.0798456
		2.90527	0.195962	0.0113177	0.00861279	0.00570935	0.0808832
		2.90833	0.193412	0.0151279	0.00893204	0.00652636	0.0809436
		2.91138	0.18726	0.0136996	0.0097089	0.00705394	0.0797497
		2.91443	0.183621	0.0161318	0.010075	0.00649436	0.0788841
		2.91748	0.17099	0.0128163	0.0102632	0.00576545	0.078044
		2.92053	0.160217	0.0124734	0.0104396	0.00568104	0.0778104
		2.92358	0.155179	0.0155375	0.0100376	0.00632671	0.0773334
		2.92664	0.147625	0.0178676	0.00976666	0.00730927	0.0769968
		2.92969	0.143353	0.00992634	0.0106603	0.00731343	0.0771619
		2.93274	0.139294	0.0148853	0.0118611	0.00689627	0.0787487
		2.93579	0.134839	0.0214028	0.013287	0.0066394	0.0808006
		2.93884	0.13638	0.0208765	0.0145303	0.00707015	0.0833654
		2.94189	0.139683	0.0112924	0.0155512	0.00711939	0.0857193
		2.94495	0.143642	0.0184206	0.0146872	0.00747156	0.0864265
		2.948	0.154395	0.0257047	0.0135012	0.00879719	0.0870657
		2.95105	0.160481	0.019083	0.0128464	0.00928959	0.0883509
		2.9541	0.168676	0.0104225	0.0124429	0.00819172	0.0888619
		2.95715	0.184638	0.0157123	0.0126388	0.00586118	0.0884406
		2.96021	0.193404	0.0191261	0.0121013	0.00609717	0.0877396
		2.96326	0.203497	0.00527588	0.0110917	0.00784083	0.0865585
		2.96631	0.211094	0.00887174	0.0108686	0.0101476	0.0840189
		2.96936	0.212975	0.0160866	0.0101749	0.0101026	0.0817631
		2.97241	0.222683	0.0171372	0.00909107	0.00975834	0.0801062
		2.97546	0.227747	0.00967465	0.00784209	0.0102929	0.0784133
		2.97852	0.227301	0.0198016	0.00675695	0.0107869	0.0759899
		2.98157	0.229096	0.017759	0.0063117	0.0104054	0.0729006
		2.98462	0.223909	0.0114504	0.00526156	0.0113232	0.071149
		2.98767	0.220882	0.0160231	0.0038002	0.0115346	0.0707587
		2.99072	0.220209	0.0277817	0.00278668	0.0124456	0.0709776
		2.99377	0.213911	0.0280997	0.00237304	0.0125653	0.0712066
		2.99683	0.214854	0.0220483	0.00203092	0.0125863	0.0728211
		2.99988	0.212277	0.0206756	0.00264257	0.0121223	0.0751975
		3.00293	0.203282	0.0150382	0.00362341	0.0115748	0.0770121
		3.00598	0.204488	0.0138468	0.00369941	0.0130552	0.0788663
		3.00903	0.200273	0.012118	0.00391674	0.01411	0.0805692
		3.01208	0.195817	0.0214217	0.00478347	0.0148223	0.0830673
		3.01514	0.197185	0.0243181	0.00608538	0.0152643	0.0856169
		3.01819	0.191264	0.026631	0.0075728	0.0149032	0.0872658
		3.02124	0.192692	0.0215001	0.00840282	0.0154174	0.0888909
		3.02429	0.200474	0.021145	0.00801064	0.0147931	0.0901211
		3.02734	0.19941	0.0237168	0.00764333	0.0143425	0.0909058
		3.0304	0.203381	0.0176736	0.00805095	0.0130175	0.0909797
		3.03345	0.203318	0.0127304	0.00862675	0.0110478	0.090049
		3.0365	0.196406	0.0159362	0.0104839	0.0113455	0.0889142
		3.03955	0.199808	0.021762	0.011849	0.0100604	0.0881904
		3.0426	0.194975	0.0131343	0.0126048	0.00959982	0.0878191
		3.04565	0.191982	0.00847099	0.0133895	0.0104279	0.0872813
		3.04871	0.195095	0.0118888	0.015196	0.0108167	0.0858154
		3.05176	0.192728	0.0148513	0.0169718	0.0108425	0.0834275
		3.05481	0.195731	0.00293576	0.0186098	0.0115767	0.08124
		3.05786	0.19975	0.0192402	0.0191712	0.0115821	0.0783174
		3.06091	0.196275	0.0235408	0.0196491	0.0104672	0.0748883
		3.06396	0.198604	0.0154054	0.0201863	0.00923775	0.0709941
		3.06702	0.195732	0.00509059	0.020104	0.00778931	0.0659818
		3.07007	0.194506	0.0110528	0.0195497	0.00573775	0.0621224
		3.07312	0.202262	0.0147862	0.0184784	0.00515344	0.0601487
		3.07617	0.203561	0.0072958	0.017224	0.00343217	0.0598844
		3.07922	0.204988	0.00932377	0.0162653	0.00183365	0.0610276
		3.08228	0.209269	0.0155572	0.0166802	0.00303559	0.0619424
		3.08533	0.208035	0.0175417	0.0176229	0.00520419	0.0627831
		3.08838	0.212909	0.00630513	0.0178993	0.00588646	0.0637887
		3.09143	0.217205	0.00507523	0.0170839	0.00568314	0.0663501
		3.09448	0.214942	0.0106543	0.0168795	0.00553591	0.0694785
		3.09753	0.223469	0.00965039	0.0177486	0.00584238	0.0721196
		3.10059	0.227255	0.00339039	0.0178868	0.00719857	0.0750535
		3.10364	0.226545	0.0162228	0.0181441	0.00891449	0.0785571
		3.10669	0.232947	0.0189116	0.0183171	0.00914173	0.0800454
		3.10974	0.227117	0.0155842	0.0171378	0.00908821	0.0816709
		3.11279	0.224639	0.00673142	0.0152682	0.00969086	0.0818732
		3.11584	0.227326	0.00607045	0.0140993	0.00964633	0.0807359
		3.1189	0.223483	0.0122472	0.0126569	0.00917266	0.0799653
		3.12195	0.227817	0.0109144	0.00995366	0.00820122	0.0794764
		3.125	0.230895	0.00733405	0.00858044	0.00861252	0.077257
		3.12805	0.228609	0.00852085	0.00806172	0.00826355	0.075438
		3.1311	0.236651	0.00989515	0.00755561	0.00747448	0.0744145
		3.13416	0.239455	0.00499433	0.00747565	0.00697782	0.0744701
		3.13721	0.240794	0.0019188	0.00724514	0.00574228	0.0744906
		3.14026	0.247377	0.00688322	0.00698685	0.00542273	0.0751059
		3.14331	0.245476	0.00997657	0.00645188	0.0056782	0.0774565
		3.14636	0.245907	0.00711243	0.00623187	0.0069749	0.0796776
		3.14941	0.249678	0.00383545	0.00647896	0.00850165	0.0814437
		3.15247	0.247857	0.000641922	0.00656734	0.00808246	0.0826031
		3.15552	0.255098	0.00312627	0.00655044	0.0069247	0.0844609
		3.15857	0.262516	0.00731945	0.00744966	0.00770065	0.0870266
		3.16162	0.263185	0.00740089	0.0086035	0.00906465	0.089921
		3.16467	0.272892	0.00550988	0.00946954	0.00973132	0.0920309
		3.16772	0.275169	0.00430357	0.00951411	0.00835837	0.0948403
		3.17078	0.27477	0.00492647	0.00952923	0.00739718	0.0987794
		3.17383	0.278781	0.00477292	0.00980417	0.00713733	0.103135
		3.17688	0.277795	0.00289913	0.0110085	0.00790504	0.106365
		3.17993	0.281811	0.00471232	0.011558	0.00817617	0.107268
		3.18298	0.286365	0.00579777	0.01166	0.00719435	0.108453
		3.18604	0.28564	0.00745151	0.0117076	0.00652974	0.109742
		3.18909	0.292378	0.00651186	0.0121443	0.0067702	0.109993
		3.19214	0.295818	0.00565799	0.0128636	0.00738343	0.108955
		3.19519	0.294762	0.00411741	0.0127855	0.00763925	0.10749
		3.19824	0.298755	0.00488741	0.0128529	0.00683452	0.105138
		3.20129	0.293995	0.00422716	0.0133241	0.00753553	0.102954
		3.20435	0.288973	0.00294043	0.0133245	0.0107525	0.100948
		3.2074	0.290076	0.00300528	0.0134077	0.0119826	0.099245
		3.21045	0.284678	0.00279488	0.0140415	0.0116558	0.0970628
		3.2135	0.286978	0.00398657	0.0142836	0.00934868	0.093901
		3.21655	0.28798	0.00550397	0.0142028	0.00751894	0.0909009
		3.2196	0.283637	0.00623725	0.0149745	0.00707496	0.0881382
		3.22266	0.285771	0.00813858	0.0157856	0.00739857	0.0860905
		3.22571	0.280354	0.00721581	0.0158341	0.00683963	0.0853171
		3.22876	0.276371	0.00442597	0.0159354	0.00630564	0.0851144
		3.23181	0.279164	0.00145281	0.0165321	0.00644516	0.0860419
		3.23486	0.272837	0.00345115	0.0174459	0.00786814	0.0883614
		3.23792	0.270892	0.00579191	0.0180345	0.00843215	0.0914595
		3.24097	0.27452	0.00824883	0.0188472	0.00825133	0.0939248
		3.24402	0.272781	0.00662412	0.0188281	0.00772422	0.0959689
		3.24707	0.276413	0.00662395	0.0182429	0.00654628	0.0964677
		3.25012	0.278574	0.00662584	0.0179512	0.00561267	0.096925
		3.25317	0.276061	0.00529803	0.0174145	0.00476941	0.0972725
		3.25623	0.279727	0.00472695	0.0168537	0.00438484	0.0975703
		3.25928	0.278239	0.00905735	0.0158346	0.00304166	0.096809
		3.26233	0.279762	0.00878672	0.0148801	0.00356623	0.0951747
		3.26538	0.284864	0.00739279	0.0138774	0.00505405	0.094107
		3.26843	0.281735	0.001101	0.0131753	0.00635509	0.0932027
		3.27148	0.28419	0.00544289	0.0129277	0.00610605	0.0924582
		3.27454	0.288534	0.00926957	0.0122791	0.00602251	0.0917186
		3.27759	0.2847	0.00648194	0.0110349	0.00677834	0.0912631
		3.28064	0.284892	0.00419536	0.00983266	0.00819402	0.0907367
		3.28369	0.282091	0.00601377	0.00890948	0.00952804	0.0905023
		3.28674	0.276114	0.00339736	0.00843764	0.00929402	0.0899437
		3.28979	0.275387	0.00626646	0.00834834	0.00855528	0.0888087
		3.29285	0.268969	0.0102846	0.00851599	0.00860484	0.0881631
		3.2959	0.26265	0.00847303	0.00818026	0.00933336	0.0888551
		3.29895	0.260812	0.0119979	0.00787904	0.00977039	0.0889554
		3.302	0.255539	0.0132696	0.00775043	0.00832075	0.0885189
		3.30505	0.254803	0.00890267	0.00820721	0.00726851	0.0880037
		3.30811	0.253204	0.00575917	0.00847823	0.00861051	0.0884503
		3.31116	0.247138	0.00354715	0.00835326	0.00986126	0.0889083
		3.31421	0.246428	0.0060279	0.00817901	0.0097422	0.0892588
		3.31726	0.245659	0.00944703	0.00764092	0.00825009	0.0889519
		3.32031	0.245368	0.00773602	0.00676494	0.00784327	0.0878908
		3.32336	0.249871	0.00754857	0.00623494	0.00942924	0.0870892
		3.32642	0.250228	0.0118103	0.00617347	0.0115079	0.0865217
		3.32947	0.252147	0.0155515	0.00580952	0.0131136	0.0868501
		3.33252	0.257658	0.0141234	0.00497464	0.0129345	0.0875028
		3.33557	0.256248	0.00807894	0.00481404	0.0110915	0.088418
		3.33862	0.256167	0.00227958	0.00445601	0.00986668	0.0901895
		3.34167	0.256177	0.00683504	0.00377442	0.0090112	0.0920258
		3.34473	0.252478	0.00929304	0.00341679	0.00911843	0.0937404
		3.34778	0.253216	0.00578581	0.00395915	0.00878183	0.0954143
		3.35083	0.252136	0.0167388	0.00476186	0.0084403	0.0974059
		3.35388	0.250098	0.0196235	0.00588481	0.00827785	0.0988859
		3.35693	0.251958	0.0153696	0.00693704	0.00786335	0.0998652
		3.35999	0.248802	0.0115922	0.00778448	0.00674886	0.100659
		3.36304	0.248648	0.0111856	0.00884636	0.0058146	0.101043
		3.36609	0.253992	0.0121505	0.00952844	0.0046929	0.101082
		3.36914	0.255214	0.0110463	0.0102873	0.0035258	0.100573
		3.37219	0.257732	0.00584385	0.0109668	0.00273246	0.100029
		3.37524	0.262766	0.00750438	0.0112304	0.00293592	0.0993435
		3.3783	0.267111	0.0100295	0.0116808	0.00339894	0.0984864
		3.38135	0.273504	0.0021059	0.011974	0.00403817	0.0976119
		3.3844	0.276463	0.00786167	0.0125101	0.00503715	0.096983
		3.38745	0.276345	0.0125901	0.0130362	0.00501513	0.0971135
		3.3905	0.279324	0.0143211	0.0135617	0.00554919	0.097454
		3.39355	0.278286	0.00872761	0.0135384	0.00618423	0.0982634
		3.39661	0.275416	0.00349931	0.0131983	0.00710758	0.0998841
		3.39966	0.273499	0.0108896	0.0132819	0.00798437	0.102305
		3.40271	0.267912	0.0149985	0.0132947	0.00900179	0.105395
		3.40576	0.265751	0.0133897	0.0132949	0.00939661	0.107712
		3.40881	0.264526	0.009775	0.0133077	0.00932378	0.109558
		3.41187	0.260862	0.014104	0.0132451	0.00945414	0.11147
		3.41492	0.25764	0.0105167	0.0133007	0.00949189	0.113013
		3.41797	0.253824	0.00404678	0.0133849	0.00786912	0.114071
		3.42102	0.249982	0.0151272	0.0135731	0.00696319	0.114298
		3.42407	0.248795	0.0192768	0.0136835	0.00760174	0.113739
		3.42712	0.247853	0.01172	0.0139958	0.00815706	0.113147
		3.43018	0.243847	0.0142237	0.0138126	0.00906018	0.112602
		3.43323	0.239497	0.0233609	0.0135362	0.00864838	0.111202
		3.43628	0.235702	0.0316522	0.0136772	0.00832088	0.109426
		3.43933	0.233392	0.0253025	0.0135115	0.00822003	0.107543
		3.44238	0.229534	0.0173488	0.0128743	0.0095199	0.105304
		3.44543	0.224025	0.0190034	0.0120052	0.0110044	0.102531
		3.44849	0.220248	0.0156957	0.010912	0.0109359	0.0997072
		3.45154	0.218185	0.010284	0.00975979	0.00978727	0.0970214
		3.45459	0.218125	0.0216071	0.00949425	0.00778041	0.0948446
		3.45764	0.222316	0.0263797	0.00917856	0.00676788	0.0936626
		3.46069	0.224675	0.0185399	0.00810658	0.00599142	0.0935592
		3.46375	0.227561	0.0163429	0.00728407	0.00564055	0.094414
		3.4668	0.232381	0.0220004	0.0070188	0.00554582	0.0953895
		3.46985	0.237717	0.0173048	0.00776309	0.00587843	0.0964336
		3.4729	0.241719	0.00669179	0.00844775	0.0073145	0.0978135
		3.47595	0.247329	0.0112315	0.00914801	0.00841713	0.0984333
		3.479	0.251608	0.0183849	0.00989329	0.00885163	0.0977505
		3.48206	0.253869	0.0155339	0.0102218	0.0090571	0.0970779
		3.48511	0.258875	0.0104191	0.00995885	0.00805293	0.0969176
		3.48816	0.26309	0.00494713	0.00948456	0.00711051	0.0977372
		3.49121	0.265605	0.0105301	0.00954529	0.00722623	0.100083
		3.49426	0.267782	0.0101638	0.00931305	0.00728073	0.101931
		3.49731	0.266802	0.0150169	0.00868537	0.00639711	0.10288
		3.50037	0.268332	0.018467	0.00790868	0.00451771	0.103658
		3.50342	0.270388	0.0180082	0.00729219	0.00351119	0.104695
		3.50647	0.274808	0.00919963	0.00638291	0.00425762	0.106572
		3.50952	0.283938	0.0196898	0.00483909	0.00589109	0.108133
		3.51257	0.2922	0.024393	0.00379816	0.00673427	0.109047
		3.51562	0.296774	0.020729	0.00261479	0.00717732	0.110184
		3.51868	0.304298	0.00315364	0.00127363	0.00831793	0.110994
		3.52173	0.311762	0.018015	0.000844388	0.00955788	0.110372
		3.52478	0.318389	0.0246251	0.00216304	0.00974706	0.109219
		3.52783	0.324403	0.0134632	0.00334018	0.00924701	0.108483
		3.53088	0.327604	0.0136937	0.00461954	0.00782794	0.107298
		3.53394	0.332676	0.0303075	0.00569315	0.00657119	0.105613
		3.53699	0.336891	0.0295566	0.00749422	0.00603581	0.103502
		3.54004	0.339169	0.0130564	0.00933347	0.00598442	0.101761
		3.54309	0.343827	0.0219182	0.0102134	0.005831	0.100908
		3.54614	0.343451	0.0321511	0.0105528	0.00513816	0.100432
		3.54919	0.338348	0.0289328	0.0100452	0.00543719	0.0997227
		3.55225	0.341178	0.0226347	0.00899128	0.00568261	0.0992084
		3.5553	0.3405	0.0332599	0.00827786	0.00567991	0.0985167
		3.55835	0.336719	0.0360273	0.00833967	0.00570916	0.0972374
		3.5614	0.336262	0.0274294	0.00954683	0.00533365	0.0969775
		3.56445	0.33218	0.01808	0.01039	0.00530911	0.0984604
		3.5675	0.33126	0.0175018	0.0109296	0.00539416	0.100258
		3.57056	0.332591	0.0271094	0.0120607	0.00507013	0.101016
		3.57361	0.327235	0.0179163	0.0139281	0.00498198	0.101141
		3.57666	0.325351	0.0114917	0.0160167	0.00454902	0.101732
		3.57971	0.322342	0.0175617	0.0182792	0.00375808	0.101582
		3.58276	0.313295	0.0226599	0.0201528	0.00324389	0.100837
		3.58582	0.307478	0.0137184	0.0214018	0.00270118	0.100497
		3.58887	0.293634	0.0170594	0.0214058	0.00233873	0.0999763
		3.59192	0.285822	0.0241677	0.0211569	0.00205968	0.0992551
		3.59497	0.287831	0.0238596	0.0208506	0.00207259	0.0987767
		3.59802	0.288106	0.0201484	0.020886	0.00291943	0.0968286
		3.60107	0.291343	0.0193422	0.0201618	0.00342801	0.0933203
		3.60413	0.29569	0.0257271	0.0194469	0.00371235	0.090685
		3.60718	0.294948	0.020909	0.0184966	0.00357556	0.0892251
		3.61023	0.299529	0.0186036	0.0178545	0.00275174	0.0873365
		3.61328	0.305277	0.0245474	0.018895	0.00265219	0.0841022
		3.61633	0.311944	0.0301094	0.0197668	0.00301769	0.0801191
		3.61938	0.324978	0.0233439	0.0208802	0.00290765	0.0782227
		3.62244	0.331641	0.0142727	0.020925	0.00252483	0.0777831
		3.62549	0.334896	0.0109978	0.0206651	0.00197054	0.0775266
		3.62854	0.342949	0.0199783	0.0207267	0.00124048	0.0775221
		3.63159	0.34427	0.0136896	0.0204388	0.000994333	0.0773126
		3.63464	0.349444	0.0211277	0.020535	0.000624246	0.0770655
		3.6377	0.358745	0.0280516	0.0209014	0.000808597	0.0767248
		3.64075	0.362062	0.0255297	0.02137	0.00136505	0.0763289
		3.6438	0.371803	0.0177459	0.0212935	0.00189601	0.0763303
		3.64685	0.376463	0.0115061	0.0212557	0.00181402	0.0773045
		3.6499	0.378391	0.0170186	0.022148	0.00178296	0.0784618
		3.65295	0.385557	0.0181705	0.0234749	0.00111299	0.0800867
		3.65601	0.385145	0.0182311	0.0253121	0.00124297	0.0818829
		3.65906	0.386879	0.0214027	0.0272898	0.00135674	0.0844391
		3.66211	0.393309	0.0227504	0.0274506	0.00166414	0.0864001
		3.66516	0.392734	0.0157919	0.0274086	0.00200553	0.0865919
		3.66821	0.395889	0.00307143	0.0279787	0.00269381	0.0867306
		3.67126	0.396531	0.0124072	0.0300673	0.00282251	0.0876843
		3.67432	0.390471	0.0158016	0.0327066	0.00276038	0.0879613
		3.67737	0.392732	0.0140581	0.0348354	0.00264029	0.0885628
		3.68042	0.389146	0.0154242	0.0358819	0.00216123	0.0894713
		3.68347	0.382514	0.0171413	0.0365878	0.00240747	0.0906317
		3.68652	0.380449	0.0107905	0.0383379	0.0024459	0.0918688
		3.68958	0.369455	0.00920613	0.0400638	0.00223177	0.0933991
		3.69263	0.364772	0.018611	0.0420571	0.00220284	0.0943656
		3.69568	0.362239	0.0233208	0.04306	0.00216149	0.0947627
		3.69873	0.349419	0.0192974	0.0431629	0.00195442	0.0949448
		3.70178	0.346377	0.0146428	0.0432673	0.00207121	0.0952636
		3.70483	0.346815	0.0130015	0.0426093	0.00180979	0.0950947
		3.70789	0.342035	0.0158127	0.0419547	0.00164475	0.0941843
		3.71094	0.341969	0.0118121	0.0410386	0.00144308	0.0925987
		3.71399	0.333749	0.0115113	0.0409481	0.00128255	0.0915232
		3.71704	0.328569	0.0167893	0.0411889	0.00173927	0.090271
		3.72009	0.33041	0.0135038	0.0417764	0.0022973	0.0890817
		3.72314	0.324543	0.00767437	0.0418224	0.00241172	0.0878648
		3.7262	0.324609	0.0068885	0.0412139	0.00274653	0.0869714
		3.72925	0.323358	0.0121155	0.0407521	0.00316599	0.0872435
		3.7323	0.311242	0.00840605	0.0406516	0.00370068	0.0880942
		3.73535	0.30783	0.008815	0.0404069	0.00450413	0.0883162
		3.7384	0.301361	0.0139761	0.0397915	0.0043502	0.0871411
		3.74146	0.29448	0.0156094	0.0401718	0.00401255	0.0852281
		3.74451	0.298552	0.00884276	0.0410535	0.00372524	0.0832016
		3.74756	0.291776	0.0124982	0.042267	0.00347252	0.0806975
		3.75061	0.283192	0.0174333	0.0438868	0.0034693	0.0783923
		3.75366	0.277091	0.0155686	0.0441076	0.0030344	0.0770522
		3.75671	0.259357	0.00738336	0.0438087	0.0026898	0.0766155
		3.75977	0.250053	0.00599905	0.0437594	0.00254962	0.0775753
		3.76282	0.245755	0.00809837	0.0439761	0.00267739	0.07999
		3.76587	0.233575	0.00798284	0.044965	0.00273028	0.0824635
		3.76892	0.236569	0.00963956	0.0454153	0.0025065	0.0843103
		3.77197	0.244936	0.0147354	0.0446144	0.00267654	0.0854227
		3.77502	0.247842	0.015543	0.0434882	0.00317703	0.0854968
		3.77808	0.2641	0.00764478	0.0429111	0.0034667	0.0860476
		3.78113	0.272983	0.00615118	0.042707	0.00377889	0.0862678
		3.78418	0.276613	0.0111245	0.042495	0.00384327	0.0862158
		3.78723	0.286971	0.0172586	0.0433721	0.00410806	0.0870144
		3.79028	0.290253	0.0150064	0.0436528	0.0046684	0.0880339
		3.79333	0.294801	0.0157701	0.0439769	0.00533975	0.0889826
		3.79639	0.302452	0.0185203	0.0440825	0.00566594	0.0900023
		3.79944	0.298975	0.0192455	0.0440983	0.00574629	0.0906542
		3.80249	0.303083	0.0117802	0.0440994	0.0057524	0.0916776
		3.80554	0.303059	0.00605288	0.0451532	0.00571658	0.0924852
		3.80859	0.295447	0.0134719	0.0460501	0.0060331	0.09322
		3.81165	0.299668	0.0120349	0.0451551	0.00641189	0.0945289
		3.8147	0.300616	0.00858636	0.044016	0.00621023	0.0954698
		3.81775	0.296883	0.0131317	0.0428302	0.00573105	0.0973013
		3.8208	0.292559	0.0123653	0.0426142	0.00597047	0.0998184
		3.82385	0.277145	0.00482275	0.043171	0.00608082	0.102842
		3.8269	0.273233	0.00848998	0.0443983	0.00680412	0.105534
		3.82996	0.27243	0.0162376	0.0455624	0.00739775	0.107139
		3.83301	0.26528	0.0194495	0.0456132	0.00762197	0.108464
		3.83606	0.269263	0.016568	0.045216	0.00870936	0.109802
		3.83911	0.266611	0.0130953	0.0458815	0.00972196	0.110882
		3.84216	0.26153	0.0151027	0.0470031	0.0104571	0.111914
		3.84521	0.268029	0.0197556	0.0471585	0.0110056	0.113101
		3.84827	0.268988	0.0186511	0.046281	0.0108654	0.113756
		3.85132	0.272269	0.0118747	0.0453042	0.0109942	0.113007
		3.85437	0.284743	0.0169109	0.0447478	0.011189	0.112934
		3.85742	0.284726	0.02136	0.0440858	0.0113038	0.113077
		3.86047	0.28859	0.0169038	0.043415	0.0117194	0.113068
		3.86353	0.293025	0.0160746	0.0414565	0.0117165	0.113357
		3.86658	0.286979	0.02643	0.0390542	0.0110407	0.114456
		3.86963	0.292845	0.0187025	0.0387672	0.0104321	0.116058
		3.87268	0.296174	0.0199371	0.0389302	0.00962568	0.116753
		3.87573	0.291091	0.0247638	0.038787	0.0088841	0.117127
		3.87878	0.297637	0.0246542	0.0381887	0.0080001	0.118781
		3.88184	0.301193	0.0236388	0.0380891	0.00735108	0.119849
		3.88489	0.301911	0.0187093	0.0377987	0.00612371	0.119006
		3.88794	0.305232	0.0144671	0.0371759	0.00486204	0.118864
		3.89099	0.297007	0.0139302	0.0369604	0.00369211	0.119646
		3.89404	0.295776	0.0176285	0.0359858	0.00316993	0.119941
		3.89709	0.29734	0.0180681	0.0337561	0.00273596	0.119353
		3.90015	0.283821	0.0197339	0.0316473	0.0031315	0.118467
		3.9032	0.27741	0.0133249	0.031621	0.00414456	0.117761
		3.90625	0.277724	0.0123508	0.0309638	0.00409269	0.117329
		3.9093	0.280187	0.0076924	0.0295278	0.00408493	0.118518
		3.91235	0.289448	0.0199519	0.028126	0.00416275	0.12021
		3.91541	0.293026	0.0232063	0.0269618	0.00415855	0.120819
		3.91846	0.29825	0.0231577	0.0266774	0.00521719	0.122289
		3.92151	0.314221	0.0172233	0.0259803	0.00657482	0.124931
		3.92456	0.323433	0.0199433	0.0252543	0.00712063	0.127142
		3.92761	0.333566	0.0212009	0.0242725	0.00715807	0.127967
		3.93066	0.344411	0.0225883	0.0229304	0.00758526	0.128261
		3.93372	0.347589	0.0310555	0.0223715	0.00833921	0.128672
		3.93677	0.35439	0.033958	0.0223834	0.00858112	0.128783
		3.93982	0.360895	0.0306751	0.0234101	0.00829976	0.128608
		3.94287	0.365147	0.0203538	0.0247835	0.00777726	0.128352
		3.94592	0.37426	0.0306351	0.0248832	0.00954624	0.127909
		3.94897	0.373506	0.0254244	0.0242458	0.0113956	0.127014
		3.95203	0.372192	0.0198206	0.02253	0.01261	0.125403
		3.95508	0.375437	0.0238919	0.0205015	0.013077	0.123557
		3.95813	0.370129	0.0292921	0.0186334	0.0133779	0.121423
		3.96118	0.372164	0.0218507	0.0174806	0.0126055	0.120012
		3.96423	0.376904	0.0239661	0.017054	0.011667	0.118875
		3.96729	0.371419	0.0284164	0.0178882	0.010742	0.117381
		3.97034	0.372831	0.0166175	0.0196663	0.0104378	0.115464
		3.97339	0.368977	0.0157044	0.0206377	0.0105517	0.114971
		3.97644	0.364519	0.0231617	0.0209638	0.0114039	0.115397
		3.97949	0.371307	0.0235147	0.0210751	0.0120217	0.116395
		3.98254	0.368312	0.016641	0.0222548	0.0129698	0.116961
		3.9856	0.361906	0.0241069	0.0245933	0.0122678	0.11721
		3.98865	0.36045	0.0304311	0.0267016	0.0110057	0.117618
		3.9917	0.356932	0.029101	0.0291074	0.0114092	0.116457
		3.99475	0.3614	0.0202002	0.0300874	0.0129161	0.114854
		3.9978	0.363951	0.0296732	0.0303125	0.0136733	0.113469
		4.00085	0.356871	0.0247217	0.030608	0.0137557	0.112418
		4.00391	0.35385	0.0148398	0.0300916	0.0137351	0.111254
		4.00696	0.351642	0.0144838	0.0298649	0.0126063	0.110169
		4.01001	0.350968	0.0303871	0.0294901	0.0122496	0.110081
		4.01306	0.358104	0.0352914	0.0293769	0.0107186	0.108978
		4.01611	0.3578	0.0290381	0.0290001	0.00878152	0.107913
		4.01917	0.354442	0.023953	0.0287306	0.00886058	0.108443
		4.02222	0.353802	0.0227774	0.0288172	0.0105113	0.10912
		4.02527	0.344253	0.0173962	0.0280473	0.0116938	0.109097
		4.02832	0.339073	0.0216302	0.0278152	0.0113261	0.109072
		4.03137	0.335822	0.0431161	0.0275562	0.00986233	0.108585
		4.03442	0.329287	0.0417777	0.0270894	0.00937961	0.108393
		4.03748	0.329643	0.0303542	0.0264787	0.00930593	0.10881
		4.04053	0.326097	0.0289085	0.0248931	0.00848304	0.107994
		4.04358	0.321117	0.0323325	0.0248158	0.0076328	0.107201
		4.04663	0.326718	0.0273966	0.0257015	0.00645756	0.106786
		4.04968	0.32724	0.0276842	0.0259058	0.00691667	0.106305
		4.05273	0.32741	0.0425992	0.0249786	0.00911757	0.105663
		4.05579	0.332152	0.0423285	0.0241332	0.0114916	0.103757
		4.05884	0.328547	0.0293823	0.0235961	0.0128976	0.101822
		4.06189	0.326572	0.0317878	0.0231854	0.0130434	0.0992935
		4.06494	0.325254	0.032351	0.0230956	0.0118487	0.0955138
		4.06799	0.318427	0.0221363	0.0223753	0.0105173	0.0915656
		4.07104	0.317041	0.0268723	0.0225904	0.00990095	0.0882394
		4.0741	0.314792	0.0392123	0.0229288	0.00919605	0.084593
		4.07715	0.30752	0.0363106	0.0219168	0.0083057	0.0814454
		4.0802	0.308527	0.0241672	0.0206055	0.00829024	0.0785787
		4.08325	0.305587	0.0291324	0.0190751	0.00989474	0.0764606
		4.0863	0.30385	0.0294505	0.0180299	0.0112181	0.0754226
		4.08936	0.305064	0.0252403	0.0164169	0.0113189	0.075556
		4.09241	0.300138	0.0263595	0.014481	0.00997574	0.0753823
		4.09546	0.299724	0.0321641	0.0128042	0.00933865	0.0757576
		4.09851	0.29802	0.0328591	0.0112978	0.00815418	0.0770274
		4.10156	0.291261	0.0290428	0.0107023	0.00875397	0.0786763
		4.10461	0.291312	0.0434226	0.0101227	0.00932539	0.0797833
		4.10767	0.288456	0.0403249	0.0103619	0.00979737	0.0800464
		4.11072	0.279647	0.0280342	0.0102086	0.0105804	0.0794212
		4.11377	0.27404	0.0205284	0.00989845	0.0118383	0.0783163
		4.11682	0.263506	0.0371486	0.0112278	0.0130148	0.0774016
		4.11987	0.248503	0.0387568	0.0123306	0.0136409	0.0764202
		4.12292	0.242656	0.0364674	0.012316	0.014278	0.0757733
		4.12598	0.234541	0.0316143	0.0113939	0.0144251	0.0749557
		4.12903	0.232287	0.0300267	0.0105195	0.0140225	0.0746225
		4.13208	0.241556	0.0205574	0.00945875	0.0139614	0.0753416
		4.13513	0.251893	0.028617	0.00846796	0.0145603	0.0763491
		4.13818	0.268845	0.0447427	0.00857928	0.0144171	0.0759743
		4.14124	0.294733	0.0506607	0.00950309	0.0126451	0.0748023
		4.14429	0.313363	0.0464873	0.0112291	0.0104873	0.073463
		4.14734	0.329799	0.037762	0.0115555	0.0102288	0.0723027
		4.15039	0.34426	0.0312775	0.0121614	0.0113372	0.0706475
		4.15344	0.355623	0.025412	0.0128092	0.0114401	0.0685179
		4.15649	0.36578	0.0337029	0.0126607	0.0108843	0.0661147
		4.15955	0.367459	0.042825	0.0122016	0.00913292	0.0648397
		4.1626	0.369953	0.0496122	0.0118763	0.00747511	0.0644361
		4.16565	0.372455	0.047663	0.0124411	0.00697302	0.0648013
		4.1687	0.369224	0.0397686	0.0129738	0.00676878	0.0658303
		4.17175	0.367361	0.0398221	0.0143344	0.00574798	0.0669578
		4.1748	0.360377	0.0353826	0.0150515	0.00397936	0.0667667
		4.17786	0.349811	0.0434431	0.014574	0.00343929	0.0655335
		4.18091	0.346391	0.0504758	0.0139073	0.00477087	0.0648915
		4.18396	0.334719	0.0520149	0.0139591	0.00534574	0.0646987
		4.18701	0.325463	0.052598	0.0154501	0.0046562	0.0621361
		4.19006	0.319736	0.0481961	0.0154297	0.00310167	0.0586065
		4.19312	0.31143	0.0454656	0.0158315	0.00144714	0.0560045
		4.19617	0.313362	0.0396503	0.0170905	0.000932196	0.0539422
		4.19922	0.316924	0.0373606	0.0187318	0.00156999	0.0516245
		4.20227	0.31006	0.0500314	0.0203736	0.00183849	0.0498388
		4.20532	0.309389	0.0507395	0.021779	0.00137683	0.0501328
		4.20837	0.305932	0.0434039	0.0236061	0.00149522	0.0513887
		4.21143	0.294404	0.0472033	0.0256811	0.00338019	0.0527496
		4.21448	0.290741	0.039617	0.0274792	0.00491927	0.0535514
		4.21753	0.282638	0.0359265	0.0285455	0.00648673	0.0547521
		4.22058	0.274805	0.0398473	0.0297582	0.00598546	0.0549768
		4.22363	0.278823	0.0477244	0.031854	0.00480781	0.0548347
		4.22668	0.280642	0.0433124	0.033564	0.00488081	0.0555937
		4.22974	0.280164	0.0363406	0.034672	0.00621575	0.0573018
		4.23279	0.278313	0.036208	0.0362099	0.00668211	0.0583807
		4.23584	0.269487	0.0391934	0.0379941	0.00640304	0.0601588
		4.23889	0.265617	0.0334394	0.0400084	0.00633284	0.0621795
		4.24194	0.268224	0.0370251	0.0411499	0.00613692	0.063029
		4.245	0.2687	0.0373063	0.0414539	0.00582557	0.0630304
		4.24805	0.273891	0.0340607	0.0410131	0.00582282	0.0632303
		4.2511	0.27359	0.0387773	0.0410515	0.00520748	0.0635124
		4.25415	0.270254	0.0386458	0.0419102	0.00505362	0.0630412
		4.2572	0.273346	0.0376033	0.0423009	0.00627464	0.0616768
		4.26025	0.26789	0.0300556	0.0432862	0.00848512	0.059919
		4.26331	0.259977	0.030885	0.0442065	0.00959193	0.0582228
		4.26636	0.258024	0.029301	0.0459151	0.010685	0.0544441
		4.26941	0.250733	0.0291293	0.0479458	0.0113152	0.0494712
		4.27246	0.254178	0.0239402	0.0491788	0.0106887	0.045148
		4.27551	0.259809	0.0279471	0.0492413	0.00998193	0.0415706
		4.27856	0.258132	0.0256689	0.0479743	0.00966057	0.0398885
		4.28162	0.26797	0.0218724	0.048063	0.00932903	0.0394126
		4.28467	0.270066	0.0199891	0.0487888	0.00773101	0.0401224
		4.28772	0.264868	0.0261939	0.0483394	0.00705918	0.0434057
		4.29077	0.264443	0.0268749	0.0483636	0.00788003	0.0460303
		4.29382	0.253786	0.023324	0.049023	0.00988807	0.0480546
		4.29688	0.247726	0.0257948	0.0496754	0.0109775	0.0506991
		4.29993	0.246778	0.0291363	0.0483888	0.0101885	0.0538289
		4.30298	0.240263	0.0216332	0.0475031	0.00861354	0.0572273
		4.30603	0.240875	0.0200892	0.0472641	0.00870219	0.0600804
		4.30908	0.24338	0.0320588	0.0470282	0.0097256	0.0615361
		4.31213	0.24165	0.0323799	0.0473642	0.0103388	0.0616813
		4.31519	0.250859	0.0205799	0.047653	0.00971751	0.06106
		4.31824	0.249036	0.0188028	0.0475994	0.00781523	0.0615102
		4.32129	0.244257	0.029844	0.0464382	0.00701649	0.0625873
		4.32434	0.247993	0.0293659	0.0454463	0.00825472	0.063794
		4.32739	0.243688	0.0224251	0.0455248	0.00890893	0.0657322
		4.33044	0.239543	0.0254995	0.0452726	0.00797128	0.0674072
		4.3335	0.240855	0.0282969	0.044369	0.00612505	0.069807
		4.33655	0.233042	0.019481	0.0416714	0.00504054	0.0709397
		4.3396	0.232261	0.0170204	0.0394677	0.00460382	0.0709778
		4.34265	0.23165	0.0319339	0.0381382	0.00349422	0.0711421
		4.3457	0.22546	0.033044	0.036855	0.00138475	0.071182
		4.34875	0.231518	0.0288694	0.0358945	0.00153124	0.0710062
		4.35181	0.237883	0.0231422	0.0343017	0.00291085	0.0700831
		4.35486	0.238553	0.0297059	0.0332674	0.0038726	0.0669833
		4.35791	0.243848	0.0241168	0.0317202	0.0032971	0.0633924
		4.36096	0.240871	0.0208614	0.0304322	0.00240112	0.0599767
		4.36401	0.237116	0.0269265	0.030647	0.00245517	0.0576274
		4.36707	0.2477	0.0342706	0.0304559	0.00354794	0.0552052
		4.37012	0.252108	0.0298488	0.0307936	0.00389292	0.0526461
		4.37317	0.261621	0.0145997	0.0298704	0.00238494	0.0509621
		4.37622	0.274874	0.0181552	0.0295578	0.000543624	0.0513823
		4.37927	0.285312	0.0227005	0.0306392	0.0018177	0.0541692
		4.38232	0.298129	0.0243387	0.0319892	0.00335831	0.0568777
		4.38538	0.298078	0.0289418	0.032945	0.00416341	0.0586824
		4.38843	0.2902	0.0343589	0.0324693	0.00482512	0.061409
		4.39148	0.296741	0.0258606	0.0325308	0.00575012	0.0648167
		4.39453	0.2984	0.0176325	0.0331078	0.00676966	0.0668301
		4.39758	0.302618	0.0211834	0.0341395	0.00725143	0.0683846
		4.40063	0.306028	0.039455	0.0346338	0.00632145	0.0700731
		4.40369	0.295853	0.0374924	0.034983	0.00465128	0.072621
		4.40674	0.290194	0.0374895	0.0355781	0.0034628	0.0751104
		4.40979	0.285288	0.0396077	0.0350837	0.0042256	0.0767934
		4.41284	0.270467	0.0375914	0.0346685	0.00489327	0.0789608
		4.41589	0.268272	0.0273418	0.0340123	0.00450155	0.0823283
		4.41895	0.26158	0.0200765	0.0334922	0.00251983	0.0843915
		4.422	0.253437	0.0335267	0.0332295	0.00211092	0.0843453
		4.42505	0.252399	0.0414439	0.0318406	0.00367809	0.0826204
		4.4281	0.24066	0.0433851	0.0307667	0.00442972	0.0802417
		4.43115	0.234698	0.0449374	0.0286472	0.00442228	0.0779438
		4.4342	0.241952	0.040416	0.0263764	0.00335716	0.0767244
		4.43726	0.242452	0.0275596	0.0247322	0.00360216	0.0772893
		4.44031	0.245425	0.023804	0.025026	0.0046241	0.0780766
		4.44336	0.246722	0.0350681	0.0263628	0.00472882	0.0781475
		4.44641	0.24634	0.048336	0.0273532	0.00405317	0.0782386
		4.44946	0.259807	0.0417622	0.0285322	0.00293016	0.0773485
		4.45251	0.261991	0.0421596	0.0293286	0.00263111	0.0757363
		4.45557	0.261527	0.0466808	0.031525	0.00338069	0.0736552
		4.45862	0.263135	0.0394126	0.0336839	0.00342228	0.0703414
		4.46167	0.250518	0.018783	0.0348731	0.00309863	0.067627
		4.46472	0.245512	0.0322737	0.0356381	0.00228289	0.0661906
		4.46777	0.248947	0.0430217	0.0355634	0.00135876	0.0663762
		4.47083	0.245786	0.0308939	0.0368467	0.000558967	0.0673276
		4.47388	0.250768	0.0389017	0.0379226	0.00100252	0.0679005
		4.47693	0.250632	0.0364374	0.0399821	0.00183911	0.0669186
		4.47998	0.241765	0.0281524	0.0412837	0.00261247	0.0662383
		4.48303	0.245888	0.0199826	0.0411998	0.00290838	0.0660921
		4.48608	0.245592	0.0362073	0.0417747	0.00274031	0.0651396
		4.48914	0.240126	0.0485738	0.0430581	0.00312811	0.0648451
		4.49219	0.237925	0.0509709	0.0448792	0.0031514	0.0658643
		4.49524	0.229848	0.0457579	0.0459749	0.00345996	0.0667688
		4.49829	0.231347	0.0426605	0.0467746	0.00326505	0.066811
		4.50134	0.236916	0.0426636	0.0476042	0.00335387	0.0665459
		4.50439	0.234062	0.0284871	0.04861	0.00406229	0.0679186
		4.50745	0.231758	0.0267778	0.0500786	0.00446927	0.0690531
		4.5105	0.227207	0.0447543	0.049966	0.00483309	0.0681182
		4.51355	0.221712	0.0593711	0.0507789	0.0042731	0.0655759
		4.5166	0.225645	0.0421781	0.0512062	0.00351071	0.0634909
		4.51965	0.221446	0.0283229	0.050508	0.00333127	0.0621581
		4.52271	0.220543	0.0302316	0.049179	0.00314171	0.0618891
		4.52576	0.228892	0.0407884	0.0472681	0.0032391	0.0621004
		4.52881	0.226823	0.0306721	0.046611	0.00324799	0.0632317
		4.53186	0.230133	0.040067	0.0452575	0.00274831	0.06421
		4.53491	0.229933	0.0468523	0.0439939	0.00248595	0.065373
		4.53796	0.217439	0.0432378	0.0426621	0.0022764	0.0664713
		4.54102	0.214182	0.0349538	0.0422971	0.00223313	0.0669062
		4.54407	0.209014	0.0492592	0.0421944	0.00184797	0.0678768
		4.54712	0.199143	0.054757	0.0409411	0.000913017	0.0698353
		4.55017	0.204783	0.0362635	0.0397909	0.000910858	0.0716722
		4.55322	0.202434	0.0370154	0.0395231	0.00173404	0.0719842
		4.55627	0.198086	0.0595008	0.0400298	0.00162576	0.0714273
		4.55933	0.198449	0.065399	0.0415033	0.000949992	0.0713328
		4.56238	0.190543	0.0490637	0.0429177	0.000432238	0.072009
		4.56543	0.190206	0.0514021	0.0450071	0.00180289	0.0733247
		4.56848	0.191199	0.0619604	0.0470453	0.00294623	0.0737008
		4.57153	0.185932	0.0572461	0.0486908	0.00339823	0.0725825
		4.57458	0.187195	0.0374885	0.0491892	0.0039611	0.0712569
		4.57764	0.18961	0.0622535	0.049193	0.00389432	0.0696889
		4.58069	0.189382	0.0754824	0.0502908	0.00419582	0.0681718
		4.58374	0.196557	0.0603924	0.0518122	0.00415193	0.0663987
		4.58679	0.19057	0.0571387	0.0536892	0.00381743	0.0643692
		4.58984	0.184047	0.0560819	0.0544046	0.00326069	0.0621548
		4.5929	0.185875	0.0501362	0.0551022	0.00320887	0.0595382
		4.59595	0.181355	0.0369031	0.055876	0.00394594	0.0581206
		4.599	0.182139	0.0592727	0.0570779	0.00371824	0.0575737
		4.60205	0.183479	0.0717746	0.0580442	0.00353807	0.0550227
		4.6051	0.179933	0.0659662	0.0581631	0.00295408	0.0525887
		4.60815	0.179824	0.0472003	0.0596851	0.00313364	0.0512238
		4.61121	0.175445	0.0511006	0.0615353	0.003927	0.051001
		4.61426	0.171252	0.0498613	0.06408	0.00426532	0.0509675
		4.61731	0.175372	0.0492003	0.0671952	0.00401863	0.0515395
		4.62036	0.177946	0.0512407	0.0699284	0.00342627	0.0518244
		4.62341	0.18581	0.0678961	0.0723615	0.0031282	0.0514123
		4.62646	0.195386	0.0674552	0.0734358	0.0033115	0.0504891
		4.62952	0.192301	0.0508484	0.0735009	0.00335532	0.049761
		4.63257	0.193214	0.0487224	0.0731927	0.00363012	0.0495545
		4.63562	0.190187	0.0409454	0.0722626	0.00316542	0.0487953
		4.63867	0.189653	0.0412355	0.0718586	0.00207196	0.0463233
		4.64172	0.195055	0.0505322	0.071287	0.00193578	0.0430156
		4.64478	0.191666	0.0661791	0.0713224	0.00208362	0.0419664
		4.64783	0.191134	0.0644028	0.0704986	0.002862	0.042348
		4.65088	0.19683	0.0608383	0.0700417	0.00260601	0.0425936
		4.65393	0.190968	0.0586971	0.0711994	0.00232658	0.0415992
		4.65698	0.185983	0.0474689	0.07038	0.00195691	0.0400829
		4.66003	0.184882	0.0375782	0.0689994	0.00174097	0.0380301
		4.66309	0.184904	0.0490888	0.0671688	0.00232306	0.0362742
		4.66614	0.19108	0.0547473	0.0660094	0.00236137	0.0352831
		4.66919	0.193172	0.054725	0.0642235	0.00194832	0.0341326
		4.67224	0.194455	0.0514742	0.061418	0.00153689	0.0333001
		4.67529	0.201213	0.045772	0.0582582	0.00174454	0.0333358
		4.67834	0.205197	0.0435646	0.0545932	0.00181312	0.0336784
		4.6814	0.20471	0.0375104	0.0520871	0.00216774	0.0344931
		4.68445	0.197055	0.0516464	0.0494225	0.00200386	0.0349298
		4.6875	0.185141	0.0607456	0.0480518	0.00167254	0.034281
		4.69055	0.180128	0.0556226	0.0469222	0.00131641	0.0332372
		4.6936	0.173242	0.0537402	0.0444706	0.00174013	0.0330738
		4.69666	0.166147	0.0520102	0.0423642	0.00139165	0.0331775
		4.69971	0.162257	0.0444987	0.0409496	0.00116411	0.0329618
		4.70276	0.151889	0.0541819	0.0394611	0.000775061	0.0321814
		4.70581	0.151056	0.0573994	0.037243	0.00148586	0.0303043
		4.70886	0.155419	0.0596976	0.035004	0.00234085	0.027728
		4.71191	0.149011	0.0606151	0.0347532	0.00290152	0.025356
		4.71497	0.151014	0.0584796	0.0357743	0.00286473	0.0239055
		4.71802	0.158278	0.0497349	0.0377774	0.00324157	0.0226589
		4.72107	0.156849	0.0346139	0.0395868	0.00361344	0.0211448
		4.72412	0.158267	0.0394206	0.0407924	0.00329159	0.019577
		4.72717	0.158415	0.0384	0.0416254	0.00312472	0.0177576
		4.73022	0.160272	0.0418254	0.0418221	0.00278326	0.0157336
		4.73328	0.166761	0.0409518	0.041906	0.00228201	0.015895
		4.73633	0.165735	0.0474129	0.0416325	0.00219365	0.0177403
		4.73938	0.166692	0.036397	0.0418287	0.00129131	0.0197935
		4.74243	0.170132	0.0271867	0.042477	0.00081741	0.0210574
		4.74548	0.168496	0.0299672	0.0445227	0.00089081	0.0218241
		4.74854	0.167331	0.0293775	0.0463221	0.00181356	0.0227799
		4.75159	0.16419	0.0289297	0.0465471	0.00202858	0.024099
		4.75464	0.164022	0.0296807	0.0453044	0.00155191	0.0252156
		4.75769	0.168674	0.0307438	0.0437365	0.00191979	0.0258309
		4.76074	0.168696	0.0275862	0.0433961	0.00236842	0.0256889
		4.76379	0.170889	0.0302479	0.0429812	0.00252506	0.0256268
		4.76685	0.169461	0.0300273	0.0419188	0.00265322	0.0252878
		4.7699	0.162948	0.0281947	0.040703	0.0018248	0.0257384
		4.77295	0.161744	0.0236121	0.0387535	0.00208714	0.0274462
		4.776	0.16094	0.0317046	0.0372301	0.00277634	0.0290294
		4.77905	0.159743	0.0323538	0.0356873	0.00319926	0.0305012
		4.7821	0.161897	0.025892	0.0343573	0.00302989	0.0311198
		4.78516	0.158052	0.0217599	0.0332822	0.00259334	0.0314477
		4.78821	0.153698	0.023472	0.0324867	0.0035557	0.0312242
		4.79126	0.148511	0.0213397	0.0314606	0.00425681	0.0312725
		4.79431	0.140548	0.0254755	0.030099	0.00449464	0.0325305
		4.79736	0.138523	0.0324319	0.0295716	0.00443986	0.0352434
		4.80042	0.136876	0.0306001	0.0291343	0.00351981	0.0382558
		4.80347	0.134765	0.0245764	0.0287006	0.00451844	0.04141
		4.80652	0.129014	0.0141387	0.0283606	0.00491437	0.0433878
		4.80957	0.118686	0.023384	0.0282336	0.00501508	0.0443131
		4.81262	0.113396	0.0126066	0.0288729	0.00478019	0.0446253
		4.81567	0.112604	0.0192999	0.0289423	0.00397866	0.0444224
		4.81873	0.115815	0.0273186	0.0278091	0.00291972	0.0433668
		4.82178	0.125623	0.0265393	0.02603	0.00225516	0.0425561
		4.82483	0.131039	0.0232152	0.0249257	0.00241986	0.0418759
		4.82788	0.133522	0.0214418	0.0245362	0.00247755	0.0412008
		4.83093	0.14173	0.0212325	0.0241035	0.00274129	0.040674
		4.83398	0.142245	0.0220493	0.02446	0.0033506	0.0405566
		4.83704	0.144456	0.0179564	0.0248258	0.00468053	0.0394408
		4.84009	0.151319	0.02235	0.0251104	0.00574812	0.0382914
		4.84314	0.149352	0.0282799	0.0246155	0.00641487	0.0385953
		4.84619	0.148069	0.0274732	0.0244066	0.00603694	0.0396278
		4.84924	0.14753	0.0276769	0.0244587	0.00624587	0.0411106
		4.85229	0.141998	0.0258248	0.0244825	0.00808592	0.0425275
		4.85535	0.142253	0.0267944	0.0235206	0.0100493	0.0436262
		4.8584	0.140168	0.0231652	0.0224029	0.0113925	0.0442488
		4.86145	0.136888	0.025953	0.0213952	0.0112252	0.0455514
		4.8645	0.139902	0.03582	0.0211952	0.0114447	0.0471591
		4.86755	0.139268	0.0439629	0.0210416	0.0121069	0.0490916
		4.87061	0.13866	0.0357536	0.0201819	0.0129119	0.0506036
		4.87366	0.135468	0.0260535	0.0188112	0.0136605	0.0514854
		4.87671	0.13222	0.0164655	0.0168623	0.0130084	0.052279
		4.87976	0.134819	0.0212721	0.0157409	0.0116415	0.0527869
		4.88281	0.132944	0.0285424	0.0145505	0.0116103	0.0530795
		4.88586	0.131708	0.0328609	0.0137703	0.0107306	0.0538501
		4.88892	0.140995	0.0428005	0.0128407	0.0111402	0.0547574
		4.89197	0.143901	0.0425286	0.0115004	0.0109154	0.0553382
		4.89502	0.146094	0.0328564	0.0110749	0.00922525	0.0551257
		4.89807	0.149797	0.0230078	0.0114523	0.0074856	0.0549105
		4.90112	0.144081	0.029123	0.0121156	0.00684205	0.0543278
		4.90417	0.146111	0.0284184	0.011718	0.00823816	0.0529791
		4.90723	0.145178	0.041376	0.0113582	0.00915313	0.0511639
		4.91028	0.136109	0.0465561	0.0112116	0.00905153	0.0493235
		4.91333	0.139491	0.0409325	0.0118939	0.00805605	0.047387
		4.91638	0.139151	0.0314938	0.0130666	0.00683215	0.0459122
		4.91943	0.135977	0.02237	0.0136395	0.00624619	0.0459237
		4.92249	0.139488	0.0309735	0.0146363	0.00520032	0.0466444
		4.92554	0.133984	0.0258228	0.0148547	0.00285921	0.0468071
		4.92859	0.133875	0.0366035	0.015653	0.00121697	0.0460094
		4.93164	0.135391	0.038968	0.0162318	0.00236081	0.0453504
		4.93469	0.130121	0.0348878	0.0165924	0.00424394	0.0446979
		4.93774	0.129946	0.0269638	0.0172103	0.00522235	0.0436102
		4.9408	0.12531	0.0382512	0.0176153	0.00535475	0.04266
		4.94385	0.12003	0.0326611	0.017566	0.00560301	0.0425216
		4.9469	0.121866	0.0169589	0.0174285	0.00626556	0.0424526
		4.94995	0.118219	0.0279989	0.0190145	0.00673603	0.0427843
		4.953	0.119933	0.0446888	0.0199933	0.00686443	0.0434105
		4.95605	0.132968	0.0406027	0.0205218	0.00684335	0.0438824
		4.95911	0.134607	0.0226911	0.0206023	0.00655453	0.0432195
		4.96216	0.139186	0.0375568	0.0204551	0.0058859	0.0421036
		4.96521	0.141179	0.034158	0.0212563	0.00552449	0.0415018
		4.96826	0.134007	0.018935	0.0214984	0.00394217	0.041605
		4.97131	0.135654	0.0307284	0.021342	0.00211018	0.0415149
		4.97437	0.131447	0.0543735	0.0199663	0.00105506	0.0408623
		4.97742	0.126653	0.0478932	0.0184486	0.00191417	0.0397351
		4.98047	0.13383	0.0397218	0.0176014	0.00220294	0.0378258
		4.98352	0.134064	0.0356769	0.0166028	0.00113388	0.0361638
		4.98657	0.13683	0.040841	0.0168465	0.00230572	0.0355168
		4.98962	0.143384	0.0322982	0.0169466	0.00522623	0.0355039
		4.99268	0.139262	0.023967	0.0169015	0.00684397	0.0354521
		4.99573	0.145227	0.0492008	0.0173013	0.00673127	0.0362728
		4.99878	0.150126	0.0588174	0.0180126	0.00550472	0.0378148
		5.00183	0.148531	0.0538463	0.0185032	0.00371121	0.0398317
		5.00488	0.155764	0.0360391	0.0181689	0.00396617	0.041605
		5.00793	0.153595	0.0335399	0.0179638	0.0044842	0.0425957
		5.01099	0.152615	0.0318152	0.0182573	0.00387153	0.0426083
		5.01404	0.161075	0.0271992	0.0197721	0.00171142	0.0418632
		5.01709	0.157501	0.029862	0.0218374	0.00228468	0.0406129
		5.02014	0.157418	0.0552472	0.0239248	0.00443665	0.0398733
		5.02319	0.159438	0.0504433	0.0255594	0.00463418	0.0387475
		5.02625	0.153585	0.026909	0.0263499	0.00466837	0.0379551
		5.0293	0.157152	0.0208147	0.0272674	0.00355355	0.0374316
		5.03235	0.155755	0.0266167	0.0281547	0.00591426	0.0369976
		5.0354	0.151952	0.030972	0.0294363	0.00827374	0.0360278
		5.03845	0.156649	0.0418046	0.030674	0.00884831	0.0351534
		5.0415	0.152206	0.0512558	0.0318047	0.00788935	0.0339923
		5.04456	0.150771	0.0475663	0.0325595	0.00629622	0.0321011
		5.04761	0.151866	0.0341099	0.0332481	0.00649149	0.0296137
		5.05066	0.14212	0.0121707	0.0337039	0.00767051	0.0272286
		5.05371	0.145217	0.0338748	0.0343406	0.00855163	0.0262116
		5.05676	0.146758	0.0370864	0.0346966	0.00836796	0.0255218
		5.05981	0.141354	0.0330751	0.0356818	0.00611686	0.0254332
		5.06287	0.14447	0.0383256	0.0364531	0.00316011	0.0254974
		5.06592	0.140006	0.0310116	0.0363565	0.001641	0.0250462
		5.06897	0.136509	0.0235981	0.03601	0.00329269	0.0245228
		5.07202	0.140746	0.0263844	0.0362635	0.00497923	0.0245751
		5.07507	0.131531	0.0251925	0.0376808	0.00639718	0.0252927
		5.07812	0.127309	0.024126	0.0386322	0.00743393	0.026465
		5.08118	0.126429	0.0393057	0.0395895	0.00728466	0.0277459
		5.08423	0.119782	0.0404028	0.0401354	0.0068633	0.0286602
		5.08728	0.124322	0.0401553	0.0402002	0.00617253	0.0290458
		5.09033	0.12455	0.0290825	0.0403873	0.00635037	0.0291009
		5.09338	0.120507	0.0299958	0.0404792	0.00780961	0.0283639
		5.09644	0.12758	0.0300471	0.0411898	0.00723282	0.027259
		5.09949	0.127431	0.0293552	0.0414903	0.00587937	0.0259923
		5.10254	0.127572	0.0322473	0.0419788	0.00364053	0.025112
		5.10559	0.130461	0.0417783	0.041703	0.000934503	0.0240788
		5.10864	0.123293	0.0337428	0.040609	0.00186689	0.0228929
		5.11169	0.124875	0.0235528	0.0397313	0.00290129	0.0218184
		5.11475	0.124305	0.0253676	0.0391766	0.00269934	0.0210103
		5.1178	0.116339	0.023548	0.0391346	0.00184313	0.0203097
		5.12085	0.119286	0.0224952	0.0393181	0.00254547	0.0197632
		5.1239	0.115162	0.0304735	0.0404551	0.00322974	0.0200677
		5.12695	0.110279	0.0431451	0.0418942	0.00332994	0.0213274
		5.13	0.112458	0.0405658	0.04289	0.00184779	0.0231971
		5.13306	0.104373	0.0300381	0.043448	0.00210483	0.0245194
		5.13611	0.102463	0.0256007	0.043414	0.00462774	0.0254653
		5.13916	0.104512	0.0296992	0.0436145	0.00596276	0.0261456
		5.14221	0.0946233	0.0222674	0.0434211	0.00506006	0.0264298
		5.14526	0.0939529	0.0282205	0.0431548	0.0044323	0.0265325
		5.14832	0.0924039	0.0335276	0.0429175	0.00645429	0.026961
		5.15137	0.0875628	0.0357824	0.0425092	0.00917148	0.026967
		5.15442	0.0961258	0.0285032	0.04225	0.0116394	0.0262356
		5.15747	0.0978041	0.014354	0.0423711	0.0114359	0.024744
		5.16052	0.0949115	0.0238746	0.0428408	0.00910372	0.0231822
		5.16357	0.10264	0.0186266	0.0429189	0.00622842	0.0215062
		5.16663	0.101474	0.0196949	0.0423019	0.00755744	0.0197821
		5.16968	0.102823	0.0235843	0.0418668	0.00902798	0.0184428
		5.17273	0.108843	0.0310322	0.0411062	0.00873671	0.017968
		5.17578	0.10464	0.025652	0.0404231	0.00662221	0.01703
		5.17883	0.108717	0.0204347	0.0399387	0.00421864	0.0158992
		5.18188	0.113877	0.0190529	0.0394724	0.00701949	0.015153
		5.18494	0.111079	0.0229935	0.0390066	0.0106701	0.0151951
		5.18799	0.116999	0.0199984	0.0381916	0.0118067	0.0161663
		5.19104	0.11746	0.0180133	0.0370483	0.0113614	0.0175735
		5.19409	0.11738	0.0226711	0.0360816	0.00977189	0.0192929
		5.19714	0.124213	0.0163809	0.0349658	0.00942985	0.0205883
		5.2002	0.12468	0.0133856	0.0332832	0.0104181	0.0213096
		5.20325	0.128428	0.00758174	0.0313667	0.0113651	0.0217787
		5.2063	0.134803	0.0105269	0.0305046	0.0107396	0.0221847
		5.20935	0.133645	0.01012	0.030394	0.00913763	0.0222799
		5.2124	0.141854	0.0138525	0.0300373	0.00776869	0.0219385
		5.21545	0.145203	0.0169456	0.0286604	0.00818031	0.0215185
		5.21851	0.142409	0.0245895	0.0272959	0.0081355	0.0213037
		5.22156	0.148474	0.0204499	0.0268029	0.00665464	0.0209684
		5.22461	0.146973	0.0144455	0.0265545	0.00274354	0.0206348
		5.22766	0.145521	0.0142809	0.026751	0.00247007	0.0203904
		5.23071	0.14893	0.0109637	0.02736	0.00694469	0.0203767
		5.23376	0.14395	0.0123735	0.0285767	0.00870312	0.0198096
		5.23682	0.147016	0.0113212	0.0297751	0.00802359	0.0185988
		5.23987	0.150217	0.0147938	0.0306304	0.00506455	0.0171548
		5.24292	0.145149	0.0119931	0.0322756	0.00643058	0.0161051
		5.24597	0.149012	0.00986159	0.0340589	0.00916039	0.0147223
		5.24902	0.151129	0.00313157	0.0353242	0.0103893	0.0128694
		5.25208	0.151082	0.00710815	0.036364	0.00793561	0.0110141
		5.25513	0.156201	0.0142002	0.0371044	0.00496135	0.00932017
		5.25818	0.15364	0.0214529	0.0377075	0.00498613	0.00803894
		5.26123	0.1535	0.0191199	0.0376346	0.00837117	0.00756041
		5.26428	0.155476	0.0144075	0.0373781	0.00982289	0.00872626
		5.26733	0.151837	0.0119896	0.0369174	0.0083855	0.0102961
		5.27039	0.155608	0.00984345	0.036361	0.00610931	0.0116092
		5.27344	0.157324	0.0129464	0.0360253	0.00594195	0.0127012
		5.27649	0.15271	0.0229807	0.0348531	0.00789792	0.0133203
		5.27954	0.153287	0.0262531	0.0339972	0.00904855	0.01369
		5.28259	0.14763	0.0219776	0.0331169	0.00670332	0.0136788
		5.28564	0.143414	0.0169289	0.0326512	0.00298829	0.0135865
		5.2887	0.142995	0.00943128	0.0323117	0.00437953	0.013537
		5.29175	0.135462	0.00755876	0.0316648	0.00743099	0.0131503
		5.2948	0.133083	0.0113473	0.030921	0.00783893	0.0126018
		5.29785	0.128987	0.0189799	0.0300301	0.00641672	0.0122582
		5.3009	0.119489	0.021673	0.0293516	0.00372573	0.0120173
		5.30396	0.115985	0.0234196	0.0289851	0.00436596	0.0116018
		5.30701	0.109936	0.0195651	0.0289924	0.00692699	0.0110788
		5.31006	0.103174	0.0145614	0.0290202	0.00700906	0.0105728
		5.31311	0.10273	0.0126294	0.0284123	0.00503857	0.00992144
		5.31616	0.0988968	0.0166712	0.0281344	0.00229934	0.00958224
		5.31921	0.101207	0.0197927	0.0274985	0.00446288	0.00976664
		5.32227	0.104803	0.0161601	0.0263328	0.00664737	0.0100928
		5.32532	0.1008	0.0192919	0.0252104	0.00611441	0.01013
		5.32837	0.102195	0.0161713	0.0241799	0.00412103	0.00977514
		5.33142	0.102326	0.0164307	0.0230869	0.00473564	0.00913415
		5.33447	0.0999296	0.0206014	0.0218614	0.00912798	0.00844111
		5.33752	0.10308	0.0189502	0.0210175	0.0116064	0.00782864
		5.34058	0.101976	0.0157081	0.0200182	0.0124242	0.00746304
		5.34363	0.0984034	0.00820452	0.0197095	0.0116572	0.00755824
		5.34668	0.100129	0.0113608	0.0200854	0.0110379	0.00780359
		5.34973	0.0975743	0.0173336	0.0208519	0.0123154	0.00822205
		5.35278	0.0972162	0.0155582	0.0213173	0.0138375	0.00885978
		5.35583	0.0976245	0.0148947	0.0212361	0.0130778	0.0093471
		5.35889	0.0945605	0.0137819	0.0214118	0.00961919	0.00985579
		5.36194	0.097061	0.00414514	0.0214316	0.00681015	0.0102934
		5.36499	0.097923	0.00651391	0.0217859	0.00827402	0.0109515
		5.36804	0.0956249	0.0196398	0.0221192	0.0100004	0.0117639
		5.37109	0.0977032	0.0225266	0.0225743	0.0105574	0.0124976
		5.37415	0.0981233	0.0199349	0.0232123	0.00985377	0.0128464
		5.3772	0.0994757	0.0175833	0.0238181	0.00891921	0.0129064
		5.38025	0.103429	0.0126561	0.0244493	0.0104986	0.012798
		5.3833	0.102231	0.00777498	0.024436	0.0115272	0.0123805
		5.38635	0.105028	0.0134586	0.0239153	0.0121859	0.0116872
		5.3894	0.107885	0.0240513	0.0234643	0.0106102	0.0109259
		5.39246	0.107225	0.0296161	0.0231018	0.00879565	0.0100012
		5.39551	0.10978	0.0249111	0.0229129	0.00786922	0.00897778
		5.39856	0.110896	0.0191598	0.0228534	0.0086468	0.00815662
		5.40161	0.110561	0.00599328	0.0223201	0.00852359	0.00761306
		5.40466	0.113236	0.0100541	0.0215797	0.00656882	0.00743929
		5.40771	0.112297	0.015824	0.0213271	0.00484988	0.0074714
		5.41077	0.112382	0.0207295	0.0216379	0.00506103	0.0071164
		5.41382	0.114097	0.0209195	0.0216987	0.00670006	0.00650553
		5.41687	0.113728	0.0159496	0.0213383	0.00728392	0.00575493
		5.41992	0.115992	0.00808068	0.0211749	0.00647243	0.00510039
		5.42297	0.117452	0.0101759	0.0211146	0.00496129	0.00456935
		5.42603	0.117373	0.00953926	0.0210982	0.00580062	0.00441834
		5.42908	0.11853	0.0135343	0.0199327	0.00726425	0.00456323
		5.43213	0.115372	0.014327	0.0194548	0.00824087	0.00484832
		5.43518	0.114041	0.0148879	0.0193298	0.00806963	0.0052083
		5.43823	0.115468	0.0160002	0.0191153	0.00805901	0.00540407
		5.44128	0.115849	0.011429	0.0195147	0.00864118	0.0054209
		5.44434	0.11882	0.0143901	0.0191542	0.00964407	0.00510018
		5.44739	0.121037	0.0187986	0.0189528	0.00996993	0.00491839
		5.45044	0.121428	0.0195182	0.018447	0.0083026	0.00483521
		5.45349	0.124747	0.0135947	0.0183186	0.00760102	0.00512198
		5.45654	0.127434	0.0115007	0.018146	0.00775122	0.00543446
		5.45959	0.133007	0.00658579	0.0180645	0.00772026	0.00555491
		5.46265	0.140746	0.0160045	0.0182243	0.0073249	0.00550693
		5.4657	0.145127	0.0128972	0.0181672	0.00580353	0.00546465
		5.46875	0.150787	0.0107509	0.0182765	0.00394394	0.00538066
		5.4718	0.15606	0.00704691	0.0182236	0.00415114	0.00534061
		5.47485	0.157157	0.00345895	0.0191083	0.00506639	0.00527109
		5.47791	0.161556	0.00973913	0.0201585	0.00543568	0.00501002
		5.48096	0.161574	0.0180983	0.0210179	0.00414981	0.00493412
		5.48401	0.160403	0.0174873	0.0214081	0.00274053	0.00495759
		5.48706	0.162242	0.00963594	0.0212536	0.00299179	0.00512142
		5.49011	0.159653	0.009087	0.021157	0.00335797	0.00565131
		5.49316	0.158435	0.0113626	0.0208513	0.00410606	0.00648882
		5.49622	0.15678	0.010765	0.0208358	0.00302439	0.00778548
		5.49927	0.151743	0.025259	0.0205624	0.00179914	0.00949733
		5.50232	0.150843	0.0271826	0.0202856	0.00303368	0.011399
		5.50537	0.147017	0.0159839	0.0200442	0.00392065	0.0132837
		5.50842	0.142745	0.00844074	0.0196746	0.00376659	0.0148795
		5.51147	0.143286	0.00854463	0.0197637	0.00319368	0.0162898
		5.51453	0.140946	0.0105252	0.0197593	0.00183485	0.0173434
		5.51758	0.140547	0.0126759	0.0199029	0.00144426	0.0183894
		5.52063	0.142144	0.0211537	0.0200199	0.00226875	0.0193934
		5.52368	0.13956	0.0183587	0.0201398	0.00190977	0.0203406
		5.52673	0.142776	0.00757179	0.0203374	0.00118092	0.0210644
		5.52979	0.145562	0.00361917	0.0205632	0.000694527	0.0217134
		5.53284	0.146165	0.015414	0.0208032	0.0015032	0.0223919
		5.53589	0.149405	0.0113902	0.0205547	0.00238192	0.0228966
		5.53894	0.146791	0.00377317	0.0203847	0.00231761	0.023474
		5.54199	0.143522	0.00370143	0.0202417	0.00158376	0.0241291
		5.54504	0.143099	0.00595192	0.0204192	0.00198205	0.0247307
		5.5481	0.137005	0.00920347	0.0208201	0.00283092	0.0256274
		5.55115	0.13717	0.00332659	0.0211188	0.00317416	0.0269492
		5.5542	0.139149	0.00565876	0.0213931	0.00280038	0.0285103
		5.55725	0.13701	0.00236003	0.021649	0.00201233	0.0296263
		5.5603	0.138967	0.00439219	0.0214606	0.00124111	0.0300526
		5.56335	0.133996	0.00518674	0.0213572	0.0013067	0.030279
		5.56641	0.126495	0.0156838	0.0208978	0.00165602	0.0307173
		5.56946	0.123292	0.0180139	0.0206132	0.00108416	0.0309705
		5.57251	0.115824	0.0149802	0.0203255	0.000763206	0.0308049
		5.57556	0.112334	0.00987093	0.0196742	0.00175775	0.030714
		5.57861	0.109912	0.00624357	0.0192798	0.00190172	0.0305796
		5.58167	0.101318	0.010021	0.0187439	0.00168723	0.0301503
		5.58472	0.100608	0.00650711	0.0178419	0.00110531	0.029352
		5.58777	0.100433	0.0104642	0.0170317	0.00177469	0.0286196
		5.59082	0.100332	0.016073	0.0160755	0.00311208	0.0280681
		5.59387	0.104757	0.0250789	0.0154648	0.00378163	0.0274367
		5.59692	0.102769	0.0215649	0.0149507	0.00363894	0.0267006
		5.59998	0.100527	0.00699717	0.0148659	0.0037434	0.0262257
		5.60303	0.102731	0.00600895	0.015181	0.00414772	0.025634
		5.60608	0.0975566	0.00585938	0.016149	0.00442096	0.0248304
		5.60913	0.0966527	0.0126074	0.0171448	0.00422209	0.0240681
		5.61218	0.0949445	0.0223431	0.018579	0.00348107	0.0236498
		5.61523	0.0882963	0.0220719	0.0201445	0.00251474	0.0232353
		5.61829	0.0879584	0.0118594	0.0217222	0.00180639	0.0229171
		5.62134	0.0809952	0.00850682	0.0235282	0.00239849	0.0224747
		5.62439	0.0732581	0.00240871	0.0244878	0.00293068	0.0217472
		5.62744	0.0707241	0.0103934	0.0250872	0.00285209	0.0206911
		5.63049	0.0612504	0.0147575	0.0251644	0.00308078	0.019469
		5.63354	0.0566496	0.021409	0.0245635	0.00365148	0.0184703
		5.6366	0.0516231	0.0165175	0.024371	0.00422661	0.0179477
		5.63965	0.0418951	0.0140591	0.024333	0.0042842	0.0176878
		5.6427	0.0395502	0.0124703	0.0247952	0.00424481	0.0175439
		5.64575	0.0308781	0.00707044	0.0251415	0.00431195	0.0173482
		5.6488	0.0201485	0.0097714	0.0255817	0.00416972	0.0170561
		5.65186	0.0142369	0.011165	0.0261303	0.0046295	0.0165949
		5.65491	0.0041825	0.0143556	0.0267967	0.00484545	0.0158175
		5.65796	0.00490791	0.0117428	0.0276667	0.00466147	0.0149122
		5.66101	0.0116937	0.013811	0.028033	0.00428606	0.0140769
		5.66406	0.0154665	0.00776009	0.0283794	0.00381461	0.013549
		5.66711	0.0160817	0.00354287	0.0290165	0.00509055	0.013216
		5.67017	0.0238068	0.00800773	0.0300181	0.00607094	0.0134667
		5.67322	0.0266351	0.0101879	0.0308385	0.00673734	0.013848
		5.67627	0.0256157	0.00563038	0.0313518	0.00657987	0.0144532
		5.67932	0.0290972	0.00525113	0.0319541	0.00723093	0.0154402
		5.68237	0.0243686	0.00797386	0.0325371	0.00786371	0.0163956
		5.68542	0.0234143	0.00245631	0.0328944	0.00878312	0.0165654
		5.68848	0.018638	0.00327477	0.0327483	0.00924474	0.0166263
		5.69153	0.00847896	0.00467896	0.0321837	0.00924031	0.0171791
		5.69458	0.0111039	0.00591462	0.0323082	0.00919493	0.0179239
		5.69763	0.0232547	0.00703031	0.032453	0.0101944	0.0185491
		5.70068	0.0262222	0.00747976	0.0325592	0.0108211	0.0189965
		5.70374	0.0314471	0.00260333	0.0323152	0.0106673	0.0194828
		5.70679	0.0394941	0.00266437	0.0317677	0.0106663	0.02006
		5.70984	0.0426173	0.00461269	0.0315007	0.009753	0.0207353
		5.71289	0.0534153	0.00788943	0.0307685	0.00864799	0.0214402
		5.71594	0.0600884	0.00339227	0.0302175	0.00816569	0.0219944
		5.71899	0.0619543	0.00385887	0.0295942	0.00773046	0.0217655
		5.72205	0.0700746	0.004652	0.0285799	0.00678831	0.0211906
		5.7251	0.0716753	0.00384908	0.0271236	0.00608971	0.0208076
		5.72815	0.0732373	0.00505939	0.0251439	0.0049181	0.020433
		5.7312	0.0744473	0.00713047	0.023791	0.00402028	0.0196506
		5.73425	0.0691259	0.0082072	0.021844	0.0037412	0.0187442
		5.7373	0.0732838	0.00747173	0.0201176	0.00450903	0.017579
		5.74036	0.0760564	0.00116134	0.0180093	0.00471028	0.0164487
		5.74341	0.0745219	0.0074717	0.0161047	0.00584138	0.0155026
		5.74646	0.0797427	0.00981806	0.0148802	0.00674512	0.0142511
		5.74951	0.0788964	0.0054683	0.014178	0.00699164	0.0120527
		5.75256	0.0781202	0.00287032	0.0145775	0.00586756	0.00985948
		5.75562	0.0805236	0.00354333	0.0147627	0.00496858	0.007943
		5.75867	0.0757627	0.003437	0.0145513	0.00510518	0.0070993
		5.76172	0.0737644	0.00306487	0.0141108	0.00582187	0.00763621
		5.76477	0.0674418	0.00503414	0.013491	0.00650937	0.00928779
		5.76782	0.0561971	0.00627802	0.0134045	0.0070647	0.0112038
		5.77087	0.0536073	0.0021782	0.0132868	0.00740965	0.0132225
		5.77393	0.0488577	0.0021079	0.0138468	0.00893878	0.0157734
		5.77698	0.0465316	0.00420199	0.0136761	0.0103822	0.018233
		5.78003	0.0500093	0.0080232	0.0137971	0.0102668	0.0201018
		5.78308	0.0525338	0.00807274	0.0135484	0.0100846	0.021952
		5.78613	0.0559918	0.0095749	0.0133734	0.00831452	0.0238366
		5.78918	0.0571082	0.0045898	0.0134962	0.00758803	0.0257991
		5.79224	0.0496038	0.00329316	0.0140358	0.00829795	0.0278351
		5.79529	0.0465821	0.0018993	0.0145244	0.00951025	0.0294722
		5.79834	0.0432608	0.00117716	0.0143235	0.00972388	0.0311347
		5.80139	0.0366731	0.000286514	0.0140614	0.00893421	0.0328749
		5.80444	0.036943	0.00488613	0.0140325	0.0083395	0.0341877
		5.8075	0.0365304	0.00519102	0.0142977	0.0087953	0.03547
		5.81055	0.0386933	0.0025879	0.0153217	0.0092729	0.0365819
		5.8136	0.0528917	0.00320877	0.015741	0.00859337	0.0364999
		5.81665	0.064851	0.00402504	0.0167892	0.00735727	0.0360391
		5.8197	0.072102	0.00424567	0.018139	0.00591768	0.0355887
		5.82275	0.0802256	0.00277613	0.0196982	0.00641427	0.0358899
		5.82581	0.0780066	0.00506011	0.020993	0.00629683	0.0366381
		5.82886	0.0796724	0.00841935	0.0213767	0.00569274	0.0376308
		5.83191	0.0832754	0.00395419	0.0219154	0.0049651	0.0385206
		5.83496	0.0772628	0.00228055	0.0227738	0.00448116	0.0388638
		5.83801	0.0745855	0.0019497	0.0242249	0.00530235	0.038692
		5.84106	0.0695203	0.00260313	0.0254391	0.00481853	0.0380806
		5.84412	0.0631636	0.0013449	0.0265909	0.00460911	0.0376048
		5.84717	0.0645848	0.00478917	0.0277822	0.0057135	0.0372954
		5.85022	0.0647039	0.00766278	0.0282108	0.00854709	0.0367784
		5.85327	0.0601986	0.00717182	0.0285949	0.00936706	0.0361779
		5.85632	0.0646427	0.00843638	0.0283422	0.00954419	0.0349194
		5.85938	0.0726989	0.00562401	0.028202	0.00865334	0.0327553
		5.86243	0.0797121	0.00315946	0.0277236	0.00861334	0.0303894
		5.86548	0.0883828	0.00241449	0.0267432	0.0107301	0.0282672
		5.86853	0.0901781	0.00394093	0.0261733	0.0121709	0.0272365
		5.87158	0.0942686	0.00419278	0.0249764	0.013124	0.0268867
		5.87463	0.0985522	0.0060266	0.0239923	0.0138846	0.0270986
		5.87769	0.0993022	0.00366582	0.0227292	0.0156711	0.0279376
		5.88074	0.104923	0.00327236	0.0225008	0.017391	0.0289057
		5.88379	0.107419	0.00332893	0.0226418	0.0185401	0.0298807
		5.88684	0.10866	0.00393515	0.0225653	0.0188585	0.0320838
		5.88989	0.112221	0.00556456	0.023083	0.0178837	0.0340536
		5.89294	0.109738	0.00318787	0.0230066	0.0171536	0.0352086
		5.896	0.109295	0.00321733	0.0233602	0.0169597	0.0359871
		5.89905	0.109696	0.00521521	0.0231206	0.0171693	0.037024
		5.9021	0.105352	0.00584189	0.0229394	0.0153922	0.038041
		5.90515	0.103397	0.00297828	0.02284	0.0133191	0.038671
		5.9082	0.0990095	0.0072016	0.0214932	0.011441	0.0394961
		5.91125	0.0925843	0.0100801	0.0200321	0.0118752	0.0403245
		5.91431	0.0922275	0.00691895	0.0182173	0.013749	0.040611
		5.91736	0.0901707	0.00711789	0.0170612	0.0140452	0.040393
		5.92041	0.0844112	0.00969332	0.0163397	0.012994	0.039863
		5.92346	0.0850375	0.0110277	0.0156961	0.0110114	0.0394692
		5.92651	0.0845129	0.0104019	0.0147528	0.0111744	0.0392533
		5.92957	0.0859609	0.00865749	0.0147554	0.0114699	0.0387939
		5.93262	0.0867745	0.00535901	0.0156242	0.0114983	0.0386765
		5.93567	0.0860289	0.00952719	0.0162698	0.0112188	0.0383888
		5.93872	0.0911056	0.00717696	0.0168311	0.0107236	0.0380807
		5.94177	0.09695	0.00902581	0.0173201	0.0104626	0.0374352
		5.94482	0.0953818	0.0122895	0.0167528	0.0121637	0.0356805
		5.94788	0.0939645	0.012341	0.0158801	0.0131788	0.0328043
		5.95093	0.0891466	0.010233	0.0147529	0.0133775	0.0297396
		5.95398	0.0884191	0.00319867	0.0136278	0.0132903	0.0269702
		5.95703	0.0916318	0.00505684	0.0121354	0.013527	0.0244815
		5.96008	0.0874818	0.0105928	0.0106289	0.0142245	0.0220431
		5.96313	0.0858903	0.00984818	0.00961262	0.0136926	0.0201647
		5.96619	0.0830636	0.00891706	0.00837556	0.0124623	0.0194497
		5.96924	0.0743995	0.011208	0.00685688	0.0107168	0.0199211
		5.97229	0.0740023	0.00620334	0.00534198	0.0109305	0.021727
		5.97534	0.0791882	0.000870952	0.00406968	0.0117417	0.0239736
		5.97839	0.0798962	0.0066881	0.00395208	0.010789	0.0262169
		5.98145	0.0837371	0.0116521	0.00513808	0.00931374	0.0285393
		5.9845	0.0867115	0.0105318	0.00678262	0.00798707	0.0304978
		5.98755	0.0885793	0.00931857	0.00795059	0.00760849	0.0320028
		5.9906	0.0942176	0.0103752	0.00884622	0.00901499	0.0329498
		5.99365	0.0916222	0.00913328	0.0101696	0.0104893	0.0337831
		5.9967	0.0872127	0.00888289	0.0117806	0.00945337	0.033941
		5.99976	0.0839419	0.00871651	0.0134926	0.00957665	0.0333793
		6.00281	0.0781762	0.0110987	0.0144714	0.0110033	0.0325746
		6.00586	0.0767645	0.00969801	0.0159824	0.0121084	0.0320632
		6.00891	0.0730324	0.00864611	0.0179943	0.0122948	0.03122
		6.01196	0.0665278	0.00394796	0.0201219	0.011703	0.0299278
		6.01501	0.0662589	0.00789309	0.0219144	0.0111887	0.0290402
		6.01807	0.0655313	0.00641652	0.0230742	0.0115472	0.0280482
		6.02112	0.0670058	0.00568553	0.0234285	0.012031	0.0270059
		6.02417	0.070611	0.00986165	0.0228514	0.0116709	0.026407
		6.02722	0.0688693	0.00853136	0.0222017	0.0106473	0.0266871
		6.03027	0.0692093	0.00802351	0.0213351	0.00975577	0.026352
		6.03333	0.0669815	0.0080952	0.0200862	0.0101666	0.0248403
		6.03638	0.0593311	0.0156016	0.0189589	0.00944811	0.0238248
		6.03943	0.0632299	0.0135049	0.0173553	0.00945196	0.024056
		6.04248	0.0702187	0.0125568	0.0159643	0.00933054	0.0243333
		6.04553	0.0721368	0.00833203	0.0151133	0.0107642	0.0247127
		6.04858	0.0781365	0.0107345	0.0147962	0.014055	0.0267924
		6.05164	0.0797207	0.00737942	0.0151599	0.0168578	0.0291682
		6.05469	0.079453	0.00877107	0.0157239	0.0181427	0.0312601
		6.05774	0.084899	0.0127915	0.0166166	0.0187173	0.0342361
		6.06079	0.0826866	0.0136939	0.0174054	0.0184884	0.0378198
		6.06384	0.079584	0.00578537	0.0184881	0.0174626	0.0406007
		6.06689	0.078179	0.00450262	0.0192861	0.0170805	0.0421299
		6.06995	0.0716205	0.010404	0.021135	0.0159557	0.042986
		6.073	0.0714905	0.0106691	0.0227618	0.0138637	0.0431708
		6.07605	0.0702912	0.0165727	0.0238239	0.013947	0.0426235
		6.0791	0.0668708	0.0214234	0.0245489	0.0157658	0.0412396
		6.08215	0.0670947	0.023165	0.0246284	0.0172347	0.0393209
		6.08521	0.062315	0.0127079	0.0249438	0.0182124	0.0372403
		6.08826	0.0609936	0.00427121	0.0253228	0.0181951	0.0343349
		6.09131	0.0643958	0.00842575	0.0254081	0.0169523	0.0326896
[truncated: 14,388 more rows]

## Sheet: E RS
			Data for Acceleration Response (*unit=Gal)
			EW	PH EQ#1	PH EQ#2	PH EQ#3	PH EQ#4	PH EQ#5
			time	DampingR=0.05	DampingR=0.05	DampingR=0.05	DampingR=0.05	DampingR=0.05
			628.319	0.0155293	0.00133816	0.0028873	0.000278027	0.0104935
			314.159	0.0217227	0.00377211	0.00406073	0.000605161	0.0152577
			209.44	0.0294559	0.00534842	0.00466214	0.00102888	0.0227452
			157.08	0.0400923	0.00630085	0.00501854	0.00130995	0.0301487
			125.664	0.0510795	0.00695495	0.00521994	0.00163287	0.0374778
			104.72	0.0623854	0.00778944	0.00623214	0.0019074	0.0447414
			89.7598	0.0739863	0.00859745	0.00726905	0.00212466	0.0519477
			78.5398	0.0858715	0.0088185	0.00827874	0.00228821	0.059103
			69.8132	0.0980439	0.00842645	0.00925572	0.00241543	0.0662111
			62.8319	0.11052	0.0086593	0.0101979	0.00284325	0.0732843
			57.1199	0.123326	0.00904382	0.0111069	0.00326132	0.0803843
			52.3599	0.136551	0.00937261	0.0119875	0.00364701	0.0874479
			48.3322	0.15024	0.00944452	0.0128475	0.00398504	0.0944695
			44.8799	0.164377	0.00967356	0.0136965	0.00427028	0.101442
			41.8879	0.178985	0.00999371	0.0145455	0.00450804	0.108359
			39.2699	0.194076	0.0103731	0.0154051	0.00471223	0.115214
			36.9599	0.209651	0.0106137	0.0162852	0.00490158	0.122003
			34.9066	0.225695	0.0107116	0.0171939	0.00509499	0.128723
			33.0694	0.242187	0.0106587	0.0181907	0.00530702	0.135375
			31.4159	0.259096	0.0107919	0.0192957	0.00554467	0.141963
			29.9199	0.276391	0.0110197	0.0204489	0.0058059	0.148491
			28.5599	0.29404	0.0112619	0.0216469	0.00608047	0.154967
			27.3182	0.312021	0.0114199	0.0228834	0.00635276	0.161401
			26.1799	0.330318	0.0114851	0.0241507	0.00660591	0.167802
			25.1327	0.348926	0.0117373	0.0254402	0.00682631	0.174179
			24.1661	0.367851	0.0119689	0.0267428	0.00700756	0.180541
			23.2711	0.387109	0.0121791	0.0280503	0.00728815	0.186893
			22.4399	0.406723	0.0126499	0.0293559	0.00770088	0.193241
			21.6662	0.426717	0.0130905	0.0306545	0.00811843	0.199584
			20.944	0.447118	0.0134986	0.0319431	0.00851679	0.205921
			20.2683	0.467948	0.0138721	0.0332214	0.00887286	0.21225
			19.635	0.489224	0.0142152	0.0344909	0.00916945	0.218564
			19.04	0.510954	0.01452	0.0357553	0.00939947	0.224857
			18.48	0.53314	0.0147841	0.0370197	0.00956828	0.231122
			17.952	0.555775	0.0150072	0.0382902	0.00969363	0.237352
			17.4533	0.578847	0.0151905	0.0395736	0.00980311	0.243542
			16.9816	0.602338	0.015331	0.0408765	0.00992964	0.24969
			16.5347	0.626233	0.0154259	0.0422048	0.0102409	0.255792
			16.1107	0.650514	0.0154727	0.0435637	0.0105147	0.261851
			15.708	0.67517	0.0154696	0.0449569	0.0106984	0.268023
			15.3248	0.70019	0.0154158	0.0463868	0.0111267	0.274325
			14.96	0.725574	0.0154238	0.0478543	0.0116299	0.280616
			14.6121	0.751321	0.0158762	0.0493587	0.0121781	0.286903
			14.28	0.777439	0.0163298	0.050898	0.0127348	0.293193
			13.9626	0.803936	0.0167787	0.0524693	0.013261	0.299496
			13.6591	0.830822	0.0172377	0.0540684	0.0137222	0.305816
			13.3685	0.858108	0.017687	0.055691	0.0140942	0.312158
			13.09	0.885801	0.0181259	0.0573321	0.0143669	0.318525
			12.8228	0.913908	0.0185533	0.0589869	0.0145463	0.324917
			12.5664	0.942432	0.0189685	0.0606509	0.0146531	0.331333
			12.32	0.971373	0.0193743	0.0623199	0.0147192	0.33777
			12.083	1.00073	0.0197734	0.0639906	0.0147816	0.344224
			11.8551	1.0305	0.0201603	0.0657488	0.0148768	0.350691
			11.6355	1.06068	0.0205328	0.0675597	0.0150341	0.357166
			11.424	1.09126	0.0208897	0.0693732	0.0152712	0.363648
			11.22	1.12224	0.0212302	0.0711903	0.0155914	0.370136
			11.0231	1.15362	0.0215534	0.0730127	0.0159837	0.37663
			10.8331	1.18539	0.0218586	0.0748436	0.0164253	0.383272
			10.6495	1.21756	0.0221449	0.0766866	0.016886	0.391745
			10.472	1.25029	0.0224116	0.0785463	0.0173337	0.400313
			10.3003	1.28374	0.0226578	0.0804273	0.0177405	0.408984
			10.1342	1.3176	0.0228828	0.0823347	0.0180869	0.41777
			9.97331	1.35188	0.0234517	0.0842729	0.0183658	0.426682
			9.81748	1.38659	0.0240907	0.0862461	0.0186171	0.43573
			9.66644	1.42171	0.0247368	0.0882574	0.0188285	0.444923
			9.51998	1.45727	0.0253904	0.0903091	0.0190229	0.454268
			9.37789	1.49325	0.0260492	0.0924021	0.0192294	0.46377
			9.23998	1.52967	0.0267142	0.0945359	0.0194755	0.473431
			9.10607	1.56653	0.0273865	0.0967092	0.0197824	0.483249
			8.97598	1.60384	0.0280642	0.0989193	0.0201614	0.493221
			8.84956	1.64159	0.0287464	0.101163	0.020613	0.50334
			8.72665	1.6798	0.0294331	0.103436	0.0211268	0.513599
			8.6071	1.71847	0.030124	0.105736	0.0216838	0.52399
			8.49079	1.75759	0.0308191	0.108058	0.0222601	0.534503
			8.37758	1.79717	0.03152	0.110401	0.022831	0.54513
			8.26735	1.8372	0.0322247	0.112762	0.023375	0.555865
			8.15998	1.87768	0.032933	0.115141	0.0238772	0.566705
			8.05537	1.91859	0.0336449	0.117541	0.0243313	0.577646
			7.9534	1.95993	0.0343624	0.119963	0.0247398	0.588691
			7.85398	2.00169	0.035083	0.122411	0.0251128	0.599845
			7.75702	2.04386	0.0358067	0.12489	0.0254658	0.611114
			7.66242	2.08642	0.0365332	0.127405	0.0258166	0.622508
			7.5701	2.12938	0.0372622	0.129961	0.0261816	0.63404
			7.47998	2.17274	0.0380049	0.132563	0.0265734	0.645722
			7.39198	2.21649	0.0387508	0.135214	0.0269986	0.657567
			7.30603	2.26065	0.0395007	0.137917	0.0274574	0.669588
			7.22205	2.30521	0.040255	0.140671	0.0279437	0.681797
			7.13998	2.35018	0.0410118	0.143476	0.028447	0.694204
			7.05976	2.39559	0.0417709	0.146329	0.0289543	0.706816
			6.98132	2.44143	0.0425323	0.149226	0.029453	0.719639
			6.9046	2.48772	0.0432956	0.152162	0.0299328	0.732674
			6.82955	2.53446	0.0440607	0.15513	0.0303878	0.745922
			6.75611	2.58165	0.0448275	0.158126	0.0308172	0.759379
			6.68424	2.62929	0.0455956	0.161143	0.0312252	0.773042
			6.61388	2.67739	0.0463649	0.164178	0.03162	0.786905
			6.54498	2.72592	0.0471352	0.167228	0.0320126	0.800961
			6.47751	2.77489	0.0479063	0.170292	0.0324142	0.815205
			6.41141	2.82429	0.048678	0.173372	0.0328354	0.829632
			6.34665	2.87411	0.0494553	0.176469	0.0332838	0.844237
			6.28319	2.92433	0.0502423	0.179589	0.0337634	0.859018
			6.22098	2.97496	0.0510342	0.182736	0.0342742	0.873976
			6.15999	3.02599	0.0518269	0.185916	0.0348129	0.889112
			6.10018	3.07741	0.05262	0.189135	0.0353732	0.90443
			6.04152	3.12986	0.0534135	0.192398	0.0359473	0.919936
			5.98399	3.18271	0.0542071	0.195709	0.0365272	0.935638
			5.92753	3.23596	0.0550005	0.199071	0.0371056	0.951543
			5.87214	3.28962	0.0557979	0.202483	0.0376769	0.967661
			5.81776	3.34369	0.0565964	0.205945	0.0382373	0.984001
			5.76439	3.39816	0.0573943	0.209454	0.0387853	1.00057
			5.71199	3.45303	0.0581917	0.213004	0.039321	1.01738
			5.66053	3.50831	0.0589881	0.21659	0.0398459	1.03443
			5.60999	3.56399	0.059789	0.220205	0.0403622	1.05173
			5.56034	3.62008	0.0605967	0.223843	0.0408723	1.06928
			5.51157	3.67656	0.0614091	0.227498	0.041397	1.08708
			5.46364	3.73343	0.0622235	0.231166	0.041922	1.10514
			5.41654	3.79071	0.0630404	0.234842	0.042447	1.12344
			5.37024	3.84837	0.0638563	0.238527	0.0429734	1.142
			5.32473	3.90644	0.0646711	0.242221	0.0435024	1.1608
			5.27999	3.96489	0.0654844	0.245926	0.0440353	1.17985
			5.23599	4.02375	0.0662962	0.249646	0.0445732	1.19915
			5.19272	4.08299	0.0671119	0.253388	0.0451174	1.21869
			5.15015	4.14263	0.0679274	0.257165	0.0456687	1.23848
			5.10828	4.20266	0.068741	0.261045	0.0462276	1.25852
			5.06708	4.26308	0.0695525	0.264967	0.0467935	1.2788
			5.02655	4.32387	0.0703616	0.268936	0.0473652	1.29935
			4.98666	4.38504	0.0711764	0.272956	0.0479404	1.32016
			4.94739	4.44658	0.0719888	0.27703	0.0485163	1.34123
			4.90874	4.50847	0.0727986	0.281159	0.0490896	1.36258
			4.87069	4.57072	0.0736055	0.285343	0.0496571	1.38467
			4.83322	4.63331	0.0744173	0.289579	0.0502165	1.4074
			4.79632	4.69625	0.0752359	0.293865	0.0507665	1.43043
			4.75999	4.75952	0.0760584	0.298196	0.0513077	1.45377
			4.7242	4.82314	0.0768887	0.30257	0.0518423	1.47742
			4.68894	4.88709	0.0777164	0.306982	0.0523743	1.50139
			4.65421	4.95139	0.0785413	0.311428	0.0529091	1.52567
			4.61999	5.01603	0.0793633	0.315905	0.0534533	1.55026
			4.58627	5.08101	0.0801822	0.320413	0.0540134	1.57516
			4.55303	5.14634	0.0809976	0.324948	0.0545959	1.60037
			4.52028	5.21202	0.0818096	0.329513	0.0552059	1.62589
			4.48799	5.27804	0.0826178	0.334107	0.0558472	1.65172
			4.45616	5.3444	0.0834308	0.338732	0.0565216	1.67786
			4.42478	5.4111	0.0842414	0.343389	0.0572292	1.70431
			4.39384	5.47812	0.085048	0.348082	0.0579679	1.73107
			4.36332	5.54547	0.0873443	0.352811	0.0587343	1.75814
			4.33323	5.61312	0.0910622	0.357578	0.0595237	1.78553
			4.30355	5.68106	0.094339	0.362383	0.0603306	1.81324
			4.27428	5.7493	0.0973717	0.367227	0.061149	1.84129
			4.2454	5.81782	0.0998362	0.372109	0.0619731	1.86966
			4.2169	5.88661	0.102146	0.377028	0.0627971	1.89838
			4.18879	5.95567	0.103824	0.381983	0.0636156	1.92745
			4.16105	6.02499	0.104935	0.386971	0.0644236	1.95687
			4.13367	6.09458	0.105677	0.391989	0.0652167	1.98664
			4.10666	6.16444	0.105986	0.397037	0.0659911	2.01677
			4.07999	6.23456	0.10589	0.402113	0.066744	2.04726
			4.05367	6.30494	0.10711	0.407215	0.0674735	2.07811
			4.02768	6.37559	0.110532	0.412342	0.0681788	2.10932
			4.00203	6.44651	0.115534	0.417495	0.0688609	2.14089
			3.9767	6.51769	0.120671	0.422674	0.069522	2.17281
			3.95169	6.58912	0.126334	0.42788	0.0701662	2.2051
			3.92699	6.66081	0.134997	0.433115	0.0707989	2.23774
			3.9026	6.73274	0.143215	0.438381	0.0714271	2.27073
			3.87851	6.80491	0.1509	0.44368	0.0720584	2.30408
			3.85471	6.87731	0.157931	0.449015	0.0727007	2.33777
			3.83121	6.94992	0.164222	0.454388	0.0733615	2.37183
			3.80799	7.02275	0.169742	0.459801	0.0740473	2.40624
			3.78505	7.09577	0.174552	0.465258	0.074763	2.441
			3.76239	7.16897	0.178504	0.47076	0.0755114	2.47612
			3.73999	7.24236	0.181689	0.476309	0.076293	2.51161
			3.71786	7.31592	0.183946	0.481906	0.0771064	2.54745
			3.69599	7.38964	0.185425	0.487555	0.0779479	2.58366
			3.67438	7.46352	0.186023	0.493255	0.0788125	2.62024
			3.65301	7.53756	0.185883	0.499007	0.0796941	2.65718
			3.6319	7.61174	0.185105	0.504811	0.0805867	2.69449
			3.61103	7.68608	0.183648	0.510669	0.0814843	2.73217
			3.59039	7.76055	0.181593	0.516579	0.0823818	2.77021
			3.56999	7.83517	0.179107	0.52254	0.0832753	2.80861
			3.54982	7.90992	0.176204	0.528551	0.084162	2.84738
			3.52988	7.98481	0.17305	0.534609	0.0850406	2.88652
			3.51016	8.05983	0.169771	0.540712	0.0859106	2.92603
			3.49066	8.13498	0.167412	0.546857	0.0867721	2.9659
			3.47137	8.21025	0.166577	0.553041	0.0876256	3.00615
			3.4523	8.28564	0.165674	0.55926	0.0884718	3.04677
			3.43343	8.36114	0.164873	0.565509	0.0893112	3.08778
			3.41477	8.43675	0.164326	0.571786	0.0901439	3.12918
			3.39632	8.51247	0.164154	0.578087	0.0909701	3.17097
			3.37806	8.58828	0.164499	0.584408	0.09179	3.21317
			3.35999	8.66418	0.165454	0.590749	0.0926042	3.25578
			3.34212	8.74017	0.167058	0.597105	0.0934137	3.2994
			3.32444	8.81622	0.169361	0.603478	0.0942205	3.34386
			3.30694	8.89235	0.172356	0.609865	0.0950275	3.38876
			3.28963	8.96853	0.175996	0.616267	0.0958386	3.43409
			3.27249	9.04475	0.180254	0.622685	0.0966582	3.47985
			3.25554	9.12101	0.185009	0.62912	0.0974912	3.52605
			3.23876	9.19729	0.190218	0.635573	0.0983422	3.57267
			3.22215	9.2736	0.195749	0.642044	0.0992152	3.61971
			3.20571	9.3499	0.201444	0.648537	0.100113	3.66717
			3.18943	9.4262	0.207226	0.65505	0.101036	3.71503
			3.17333	9.50248	0.212917	0.661585	0.101984	3.76329
			3.15738	9.57875	0.218427	0.668141	0.102953	3.81195
			3.14159	9.65498	0.223662	0.674719	0.103938	3.86099
			3.12596	9.73117	0.2285	0.681318	0.104933	3.91042
			3.11049	9.80732	0.232848	0.687937	0.105929	3.96023
			3.09517	9.88343	0.236627	0.694576	0.10692	4.01042
			3.07999	9.95948	0.239785	0.701234	0.107896	4.061
			3.06497	10.0355	0.242243	0.707911	0.108853	4.11197
			3.05009	10.1114	0.244018	0.714608	0.109784	4.16332
			3.03536	10.1873	0.245063	0.721325	0.110688	4.21508
			3.02076	10.2632	0.245371	0.728064	0.111564	4.26725
			3.00631	10.3389	0.245882	0.734827	0.112414	4.31983
			2.99199	10.4147	0.247142	0.741616	0.113242	4.37284
			2.97781	10.4903	0.247757	0.748436	0.114053	4.42627
			2.96377	10.5659	0.247578	0.755288	0.114853	4.48013
			2.94985	10.6414	0.246769	0.762177	0.115649	4.53443
			2.93607	10.7168	0.245426	0.769104	0.116446	4.58928
			2.92241	10.7921	0.243504	0.776073	0.117249	4.64532
			2.90888	10.8673	0.241217	0.783086	0.118063	4.70179
			2.89548	10.9424	0.238604	0.790143	0.11889	4.7587
			2.8822	11.0174	0.235568	0.797245	0.119729	4.81605
			2.86903	11.0922	0.232356	0.804391	0.120581	4.87381
			2.85599	11.1669	0.229026	0.81158	0.121445	4.932
			2.84307	11.2414	0.22557	0.818811	0.122319	4.99061
			2.83026	11.3158	0.222057	0.826079	0.1232	5.04963
			2.81757	11.3899	0.218633	0.833383	0.124087	5.10979
			2.80499	11.4639	0.215411	0.840719	0.124979	5.17102
			2.79253	11.5376	0.213915	0.848084	0.125875	5.23266
			2.78017	11.6111	0.214098	0.855475	0.126776	5.2947
			2.76792	11.6844	0.214501	0.862889	0.127683	5.35714
			2.75578	11.7575	0.215151	0.870323	0.128597	5.41999
			2.74375	11.8303	0.216143	0.877776	0.129522	5.48326
			2.73182	11.9029	0.217491	0.885245	0.130458	5.54694
			2.71999	11.9752	0.219215	0.892729	0.131408	5.61104
			2.70827	12.0472	0.221332	0.900227	0.132373	5.67556
			2.69665	12.119	0.223866	0.907736	0.133354	5.74051
			2.68512	12.1905	0.226814	0.915256	0.134352	5.80588
			2.6737	12.2618	0.230141	0.922784	0.135367	5.87168
			2.66237	12.3328	0.233834	0.930319	0.136397	5.93791
			2.65113	12.4035	0.237821	0.937858	0.137442	6.00456
			2.63999	12.4739	0.24208	0.945398	0.138501	6.07163
			2.62895	12.5441	0.246577	0.952937	0.139572	6.13911
			2.61799	12.614	0.251199	0.960472	0.140655	6.20701
			2.60713	12.6835	0.255864	0.968	0.141747	6.27532
			2.59636	12.7528	0.260542	0.975518	0.142849	6.34403
			2.58567	12.8218	0.265132	0.983025	0.143958	6.41313
			2.57508	12.8905	0.269595	0.990518	0.145074	6.48262
			2.56457	12.9589	0.273855	0.997997	0.146195	6.55249
			2.55414	13.0269	0.277868	1.00546	0.147321	6.62273
			2.5438	13.0946	0.281585	1.01291	0.148449	6.69335
			2.53354	13.162	0.284923	1.02035	0.14958	6.76433
			2.52337	13.229	0.287815	1.02778	0.150711	6.83567
			2.51327	13.2957	0.290171	1.0352	0.151842	6.90737
			2.50326	13.362	0.292034	1.04262	0.152971	6.97942
			2.49333	13.4279	0.293417	1.05004	0.154099	7.05182
			2.48347	13.4934	0.294191	1.05746	0.155225	7.12456
			2.4737	13.5585	0.294297	1.06488	0.156349	7.19765
			2.46399	13.6232	0.293722	1.07232	0.157474	7.27108
			2.45437	13.6875	0.292737	1.07976	0.158599	7.34484
			2.44482	13.7514	0.293527	1.08722	0.159726	7.41895
			2.43534	13.8149	0.29369	1.0947	0.160856	7.4934
			2.42594	13.8779	0.293302	1.10219	0.16199	7.56818
			2.41661	13.9405	0.292237	1.10969	0.163128	7.64331
			2.40735	14.0026	0.290566	1.11721	0.164271	7.71878
			2.39816	14.0643	0.288323	1.12474	0.165417	7.79459
			2.38904	14.1255	0.285563	1.13229	0.166565	7.87074
			2.37999	14.1863	0.283943	1.13985	0.167715	7.94724
			2.37101	14.2467	0.293349	1.14741	0.168863	8.02409
			2.3621	14.3065	0.302409	1.15498	0.170008	8.10127
			2.35325	14.3659	0.310937	1.16256	0.171149	8.17881
			2.34447	14.4456	0.318856	1.17015	0.172283	8.25668
			2.33576	14.5354	0.32622	1.17773	0.173411	8.3349
			2.32711	14.6235	0.332951	1.18533	0.174532	8.41346
			2.31852	14.7098	0.33913	1.19292	0.175648	8.49235
			2.30999	14.7943	0.344683	1.20052	0.176759	8.57158
			2.30153	14.877	0.349743	1.20813	0.177867	8.65114
			2.29313	14.9578	0.354314	1.21573	0.178976	8.73102
			2.28479	15.0367	0.358506	1.22334	0.180088	8.81122
			2.27652	15.1136	0.362344	1.23096	0.181206	8.89174
			2.2683	15.1885	0.366007	1.23858	0.182332	8.97257
			2.26014	15.2614	0.369522	1.2462	0.183469	9.05371
			2.25204	15.3322	0.372982	1.25382	0.184618	9.13517
			2.24399	15.4009	0.376469	1.26145	0.185782	9.21692
			2.23601	15.5746	0.380137	1.26909	0.186962	9.29899
			2.22808	15.7535	0.384006	1.27672	0.188159	9.38136
			2.22021	15.9281	0.388144	1.28436	0.189375	9.46403
			2.21239	16.1054	0.392564	1.292	0.190609	9.54701
			2.20463	16.2792	0.397338	1.29964	0.191864	9.6303
			2.19692	16.4635	0.402408	1.30727	0.19314	9.7139
			2.18926	16.6594	0.407747	1.31491	0.194439	9.7978
			2.18166	16.8532	0.413355	1.32254	0.19576	9.88201
			2.17411	17.0427	0.419116	1.33017	0.197106	9.96653
			2.16662	17.2278	0.424925	1.33779	0.198475	10.0514
			2.15917	17.4085	0.430759	1.3454	0.199868	10.1365
			2.15178	17.5844	0.436448	1.353	0.201283	10.2219
			2.14443	17.7555	0.442021	1.36058	0.202719	10.3076
			2.13714	17.9217	0.448708	1.36816	0.204173	10.3936
			2.12989	18.0828	0.456934	1.37572	0.205643	10.4799
			2.1227	18.2705	0.465009	1.38326	0.207125	10.5665
			2.11555	18.486	0.4726	1.39078	0.208616	10.6533
			2.10845	18.6974	0.47963	1.39828	0.210111	10.7404
			2.1014	18.9047	0.485997	1.40577	0.211608	10.8278
			2.0944	19.1088	0.492021	1.41323	0.213104	10.9153
			2.08744	19.3164	0.499453	1.42067	0.214597	11.0032
			2.08052	19.5198	0.506142	1.42809	0.216084	11.0912
			2.07366	19.7186	0.511891	1.43548	0.217565	11.1795
			2.06684	19.9146	0.516776	1.44287	0.21904	11.268
			2.06006	20.1137	0.520652	1.45023	0.220508	11.3567
			2.05333	20.3088	0.523615	1.45758	0.221972	11.4456
			2.04664	20.5081	0.525681	1.46491	0.223431	11.5348
			2.04	20.7026	0.526664	1.47223	0.224888	11.6241
			2.03339	20.8923	0.526623	1.47954	0.226343	11.7136
			2.02683	21.0771	0.525692	1.48684	0.227796	11.8033
			2.02032	21.2567	0.523827	1.49412	0.22925	11.8932
			2.01384	21.4391	0.521062	1.5014	0.230704	11.9836
			2.00741	21.6186	0.517485	1.50867	0.232158	12.0746
			2.00101	21.7956	0.513217	1.51593	0.233612	12.1658
			1.99466	21.975	0.508326	1.52318	0.235067	12.2572
			1.98835	22.1594	0.5029	1.53042	0.236522	12.3487
			1.98208	22.3389	0.496996	1.54533	0.237978	12.4405
			1.97584	22.5129	0.490714	1.56172	0.239433	12.5325
			1.96965	22.6913	0.484165	1.57794	0.24089	12.6246
			1.9635	22.9085	0.477495	1.59399	0.242347	12.717
			1.95738	23.1258	0.470759	1.60985	0.243807	12.8095
			1.9513	23.3432	0.463982	1.62551	0.245268	12.9022
			1.94526	23.5608	0.457295	1.64096	0.246733	12.9951
			1.93925	23.7784	0.450793	1.65641	0.248222	13.0882
			1.93329	23.9978	0.444572	1.67205	0.249732	13.1815
			1.92736	24.2186	0.438611	1.68747	0.251248	13.2749
			1.92146	24.4395	0.432967	1.70267	0.252769	13.3685
			1.91561	24.6605	0.427645	1.71763	0.254295	13.4623
			1.90978	24.8815	0.422632	1.73234	0.255827	13.5563
			1.904	25.1026	0.417932	1.7468	0.257364	13.6505
			1.89824	25.3237	0.413393	1.761	0.258907	13.7448
			1.89253	25.5448	0.409102	1.77493	0.260454	13.8393
			1.88684	25.7658	0.404925	1.78858	0.262007	13.9339
			1.88119	25.9868	0.40078	1.80194	0.263565	14.0288
			1.87558	26.2076	0.396738	1.82518	0.265129	14.1237
			1.87	26.4284	0.392596	1.85156	0.266698	14.2189
			1.86445	26.6491	0.388366	1.8775	0.268273	14.3142
			1.85893	26.8695	0.385121	1.90492	0.269854	14.4096
			1.85345	27.0898	0.386856	1.93393	0.271441	14.5052
			1.848	27.3099	0.388369	1.96234	0.273035	14.601
			1.84258	27.5297	0.389815	1.99008	0.274636	14.6969
			1.83719	27.7493	0.391239	2.01776	0.276242	14.7929
			1.83183	27.9686	0.392638	2.04532	0.277854	14.889
			1.82651	28.1875	0.393822	2.07215	0.279472	14.9853
			1.82121	28.4061	0.394999	2.0982	0.281095	15.0825
			1.81595	28.6244	0.396089	2.12344	0.282722	15.1801
			1.81072	28.8422	0.397198	2.14801	0.284353	15.2778
			1.80551	29.0596	0.398161	2.1729	0.285988	15.3756
			1.80034	29.2766	0.399138	2.1969	0.287627	15.4735
			1.7952	29.4931	0.399939	2.22065	0.28927	15.5716
			1.79008	29.7091	0.400671	2.24423	0.290916	15.6698
			1.785	29.9246	0.401319	2.26685	0.292566	15.7682
			1.77994	30.1396	0.401799	2.28848	0.29422	15.8666
			1.77491	30.354	0.402307	2.30953	0.295878	15.9651
			1.76991	30.5678	0.402789	2.33063	0.29754	16.0638
			1.76494	30.781	0.403062	2.35066	0.299208	16.1625
			1.76	30.9935	0.403372	2.3696	0.30088	16.2613
			1.75508	31.2054	0.403412	2.3874	0.302558	16.3602
			1.75019	31.4166	0.403492	2.40405	0.30424	16.4592
			1.74533	31.6271	0.403355	2.4211	0.305928	16.5583
			1.74049	31.8369	0.403211	2.43707	0.307622	16.6575
			1.73569	32.0459	0.402847	2.4519	0.309321	16.7567
			1.73091	32.2542	0.402487	2.46717	0.311026	16.856
			1.72615	32.4616	0.402074	2.49034	0.312737	16.9554
			1.72142	32.6682	0.401507	2.51415	0.314455	17.0548
			1.71672	32.874	0.400889	2.5374	0.316182	17.1543
			1.71204	33.079	0.400124	2.56067	0.317916	17.2538
			1.70739	33.283	0.399369	2.58413	0.31966	17.3534
			1.70276	33.4861	0.398599	2.60702	0.321413	17.4531
			1.69816	33.6883	0.3977	2.6293	0.323178	17.5528
			1.69358	33.8895	0.396689	2.65098	0.324953	17.6529
			1.68903	34.0897	0.395613	2.67202	0.326741	17.7539
			1.6845	34.289	0.394327	2.69241	0.328541	17.8549
			1.68	34.4872	0.393081	2.71266	0.330353	17.956
			1.67552	34.6843	0.391736	2.73322	0.332178	18.0571
			1.67106	34.8804	0.390332	2.76165	0.334015	18.1583
			1.66663	35.0754	0.388982	2.79351	0.335865	18.2596
			1.66222	35.2693	0.387477	2.82494	0.337726	18.3609
			1.65783	35.462	0.385989	2.85593	0.3396	18.4799
			1.65347	35.6536	0.384297	2.88645	0.341485	18.6707
			1.64913	35.8439	0.382665	2.91648	0.343381	18.8588
			1.64481	36.0331	0.380842	2.94601	0.345287	19.0441
			1.64052	36.221	0.378974	2.97501	0.347204	19.2266
			1.63625	36.4077	0.377031	3.00348	0.349129	19.4135
			1.632	36.5953	0.374903	3.03139	0.351064	19.5991
			1.62777	36.7872	0.372837	3.05874	0.353007	19.7818
			1.62356	37.1955	0.370606	3.08549	0.354957	19.9614
			1.61938	37.5924	0.368391	3.11164	0.356913	20.138
			1.61521	37.9385	0.366292	3.13717	0.358874	20.3115
			1.61107	38.238	0.364282	3.16215	0.360839	20.4817
			1.60695	38.5001	0.362109	3.18792	0.362807	20.6487
			1.60285	38.7136	0.359777	3.21306	0.364777	20.8185
			1.59877	38.8742	0.357494	3.23756	0.366747	20.9885
			1.59472	38.9875	0.355089	3.26139	0.368717	21.1552
			1.59068	39.042	0.352539	3.28456	0.370686	21.3184
			1.58666	39.0395	0.349934	3.30704	0.372654	21.4781
			1.58267	38.9834	0.347326	3.32882	0.374619	21.6342
			1.57869	38.9892	0.344624	3.34989	0.376582	21.7956
			1.57473	39.1637	0.341967	3.37024	0.378542	21.9548
			1.5708	39.3368	0.339221	3.38985	0.3805	22.1104
			1.56688	39.5083	0.336524	3.40927	0.382456	22.2622
			1.56298	39.6783	0.333713	3.42909	0.384411	22.4175
			1.5591	39.8468	0.330976	3.44817	0.386365	22.5724
			1.55524	40.0138	0.32814	3.46667	0.388318	22.7236
			1.5514	40.1791	0.325205	3.52009	0.390271	22.871
			1.54758	40.343	0.322178	3.57127	0.392226	23.0145
			1.54378	40.5052	0.31923	3.62011	0.394181	23.1541
			1.54	40.6658	0.3162	3.66948	0.396139	23.2928
			1.53623	40.8248	0.313091	3.71674	0.398098	23.4354
			1.53248	40.9822	0.309936	3.76153	0.40006	23.5741
			1.52876	41.1379	0.306874	3.80378	0.402024	23.7087
			1.52504	41.292	0.303861	3.84341	0.40399	23.8392
			1.52135	41.4443	0.301056	3.88149	0.405959	23.9656
			1.51768	41.595	0.301889	3.91927	0.40793	24.0877
			1.51402	41.7445	0.302652	3.95433	0.409904	24.2072
			1.51038	41.9016	0.303359	3.98661	0.41188	24.3324
			1.50676	42.057	0.304024	4.01608	0.413859	24.4534
			1.50315	42.2108	0.304658	4.04267	0.415839	24.5701
			1.49957	42.363	0.305268	4.06636	0.417822	24.6824
			1.496	42.5134	0.305858	4.08885	0.419806	24.7903
			1.49244	42.6622	0.306428	4.1104	0.421794	24.8938
			1.48891	42.8093	0.306974	4.12899	0.423783	24.9961
			1.48539	42.9546	0.307491	4.14458	0.425775	25.1027
			1.48188	43.0982	0.307968	4.15716	0.427771	25.2048
			1.4784	43.2444	0.308395	4.169	0.429769	25.3024
			1.47493	43.4041	0.30876	4.17936	0.431772	25.3955
			1.47147	43.5622	0.30905	4.18761	0.433778	25.4839
			1.46803	43.7187	0.309255	4.19574	0.435789	25.5677
			1.46461	43.8736	0.309364	4.20085	0.437806	25.6468
			1.46121	44.027	0.309527	4.20293	0.439828	25.7237
			1.45782	44.1811	0.30961	4.20568	0.441857	25.806
			1.45444	44.3402	0.309579	4.20554	0.443892	25.8836
			1.45108	44.4978	0.309429	4.20238	0.445935	25.9564
			1.44774	44.6538	0.309155	4.19804	0.447986	26.0245
			1.44441	44.8082	0.308754	4.19269	0.450044	26.0878
			1.4411	44.961	0.308953	4.18434	0.452112	26.1462
			1.4378	45.1122	0.309478	4.22284	0.454188	26.1997
			1.43452	45.2618	0.309869	4.26398	0.456273	26.2562
			1.43125	45.4098	0.310119	4.30314	0.458368	26.313
			1.428	45.5562	0.310215	4.34043	0.460471	26.3649
			1.42476	45.7009	0.310148	4.37332	0.462582	26.4119
			1.42154	45.844	0.309903	4.40584	0.464702	26.454
			1.41833	45.9854	0.309471	4.43479	0.466829	26.4911
			1.41513	46.1251	0.308838	4.46263	0.468963	26.5275
			1.41195	46.2631	0.307996	4.48762	0.471103	26.5679
			1.40879	46.3994	0.306936	4.51082	0.473249	26.6033
			1.40563	46.534	0.305652	4.53185	0.475399	26.6338
			1.4025	46.6669	0.304144	4.54841	0.477553	26.6607
			1.39937	46.7981	0.302412	4.564	0.479709	26.6944
			1.39626	46.9275	0.300649	4.57663	0.481868	26.7233
			1.39317	47.0552	0.300017	4.58483	0.484028	26.7489
			1.39009	47.1811	0.301384	4.59254	0.486189	26.7811
			1.38702	47.3053	0.30322	4.59688	0.48835	26.8083
			1.38396	47.4277	0.304695	4.5974	0.490511	26.8305
			1.38092	47.5483	0.305907	4.59796	0.492672	26.8477
			1.37789	47.6671	0.307019	4.59425	0.494833	26.8721
			1.37488	47.7841	0.307786	4.58797	0.496995	26.8926
			1.37187	47.8993	0.308217	4.58063	0.499157	26.9082
			1.36889	48.0127	0.308323	4.56916	0.501321	26.9187
			1.36591	48.1243	0.308116	4.55364	0.503487	26.9242
			1.36295	48.2341	0.30887	4.53805	0.505656	26.9247
			1.36	48.342	0.309389	4.51923	0.507828	26.9201
			1.35706	48.4481	0.30962	4.49655	0.510005	26.9607
			1.35413	48.5524	0.309576	4.47286	0.512188	27.0607
			1.35122	48.6548	0.309344	4.44716	0.514377	27.1606
			1.34832	48.7553	0.3091	4.42069	0.516574	27.2604
			1.34544	48.854	0.308622	4.39497	0.518778	27.3602
			1.34256	48.9508	0.307927	4.36868	0.52099	27.4598
			1.3397	49.0458	0.307135	4.34161	0.52321	27.5593
			1.33685	49.1389	0.306897	4.31115	0.52544	27.6586
			1.33401	49.2301	0.306476	4.27901	0.527678	27.7579
			1.33118	49.3194	0.306	4.24606	0.529924	27.8571
			1.32837	49.4068	0.305526	4.21002	0.532179	27.9561
			1.32557	49.4924	0.304916	4.17102	0.534441	28.0551
			1.32278	49.576	0.304186	4.14382	0.53671	28.1539
			1.32	49.6578	0.303351	4.12783	0.538986	28.2527
			1.31723	49.7376	0.302642	4.11193	0.541266	28.3513
			1.31447	49.8156	0.301863	4.12971	0.54355	28.4498
			1.31173	49.8916	0.301011	4.14951	0.545838	28.5482
			1.309	49.9697	0.300096	4.1681	0.548128	28.6465
			1.30628	50.053	0.299126	4.18547	0.550418	28.7447
			1.30357	50.1345	0.298109	4.20163	0.552709	28.8427
			1.30087	50.2141	0.297051	4.21763	0.554998	28.9407
			1.29818	50.2918	0.296063	4.2342	0.557285	29.0385
			1.2955	50.3677	0.29513	4.24958	0.559569	29.1363
			1.29284	50.4418	0.298747	4.26374	0.56185	29.2339
			1.29018	50.514	0.302732	4.27749	0.564126	29.3315
			1.28754	50.5843	0.30652	4.29208	0.566397	29.4289
			1.2849	50.6528	0.310307	4.30548	0.568663	29.5262
			1.28228	50.7194	0.313974	4.31769	0.570922	29.6234
			1.27967	50.7842	0.317458	4.32871	0.573177	29.7205
			1.27707	50.8471	0.321589	4.33958	0.575425	29.8175
			1.27448	50.9082	0.326679	4.35102	0.577667	29.9143
			1.2719	50.9674	0.331611	4.3613	0.579903	30.0111
			1.26933	51.0248	0.336389	4.37041	0.582133	30.1077
			1.26677	51.0803	0.341125	4.37836	0.584359	30.2043
			1.26422	51.134	0.345906	4.38516	0.586579	30.3007
			1.26168	51.1858	0.350557	4.39081	0.588794	30.397
			1.25916	51.2358	0.355081	4.39533	0.591006	30.4932
			1.25664	51.2839	0.359483	4.3987	0.593213	30.5893
			1.25413	51.3302	0.363763	4.40096	0.595417	30.6852
			1.25163	51.3747	0.367921	4.40472	0.597618	30.7811
			1.24914	51.4173	0.372595	4.40742	0.599816	30.8768
			1.24666	51.4581	0.377791	4.40902	0.602012	30.9724
			1.2442	51.497	0.382887	4.40952	0.604205	31.0679
			1.24174	51.5342	0.387874	4.40893	0.606396	31.1632
			1.23929	51.5695	0.39274	4.40727	0.608585	31.2585
			1.23685	51.6029	0.397473	4.40455	0.610771	31.3536
			1.23442	51.6346	0.402059	4.40077	0.612955	31.4486
			1.232	51.6645	0.406552	4.39595	0.615137	31.5435
			1.22959	51.6925	0.411161	4.39011	0.617315	31.6383
			1.22718	51.7187	0.41559	4.38325	0.619491	31.7329
			1.22479	51.7432	0.419827	4.37539	0.621664	31.8274
			1.22241	51.7658	0.42386	4.36692	0.623833	31.9218
			1.22004	51.7867	0.427679	4.35953	0.625998	32.016
			1.21767	51.8057	0.431276	4.35116	0.628159	32.1101
			1.21532	51.823	0.434644	4.34184	0.630317	32.2041
			1.21297	51.8385	0.437778	4.33157	0.632469	32.298
			1.21063	51.8522	0.440742	4.32038	0.634618	32.3917
			1.2083	51.8642	0.443827	4.30828	0.636761	32.4854
			1.20599	51.8744	0.446681	4.29529	0.6389	32.5788
			1.20368	51.8828	0.449304	4.28143	0.641035	32.6722
			1.20137	51.8895	0.451695	4.26672	0.643164	32.7654
			1.19908	51.8944	0.453855	4.25118	0.64529	32.8585
			1.1968	51.8977	0.455786	4.23482	0.647411	32.9515
			1.19452	51.8991	0.457487	4.21768	0.649528	33.0443
			1.19226	51.8989	0.459372	4.19977	0.65164	33.137
			1.19	51.8969	0.461072	4.18111	0.653749	33.2296
			1.18775	51.8933	0.462543	4.16172	0.655853	33.3221
			1.18551	51.8879	0.463947	4.14283	0.657954	33.4144
			1.18327	51.8809	0.46542	4.12397	0.660051	33.5066
			1.18105	51.8721	0.466655	4.10441	0.662144	33.5987
			1.17883	51.8617	0.467644	4.0842	0.664233	33.6906
			1.17663	51.8497	0.468378	4.06333	0.666319	33.7824
			1.17443	51.8359	0.469038	4.04185	0.6684	33.8741
			1.17224	51.8206	0.469726	4.01978	0.670477	33.9657
			1.17005	51.8036	0.470133	3.99713	0.67255	34.0571
			1.16788	51.7849	0.470248	3.97394	0.674619	34.1496
			1.16571	51.7647	0.47006	3.95022	0.676683	34.2441
			1.16355	51.7429	0.469759	3.92601	0.678741	34.3384
			1.1614	51.7194	0.46954	3.90134	0.680795	34.4327
			1.15926	51.7983	0.46942	3.87622	0.682843	34.5269
			1.15712	51.9245	0.468964	3.85068	0.684886	34.6209
			1.155	52.0495	0.468162	3.82475	0.686923	34.7149
			1.15288	52.1733	0.467297	3.84028	0.688953	34.8088
			1.15077	52.2961	0.466315	3.85655	0.690978	34.9025
			1.14866	52.4177	0.468153	3.87638	0.692996	34.9962
			1.14657	52.5382	0.471721	3.89683	0.695007	35.0898
			1.14448	52.6615	0.475446	3.91729	0.697012	35.1833
			1.1424	52.7896	0.478977	3.93776	0.699009	35.2767
			1.14032	52.9167	0.482303	3.95825	0.701	35.37
			1.13826	53.0427	0.485411	3.97876	0.702984	35.4632
			1.1362	53.1676	0.488289	3.99929	0.70496	35.5563
			1.13415	53.2915	0.49113	4.01983	0.714034	35.6494
			1.13211	53.4142	0.493999	4.04039	0.723208	35.7423
			1.13007	53.5359	0.496607	4.06096	0.732317	35.8351
			1.12804	53.6565	0.498938	4.08155	0.741096	35.9279
			1.12602	53.776	0.50181	4.10216	0.749537	36.0206
			1.124	53.8945	0.504586	4.12278	0.757633	36.1132
			1.122	54.0119	0.50736	4.14342	0.765378	36.2057
			1.12	54.1282	0.510049	4.16408	0.773092	36.2981
			1.118	54.2435	0.51242	4.18475	0.780759	36.3904
			1.11602	54.4353	0.514459	4.20543	0.78807	36.4826
			1.11404	54.6251	0.516155	4.22614	0.795023	36.5748
			1.11207	54.844	0.517554	4.24686	0.801612	36.6668
			1.1101	55.1006	0.519088	4.26759	0.807837	36.7588
			1.10815	55.3743	0.520259	4.28835	0.813696	36.8507
			1.10619	55.6473	0.521062	4.30912	0.81962	36.9425
			1.10425	55.9172	0.521511	4.32991	0.82541	37.0342
			1.10231	56.1839	0.52213	4.35071	0.830839	37.1258
			1.10038	56.4476	0.522791	4.37154	0.835908	37.2173
			1.09846	56.708	0.523651	4.39238	0.840618	37.3088
			1.09654	56.9653	0.524287	4.41324	0.844971	37.4001
			1.09463	57.2194	0.524746	4.43411	0.848971	37.4914
			1.09273	57.4704	0.525218	4.45501	0.852619	37.5826
			1.09083	57.7181	0.525336	4.47592	0.855921	37.6737
			1.08894	57.9625	0.525229	4.49686	0.858881	37.7647
			1.08706	58.2038	0.525207	4.51781	0.861504	37.9581
			1.08518	58.4418	0.52485	4.53878	0.863795	38.1668
			1.08331	58.6765	0.524165	4.55977	0.865762	38.3752
			1.08144	58.908	0.523163	4.58079	0.867846	38.5832
			1.07959	59.1362	0.521996	4.60182	0.86983	38.7909
			1.07773	59.3611	0.520909	4.62288	0.871507	38.9982
			1.07589	59.5947	0.519527	4.64395	0.872884	39.2051
			1.07405	59.837	0.517858	4.66505	0.87397	39.4116
			1.07222	60.0762	0.515914	4.68617	0.874771	39.6178
			1.07039	60.3123	0.51402	4.70731	0.875297	39.8236
			1.06857	60.5451	0.512045	4.72848	0.875556	40.0289
			1.06675	60.7749	0.509816	4.74966	0.875555	40.2338
			1.06495	61.0014	0.507369	4.77088	0.875305	40.4383
			1.06314	61.2248	0.505133	4.79211	0.874813	40.6424
			1.06135	61.445	0.502665	4.81337	0.874089	40.846
			1.05956	61.662	0.499973	4.83466	0.873142	41.0492
			1.05778	61.8759	0.497089	4.85597	0.871981	41.2519
			1.056	62.0866	0.494426	4.8773	0.870615	41.4542
			1.05423	62.294	0.491561	4.89866	0.869052	41.6559
			1.05246	62.4983	0.488638	4.92005	0.86765	41.8572
			1.0507	62.6994	0.485827	4.94146	0.86625	42.058
			1.04895	62.8973	0.482835	4.9629	0.864671	42.2583
			1.0472	63.092	0.479672	4.98436	0.862921	42.4581
			1.04546	63.2835	0.476616	5.00584	0.861009	42.6573
			1.04372	63.4718	0.474812	5.02736	0.858942	42.8561
			1.04199	63.6569	0.472834	5.0489	0.856727	43.0543
			1.04026	63.8388	0.471005	5.07046	0.854371	43.252
			1.03854	64.0176	0.469117	5.09205	0.851882	43.4491
			1.03683	64.1932	0.467072	5.11367	0.849266	43.6456
			1.03512	64.3655	0.464877	5.13532	0.846528	43.8417
			1.03342	64.5528	0.462538	5.15699	0.843676	44.0371
			1.03172	64.7441	0.460062	5.17868	0.840715	44.2319
			1.03003	64.9324	0.457452	5.2004	0.838076	44.4262
			1.02834	65.1176	0.454742	5.22215	0.835333	44.6199
			1.02666	65.2999	0.452248	5.24393	0.832488	44.8129
			1.02499	65.4791	0.449626	5.26573	0.829547	45.0054
			1.02332	65.6552	0.446877	5.28756	0.826512	45.1972
			1.02166	65.8284	0.444003	5.30942	0.823388	45.3884
			1.02	65.9985	0.441005	5.3313	0.820204	45.579
			1.01834	66.1657	0.439456	5.35321	0.821965	45.7689
			1.0167	66.3298	0.438748	5.37515	0.823723	45.9582
			1.01505	66.491	0.438009	5.39711	0.825477	46.1468
			1.01342	66.6492	0.437235	5.4191	0.827228	46.3348
			1.01179	66.8044	0.436424	5.44112	0.828976	46.522
			1.01016	66.9567	0.435785	5.46316	0.830721	46.7086
			1.00854	67.106	0.435171	5.48523	0.832462	46.8945
			1.00692	67.2523	0.434507	5.50733	0.834198	47.0797
			1.00531	67.3958	0.433787	5.52945	0.835931	47.2642
			1.0037	67.5363	0.433007	5.55159	0.83766	47.448
			1.0021	67.6854	0.43216	5.57377	0.839384	47.6311
			1.00051	67.8457	0.431444	5.59597	0.841105	47.8134
			0.998917	68.0033	0.430745	5.61819	0.843856	47.995
			0.997331	68.158	0.429961	5.64044	0.846963	48.1758
			0.99575	68.31	0.429087	5.66272	0.850061	48.3559
			0.994175	68.4593	0.428425	5.68502	0.853149	48.5352
			0.992604	68.6058	0.427659	5.70735	0.856229	48.7138
			0.991039	68.7495	0.426781	5.7297	0.859298	48.8915
			0.989478	68.8906	0.425784	5.75207	0.862357	49.0793
			0.987922	69.029	0.424658	5.77447	0.865406	49.2695
			0.986371	69.1646	0.423395	5.79689	0.868444	49.4591
			0.984825	69.3073	0.421988	5.81934	0.87147	49.6479
			0.983284	69.4629	0.42043	5.84181	0.874486	49.8361
			0.981748	69.616	0.418711	5.8643	0.877489	50.0236
			0.980216	69.7665	0.416887	5.88682	0.880481	50.2103
			0.978689	69.9145	0.415166	5.90936	0.88346	50.3964
			0.977167	70.06	0.413267	5.93192	0.886426	50.5818
			0.97565	70.203	0.411183	5.95451	0.88938	50.7664
			0.974137	70.3605	0.410022	5.97712	0.89232	50.9503
			0.972629	70.5231	0.414049	5.99975	0.895246	51.1334
			0.971126	70.6833	0.418128	6.0224	0.898159	51.3158
			0.969627	70.8411	0.42225	6.04507	0.901058	51.4975
			0.968133	70.9966	0.426408	6.06777	0.903942	51.6783
			0.966644	71.1497	0.430594	6.09048	0.906812	51.8584
			0.965159	71.3006	0.434799	6.11322	0.909666	52.0378
			0.963679	71.4491	0.439015	6.13597	0.912506	52.2163
			0.962203	71.5953	0.443233	6.15875	0.91533	52.3941
			0.960732	71.7393	0.447447	6.18155	0.918138	52.571
			0.959265	71.8811	0.451647	6.20436	0.920931	52.7471
			0.957803	72.0206	0.455826	6.2272	0.923707	52.9225
			0.956345	72.1579	0.459975	6.25005	0.926467	53.0969
			0.954891	72.293	0.464243	6.27292	0.92921	53.2706
			0.953442	72.4259	0.468554	6.29626	0.931937	53.4434
			0.951998	72.5567	0.472825	6.32017	0.934647	53.6154
			0.950558	72.6854	0.47705	6.34411	0.93734	53.7865
			0.949122	72.8119	0.48122	6.36808	0.940015	53.9567
			0.94769	72.9364	0.48533	6.39207	0.942673	54.1261
			0.946263	73.0587	0.489372	6.41609	0.945314	54.2946
			0.94484	73.1948	0.49334	6.44014	0.947937	54.4622
			0.943421	73.337	0.497228	6.46422	0.950542	54.6437
			0.942007	73.4772	0.501028	6.48832	0.95313	54.8258
			0.940597	73.6154	0.504735	6.51244	0.9557	55.0071
			0.939191	73.7517	0.508342	6.5366	0.958252	55.1877
			0.937789	73.8862	0.511843	6.56078	0.960787	55.3674
			0.936391	74.0187	0.515232	6.58498	0.963304	55.5463
			0.934998	74.1494	0.518503	6.60921	0.965804	55.7245
			0.933609	74.2783	0.521779	6.63347	0.968286	55.9018
			0.932223	74.4053	0.525187	6.65775	0.970751	56.0783
			0.930842	74.5306	0.528468	6.68205	0.973199	56.2539
			0.929465	74.6541	0.531616	6.70638	0.975629	56.4423
			0.928092	74.7758	0.534625	6.73073	0.978043	56.6327
			0.926723	74.8959	0.537488	6.75511	0.98044	56.8223
			0.925359	75.0142	0.540198	6.7795	0.982821	57.0112
			0.923998	75.1308	0.542747	6.80393	0.985185	57.1994
			0.922641	75.2458	0.545131	6.82837	0.987533	57.3868
			0.921288	75.3591	0.547341	6.85284	0.989865	57.5838
			0.919939	75.4709	0.549371	6.87732	0.99218	57.7856
			0.918594	75.581	0.551522	6.90183	0.994479	57.9867
			0.917253	75.6896	0.553658	6.92636	0.996763	58.1872
			0.915916	75.7966	0.555602	6.95092	0.99903	58.387
			0.914583	75.9021	0.557348	6.97549	1.00128	58.5862
			0.913254	76.0061	0.55889	7.00008	1.00352	58.7847
			0.911928	76.1086	0.560269	7.02469	1.00574	58.9825
			0.910607	76.2097	0.5619	7.04932	1.00794	59.1797
			0.909289	76.3093	0.563316	7.07397	1.01013	59.3762
			0.907975	76.4076	0.564511	7.09864	1.0123	59.572
			0.906665	76.5044	0.56548	7.12333	1.01445	59.7671
			0.905358	76.5999	0.56667	7.14803	1.01659	59.9616
			0.904055	76.694	0.567712	7.17275	1.01871	60.1552
			0.902757	76.8053	0.568518	7.19748	1.02082	60.3482
			0.901461	76.9199	0.569084	7.22223	1.02291	60.5405
			0.90017	77.0332	0.569406	7.247	1.02498	60.7359
			0.898882	77.1453	0.569479	7.27178	1.02716	60.9427
			0.897598	77.2562	0.5693	7.29657	1.02942	61.1489
			0.896317	77.3659	0.568865	7.32138	1.03167	61.3545
			0.895041	77.4745	0.56817	7.3462	1.03391	61.5595
			0.893767	77.582	0.56807	7.37103	1.03613	61.7638
			0.892498	77.6884	0.571662	7.39587	1.03834	61.9674
			0.891232	77.7937	0.57513	7.42072	1.04053	62.1705
			0.88997	77.8979	0.57847	7.44558	1.0427	62.3728
			0.888711	78.0012	0.581678	7.47045	1.04487	62.5745
			0.887456	78.1034	0.584751	7.49532	1.04702	62.7756
			0.886204	78.2047	0.587687	7.52021	1.04915	62.9759
			0.884956	78.305	0.590482	7.5451	1.05128	63.1756
			0.883711	78.4044	0.593134	7.56999	1.05339	63.3746
			0.88247	78.5028	0.59564	7.59489	1.05549	63.5729
			0.881232	78.6004	0.597997	7.61979	1.05757	63.7704
			0.879998	78.6971	0.600203	7.6447	1.05965	63.9673
			0.878767	78.7929	0.602256	7.6696	1.06171	64.1634
			0.87754	78.8879	0.604154	7.69451	1.06377	64.3588
			0.876316	78.9822	0.605894	7.71942	1.06581	64.5535
			0.875095	79.0756	0.607475	7.74432	1.06784	64.7474
			0.873878	79.1683	0.608896	7.76922	1.06986	64.9406
			0.872665	79.2602	0.610155	7.79412	1.07187	65.133
			0.871454	79.3515	0.611529	7.81902	1.07388	65.3246
			0.870247	79.4423	0.612984	7.84391	1.07587	65.5155
			0.869044	79.5541	0.614278	7.86879	1.07786	65.7056
			0.867843	79.6654	0.61541	7.89367	1.07984	65.8949
			0.866646	79.7761	0.616379	7.91854	1.0818	66.0834
			0.865453	79.8863	0.617186	7.94339	1.08377	66.2711
			0.864262	79.9958	0.617831	7.96824	1.08572	66.458
			0.863075	80.1049	0.618314	7.99308	1.08767	66.644
			0.861891	80.2134	0.619026	8.0179	1.0896	66.8293
			0.86071	80.3214	0.619712	8.04272	1.09153	67.0137
			0.859533	80.429	0.62024	8.06751	1.09346	67.1972
			0.858359	80.5361	0.620609	8.09229	1.09538	67.38
			0.857188	80.6428	0.620821	8.11706	1.09729	67.5618
			0.85602	80.7491	0.620876	8.1418	1.09919	67.7428
			0.854855	80.855	0.620777	8.16653	1.10109	67.9292
			0.853694	80.9605	0.620523	8.19123	1.10298	68.1269
			0.852535	81.0656	0.620621	8.21592	1.10486	68.3237
			0.85138	81.1705	0.620583	8.24058	1.10674	68.5199
			0.850228	81.2749	0.620394	8.26522	1.10861	68.7152
			0.849079	81.3791	0.620057	8.28984	1.11233	68.9098
			0.847933	81.483	0.61957	8.31442	1.11876	69.1036
			0.84679	81.5867	0.618937	8.33899	1.1252	69.2967
			0.845651	81.69	0.618157	8.36352	1.13163	69.4889
			0.844514	81.7932	0.617232	8.38802	1.13806	69.6804
			0.843381	81.8961	0.616566	8.41249	1.14448	69.871
			0.84225	81.9988	0.61586	8.43693	1.15091	70.0609
			0.841123	82.1094	0.615011	8.46133	1.15733	70.2499
			0.839998	82.2332	0.614113	8.4857	1.16375	70.438
			0.838877	82.3569	0.619238	8.51004	1.17017	70.6254
			0.837758	82.4805	0.624216	8.53433	1.17659	70.8119
			0.836643	82.604	0.629045	8.55859	1.183	70.9975
			0.83553	82.7275	0.633723	8.5828	1.18941	71.1823
			0.83442	82.851	0.638247	8.60697	1.19582	71.3663
			0.833314	82.9744	0.642614	8.63247	1.20222	71.5493
			0.83221	83.0978	0.646824	8.65854	1.20862	71.7315
			0.831109	83.2212	0.650872	8.68457	1.21502	71.9128
			0.830011	83.3446	0.654757	8.71058	1.22141	72.0931
			0.828916	83.468	0.658477	8.73656	1.2278	72.2726
			0.827824	83.5915	0.662029	8.7625	1.2346	72.4512
			0.826735	83.715	0.665412	8.78841	1.24141	72.6288
			0.825649	83.8386	0.668622	8.81429	1.24822	72.8056
			0.824565	83.9623	0.671659	8.84013	1.25503	72.9813
			0.823484	84.086	0.674519	8.86593	1.26184	73.1562
			0.822406	84.2098	0.677201	8.89169	1.26865	73.3301
			0.821331	84.3337	0.679704	8.91742	1.27547	73.503
			0.820259	84.4577	0.682026	8.9431	1.28228	73.675
			0.81919	84.5819	0.684164	8.96874	1.28909	73.8459
			0.818123	84.7061	0.686118	8.99433	1.29591	74.016
			0.817059	84.8305	0.688334	9.01988	1.30272	74.185
			0.815998	84.955	0.690531	9.04538	1.30954	74.353
			0.81494	85.0797	0.692543	9.07084	1.31635	74.52
			0.813884	85.2045	0.694368	9.09624	1.32317	74.686
			0.812831	85.3295	0.696005	9.12159	1.32999	74.851
			0.811781	85.4596	0.697455	9.14689	1.33681	75.015
			0.810734	85.6065	0.698716	9.17213	1.34363	75.1779
			0.809689	85.7537	0.699789	9.19732	1.35045	75.3398
			0.808647	85.9013	0.700673	9.22245	1.35728	75.5007
			0.807607	86.049	0.70137	9.24752	1.3641	75.6604
			0.806571	86.1971	0.70188	9.27253	1.37093	75.8192
			0.805537	86.3455	0.702205	9.29748	1.37776	75.9768
			0.804505	86.4942	0.702345	9.32237	1.3846	76.1334
			0.803476	86.6432	0.702303	9.34719	1.39143	76.2949
			0.80245	86.7925	0.702081	9.37194	1.39827	76.4712
			0.801427	86.9421	0.701681	9.39663	1.40511	76.6465
			0.800406	87.092	0.701106	9.42125	1.41196	76.8209
			0.799387	87.2423	0.700359	9.44579	1.4188	76.9944
			0.798372	87.3928	0.699443	9.47026	1.42565	77.1668
			0.797359	87.5437	0.698361	9.49603	1.43251	77.3383
			0.796348	87.6949	0.697119	9.52272	1.43937	77.5088
			0.79534	87.8464	0.695719	9.54936	1.44623	77.6782
			0.794334	87.9982	0.694165	9.57785	1.45309	77.8467
			0.793331	88.1503	0.692463	9.60658	1.45996	78.0141
			0.792331	88.3028	0.690616	9.63527	1.46683	78.1805
			0.791333	88.4555	0.688629	9.66391	1.47371	78.3459
			0.790338	88.6086	0.686508	9.69251	1.48059	78.5103
			0.789345	88.7619	0.684318	9.72106	1.48748	78.6736
			0.788354	88.9156	0.682429	9.74957	1.49437	78.8358
			0.787367	89.0696	0.680412	9.77802	1.50127	78.997
			0.786381	89.2238	0.678271	9.80642	1.50817	79.1571
			0.785398	89.3783	0.676012	9.83477	1.51508	79.3161
			0.784418	89.5358	0.673638	9.86307	1.52199	79.4741
			0.78344	89.7138	0.671156	9.8913	1.52891	79.631
			0.782464	89.8923	0.668569	9.91948	1.53583	79.7867
			0.781491	90.0712	0.665884	9.9476	1.54276	79.9414
			0.78052	90.2505	0.663104	9.97565	1.5497	80.0949
			0.779552	90.4302	0.660234	10.0036	1.55664	80.2474
			0.778586	90.6103	0.65728	10.0316	1.56359	80.3987
			0.777622	90.7908	0.654245	10.0609	1.57055	80.5488
			0.776661	90.9717	0.651135	10.0909	1.57752	80.6978
			0.775702	91.1529	0.647952	10.1209	1.58449	80.8457
			0.774745	91.3345	0.644702	10.1509	1.59147	80.9924
			0.773791	91.5165	0.641388	10.1807	1.59846	81.138
			0.77284	91.6988	0.638014	10.2105	1.60546	81.2824
			0.77189	91.8815	0.634584	10.2403	1.61247	81.4256
			0.770943	92.0644	0.631102	10.27	1.61948	81.5676
			0.769998	92.2492	0.627569	10.2996	1.62651	81.7084
			0.769056	92.5229	0.62399	10.3292	1.63355	81.848
			0.768116	92.7947	0.620368	10.3587	1.64059	81.9865
			0.767178	93.0644	0.616705	10.3882	1.64765	82.1237
			0.766242	93.3321	0.613005	10.4176	1.65472	82.2596
			0.765309	93.5977	0.60927	10.4469	1.6618	82.3944
			0.764378	93.8612	0.605503	10.4761	1.66888	82.5279
			0.763449	94.1294	0.601706	10.5053	1.67599	82.6602
			0.762522	94.4339	0.597883	10.5344	1.6831	82.7912
			0.761598	94.7366	0.594036	10.5634	1.69022	82.9305
			0.760676	95.0375	0.590168	10.5923	1.69736	83.0842
			0.759756	95.3365	0.586282	10.6212	1.70451	83.2368
			0.758839	95.6335	0.582381	10.6499	1.71167	83.3882
			0.757923	95.9286	0.580566	10.6786	1.71885	83.5385
			0.75701	96.2217	0.58227	10.7072	1.72603	83.6876
			0.756099	96.5127	0.583984	10.7357	1.73324	83.8356
			0.755191	96.8017	0.585706	10.7642	1.74045	83.9824
			0.754284	97.0886	0.587434	10.7925	1.74769	84.1281
			0.75338	97.3734	0.589166	10.8208	1.75493	84.2726
			0.752477	97.656	0.5909	10.8489	1.76219	84.4158
			0.751577	97.9364	0.592635	10.877	1.76947	84.558
			0.750679	98.2145	0.594367	10.9049	1.77676	84.6989
			0.749783	98.4904	0.596095	10.9328	1.78407	84.8386
			0.74889	98.7639	0.597817	10.9606	1.79139	84.9771
			0.747998	99.035	0.599531	10.9882	1.79873	85.1143
			0.747109	99.3037	0.601234	11.0158	1.80609	85.2504
			0.746222	99.57	0.602926	11.0432	1.81346	85.3852
			0.745336	99.8338	0.604603	11.0706	1.82086	85.5188
			0.744453	100.125	0.606266	11.0978	1.82827	85.6511
			0.743572	100.433	0.607912	11.1249	1.8357	85.7822
			0.742693	100.739	0.609539	11.1519	1.84315	85.9121
			0.741816	101.043	0.611148	11.1788	1.85062	86.0406
			0.740942	101.344	0.612737	11.2056	1.85811	86.1679
			0.740069	101.644	0.614305	11.2323	1.86562	86.294
			0.739198	101.94	0.615852	11.2588	1.87315	86.4187
			0.73833	102.235	0.617376	11.2853	1.8807	86.5422
			0.737463	102.527	0.618879	11.3116	1.88828	86.6643
			0.736599	102.816	0.620359	11.3377	1.89587	86.8112
			0.735736	103.103	0.621816	11.3638	1.9035	86.9578
			0.734875	103.387	0.62325	11.3897	1.91114	87.1031
			0.734017	103.668	0.624662	11.4155	1.91881	87.2473
			0.73316	103.947	0.62605	11.4411	1.9265	87.3903
			0.732306	104.222	0.627415	11.4667	1.93422	87.5321
			0.731453	104.495	0.628758	11.492	1.94196	87.6727
			0.730603	104.765	0.630078	11.5173	1.94973	87.8121
			0.729754	105.032	0.631376	11.5424	1.95752	87.9503
			0.728908	105.296	0.632651	11.5674	1.96534	88.0872
			0.728063	105.557	0.633903	11.5922	1.97319	88.223
			0.727221	105.815	0.635134	11.6168	1.98106	88.3575
			0.72638	106.087	0.636344	11.6439	1.98896	88.4908
			0.725541	106.394	0.637531	11.6713	1.99689	88.6453
			0.724704	106.698	0.638698	11.6985	2.00485	88.8031
			0.723869	106.998	0.639845	11.7256	2.01284	88.9599
			0.723036	107.296	0.640971	11.7525	2.02086	89.1155
			0.722205	107.591	0.642078	11.7793	2.0289	89.27
			0.721376	107.883	0.643279	11.806	2.03698	89.4234
			0.720549	108.172	0.644518	11.8325	2.04508	89.5756
			0.719723	108.457	0.645739	11.8589	2.05322	89.7267
			0.7189	108.739	0.646944	11.8852	2.06138	89.8766
			0.718078	109.018	0.648134	11.9113	2.06957	90.0254
			0.717259	109.294	0.649307	11.9372	2.0778	90.3007
			0.716441	109.566	0.650467	11.9631	2.08606	90.6116
			0.715625	109.837	0.651613	11.9887	2.09434	90.9197
			0.714811	110.173	0.652747	12.0142	2.10266	91.2251
			0.713998	110.501	0.653868	12.0396	2.11101	91.5277
			0.713188	110.822	0.654978	12.0648	2.11939	91.8275
			0.712379	111.135	0.656077	12.0898	2.1278	92.1244
			0.711573	111.44	0.657166	12.1147	2.13624	92.4185
			0.710768	111.792	0.658245	12.1394	2.14488	92.7097
			0.709964	112.164	0.659315	12.164	2.15374	92.9981
			0.709163	112.528	0.660377	12.1884	2.16263	93.2835
			0.708364	112.885	0.661429	12.2133	2.17156	93.5659
			0.707566	113.234	0.662472	12.2491	2.18053	93.8454
			0.70677	113.575	0.663507	12.2846	2.18953	94.1219
			0.705976	113.909	0.664534	12.3197	2.19857	94.3953
			0.705184	114.234	0.665551	12.3543	2.20765	94.671
			0.704393	114.552	0.666559	12.3886	2.21677	94.9859
			0.703604	114.861	0.667558	12.4225	2.22592	95.2979
			0.702817	115.162	0.668548	12.456	2.23511	95.6072
			0.702032	115.537	0.669528	12.489	2.24433	95.9137
			0.701248	115.907	0.670497	12.5217	2.25359	96.2174
			0.700467	116.27	0.671457	12.5539	2.26289	96.5183
			0.699687	116.624	0.672406	12.5857	2.27223	96.8163
			0.698908	116.971	0.673344	12.6171	2.2816	97.1114
			0.698132	117.309	0.674272	12.648	2.29102	97.4035
			0.697357	117.639	0.67519	12.6785	2.30046	97.6928
			0.696584	117.96	0.676098	12.7086	2.30995	97.9791
			0.695812	118.273	0.676996	12.7382	2.31947	98.2624
			0.695043	118.577	0.677885	12.7674	2.32903	98.5428
			0.694275	118.956	0.678766	12.7962	2.33863	98.8201
			0.693508	119.332	0.679639	12.8245	2.34827	99.0944
			0.692744	119.699	0.680506	12.8529	2.35794	99.3656
			0.691981	120.059	0.681367	12.8882	2.36765	99.6338
			0.69122	120.409	0.682223	12.9278	2.37739	99.8988
			0.69046	120.752	0.683076	12.9669	2.38718	100.161
			0.689702	121.085	0.683926	13.0057	2.39699	100.465
			0.688946	121.409	0.684776	13.0442	2.40685	100.77
			0.688191	121.725	0.685626	13.0822	2.41674	101.073
			0.687438	122.031	0.686478	13.1198	2.42667	101.373
			0.686687	122.371	0.687332	13.157	2.43664	101.67
			0.685937	122.751	0.68819	13.1939	2.44664	101.964
			0.685189	123.124	0.689053	13.2303	2.45668	102.255
			0.684443	123.487	0.689922	13.2704	2.46676	102.543
			0.683698	123.842	0.690797	13.3122	2.47687	102.828
			0.682955	124.187	0.691679	13.3535	2.48701	103.111
			0.682213	124.523	0.692568	13.3945	2.49719	103.39
			0.681473	124.85	0.693465	13.4352	2.50741	103.666
			0.680735	125.168	0.694368	13.4754	2.51766	103.939
			0.679998	125.476	0.695279	13.5153	2.52794	104.209
			0.679263	125.774	0.696196	13.5547	2.53826	104.476
			0.67853	126.149	0.697118	13.5938	2.54862	104.74
			0.677798	126.525	0.698045	13.6325	2.559	105
			0.677067	126.892	0.698975	13.6708	2.56942	105.258
			0.676339	127.249	0.699906	13.7086	2.57987	105.512
			0.675611	127.597	0.700838	13.7461	2.59036	105.763
			0.674886	127.936	0.701767	13.7831	2.60088	106.024
			0.674162	128.265	0.702691	13.8198	2.61142	106.321
			0.673439	128.584	0.703609	13.856	2.622	106.615
			0.672718	128.893	0.704518	13.8918	2.63261	106.906
			0.671998	129.285	0.705414	13.9272	2.64325	107.194
			0.67128	129.674	0.706296	13.9621	2.65392	107.479
			0.670564	130.053	0.70716	13.9967	2.66462	107.76
			0.669849	130.423	0.708004	14.0308	2.67535	108.039
			0.669136	130.783	0.708824	14.0644	2.68611	108.315
			0.668424	131.134	0.709617	14.0976	2.69689	108.588
			0.667714	131.474	0.710381	14.1304	2.7077	108.858
			0.667005	131.804	0.711112	14.1627	2.71854	109.124
			0.666297	132.124	0.711808	14.1946	2.7294	109.387
			0.665592	132.447	0.712466	14.2261	2.74028	109.648
			0.664887	132.849	0.713083	14.2587	2.7512	109.905
			0.664184	133.241	0.713656	14.2959	2.76213	110.159
			0.663483	133.623	0.714184	14.3327	2.77309	110.409
			0.662783	133.995	0.714663	14.369	2.78407	110.657
			0.662085	134.357	0.715092	14.4049	2.79507	110.901
			0.661388	134.709	0.715469	14.4404	2.80609	111.142
			0.660692	135.05	0.715793	14.4754	2.81714	111.38
			0.659998	135.381	0.716061	14.5101	2.8282	111.614
			0.659306	135.701	0.716272	14.5443	2.83928	111.846
			0.658615	136.011	0.716426	14.578	2.85038	112.073
			0.657925	136.31	0.716522	14.6113	2.86149	112.298
			0.657237	136.598	0.716559	14.6442	2.87262	112.553
			0.65655	136.874	0.716537	14.6766	2.88377	112.826
			0.655865	137.205	0.716456	14.7086	2.89493	113.096
			0.655181	137.568	0.716315	14.7401	2.9061	113.363
			0.654498	137.92	0.716116	14.7712	2.91729	113.627
			0.653817	138.261	0.715859	14.8018	2.92849	113.888
			0.653138	138.591	0.715545	14.832	2.9397	114.145
			0.65246	138.911	0.715175	14.8617	2.95092	114.4
			0.651783	139.219	0.714749	14.891	2.96215	114.651
			0.651107	139.516	0.714271	14.9198	2.97338	114.899
			0.650433	139.802	0.713741	14.9481	2.98463	115.144
			0.649761	140.076	0.713161	14.9759	2.99588	115.385
			0.649089	140.339	0.712534	15.0033	3.00713	115.624
			0.64842	140.59	0.711861	15.0303	3.01839	115.859
			0.647751	140.829	0.711146	15.0567	3.02966	116.091
			0.647084	141.057	0.710391	15.0827	3.04092	116.319
			0.646418	141.273	0.709598	15.1091	3.05219	116.544
			0.645754	141.476	0.708771	15.1411	3.06345	116.766
			0.645091	141.698	0.707913	15.1727	3.07472	116.985
			0.644429	141.992	0.707027	15.2039	3.08599	117.2
			0.643769	142.274	0.706117	15.2346	3.09725	117.412
			0.64311	142.544	0.705185	15.2648	3.10851	117.621
			0.642452	142.803	0.704235	15.2946	3.11976	117.826
			0.641796	143.049	0.703271	15.324	3.13101	118.027
			0.641141	143.284	0.702297	15.3529	3.14225	118.226
			0.640488	143.506	0.701316	15.3813	3.15348	118.421
			0.639836	143.716	0.700331	15.4093	3.1647	118.612
			0.639185	143.914	0.699346	15.4368	3.17591	118.825
			0.638535	144.099	0.698364	15.4639	3.18711	119.068
			0.637887	144.272	0.69739	15.4905	3.1983	119.308
			0.63724	144.432	0.696425	15.5166	3.20948	119.545
			0.636594	144.579	0.695474	15.5423	3.22064	119.779
			0.63595	144.714	0.695201	15.5675	3.23178	120.009
			0.635307	144.835	0.696936	15.5923	3.2429	120.236
			0.634665	145.063	0.698844	15.6165	3.25401	120.46
			0.634025	145.279	0.700608	15.6404	3.2651	120.68
			0.633386	145.483	0.702227	15.6637	3.27616	120.897
			0.632748	145.674	0.703705	15.6866	3.2872	121.111
			0.632111	145.852	0.705043	15.709	3.29822	121.322
			0.631476	146.09	0.706242	15.7309	3.30922	121.529
			0.630842	146.327	0.707305	15.7524	3.32018	121.733
			0.630209	146.634	0.708235	15.7734	3.33112	121.933
			0.629578	146.95	0.709033	15.7939	3.34203	122.13
			0.628947	147.259	0.710324	15.814	3.35291	122.324
			0.628319	147.56	0.711645	15.8336	3.36828	122.514
			0.627691	147.855	0.712969	15.8527	3.38591	122.701
			0.627064	148.143	0.714297	15.8758	3.40353	122.885
			0.626439	148.423	0.715632	15.9012	3.42115	123.065
			0.625815	148.696	0.716976	15.9262	3.43876	123.241
			0.625193	148.962	0.718329	15.9507	3.45636	123.414
			0.624571	149.22	0.719694	15.9748	3.47395	123.584
			0.623951	149.471	0.721071	15.9984	3.49153	123.75
			0.623332	149.714	0.724445	16.0216	3.50909	123.995
			0.622714	149.949	0.728363	16.0443	3.52663	124.267
			0.622098	150.177	0.732143	16.0665	3.54415	124.533
			0.621482	150.397	0.735779	16.0944	3.56165	124.863
			0.620868	150.609	0.739265	16.1307	3.57913	125.202
			0.620255	150.814	0.742596	16.1663	3.59657	125.534
			0.619644	151.01	0.745768	16.201	3.614	125.86
			0.619033	151.198	0.748778	16.2348	3.63139	126.179
			0.618424	151.477	0.751625	16.2678	3.64874	126.493
			0.617816	151.749	0.754485	16.3	3.66607	126.799
			0.617209	152.014	0.757699	16.3313	3.68335	127.1
			0.616603	152.27	0.760753	16.3665	3.7006	127.393
			0.615999	152.519	0.763827	16.4069	3.7178	127.681
			0.615395	152.76	0.767492	16.4465	3.73496	127.962
			0.614793	152.994	0.770989	16.4852	3.75207	128.236
			0.614192	153.219	0.774319	16.5232	3.76914	128.503
			0.613592	153.436	0.777482	16.5603	3.78615	128.764
			0.612994	153.646	0.781556	16.5966	3.80311	129.019
			0.612396	153.847	0.787785	16.6321	3.82002	129.266
			0.6118	154.041	0.793901	16.6668	3.83686	129.507
			0.611205	154.504	0.799902	16.7006	3.85365	129.797
			0.610611	154.968	0.805788	16.7336	3.87037	130.114
			0.610018	155.432	0.811557	16.7658	3.88702	130.424
			0.609426	155.896	0.81721	16.7972	3.90361	130.728
			0.608836	156.36	0.822747	16.8277	3.92136	131.026
			0.608246	156.823	0.828167	16.8574	3.93972	131.317
			0.607658	157.288	0.83347	16.8863	3.95804	131.601
			0.607071	157.752	0.838657	16.9143	3.9763	131.879
			0.606485	158.216	0.843729	16.9415	3.9945	132.151
			0.6059	158.68	0.848686	16.9679	4.01264	132.416
			0.605317	159.144	0.853529	16.9934	4.03072	132.674
			0.604734	159.608	0.858259	17.0181	4.04874	132.926
			0.604152	160.072	0.862878	17.0419	4.06669	133.171
			0.603572	160.536	0.867386	17.0724	4.08457	133.409
			0.602993	161	0.872266	17.1057	4.10238	133.641
			0.602415	161.464	0.877242	17.1382	4.12011	133.866
			0.601838	161.928	0.882116	17.1699	4.13777	134.084
			0.601262	162.392	0.886889	17.2007	4.15534	134.295
			0.600687	162.856	0.891564	17.2308	4.17284	134.577
			0.600113	163.32	0.896143	17.2601	4.19025	134.868
			0.599541	163.783	0.900627	17.2886	4.20757	135.151
			0.598969	164.246	0.905019	17.3162	4.2248	135.428
			0.598399	164.71	0.90932	17.3431	4.24193	135.699
			0.597829	165.173	0.913534	17.3692	4.25898	135.963
			0.597261	165.636	0.917663	17.3944	4.27592	136.22
			0.596694	166.098	0.92171	17.4188	4.29276	136.471
			0.596128	166.561	0.925678	17.4425	4.3095	136.716
			0.595563	167.023	0.929569	17.4653	4.32614	136.953
			0.594999	167.485	0.933386	17.4873	4.34472	137.184
			0.594436	167.947	0.937133	17.5086	4.3634	137.409
			0.593874	168.409	0.940813	17.529	4.38199	137.626
			0.593313	168.87	0.944429	17.5559	4.40049	137.837
			0.592753	169.331	0.947985	17.586	4.4189	138.041
			0.592195	169.792	0.951485	17.6152	4.43721	138.239
			0.591637	170.253	0.95493	17.6437	4.45543	138.429
			0.59108	170.713	0.958327	17.6715	4.47354	138.613
			0.590525	171.173	0.961677	17.6984	4.49154	138.855
			0.58997	171.633	0.964984	17.7246	4.50944	139.12
			0.589417	172.092	0.968253	17.75	4.52723	139.379
			0.588865	172.551	0.971486	17.7746	4.54491	139.631
			0.588313	173.009	0.974688	17.7985	4.56248	139.876
			0.587763	173.468	0.977862	17.8216	4.58082	140.115
			0.587214	173.925	0.981012	17.844	4.60049	140.347
			0.586665	174.383	0.98414	17.8655	4.62006	140.573
			0.586118	174.84	0.987496	17.8863	4.63953	140.792
			0.585572	175.296	0.991221	17.9064	4.6589	141.005
			0.585027	175.752	0.994936	17.9256	4.67816	141.21
			0.584482	176.208	0.998643	17.9441	4.69732	141.409
			0.583939	176.663	1.00235	17.9619	4.71637	141.602
			0.583397	177.118	1.00605	17.9795	4.73531	141.787
			0.582856	177.572	1.00975	18.007	4.75413	141.966
			0.582316	178.026	1.01346	18.0338	4.77284	142.138
			0.581776	178.479	1.01717	18.0598	4.79142	142.303
			0.581238	178.932	1.0209	18.0851	4.80989	142.49
			0.580701	179.385	1.02463	18.1097	4.82823	142.739
			0.580165	179.836	1.02838	18.1335	4.84644	142.981
			0.57963	180.287	1.03214	18.1566	4.86452	143.217
			0.579095	180.738	1.03591	18.179	4.88247	143.446
			0.578562	181.188	1.0397	18.2006	4.90029	143.669
			0.57803	181.638	1.04351	18.2216	4.91797	143.885
			0.577499	182.086	1.04733	18.2418	4.93551	144.094
			0.576968	182.535	1.05117	18.2613	4.9529	144.297
			0.576439	182.982	1.05503	18.28	4.97015	144.494
			0.575911	183.429	1.0589	18.2981	4.98725	144.683
			0.575383	183.876	1.06279	18.3154	5.00421	144.866
			0.574857	184.322	1.06669	18.332	5.021	145.042
			0.574331	184.767	1.07061	18.3479	5.03765	145.212
			0.573807	185.211	1.07454	18.3663	5.05414	145.375
			0.573283	185.655	1.07847	18.3921	5.07046	145.531
			0.572761	186.098	1.08242	18.4171	5.08663	145.706
			0.572239	186.54	1.08637	18.4415	5.10262	145.948
			0.571718	186.982	1.09032	18.4652	5.12012	146.183
			0.571199	187.423	1.09428	18.4882	5.13854	146.412
			0.57068	187.863	1.09822	18.5105	5.15682	146.634
			0.570162	188.302	1.10217	18.5322	5.17495	146.85
			0.569645	188.741	1.1061	18.5532	5.19292	147.059
			0.569129	189.179	1.11001	18.5735	5.21074	147.262
			0.568614	189.616	1.11391	18.5931	5.22841	147.458
			0.5681	190.052	1.11778	18.612	5.24591	147.647
			0.567587	190.488	1.12162	18.6303	5.26325	147.83
			0.567074	190.923	1.12543	18.6479	5.28043	148.006
			0.566563	191.357	1.12919	18.6649	5.29744	148.176
			0.566053	191.79	1.13344	18.6811	5.31428	148.339
			0.565543	192.222	1.13799	18.6968	5.33095	148.495
			0.565035	192.653	1.1425	18.7124	5.34745	148.645
			0.564527	193.084	1.14697	18.7379	5.36377	148.797
			0.56402	193.513	1.15138	18.7627	5.37991	149.034
			0.563514	193.942	1.15573	18.787	5.39587	149.265
			0.563009	194.37	1.16002	18.8106	5.41164	149.489
			0.562505	194.808	1.16423	18.8335	5.42723	149.706
			0.562002	195.276	1.16837	18.8559	5.44264	149.918
			0.5615	195.743	1.17241	18.8776	5.45785	150.122
			0.560999	196.209	1.17636	18.8986	5.47287	150.321
			0.560498	196.674	1.18021	18.9191	5.4877	150.513
			0.559999	197.139	1.18395	18.9389	5.50232	150.698
			0.5595	197.604	1.18757	18.9581	5.51676	150.877
			0.559002	198.067	1.19107	18.9767	5.53099	151.049
			0.558505	198.53	1.19442	18.9947	5.54501	151.214
			0.558009	198.992	1.19764	19.012	5.55883	151.373
			0.557514	199.454	1.2007	19.0287	5.57245	151.526
			0.55702	199.914	1.2036	19.0448	5.58585	151.671
			0.556527	200.374	1.20633	19.0603	5.59905	151.811
			0.556034	200.834	1.20888	19.0752	5.61203	151.943
			0.555542	201.292	1.21125	19.0895	5.6248	152.069
			0.555052	201.75	1.21342	19.1067	5.63735	152.188
			0.554562	202.207	1.21539	19.1309	5.64968	152.393
			0.554073	202.663	1.21714	19.1546	5.66179	152.602
			0.553585	203.119	1.21898	19.1776	5.67368	152.804
			0.553097	203.573	1.22156	19.2001	5.68535	153
			0.552611	204.027	1.22392	19.222	5.69679	153.19
			0.552125	204.48	1.22605	19.2433	5.708	153.373
			0.551641	204.932	1.22794	19.2641	5.71899	153.549
			0.551157	205.383	1.22959	19.2843	5.72974	153.72
			0.550674	205.834	1.23099	19.3039	5.74026	153.883
			0.550191	206.283	1.23212	19.3229	5.75055	154.041
			0.54971	206.732	1.23299	19.3414	5.7606	154.191
			0.549229	207.18	1.23358	19.3592	5.77042	154.335
			0.54875	207.627	1.23677	19.3766	5.77999	154.473
			0.548271	208.073	1.24141	19.3933	5.78933	154.604
			0.547793	208.518	1.24578	19.4095	5.80087	154.728
			0.547316	208.962	1.24987	19.4252	5.81316	154.846
			0.546839	209.405	1.25506	19.4402	5.82522	154.958
			0.546364	209.848	1.26011	19.4548	5.83706	155.062
			0.545889	210.289	1.26488	19.4769	5.84866	155.16
			0.545415	210.729	1.26935	19.5014	5.86004	155.251
			0.544942	211.169	1.27352	19.5253	5.87119	155.396
			0.54447	211.607	1.27737	19.5487	5.8821	155.579
			0.543999	212.044	1.2809	19.5716	5.89278	155.755
			0.543528	212.481	1.28411	19.5939	5.90322	155.926
			0.543058	212.916	1.28698	19.6158	5.91342	156.09
			0.542589	213.351	1.29309	19.6371	5.92339	156.247
			0.542121	213.784	1.29946	19.6578	5.93312	156.398
			0.541654	214.216	1.30572	19.6781	5.94261	156.543
			0.541187	214.647	1.31188	19.6978	5.95185	156.681
			0.540722	215.077	1.31792	19.717	5.96085	156.812
			0.540257	215.506	1.32386	19.7357	5.96961	156.937
			0.539793	215.934	1.32967	19.7538	5.97813	157.056
			0.539329	216.361	1.33537	19.7715	5.98639	157.168
			0.538867	216.787	1.34096	19.7886	5.99441	157.274
			0.538405	217.211	1.34642	19.8052	6.00219	157.373
			0.537944	217.635	1.35175	19.8316	6.00971	157.465
			0.537484	218.057	1.35745	19.8581	6.01698	157.551
			0.537024	218.478	1.36376	19.8841	6.02401	157.63
			0.536566	218.898	1.36995	19.9097	6.03078	157.703
			0.536108	219.317	1.37602	19.9347	6.0373	157.785
			0.535651	219.734	1.38197	19.9593	6.04357	157.952
			0.535195	220.151	1.38781	19.9833	6.04958	158.111
			0.534739	220.566	1.39351	20.0069	6.05534	158.265
			0.534284	220.98	1.3991	20.03	6.06085	158.412
			0.533831	221.392	1.40455	20.0526	6.0661	158.553
			0.533377	221.804	1.40987	20.0747	6.0711	158.687
			0.532925	222.214	1.41507	20.0963	6.07584	158.815
			0.532473	222.623	1.42013	20.1175	6.08032	158.937
			0.532022	223.031	1.42505	20.1381	6.08455	159.052
			0.531572	223.437	1.42984	20.1583	6.08852	159.16
			0.531123	223.842	1.43448	20.178	6.09224	159.263
			0.530674	224.246	1.4394	20.1973	6.0957	159.358
			0.530227	224.648	1.44509	20.216	6.0989	159.448
			0.52978	225.05	1.45065	20.2343	6.10184	159.53
			0.529333	225.449	1.45608	20.2521	6.10452	159.607
			0.528888	225.848	1.46137	20.2694	6.10695	159.676
			0.528443	226.245	1.46652	20.2862	6.11638	159.74
			0.527999	226.641	1.47153	20.3026	6.13109	159.796
			0.527555	227.035	1.47641	20.3185	6.14545	159.847
			0.527113	227.428	1.48114	20.3339	6.15946	159.954
			0.526671	227.82	1.48572	20.3488	6.17311	160.099
			0.52623	228.21	1.49221	20.371	6.18641	160.238
			0.52579	228.599	1.49878	20.3958	6.19934	160.371
			0.52535	228.986	1.50505	20.4202	6.21192	160.498
			0.524911	229.372	1.51206	20.4441	6.22413	160.618
			0.524473	229.756	1.51958	20.4676	6.23598	160.732
			0.524035	230.139	1.52681	20.4906	6.24747	160.839
			0.523599	230.521	1.53375	20.5131	6.25859	160.94
			0.523163	230.901	1.54039	20.5353	6.26935	161.035
			0.522728	231.28	1.54672	20.5569	6.27973	161.123
			0.522293	231.657	1.55275	20.5782	6.28976	161.205
			0.521859	232.032	1.55845	20.599	6.29941	161.281
			0.521426	232.406	1.56384	20.6193	6.31236	161.35
			0.520994	232.779	1.56889	20.6392	6.3262	161.412
			0.520562	233.15	1.57362	20.6586	6.33968	161.469
			0.520131	233.519	1.57801	20.6776	6.35282	161.518
			0.519701	233.887	1.58206	20.6962	6.36559	161.562
			0.519272	234.254	1.58577	20.7143	6.37802	161.599
			0.518843	234.618	1.58913	20.7319	6.39009	161.683
			0.518415	234.982	1.59214	20.7491	6.4018	161.816
			0.517987	235.343	1.5948	20.7659	6.41315	161.943
			0.517561	235.703	1.5971	20.7822	6.42414	162.064
			0.517135	236.061	1.59904	20.7981	6.43478	162.179
			0.516709	236.418	1.60243	20.8135	6.44506	162.288
			0.516285	236.773	1.60572	20.8285	6.45497	162.39
			0.515861	237.127	1.60866	20.843	6.46453	162.485
			0.515438	237.479	1.61123	20.8571	6.47372	162.575
			0.515015	237.829	1.61345	20.8708	6.48256	162.658
			0.514593	238.177	1.6153	20.884	6.49103	162.735
			0.514172	238.524	1.61679	20.8967	6.49913	162.806
			0.513752	238.869	1.61791	20.909	6.50688	162.87
			0.513332	239.212	1.61867	20.9209	6.51426	162.928
			0.512913	239.554	1.61906	20.9323	6.52128	162.979
			0.512495	239.894	1.61908	20.9433	6.52794	163.024
			0.512077	240.232	1.61873	20.9538	6.53424	163.063
			0.51166	240.569	1.61804	20.9638	6.54017	163.096
			0.511244	240.903	1.61989	20.9735	6.54574	163.122
			0.510828	241.236	1.62157	20.9826	6.55094	163.141
			0.510413	241.568	1.6244	20.9913	6.55579	163.265
			0.509999	241.897	1.62729	21.0003	6.56027	163.382
			0.509585	242.239	1.63001	21.019	6.56439	163.493
			0.509172	242.626	1.63257	21.0372	6.56815	163.598
			0.50876	243.011	1.63497	21.0551	6.57154	163.697
			0.508348	243.395	1.63721	21.0725	6.57458	163.79
			0.507937	243.777	1.63929	21.0894	6.57726	163.876
			0.507527	244.158	1.64121	21.106	6.58085	163.957
			0.507117	244.537	1.64296	21.1221	6.5879	164.03
			0.506708	244.915	1.64456	21.1378	6.59459	164.098
			0.5063	245.29	1.64599	21.153	6.60094	164.16
			0.505893	245.665	1.64726	21.1678	6.60694	164.215
			0.505486	246.038	1.64836	21.1822	6.61259	164.264
			0.505079	246.409	1.6493	21.1961	6.61789	164.306
			0.504674	246.778	1.65008	21.2096	6.62284	164.343
			0.504268	247.146	1.6507	21.2227	6.62745	164.373
			0.503864	247.512	1.65115	21.2353	6.6317	164.396
			0.50346	247.877	1.65144	21.2475	6.63561	164.414
			0.503057	248.24	1.65156	21.2592	6.63918	164.425
			0.502655	248.601	1.65152	21.2705	6.6424	164.43
			0.502253	248.961	1.65132	21.2814	6.64527	164.428
			0.501852	249.319	1.65096	21.2918	6.6478	164.421
			0.501451	249.675	1.65088	21.3018	6.64999	164.476
			0.501051	250.029	1.65173	21.3113	6.65183	164.567
			0.500652	250.382	1.65241	21.3204	6.65333	164.652
			0.500254	250.733	1.65294	21.329	6.6545	164.731
			0.499856	251.083	1.6533	21.3372	6.65532	164.803
			0.499458	251.43	1.6535	21.3449	6.6558	164.87
			0.499062	251.776	1.65353	21.3522	6.65595	164.93
			0.498666	252.12	1.65341	21.359	6.65862	164.984
			0.49827	252.462	1.65312	21.3653	6.66318	165.032
			0.497875	252.803	1.65267	21.3713	6.66741	165.073
			0.497481	253.142	1.65205	21.3767	6.67131	165.109
			0.497087	253.479	1.65127	21.3817	6.67488	165.138
			0.496694	253.814	1.65033	21.3863	6.67812	165.161
			0.496302	254.147	1.64923	21.3903	6.68103	165.178
			0.49591	254.479	1.64796	21.394	6.68362	165.188
			0.495519	254.809	1.64654	21.3971	6.68589	165.193
			0.495129	255.137	1.64495	21.3998	6.68783	165.191
			0.494739	255.463	1.6432	21.4021	6.69444	165.183
			0.49435	255.787	1.64129	21.4038	6.70598	165.168
			0.493961	256.109	1.63923	21.4052	6.71705	165.148
			0.493573	256.43	1.637	21.406	6.72766	165.121
			0.493186	256.748	1.63461	21.4064	6.73781	165.088
			0.492799	257.065	1.63207	21.4063	6.74999	165.049
			0.492413	257.38	1.63162	21.4131	6.7654	165.003
			0.492027	257.693	1.63135	21.4232	6.78037	164.973
			0.491642	258.004	1.63072	21.4327	6.79489	165.027
			0.491258	258.313	1.62972	21.4418	6.80896	165.075
			0.490874	258.621	1.62838	21.4505	6.82259	165.117
			0.490491	258.926	1.62668	21.4587	6.83577	165.153
			0.490108	259.229	1.62464	21.4664	6.84851	165.182
			0.489726	259.531	1.62226	21.4737	6.8608	165.206
			0.489345	259.83	1.61956	21.4805	6.87265	165.223
			0.488964	260.128	1.61653	21.4869	6.88406	165.235
			0.488584	260.423	1.61319	21.4928	6.89502	165.24
			0.488204	260.717	1.60999	21.4982	6.90553	165.239
			0.487825	261.009	1.60959	21.5031	6.91561	165.232
			0.487446	261.299	1.6091	21.5076	6.92524	165.218
			0.487069	261.586	1.60852	21.5116	6.93443	165.199
			0.486691	261.872	1.60786	21.5152	6.94318	165.173
			0.486315	262.156	1.60711	21.5183	6.95149	165.142
			0.485939	262.437	1.60628	21.5209	6.95936	165.104
			0.485563	262.717	1.60537	21.523	6.96679	165.06
			0.485188	262.995	1.60437	21.5246	6.97378	165.01
			0.484814	263.271	1.60329	21.5258	6.98033	164.954
			0.48444	263.544	1.60213	21.5265	6.98645	164.891
			0.484067	263.816	1.60088	21.5267	6.99214	164.823
			0.483694	264.086	1.59956	21.5264	6.99739	164.748
			0.483322	264.353	1.59815	21.5257	7.00221	164.668
			0.48295	264.619	1.59666	21.5245	7.00659	164.585
			0.48258	264.882	1.59509	21.5227	7.01383	164.604
			0.482209	265.144	1.59344	21.5206	7.02352	164.618
			0.481839	265.403	1.59171	21.5179	7.03278	164.625
			0.48147	265.66	1.5899	21.5147	7.04163	164.626
			0.481101	265.916	1.58801	21.511	7.05005	164.621
			0.480733	266.169	1.58692	21.5069	7.05806	164.61
			0.480366	266.42	1.58594	21.5022	7.06565	164.593
			0.479999	266.669	1.58489	21.4971	7.07282	164.57
			0.479632	266.916	1.58375	21.4915	7.07958	164.541
			0.479267	267.161	1.58253	21.4854	7.08592	164.506
			0.478901	267.403	1.58123	21.4788	7.09186	164.464
			0.478537	267.644	1.57984	21.4755	7.09738	164.417
			0.478172	267.883	1.58032	21.4791	7.10249	164.364
			0.477809	268.119	1.58366	21.4821	7.10719	164.305
			0.477446	268.353	1.5869	21.4847	7.11148	164.239
			0.477083	268.586	1.59003	21.4868	7.11537	164.168
			0.476721	268.816	1.59305	21.4884	7.11885	164.091
			0.47636	269.044	1.59596	21.4895	7.12192	164.007
			0.475999	269.269	1.59875	21.4902	7.1246	163.918
			0.475639	269.493	1.60144	21.4903	7.12687	163.822
			0.475279	269.715	1.60402	21.49	7.12875	163.721
			0.47492	269.934	1.60648	21.4891	7.13022	163.613
			0.474561	270.152	1.60884	21.4878	7.1313	163.5
			0.474203	270.367	1.61107	21.486	7.13199	163.381
			0.473845	270.58	1.6132	21.4837	7.13228	163.255
			0.473488	270.791	1.61521	21.4809	7.13218	163.212
			0.473131	271	1.6171	21.4776	7.1317	163.187
			0.472775	271.206	1.61888	21.4738	7.13082	163.155
			0.47242	271.411	1.62055	21.4695	7.12956	163.118
			0.472065	271.613	1.62209	21.4647	7.12791	163.075
			0.471711	271.813	1.62352	21.4594	7.12588	163.025
			0.471357	272.011	1.62483	21.4536	7.12347	162.97
			0.471003	272.207	1.62602	21.4473	7.12068	162.909
			0.470651	272.401	1.6271	21.4406	7.11752	162.842
			0.470298	272.593	1.62805	21.4333	7.11398	162.769
			0.469947	272.782	1.62888	21.4256	7.11006	162.69
			0.469595	272.969	1.6296	21.4173	7.10583	162.605
			0.469245	273.155	1.63019	21.4085	7.1071	162.515
			0.468894	273.337	1.63066	21.3993	7.108	162.418
			0.468545	273.518	1.63101	21.3895	7.10853	162.316
			0.468196	273.697	1.63123	21.3793	7.1087	162.207
			0.467847	273.874	1.63134	21.3685	7.1085	162.093
			0.467499	274.048	1.63236	21.3573	7.10793	161.973
			0.467151	274.22	1.63367	21.3456	7.107	161.847
			0.466804	274.39	1.63485	21.3333	7.1057	161.715
			0.466458	274.558	1.63591	21.3206	7.10405	161.577
			0.466112	274.724	1.63684	21.3074	7.10204	161.433
			0.465766	274.891	1.63766	21.2936	7.09968	161.284
			0.465421	275.123	1.63835	21.2886	7.09696	161.128
			0.465077	275.353	1.63893	21.2849	7.09389	160.967
			0.464733	275.581	1.63938	21.2808	7.09046	160.898
			0.464389	275.807	1.6397	21.2761	7.08669	160.836
			0.464046	276.031	1.63991	21.2709	7.08257	160.769
			0.463704	276.253	1.64	21.2652	7.07811	160.695
			0.463362	276.473	1.64114	21.2591	7.0733	160.616
			0.46302	276.691	1.64255	21.2524	7.06815	160.532
			0.462679	276.907	1.64379	21.2453	7.06266	160.441
			0.462339	277.121	1.64487	21.2377	7.05683	160.344
			0.461999	277.333	1.64581	21.2296	7.05067	160.242
			0.461659	277.543	1.64661	21.2209	7.04418	160.134
			0.461321	277.75	1.64728	21.2118	7.03735	160.02
			0.460982	277.956	1.64783	21.2022	7.03019	159.901
			0.460644	278.16	1.64826	21.1922	7.0227	159.776
			0.460307	278.362	1.64859	21.1816	7.01489	159.645
			0.45997	278.561	1.64881	21.1705	7.00675	159.508
			0.459633	278.759	1.64962	21.159	6.99829	159.365
			0.459297	278.955	1.65097	21.147	6.98951	159.217
			0.458962	279.149	1.65221	21.1345	6.98041	159.063
			0.458627	279.34	1.65334	21.1215	6.97454	159.052
			0.458292	279.53	1.65435	21.108	6.97469	159.153
			0.457958	279.718	1.65525	21.094	6.97465	159.253
			0.457625	279.903	1.65604	21.0796	6.97441	159.352
			0.457292	280.087	1.65672	21.0647	6.97398	159.45
			0.456959	280.268	1.6573	21.0493	6.97335	159.547
			0.456627	280.448	1.65776	21.0334	6.97253	159.643
			0.456295	280.626	1.65812	21.0171	6.97152	159.738
			0.455964	280.801	1.65837	21.0002	6.97032	159.836
			0.455633	280.975	1.65852	20.983	6.96893	159.976
			0.455303	281.147	1.65857	20.9652	6.96735	160.116
			0.454974	281.316	1.65851	20.947	6.96558	160.254
			0.454644	281.484	1.65835	20.9283	6.96362	160.392
			0.454316	281.65	1.6581	20.9091	6.96148	160.529
			0.453987	281.813	1.65774	20.8895	6.95916	160.665
			0.45366	281.975	1.65729	20.8694	6.95664	160.8
			0.453332	282.135	1.65674	20.8488	6.95395	160.934
			0.453005	282.293	1.6561	20.8278	6.95107	161.068
			0.452679	282.448	1.65537	20.8063	6.94879	161.2
			0.452353	282.602	1.65454	20.7844	6.94996	161.332
			0.452028	282.754	1.65362	20.7654	6.95095	161.463
			0.451703	282.904	1.65261	20.7531	6.95176	161.593
			0.451378	283.052	1.65261	20.7404	6.95238	161.722
			0.451054	283.198	1.65341	20.7272	6.95283	161.85
			0.450731	283.342	1.65421	20.7135	6.95309	161.977
			0.450408	283.485	1.65503	20.6994	6.95318	162.104
			0.450085	283.625	1.65585	20.6849	6.95308	162.229
			0.449763	283.763	1.65667	20.6698	6.95281	162.354
			0.449441	283.9	1.6575	20.6544	6.95236	162.477
			0.44912	284.034	1.65833	20.6384	6.95173	162.6
			0.448799	284.167	1.65916	20.6221	6.95092	162.722
			0.448479	284.298	1.65999	20.6052	6.94994	162.843
			0.448159	284.426	1.66082	20.588	6.94878	162.964
			0.447839	284.553	1.66163	20.5703	6.94744	163.083
			0.44752	284.679	1.66244	20.5521	6.94592	163.201
			0.447202	284.802	1.66323	20.5335	6.94423	163.319
			0.446884	284.923	1.664	20.5145	6.94237	163.435
			0.446566	285.042	1.66475	20.4951	6.94033	163.551
			0.446249	285.16	1.66547	20.4752	6.93811	163.666
			0.445932	285.276	1.66741	20.4549	6.93572	163.78
			0.445616	285.39	1.66953	20.4341	6.93316	163.893
			0.4453	285.502	1.67161	20.413	6.93042	164.005
			0.444985	285.612	1.67367	20.3914	6.92751	164.116
			0.44467	285.72	1.6757	20.3694	6.92443	164.226
			0.444355	285.827	1.67768	20.347	6.92117	164.335
			0.444041	285.932	1.67962	20.3242	6.91774	164.444
			0.443728	286.035	1.68151	20.3009	6.91413	164.551
			0.443415	286.136	1.68335	20.2834	6.91036	164.658
			0.443102	286.235	1.68512	20.2695	6.90641	164.763
			0.44279	286.333	1.68683	20.2552	6.90229	164.868
			0.442478	286.429	1.68846	20.2406	6.898	164.972
			0.442166	286.523	1.69002	20.2255	6.89353	165.074
			0.441856	286.615	1.69149	20.2099	6.8889	165.176
			0.441545	286.706	1.69287	20.194	6.88409	165.277
			0.441235	286.795	1.69415	20.1777	6.87911	165.377
			0.440925	286.882	1.69557	20.1609	6.87396	165.476
			0.440616	286.967	1.69835	20.1438	6.86864	165.575
			0.440307	287.051	1.70103	20.1262	6.86315	165.672
			0.439999	287.133	1.70361	20.1083	6.85748	165.781
			0.439691	287.213	1.70609	20.0899	6.85165	165.925
			0.439384	287.292	1.70844	20.0712	6.84741	166.068
			0.439077	287.369	1.71068	20.052	6.84548	166.21
			0.43877	287.444	1.71278	20.0325	6.84337	166.351
			0.438464	287.517	1.71475	20.0126	6.8411	166.491
			0.438158	287.589	1.71658	19.9923	6.83865	166.63
			0.437853	287.66	1.71825	19.9717	6.83603	166.769
			0.437548	287.728	1.71977	19.9506	6.83324	166.907
			0.437243	287.795	1.72113	19.9292	6.83027	167.044
			0.436939	287.861	1.72231	19.9074	6.82714	167.18
			0.436636	287.924	1.72333	19.887	6.82383	167.315
			0.436332	287.987	1.72415	19.8744	6.82035	167.45
			0.43603	288.047	1.72479	19.8613	6.81669	167.584
			0.435727	288.106	1.7268	19.8479	6.81287	167.716
			0.435425	288.164	1.72908	19.834	6.80887	167.848
			0.435124	288.22	1.73118	19.8198	6.8047	167.98
			0.434823	288.274	1.73309	19.8053	6.80036	168.11
			0.434522	288.327	1.73479	19.7904	6.79584	168.239
			0.434222	288.378	1.7363	19.7751	6.79116	168.368
			0.433922	288.428	1.73759	19.7594	6.78629	168.496
			0.433622	288.476	1.73866	19.7434	6.78126	168.623
			0.433323	288.523	1.73952	19.727	6.77606	168.749
			0.433024	288.568	1.74015	19.7103	6.77068	168.875
			0.432726	288.612	1.74054	19.6932	6.76512	168.999
			0.432428	288.655	1.7407	19.6758	6.7594	169.123
			0.432131	288.696	1.74239	19.658	6.7535	169.245
			0.431834	288.735	1.74536	19.6399	6.74743	169.367
			0.431537	288.773	1.74814	19.6215	6.74118	169.489
			0.431241	288.81	1.75071	19.6027	6.73477	169.609
			0.430945	288.845	1.75308	19.5836	6.72817	169.728
			0.43065	288.879	1.75523	19.5642	6.72191	169.847
			0.430355	288.911	1.75717	19.5444	6.71914	169.965
			0.430061	288.942	1.75889	19.5244	6.71619	170.082
			0.429766	288.972	1.76038	19.504	6.71307	170.198
			0.429473	289	1.76261	19.4833	6.70977	170.313
			0.429179	289.027	1.76585	19.4623	6.70629	170.427
			0.428886	289.053	1.76887	19.441	6.70264	170.541
			0.428594	289.077	1.77166	19.4194	6.69882	170.653
			0.428302	289.1	1.77559	19.3975	6.69481	170.765
			0.42801	289.122	1.78437	19.3753	6.69063	170.876
			0.427719	289.143	1.79304	19.3528	6.68627	170.986
			0.427428	289.162	1.80158	19.33	6.68173	171.095
			0.427137	289.18	1.81068	19.307	6.67702	171.204
			0.426847	289.239	1.8207	19.2836	6.67213	171.311
			0.426557	289.316	1.83062	19.26	6.66706	171.418
			0.426268	289.392	1.84043	19.2362	6.66181	171.524
			0.425979	289.467	1.85013	19.212	6.65638	171.629
			0.42569	289.54	1.85971	19.1876	6.65078	171.733
			0.425402	289.612	1.86917	19.1629	6.645	171.836
			0.425114	289.683	1.87851	19.138	6.63903	171.939
			0.424827	289.752	1.88772	19.1128	6.63289	172.04
			0.42454	289.82	1.8968	19.0874	6.62657	172.141
			0.424253	289.888	1.90575	19.0617	6.62007	172.241
			0.423967	289.953	1.91455	19.0358	6.61339	172.34
			0.423681	290.018	1.92322	19.0096	6.60653	172.438
			0.423395	290.082	1.93174	18.9833	6.59949	172.535
			0.42311	290.144	1.94012	18.9566	6.59227	172.632
			0.422825	290.205	1.94835	18.9298	6.58488	172.727
			0.422541	290.265	1.95642	18.9027	6.5773	172.822
			0.422257	290.324	1.96435	18.8755	6.56954	172.916
			0.421973	290.382	1.97211	18.8487	6.5616	173.009
			0.42169	290.438	1.97972	18.8292	6.55348	173.101
			0.421407	290.494	1.98717	18.8096	6.54519	173.192
			0.421125	290.548	1.99445	18.7896	6.53671	173.283
			0.420843	290.602	2.00179	18.7695	6.52805	173.373
			0.420561	290.654	2.01083	18.7491	6.51921	173.461
			0.42028	290.705	2.01973	18.7285	6.51019	173.549
			0.419999	290.756	2.02848	18.7077	6.50099	173.654
			0.419718	290.805	2.03708	18.6866	6.49162	173.79
			0.419438	290.853	2.04553	18.6654	6.48206	173.925
			0.419158	290.9	2.05383	18.6439	6.47407	174.059
			0.418879	290.946	2.06197	18.6222	6.47395	174.193
			0.4186	290.991	2.06996	18.6003	6.47344	174.325
			0.418321	291.035	2.07779	18.5783	6.47255	174.457
			0.418043	291.079	2.08546	18.556	6.47128	174.589
			0.417765	291.121	2.09298	18.5335	6.46963	174.719
			0.417487	291.162	2.10034	18.5109	6.4676	174.849
			0.41721	291.202	2.10753	18.488	6.46519	174.978
			0.416933	291.242	2.11456	18.465	6.4624	175.106
			0.416657	291.28	2.12143	18.4418	6.45924	175.234
			0.416381	291.318	2.12813	18.4184	6.4557	175.36
			0.416105	291.354	2.13467	18.3949	6.45178	175.487
			0.41583	291.39	2.14105	18.3711	6.4475	175.612
			0.415555	291.425	2.14845	18.3473	6.44284	175.736
			0.41528	291.459	2.15677	18.3232	6.43782	175.86
			0.415006	291.493	2.16494	18.299	6.43242	175.983
			0.414732	291.525	2.17296	18.2747	6.42666	176.106
			0.414458	291.727	2.18083	18.2502	6.42053	176.227
			0.414185	291.986	2.18855	18.2255	6.41404	176.348
			0.413912	292.243	2.19611	18.2008	6.40719	176.468
			0.41364	292.496	2.20352	18.1758	6.39998	176.587
			0.413367	292.746	2.21078	18.1508	6.39241	176.706
			0.413096	292.994	2.21788	18.1256	6.38567	176.824
			0.412824	293.238	2.22482	18.1003	6.38332	176.941
			0.412553	293.479	2.23161	18.0756	6.3806	177.057
			0.412283	293.749	2.23824	18.0642	6.37751	177.173
			0.412012	294.116	2.2447	18.0527	6.37406	177.288
			0.411742	294.481	2.25101	18.0412	6.37024	177.402
			0.411473	294.843	2.25716	18.0297	6.36605	177.515
			0.411203	295.202	2.26315	18.0181	6.36151	177.628
			0.410934	295.558	2.26897	18.0066	6.35661	177.74
			0.410666	295.911	2.27463	17.995	6.35135	177.851
			0.410397	296.262	2.28013	17.9834	6.34573	177.961
			0.41013	296.61	2.28546	17.9717	6.33976	178.071
			0.409862	296.955	2.29062	17.9622	6.33343	178.18
			0.409595	297.297	2.29561	17.9546	6.32675	178.288
			0.409328	297.637	2.30043	17.947	6.31973	178.396
			0.409062	297.973	2.30639	17.9393	6.31236	178.502
			0.408795	298.307	2.31338	17.9317	6.30464	178.608
			0.40853	298.639	2.32021	17.924	6.29658	178.714
			0.408264	298.967	2.32689	17.9162	6.28818	178.818
			0.407999	299.293	2.3334	17.9085	6.27944	178.922
			0.407734	299.616	2.33976	17.9007	6.27037	179.025
			0.40747	299.936	2.34595	17.8929	6.26096	179.127
			0.407206	300.254	2.35198	17.8851	6.25122	179.229
			0.406942	300.569	2.35784	17.8773	6.24116	179.329
			0.406679	300.881	2.36353	17.8696	6.23076	179.43
			0.406416	301.191	2.36905	17.8656	6.22004	179.529
			0.406153	301.498	2.3744	17.8617	6.20901	179.627
			0.405891	301.802	2.37957	17.8577	6.19765	179.725
			0.405628	302.104	2.38457	17.8537	6.18598	179.822
			0.405367	302.403	2.38939	17.8496	6.17399	179.919
			0.405105	302.7	2.39403	17.8456	6.1617	180.014
			0.404844	302.994	2.39849	17.8415	6.1491	180.109
			0.404584	303.285	2.40276	17.8374	6.13619	180.203
			0.404323	303.574	2.40684	17.8332	6.12298	180.297
			0.404063	303.86	2.41073	17.8291	6.10999	180.39
			0.403804	304.144	2.41444	17.8249	6.10138	180.481
			0.403544	304.425	2.41794	17.8208	6.09245	180.573
			0.403285	304.703	2.42126	17.8166	6.0832	180.663
			0.403027	304.979	2.42437	17.8124	6.07363	180.753
			0.402768	305.253	2.42728	17.8082	6.06375	180.842
			0.40251	305.524	2.42999	17.804	6.05356	180.93
			0.402253	305.792	2.43249	17.7999	6.04306	181.018
			0.401995	306.058	2.4365	17.7957	6.03225	181.105
			0.401738	306.322	2.44138	17.7915	6.02115	181.191
			0.401481	306.583	2.44606	17.7873	6.00974	181.276
			0.401225	306.841	2.45054	17.7831	5.99804	181.361
			0.400969	307.097	2.45482	17.7789	5.99782	181.444
			0.400713	307.351	2.45889	17.7748	6.00555	181.528
			0.400458	307.602	2.46275	17.772	6.01328	181.61
			0.400203	307.851	2.4664	17.8036	6.02101	181.692
			0.399948	308.098	2.46984	17.8328	6.02872	181.773
			0.399694	308.342	2.47306	17.8595	6.03643	181.853
			0.39944	308.583	2.47605	17.8838	6.04413	181.932
			0.399186	308.822	2.47883	17.9057	6.05182	182.011
			0.398932	309.059	2.48138	17.925	6.0595	182.089
			0.398679	309.294	2.48371	17.9566	6.06717	182.166
			0.398426	309.526	2.4858	17.9941	6.07484	182.243
			0.398174	309.756	2.48766	18.0292	6.08249	182.319
			0.397922	309.984	2.48929	18.0619	6.09013	182.394
			0.39767	310.209	2.49068	18.0921	6.09776	182.468
			0.397418	310.474	2.49183	18.1197	6.10538	182.542
			0.397167	310.822	2.49274	18.1448	6.11298	182.615
			0.396916	311.168	2.4934	18.1674	6.12057	182.687
			0.396666	311.512	2.49382	18.1874	6.12815	182.786
			0.396415	311.854	2.49399	18.2048	6.13572	182.908
			0.396166	312.194	2.49391	18.2196	6.14327	183.03
			0.395916	312.532	2.49542	18.2317	6.15081	183.15
			0.395667	312.867	2.49784	18.2412	6.15833	183.271
			0.395418	313.201	2.50001	18.248	6.16583	183.39
			0.395169	313.532	2.50193	18.2522	6.17332	183.509
			0.394921	313.862	2.5036	18.2537	6.1808	183.627
			0.394672	314.189	2.50501	18.2525	6.18825	183.745
			0.394425	314.514	2.50617	18.2487	6.19569	183.862
			0.394177	314.838	2.50708	18.2421	6.20311	183.978
			0.39393	315.159	2.50773	18.2328	6.21051	184.094
			0.393683	315.478	2.50811	18.2441	6.2179	184.209
			0.393437	315.795	2.50824	18.2541	6.22526	184.323
			0.393191	316.111	2.5081	18.2615	6.23261	184.437
			0.392945	316.424	2.5077	18.2661	6.23994	184.55
			0.392699	316.735	2.50704	18.2682	6.24724	184.663
			0.392454	317.045	2.5061	18.2675	6.25453	184.775
			0.392209	317.352	2.50491	18.2642	6.26179	184.886
			0.391964	317.658	2.50344	18.2582	6.26903	184.997
			0.39172	317.961	2.5017	18.2495	6.27625	185.107
			0.391476	318.263	2.4997	18.2382	6.28345	185.217
			0.391232	318.562	2.49744	18.2242	6.29063	185.325
			0.390989	318.86	2.49795	18.2075	6.29778	185.434
			0.390745	319.156	2.4982	18.1883	6.30491	185.541
			0.390503	319.45	2.49818	18.1664	6.31202	185.648
			0.39026	319.742	2.49789	18.1419	6.3191	185.754
			0.390018	320.032	2.49733	18.1148	6.32616	185.86
			0.389776	320.32	2.49649	18.0852	6.33319	185.965
			0.389534	320.607	2.49538	18.053	6.3402	186.069
			0.389293	320.891	2.494	18.0182	6.34718	186.173
			0.389052	321.174	2.49235	17.9861	6.35413	186.276
			0.388811	321.455	2.49043	17.9705	6.36106	186.379
			0.388571	321.734	2.48823	17.9524	6.36797	186.481
			0.38833	322.011	2.48577	17.9317	6.37484	186.582
			0.388091	322.287	2.48303	17.9085	6.3817	186.682
			0.387851	322.561	2.48003	17.8828	6.38852	186.782
			0.387612	322.832	2.47675	17.8546	6.39531	186.882
			0.387373	323.102	2.47321	17.824	6.40208	186.98
			0.387134	323.371	2.4694	17.818	6.40882	187.079
			0.386896	323.637	2.46533	17.8175	6.41553	187.176
			0.386658	323.902	2.46401	17.8147	6.42221	187.273
			0.38642	324.165	2.46242	17.8095	6.42887	187.369
			0.386182	324.426	2.46055	17.8021	6.43549	187.464
			0.385945	324.686	2.45842	17.7923	6.44209	187.559
			0.385708	324.944	2.45602	17.7969	6.44866	187.654
			0.385471	325.2	2.45336	17.806	6.45519	187.747
			0.385235	325.454	2.45042	17.8128	6.4617	187.84
			0.384999	325.707	2.44723	17.8173	6.46818	187.932
			0.384763	325.957	2.44378	17.8195	6.47462	188.024
			0.384528	326.207	2.44006	17.8196	6.48104	188.115
			0.384293	326.454	2.43609	17.8173	6.48742	188.205
			0.384058	326.7	2.43186	17.8129	6.49378	188.295
			0.383823	326.944	2.42738	17.8063	6.5001	188.384
			0.383589	327.187	2.42265	17.7975	6.5064	188.473
			0.383355	327.428	2.41768	17.7865	6.51266	188.561
			0.383121	327.667	2.41245	17.7734	6.51889	188.648
			0.382888	327.904	2.40699	17.7582	6.52509	188.734
			0.382654	328.14	2.40129	17.7409	6.53125	188.82
			0.382422	328.375	2.39535	17.7215	6.53739	188.905
			0.382189	328.607	2.38917	17.7033	6.5435	188.99
			0.381957	328.838	2.38463	17.7023	6.54957	189.074
			0.381725	329.068	2.38081	17.6992	6.55561	189.157
			0.381493	329.296	2.37674	17.694	6.56162	189.24
			0.381261	329.522	2.37243	17.6867	6.56759	189.322
			0.38103	329.747	2.36789	17.6774	6.57354	189.403
			0.380799	329.97	2.36311	17.6662	6.57945	189.484
			0.380568	330.191	2.35811	17.6529	6.58533	189.564
			0.380338	330.411	2.35288	17.6377	6.59118	189.643
			0.380108	330.629	2.34742	17.6206	6.597	189.722
			0.379878	330.846	2.34175	17.6175	6.60278	189.8
			0.379649	331.061	2.33586	17.6194	6.60853	189.877
			0.379419	331.275	2.32976	17.6214	6.61425	189.954
			0.37919	331.487	2.32346	17.6236	6.61994	190.03
			0.378962	331.698	2.31695	17.6258	6.62559	190.105
			0.378733	331.907	2.31024	17.6281	6.63121	190.18
			0.378505	332.115	2.30333	17.6306	6.6368	190.254
			0.378277	332.326	2.29623	17.6332	6.64236	190.328
			0.37805	332.652	2.28895	17.6358	6.64788	190.4
			0.377822	332.977	2.28148	17.6386	6.65337	190.472
			0.377595	333.3	2.27383	17.6415	6.65883	190.544
			0.377368	333.622	2.266	17.6445	6.66426	190.614
			0.377142	333.943	2.25801	17.6476	6.66965	190.684
			0.376916	334.262	2.24984	17.6508	6.67501	190.754
			0.37669	334.58	2.24152	17.6542	6.68034	190.823
			0.376464	334.897	2.23304	17.6576	6.68564	190.891
			0.376239	335.212	2.2244	17.6611	6.69091	190.958
			0.376013	335.526	2.21562	17.6648	6.69614	191.025
			0.375789	335.839	2.20707	17.6686	6.70134	191.091
			0.375564	336.151	2.20029	17.6725	6.70651	191.156
			0.37534	336.461	2.19335	17.6765	6.71165	191.221
			0.375116	336.77	2.18624	17.6806	6.71675	191.284
			0.374892	337.077	2.17898	17.6848	6.72183	191.348
			0.374668	337.384	2.17157	17.6901	6.72687	191.41
			0.374445	337.689	2.164	17.6958	6.73188	191.472
			0.374222	337.992	2.1563	17.7017	6.73686	191.533
			0.373999	338.295	2.14845	17.7076	6.7418	191.594
			0.373777	338.596	2.14047	17.7136	6.74672	191.654
			0.373554	338.896	2.13235	17.7197	6.7516	191.713
			0.373332	339.195	2.12411	17.7259	6.75646	191.771
			0.373111	339.492	2.11574	17.7323	6.76128	191.829
			0.372889	339.788	2.10725	17.7387	6.76607	191.886
			0.372668	340.083	2.09864	17.7453	6.77083	191.942
			0.372447	340.377	2.08992	17.7519	6.77556	191.998
			0.372227	340.67	2.08109	17.7587	6.78026	192.053
			0.372006	340.961	2.07215	17.7655	6.78493	192.157
			0.371786	341.251	2.06686	17.7725	6.78957	192.265
			0.371566	341.54	2.0618	17.7796	6.79418	192.372
			0.371347	341.828	2.05666	17.7868	6.79875	192.479
			0.371127	342.114	2.05143	17.7941	6.8033	192.586
			0.370908	342.399	2.04612	17.8015	6.80782	192.692
			0.370689	342.683	2.04074	17.809	6.81231	192.797
			0.370471	342.966	2.03528	17.8166	6.81677	192.901
			0.370253	343.248	2.02974	17.8243	6.82121	193.005
			0.370034	343.528	2.02414	17.8321	6.82561	193.109
			0.369817	343.807	2.01846	17.8401	6.82999	193.211
			0.369599	344.085	2.01272	17.8481	6.83433	193.313
			0.369382	344.362	2.00691	17.8563	6.83865	193.415
			0.369165	344.638	2.00104	17.8646	6.84294	193.516
			0.368948	344.913	1.99511	17.8729	6.84721	193.616
			0.368732	345.186	1.98989	17.8814	6.85144	193.716
			0.368515	345.458	1.98545	17.89	6.85565	193.815
			0.368299	345.729	1.98095	17.8987	6.85983	193.913
			0.368083	345.999	1.97638	17.9075	6.86399	194.011
			0.367868	346.268	1.97173	17.9165	6.86812	194.108
			0.367653	346.536	1.96702	17.9255	6.87222	194.205
			0.367438	346.802	1.96225	17.9346	6.8763	194.301
			0.367223	347.068	1.95741	17.9439	6.88036	194.396
			0.367008	347.332	1.95251	17.9533	6.88438	194.491
			0.366794	347.595	1.94754	17.9627	6.88839	194.585
			0.36658	347.857	1.94252	17.9723	6.89237	194.678
			0.366366	348.118	1.93743	17.982	6.89632	194.771
			0.366153	348.378	1.93228	17.9918	6.90025	194.863
			0.36594	348.636	1.9307	18.0018	6.90416	194.954
			0.365727	348.894	1.93358	18.0118	6.90805	195.045
			0.365514	349.15	1.93647	18.022	6.91191	195.135
			0.365301	349.405	1.93936	18.0322	6.91575	195.224
			0.365089	349.659	1.94226	18.0426	6.91957	195.313
			0.364877	349.913	1.94516	18.0531	6.92336	195.401
			0.364665	350.165	1.94806	18.0637	6.92714	195.489
			0.364454	350.415	1.95096	18.0744	6.9309	195.576
			0.364243	350.665	1.95387	18.0852	6.93463	195.662
			0.364032	350.914	1.95678	18.0962	6.93835	195.747
			0.363821	351.162	1.95969	18.1072	6.94204	195.832
			0.36361	351.408	1.96261	18.1184	6.94572	195.916
			0.3634	351.654	1.96552	18.1297	6.94938	196
			0.36319	351.898	1.96844	18.1411	6.95302	196.083
			0.36298	352.141	1.97136	18.1526	6.95664	196.165
			0.362771	352.384	1.97428	18.1642	6.96024	196.246
			0.362561	352.625	1.97721	18.176	6.96383	196.327
			0.362352	352.865	1.98013	18.1878	6.9674	196.407
			0.362143	353.104	1.98306	18.1998	6.97096	196.486
			0.361935	353.342	1.98622	18.2119	6.97449	196.565
			0.361726	353.579	1.99231	18.2241	6.97802	196.643
			0.361518	353.815	1.99834	18.2364	6.98153	196.72
			0.36131	354.05	2.00431	18.2489	6.98502	196.797
			0.361103	354.283	2.01023	18.2615	6.98851	196.873
			0.360895	354.516	2.01609	18.2741	6.99197	196.948
			0.360688	354.748	2.02189	18.2869	6.99543	197.022
			0.360481	354.979	2.02763	18.2998	6.99887	197.096
			0.360274	355.208	2.0333	18.3129	7.0023	197.169
			0.360068	355.437	2.03891	18.326	7.00572	197.241
			0.359862	355.665	2.04446	18.3393	7.00913	197.313
			0.359656	355.891	2.04993	18.3527	7.01253	197.384
			0.35945	356.117	2.05534	18.3662	7.01592	197.454
			0.359244	356.341	2.06068	18.3798	7.0193	197.523
			0.359039	356.565	2.06595	18.3936	7.02267	197.592
			0.358834	356.787	2.07115	18.4075	7.02603	197.66
			0.358629	357.009	2.07627	18.4215	7.02939	197.727
			0.358425	357.229	2.08131	18.4356	7.03273	197.794
			0.35822	357.449	2.08628	18.4498	7.03607	197.859
			0.358016	357.667	2.09118	18.4642	7.03941	197.924
			0.357812	357.885	2.09599	18.4786	7.04274	197.988
			0.357609	358.101	2.10072	18.4932	7.04606	198.052
			0.357405	358.317	2.10537	18.508	7.04938	198.115
			0.357202	358.531	2.10994	18.5228	7.05269	198.177
			0.356999	358.745	2.11443	18.5378	7.056	198.238
			0.356796	358.957	2.11883	18.5529	7.0593	198.298
			0.356594	359.169	2.12314	18.5681	7.06261	198.358
			0.356392	359.38	2.12736	18.5835	7.06591	198.417
			0.35619	359.589	2.1315	18.5989	7.06921	198.475
			0.355988	359.798	2.13555	18.6145	7.07251	198.532
			0.355786	360.012	2.1395	18.6302	7.07581	198.589
			0.355585	360.337	2.14336	18.6461	7.0791	198.644
			0.355384	360.661	2.14713	18.6621	7.0824	198.699
			0.355183	360.983	2.15081	18.6782	7.0857	198.754
			0.354982	361.305	2.15439	18.6944	7.089	198.807
			0.354782	361.627	2.15787	18.7108	7.0923	198.86
			0.354582	361.947	2.16125	18.7272	7.09561	198.912
			0.354382	362.267	2.16454	18.7439	7.09892	198.963
			0.354182	362.586	2.16772	18.7606	7.10223	199.013
			0.353982	362.904	2.1708	18.7775	7.10554	199.062
			0.353783	363.222	2.17379	18.7945	7.10886	199.111
			0.353584	363.538	2.17667	18.8116	7.11219	199.159
			0.353385	363.854	2.17944	18.8289	7.11552	199.206
			0.353186	364.169	2.18211	18.8463	7.11886	199.252
			0.352988	364.484	2.18467	18.8638	7.1222	199.297
			0.35279	364.797	2.18713	18.8815	7.12556	199.342
			0.352592	365.11	2.18948	18.8993	7.12892	199.386
			0.352394	365.422	2.19234	18.9172	7.13228	199.429
			0.352196	365.734	2.19638	18.9353	7.13566	199.471
			0.351999	366.044	2.20032	18.9535	7.13905	199.512
			0.351802	366.354	2.20415	18.9718	7.14244	199.552
			0.351605	366.663	2.20789	18.9903	7.14585	199.592
			0.351409	366.972	2.21152	19.0089	7.14927	199.631
			0.351212	367.279	2.21506	19.0276	7.1527	199.668
			0.351016	367.586	2.21848	19.0465	7.15614	199.705
			0.35082	367.892	2.2218	19.0655	7.15959	199.742
			0.350624	368.198	2.22502	19.0847	7.16306	199.82
			0.350429	368.503	2.22813	19.104	7.16654	199.914
			0.350233	368.807	2.23113	19.1234	7.17004	200.007
			0.350038	369.11	2.23402	19.143	7.17355	200.1
			0.349843	369.413	2.2368	19.1627	7.17707	200.192
			0.349649	369.715	2.23947	19.1825	7.18061	200.283
			0.349454	370.016	2.24394	19.2025	7.18417	200.373
			0.34926	370.316	2.24898	19.2227	7.18774	200.463
			0.349066	370.616	2.25391	19.243	7.19133	200.552
			0.348872	370.915	2.25871	19.2634	7.19494	200.64
			0.348678	371.214	2.2634	19.284	7.19857	200.727
			0.348485	371.512	2.26796	19.3047	7.20222	200.813
			0.348292	371.809	2.27239	19.3255	7.20588	200.899
			0.348099	372.105	2.27671	19.3465	7.20957	200.984
			0.347906	372.401	2.28089	19.3677	7.21327	201.069
			0.347714	372.696	2.28495	19.389	7.217	201.152
			0.347521	372.99	2.28888	19.4105	7.22074	201.235
			0.347329	373.284	2.29268	19.4321	7.22451	201.317
			0.347137	373.577	2.29938	19.4538	7.2283	201.398
			0.346946	373.87	2.30675	19.4757	7.23212	201.478
			0.346754	374.161	2.31404	19.4978	7.23595	201.558
			0.346563	374.453	2.32125	19.52	7.23982	201.636
			0.346372	374.743	2.32837	19.5423	7.2437	201.714
			0.346181	375.033	2.33539	19.5648	7.24761	201.792
			0.34599	375.322	2.34231	19.5875	7.25155	201.868
			0.3458	375.611	2.34912	19.6103	7.25551	201.944
			0.34561	375.899	2.35583	19.6333	7.25949	202.018
			0.34542	376.186	2.36242	19.6564	7.26351	202.092
			0.34523	376.473	2.36888	19.6797	7.26755	202.165
			0.34504	376.759	2.37522	19.7031	7.27161	202.238
			0.344851	377.044	2.38143	19.7267	7.27571	202.309
			0.344662	377.329	2.3875	19.7504	7.27983	202.38
			0.344473	377.613	2.39343	19.7744	7.28399	202.45
			0.344284	377.897	2.39921	19.7984	7.28817	202.519
			0.344096	378.18	2.40705	19.8227	7.29238	202.587
			0.343907	378.463	2.41517	19.8471	7.29662	202.654
			0.343719	378.745	2.42316	19.8716	7.30089	202.721
			0.343531	379.026	2.43102	19.8963	7.3052	202.786
			0.343343	379.307	2.43875	19.9212	7.30953	202.851
			0.343156	379.587	2.44632	19.9462	7.3139	202.915
			0.342969	379.866	2.45375	19.9715	7.31829	202.978
			0.342782	380.145	2.46103	19.9968	7.32273	203.04
			0.342595	380.424	2.46815	20.0224	7.32719	203.102
			0.342408	380.702	2.4751	20.0481	7.33169	203.162
			0.342221	380.979	2.48188	20.074	7.33622	203.222
			0.342035	381.256	2.48848	20.1	7.34078	203.281
			0.341849	381.532	2.4949	20.1262	7.34538	203.339
			0.341663	381.808	2.50114	20.1526	7.35002	203.396
			0.341477	382.083	2.50718	20.1791	7.35469	203.452
			0.341292	382.358	2.51302	20.2059	7.35939	203.507
			0.341107	382.632	2.51867	20.2328	7.36414	203.562
			0.340922	382.905	2.52466	20.2598	7.36891	203.615
			0.340737	383.179	2.53292	20.2871	7.37373	203.668
			0.340552	383.451	2.54101	20.3145	7.37858	203.72
			0.340368	383.723	2.54891	20.3421	7.38347	203.771
			0.340183	383.995	2.55661	20.3698	7.3884	203.821
			0.339999	384.266	2.56412	20.3978	7.39336	203.87
			0.339815	384.536	2.57143	20.4259	7.39837	203.918
			0.339632	384.806	2.57852	20.4542	7.40341	203.965
			0.339448	385.076	2.58541	20.4827	7.40849	204.012
			0.339265	385.345	2.59207	20.5113	7.41361	204.057
			0.339082	385.613	2.59851	20.5401	7.41877	204.102
			0.338899	385.882	2.60473	20.5692	7.42397	204.145
			0.338716	386.149	2.61071	20.5984	7.42921	204.188
			0.338534	386.416	2.61645	20.6277	7.43449	204.23
			0.338351	386.683	2.62194	20.6573	7.43982	204.271
			0.338169	386.949	2.6272	20.687	7.44518	204.311
			0.337987	387.215	2.63219	20.717	7.45058	204.35
			0.337806	387.48	2.63694	20.7471	7.45603	204.388
			0.337624	387.745	2.64142	20.7774	7.46152	204.425
			0.337443	388.01	2.64564	20.8078	7.46705	204.462
			0.337262	388.274	2.64959	20.8385	7.47262	204.497
			0.337081	388.537	2.65327	20.8694	7.47824	204.531
			0.3369	388.801	2.65667	20.9004	7.4839	204.565
			0.336719	389.063	2.66203	20.9316	7.4896	204.597
			0.336539	389.326	2.66841	20.9631	7.49535	204.629
			0.336359	389.588	2.67453	20.9947	7.50114	204.66
			0.336179	389.849	2.68039	21.0265	7.50697	204.689
			0.335999	390.11	2.68597	21.0585	7.51285	204.718
			0.33582	390.371	2.69129	21.0906	7.51877	204.746
			0.33564	390.631	2.69632	21.123	7.52474	204.773
			0.335461	390.891	2.70107	21.1556	7.53075	204.799
			0.335282	391.151	2.70554	21.1884	7.53681	204.824
			0.335103	391.41	2.70972	21.2213	7.54292	204.848
			0.334925	391.669	2.71361	21.2545	7.54906	204.871
			0.334746	391.927	2.7172	21.2878	7.55526	204.893
			0.334568	392.185	2.72049	21.3214	7.5615	204.914
			0.33439	392.443	2.72349	21.3551	7.56779	204.934
			0.334212	392.7	2.72617	21.389	7.57412	204.953
			0.334034	392.957	2.72856	21.4232	7.5805	204.971
			0.333857	393.214	2.73063	21.4575	7.58693	204.989
			0.33368	393.47	2.73239	21.492	7.5934	205.005
			0.333502	393.726	2.73383	21.5267	7.59992	205.02
			0.333325	393.982	2.73496	21.5617	7.60649	205.035
			0.333149	394.237	2.73577	21.5968	7.61311	205.048
			0.332972	394.492	2.73626	21.6321	7.61977	205.06
			0.332796	394.747	2.73643	21.6677	7.62648	205.072
			0.33262	395.001	2.73628	21.7034	7.63324	205.082
			0.332444	395.255	2.7358	21.7393	7.64005	205.117
			0.332268	395.515	2.73499	21.7755	7.6469	205.189
			0.332092	395.885	2.73577	21.8118	7.6538	205.26
			0.331917	396.256	2.73816	21.8483	7.66076	205.33
			0.331742	396.626	2.74022	21.8851	7.66776	205.4
			0.331567	396.996	2.74197	21.922	7.6748	205.468
			0.331392	397.366	2.74339	21.9592	7.6819	205.536
			0.331217	397.736	2.74448	21.9965	7.68905	205.603
			0.331042	398.106	2.74524	22.0341	7.69624	205.668
			0.330868	398.476	2.74568	22.0719	7.70349	205.733
			0.330694	398.846	2.74578	22.1098	7.71078	205.797
			0.33052	399.216	2.74555	22.148	7.71813	205.86
			0.330346	399.586	2.745	22.1864	7.72552	205.923
			0.330173	399.955	2.7441	22.225	7.73296	205.984
			0.329999	400.325	2.74288	22.2638	7.74046	206.044
			0.329826	400.695	2.74132	22.3028	7.748	206.104
			0.329653	401.065	2.73943	22.342	7.75559	206.162
			0.32948	401.434	2.73721	22.3814	7.76323	206.22
			0.329307	401.804	2.73466	22.4211	7.77092	206.276
			0.329135	402.174	2.73177	22.4609	7.77866	206.332
			0.328963	402.543	2.72855	22.5009	7.78645	206.387
			0.32879	402.913	2.72501	22.5412	7.79429	206.441
			0.328618	403.283	2.72113	22.5816	7.80219	206.494
			0.328447	403.653	2.71693	22.6223	7.81013	206.546
			0.328275	404.022	2.71944	22.6632	7.81812	206.597
			0.328104	404.392	2.72532	22.7043	7.82616	206.647
			0.327932	404.762	2.73406	22.7456	7.83425	206.696
			0.327761	405.132	2.74354	22.7871	7.84239	206.745
			0.32759	405.502	2.7528	22.8288	7.85059	206.792
			0.32742	405.872	2.76186	22.8707	7.85883	206.838
			0.327249	406.242	2.77071	22.9128	7.86712	206.884
			0.327079	406.612	2.77935	22.9552	7.87546	206.928
			0.326909	406.982	2.78777	22.9977	7.88386	206.972
			0.326739	407.352	2.79598	23.0405	7.8923	207.015
			0.326569	407.722	2.80396	23.0835	7.9008	207.056
			0.326399	408.093	2.81173	23.1266	7.90934	207.097
			0.32623	408.463	2.81927	23.17	7.91794	207.137
			0.32606	408.833	2.82659	23.2136	7.92658	207.176
			0.325891	409.204	2.83369	23.2574	7.93528	207.214
			0.325722	409.575	2.84056	23.3014	7.94402	207.251
			0.325554	409.945	2.8472	23.3456	7.95282	207.287
			0.325385	410.316	2.85361	23.3901	7.96166	207.322
			0.325217	410.687	2.85979	23.4347	7.97056	207.356
			0.325048	411.058	2.86574	23.4796	7.9795	207.389
			0.32488	411.429	2.87146	23.5246	7.9885	207.421
			0.324712	411.801	2.87694	23.5699	7.99755	207.453
			0.324545	412.172	2.88219	23.6153	8.00664	207.483
			0.324377	412.544	2.8872	23.661	8.01579	207.512
			0.32421	412.915	2.89349	23.7069	8.02498	207.541
			0.324043	413.287	2.90174	23.753	8.03423	207.568
			0.323876	413.659	2.90978	23.7993	8.04352	207.595
			0.323709	414.031	2.91759	23.8458	8.05287	207.62
			0.323542	414.403	2.92518	23.8925	8.06226	207.645
			0.323375	414.775	2.93254	23.9394	8.0717	207.668
			0.323209	415.147	2.93968	23.9865	8.0812	207.691
			0.323043	415.52	2.94659	24.0338	8.09074	207.713
			0.322877	415.893	2.95327	24.0814	8.10033	207.733
			0.322711	416.266	2.95972	24.1291	8.10997	207.753
			0.322545	416.638	2.96594	24.177	8.11966	207.772
			0.32238	417.012	2.97194	24.2252	8.12939	207.79
			0.322215	417.385	2.9777	24.2735	8.13918	207.807
			0.322049	417.758	2.98323	24.3221	8.14902	207.823
			0.321884	418.132	2.98853	24.3708	8.1589	207.838
			0.32172	418.506	2.99359	24.4198	8.16883	207.852
			0.321555	418.88	2.99842	24.4689	8.17881	207.865
			0.321391	419.254	3.00302	24.5183	8.18884	207.877
			0.321226	419.628	3.00738	24.5678	8.19891	207.888
			0.321062	420.002	3.01151	24.6176	8.20903	207.898
			0.320898	420.377	3.01541	24.6675	8.21921	207.907
			0.320734	420.752	3.01907	24.7177	8.22942	207.915
			0.320571	421.127	3.0225	24.768	8.23969	207.923
			0.320407	421.502	3.0257	24.8185	8.25	207.929
			0.320244	421.877	3.02866	24.8693	8.26036	207.934
			0.320081	422.252	3.03138	24.9202	8.27077	207.939
			0.319918	422.628	3.03388	24.9713	8.28122	207.942
			0.319755	423.004	3.03614	25.0227	8.29172	207.945
			0.319592	423.38	3.03817	25.0742	8.30226	207.946
			0.31943	423.756	3.03996	25.1259	8.31285	207.947
			0.319268	424.132	3.04153	25.1778	8.32349	207.946
			0.319105	424.509	3.04449	25.2299	8.33417	207.945
			0.318943	424.885	3.04939	25.2822	8.3449	207.943
			0.318782	425.262	3.05406	25.3347	8.35567	207.939
			0.31862	425.639	3.0585	25.3873	8.36649	207.935
			0.318458	426.016	3.06272	25.4402	8.37735	207.93
			0.318297	426.394	3.06672	25.4932	8.38826	207.924
			0.318136	426.771	3.07048	25.5465	8.39921	207.917
			0.317975	427.149	3.07403	25.5999	8.41021	207.909
			0.317814	427.527	3.07735	25.6535	8.42124	207.9
			0.317653	427.905	3.08044	25.7073	8.43233	207.89
			0.317493	428.283	3.08331	25.7612	8.44345	207.879
			0.317333	428.662	3.08596	25.8154	8.45462	207.867
			0.317172	429.04	3.08838	25.8697	8.46583	207.854
			0.317012	429.419	3.09058	25.9242	8.47708	207.86
			0.316853	429.798	3.09257	25.9789	8.48838	207.91
			0.316693	430.177	3.09433	26.0338	8.49972	207.959
			0.316533	430.557	3.09587	26.0888	8.5111	208.007
			0.316374	430.936	3.0972	26.1441	8.52252	208.054
			0.316215	431.316	3.0983	26.1995	8.53398	208.101
			0.316056	431.695	3.0992	26.2551	8.54548	208.146
			0.315897	432.075	3.09987	26.3108	8.55702	208.191
			0.315738	432.455	3.10034	26.3667	8.5686	208.234
			0.315579	432.835	3.10059	26.4228	8.58023	208.277
			0.315421	433.216	3.10063	26.4791	8.59189	208.319
			0.315263	433.596	3.10046	26.5355	8.60359	208.36
			0.315105	433.977	3.10009	26.5921	8.61533	208.4
			0.314947	434.358	3.09951	26.6489	8.6271	208.439
			0.314789	434.739	3.09872	26.7058	8.63892	208.478
			0.314631	435.12	3.09773	26.7629	8.65077	208.515
[truncated: 13,003 more rows]

## Sheet: N wave
			2017-11-15 14:29:31	2017-11-15 14:32:59	2017-11-15 16:49:30	2017-11-16 09:02:42	2018-02-11 05:03:03
			ML 5.4	ML 3.6	ML 4.3	ML 3.6	ML 4.6
		EW	PH EQ#1	PH EQ#2	PH EQ#3	PH EQ#4	PH EQ#5
		time	Acceleration (Gal)	Acceleration (Gal)	Acceleration (Gal)	Acceleration (Gal)	Acceleration (Gal)
		0	0.00140812	-0.0114214	0.00078229	-0.00907456	0.00391145
		0.01	0.00750998	-0.0567943	-0.00078229	-0.00375499	0.00359853
		0.02	0.00203395	-0.0145506	-0.00078229	0.00328562	0.00219041
		0.03	-0.00531957	0.0250333	-0.000469374	0.00531957	0.00312916
		0.04	-0.00641478	0.0483455	0.000938748	0.00281624	0.00219041
		0.05	-0.00078229	-0.0229993	0.000469374	0.00156458	0
		0.06	-0.00500666	0.0331691	-0.00140812	-0.00375499	-0.000625832
		0.07	-0.00422437	-0.0359853	0.000625832	-0.00516311	-0.000625832
		0.08	0.00359853	0.00907456	0.00328562	0.00375499	-0.000625832
		0.09	0.000312916	0.0125166	0.00109521	-0.00140812	0.000312916
		0.1	-0.00704061	0.0272237	0.000625832	-0.00156458	0.000156458
		0.11	0.000156458	-0.00109521	0.000625832	0.00265979	-0.00391145
		0.12	0.00719707	0.0303529	0.00172104	0.00156458	-0.00516311
		0.13	0	0.0383322	0.00109521	-0.000156458	-0.00453728
		0.14	-0.00125166	-0.0326997	-0.000938748	0.00172104	-0.00406791
		0.15	0.00359853	-0.00610186	-0.00265979	0.000469374	-0.000156458
		0.16	0.00344208	0.00750998	-0.0059454	-0.000312916	0.00281624
		0.17	-0.00625832	0.0452164	-0.00625832	-0.00250333	0.00375499
		0.18	-0.00265979	-0.00359853	-0.00250333	0.000625832	0.00641478
		0.19	0.00813582	0.00344208	0.00156458	0.00328562	0.00625832
		0.2	0.00453728	-0.0398968	0.00078229	0.00265979	0.00312916
		0.21	-0.000312916	0.0190879	-0.00203395	0.00140812	0.000312916
		0.22	-0.000156458	0.012986	-0.00312916	-0.00109521	-0.000156458
		0.23	0.00469374	-0.0270672	-0.0018775	0.00125166	0.000625832
		0.24	-0.00125166	0.00844873	0.00140812	0.000312916	-0.000625832
		0.25	-0.00641478	-0.00578895	-0.000156458	-0.0018775	-0.000156458
		0.26	0.00469374	-0.00704061	0.000312916	-0.00156458	0.000312916
		0.27	0.0118908	-0.0455293	0.00078229	-0.00140812	-0.00109521
		0.28	0.00422437	-0.0417743	-0.00250333	0.00250333	-0.00234687
		0.29	-0.0018775	-0.0147071	-0.000312916	-0.00109521	0.000469374
		0.3	0.00719707	-0.00312916	0.000156458	0.00078229	0.0048502
		0.31	0.00876165	-0.00938748	0	0.00344208	0.00547603
		0.32	0	-0.0378628	0.00312916	0.000625832	0.00531957
		0.33	-0.000625832	-0.033482	-0.000938748	0.00406791	0.00281624
		0.34	0.00078229	-0.0264414	0.000469374	0.00203395	-0.0029727
		0.35	0.00391145	-0.0115779	0.00453728	-0.000625832	-0.00406791
		0.36	0	-0.0350466	0.00312916	-0.000469374	0.000938748
		0.37	-0.00234687	-0.061488	0.00109521	0.000312916	0.00078229
		0.38	0.00500666	-0.048502	-0.000625832	-0.000625832	-0.000469374
		0.39	0.00250333	-0.0336385	-0.000312916	-0.00281624	-0.000156458
		0.4	-0.00516311	-0.0434953	-0.00469374	-0.00406791	-0.0018775
		0.41	-0.00672769	-0.00938748	-0.00406791	-0.00156458	-0.00391145
		0.42	0.00109521	-0.0197137	-0.00312916	-0.0018775	-0.00312916
		0.43	-0.00234687	-0.0783855	-0.00219041	-0.00328562	-0.00219041
		0.44	-0.0106391	-0.0461551	-0.00312916	-0.00234687	-0.00203395
		0.45	-0.00203395	-0.0377064	-0.00265979	-0.00688415	-0.000156458
		0.46	0.00375499	-0.0328562	0.00219041	-0.00844873	0.00281624
		0.47	-0.00719707	-0.0237816	0.000469374	-0.00156458	0.00203395
		0.48	-0.00312916	-0.00312916	0.000938748	-0.00078229	-0.000469374
		0.49	0.00735353	0.00750998	0.00156458	-0.00172104	0.000469374
		0.5	0.00078229	-0.0114214	0.000938748	0.00203395	0.00328562
		0.51	-0.00954394	-0.0140812	0.00250333	0.00281624	0.00391145
		0.52	-0.00907456	-0.0103262	0.000938748	0.00610186	0.00109521
		0.53	0	0.020496	-0.000938748	0.00704061	0.00344208
		0.54	-0.00140812	0.0111085	-0.00125166	-0.000156458	0.00250333
		0.55	-0.00203395	-0.0244074	-0.000312916	0.00422437	0
		0.56	0.00219041	0.0533522	0.00125166	0.00344208	0.00109521
		0.57	0.00500666	0.0251897	0.00172104	0.00265979	0.00250333
		0.58	0.00078229	0.0173668	0.00438082	0.0029727	0.00312916
		0.59	-0.00610186	-0.012986	0.00328562	-0.00219041	0.00172104
		0.6	0.00328562	0.0240945	0.00125166	0.00250333	0.000469374
		0.61	0.00907456	0.0431824	0	0.00391145	-0.00078229
		0.62	-0.00078229	0.0137683	-0.00203395	-0.00125166	0.000625832
		0.63	0.00109521	0.0530393	-0.00140812	-0.00469374	0.00125166
		0.64	0.00422437	0.00766644	0.000469374	-0.00172104	0.00219041
		0.65	-0.00359853	0.0208089	0.00234687	-0.0029727	0.00375499
		0.66	-0.00829227	-0.00125166	-0.000312916	-0.00516311	0.00422437
		0.67	0.000469374	0.055699	-0.00140812	-0.00844873	0.00203395
		0.68	0.00281624	0.0569507	-0.00109521	-0.00563249	-0.000312916
		0.69	-0.00625832	0.00453728	-0.000625832	-0.00391145	-0.00172104
		0.7	-0.00375499	-0.0156458	-0.00219041	-0.000156458	-0.00265979
		0.71	0.00328562	0.0384887	-0.00578895	-0.000312916	-0.00172104
		0.72	0.000469374	0.0294141	-0.00500666	0.00109521	-0.00203395
		0.73	-0.00078229	0.00453728	-0.00657124	0.00156458	-0.0029727
		0.74	0.00359853	-0.0140812	-0.00453728	-0.00422437	-0.00469374
		0.75	0.00719707	0.0181491	-0.000469374	-0.00438082	-0.00406791
		0.76	0.00453728	0.0186185	0.000312916	0.000469374	0.00140812
		0.77	-0.00610186	-0.0253462	-0.00078229	0.00234687	0.0018775
		0.78	-0.00625832	-0.00610186	-0.000312916	0.000469374	0.00203395
		0.79	-0.000156458	-0.000938748	0	0.000469374	0.00172104
		0.8	-0.00359853	0.00391145	-0.00140812	-0.00578895	0.000469374
		0.81	-0.00907456	-0.0267543	0.00265979	0.00250333	0.00391145
		0.82	0.00265979	0.0100133	0.00469374	-0.000156458	0.00438082
		0.83	0.00547603	-0.0176798	0.00265979	0.00328562	0.00281624
		0.84	-0.00219041	-0.0348901	0.00203395	0.00422437	-0.000625832
		0.85	0.0018775	-0.0190879	0.00125166	0.00156458	-0.00265979
		0.86	0.00876165	0.00172104	0.00078229	0.00078229	-0.0018775
		0.87	0.00265979	-0.0519441	-0.000469374	-0.00156458	-0.00234687
		0.88	-0.000938748	-0.0200266	-0.00172104	0.00281624	-0.00312916
		0.89	0.00344208	-0.0394274	0.000156458	-0.00359853	0.000312916
		0.9	-0.00140812	-0.0245639	0	0.00234687	0.00406791
		0.91	-0.00563249	-0.000469374	0.00125166	-0.000312916	0.00438082
		0.92	-0.00391145	-0.0638349	0.000156458	0.000938748	0.00265979
		0.93	0.00219041	-0.0555426	-0.000469374	0.00078229	-0.00250333
		0.94	0.000938748	-0.0326997	0.00359853	-0.00078229	-0.00109521
		0.95	-0.00156458	-0.0441212	0.000625832	-0.00265979	0.00172104
		0.96	0.00219041	-0.0752563	-0.00391145	-0.0059454	0.00250333
		0.97	0.00375499	-0.0220606	-0.0029727	-0.00422437	0.00203395
		0.98	-0.00203395	-0.0567943	0.000312916	-0.00516311	0.000312916
		0.99	-0.00657124	-0.048502	0.00078229	0	-0.00125166
		1	-0.00109521	-0.040992	-0.0018775	0.0018775	-0.00203395
		1.01	0.0048502	-0.0148635	-0.00219041	0.00344208	-0.000469374
		1.02	0.0018775	-0.0525699	-0.00234687	0.0029727	-0.000938748
		1.03	-0.000156458	-0.0658688	-0.00219041	0.00547603	-0.000938748
		1.04	0.000156458	-0.0300399	0.00172104	0.00359853	-0.00109521
		1.05	0.000938748	-0.0622703	0.00391145	0.00203395	0.000938748
		1.06	-0.00265979	-0.0500666	0.00344208	-0.00219041	0.00203395
		1.07	-0.000312916	-0.0514747	0.00125166	-0.00265979	0.000312916
		1.08	0.00500666	-0.0450599	0.00203395	-0.000312916	-0.00328562
		1.09	-0.00516311	-0.0575765	0.00109521	-0.00203395	-0.00500666
		1.1	-0.00391145	-0.0575765	0.000156458	0.000625832	-0.00265979
		1.11	0.00500666	-0.0186185	0.00125166	-0.00125166	0.0018775
		1.12	-0.000625832	-0.0618009	-0.00156458	0.00344208	0.00156458
		1.13	-0.00375499	-0.0582024	-0.00312916	-0.00125166	-0.00125166
		1.14	-0.00328562	-0.0422437	-0.00344208	-0.00578895	-0.000469374
		1.15	-0.00203395	-0.0469374	-0.000156458	0.00109521	-0.00234687
		1.16	-0.00453728	-0.035516	-0.000469374	0.00265979	-0.00281624
		1.17	-0.0100133	-0.0679028	-0.00078229	0.00203395	-0.0029727
		1.18	-0.00312916	-0.00797936	0.000156458	0.00375499	-0.00125166
		1.19	0.00219041	-0.0170539	0.000312916	0.00109521	-0.00219041
		1.2	0.00109521	-0.098725	-0.000312916	-0.00469374	-0.00531957
		1.21	-0.000625832	-0.128608	0.00172104	0.00140812	-0.00406791
		1.22	0.0059454	0.0148635	0.00203395	0.00203395	-0.00156458
		1.23	0.00578895	-0.00657124	-0.00109521	-0.000156458	-0.000938748
		1.24	-0.00516311	-0.0973169	0.00078229	0.00312916	0.00234687
		1.25	-0.00125166	-0.0777596	-0.00140812	-0.00078229	0.0018775
		1.26	0.00219041	-0.157553	-0.000156458	-0.00156458	-0.000625832
		1.27	-0.00531957	-0.0424001	-0.000312916	-0.00312916	-0.00125166
		1.28	-0.00547603	-0.00219041	-0.00312916	-0.00344208	-0.00265979
		1.29	0.00610186	-0.0794807	-0.00375499	-0.000625832	-0.00234687
		1.3	0.00938748	-0.065243	-0.00125166	0.00156458	-0.00172104
		1.31	0.000156458	-0.0843309	-0.00172104	0.00375499	0.000938748
		1.32	-0.00109521	-0.0810452	0.00125166	-0.000625832	-0.00203395
		1.33	0.0078229	-0.0675899	0.00281624	0.0018775	-0.00125166
		1.34	0.00625832	-0.0780725	-0.000625832	0.00140812	0.00312916
		1.35	0.000312916	-0.0489714	0.00391145	0.0018775	0.00125166
		1.36	0.00500666	-0.0489714	0.00422437	0.00422437	-0.00250333
		1.37	0.00844873	-0.0913715	0.00657124	-0.00234687	-0.00250333
		1.38	-0.00344208	-0.101541	0.0029727	-0.00203395	-0.000938748
		1.39	-0.0107956	-0.0306658	0.000156458	-0.000469374	0.000312916
		1.4	-0.00375499	-0.0474068	-0.0018775	-0.00328562	0.00265979
		1.41	-0.000469374	-0.101698	-0.000469374	-0.00172104	0.00328562
		1.42	-0.00563249	-0.0780725	0.00281624	0	0.00344208
		1.43	-0.00391145	-0.106079	-0.00140812	-0.000938748	0.0018775
		1.44	0.00704061	-0.0788548	0.00234687	-0.00438082	0.00078229
		1.45	0.00203395	-0.0940313	0.00234687	0.000625832	-0.0018775
		1.46	-0.00547603	-0.0655559	-0.0029727	0.00359853	-0.00500666
		1.47	0.000312916	-0.121881	-0.00578895	-0.000625832	-0.00610186
		1.48	0.00923102	-0.0638349	-0.00375499	-0.00125166	-0.00391145
		1.49	0.00469374	-0.0858954	-0.00203395	-0.00125166	-0.00140812
		1.5	-0.00140812	-0.129391	-0.00469374	0.00265979	-0.000156458
		1.51	0.00610186	-0.0211218	-0.00265979	0.000469374	0.000156458
		1.52	0.00328562	-0.122037	-0.00281624	0.000469374	-0.00078229
		1.53	-0.00704061	-0.0602363	-0.00406791	-0.000938748	-0.000625832
		1.54	-0.000312916	-0.106235	0.00125166	-0.00344208	0.00328562
		1.55	0.00516311	-0.0265979	0.00375499	-0.00140812	0.00406791
		1.56	-0.00453728	-0.109521	0.00641478	0.000156458	0.00078229
		1.57	-0.00954394	-0.0555426	0.00610186	0.00312916	-0.000938748
		1.58	-0.0048502	-0.0341078	0.00391145	0.000312916	-0.0018775
		1.59	-0.00109521	-0.128452	0.00422437	-0.000625832	-0.00312916
		1.6	-0.00547603	-0.0416178	0.0029727	-0.000938748	-0.00312916
		1.61	-0.00453728	-0.126731	0.00406791	0.00250333	-0.00156458
		1.62	0.00219041	-0.0029727	0.00375499	0.00359853	0.00172104
		1.63	0.00406791	-0.10467	-0.00078229	-0.000938748	0.00234687
		1.64	-0.00328562	-0.0527263	0.000938748	0.000938748	0.00109521
		1.65	-0.00359853	-0.0948135	0.0018775	0.000625832	0.00109521
		1.66	0.00422437	-0.0680592	-0.00234687	-0.000156458	-0.0018775
		1.67	0.000156458	-0.0422437	0	-0.00219041	-0.00109521
		1.68	-0.00438082	-0.0954394	0.000156458	-0.00234687	-0.00203395
		1.69	0.00140812	-0.0151764	0.00140812	-0.000625832	-0.00265979
		1.7	0.00359853	-0.149887	0.000625832	-0.000312916	-0.00312916
		1.71	-0.00281624	-0.0848002	-0.00078229	0.00265979	-0.00391145
		1.72	-0.00563249	-0.061488	-0.00156458	0.000938748	-0.000156458
		1.73	-0.000156458	-0.0635219	-0.00265979	0.00219041	0.0018775
		1.74	0.00453728	-0.0621138	-0.00172104	0.00406791	0.00203395
		1.75	0.00109521	-0.105766	-0.00140812	-0.00328562	-0.000469374
		1.76	0.00140812	-0.0833921	-0.000625832	-0.00078229	-0.00219041
		1.77	0	-0.102636	0.00140812	-0.00140812	-0.00234687
		1.78	-0.000156458	-0.0937183	0.0018775	-0.00531957	-0.000312916
		1.79	0.000625832	-0.078229	-0.00438082	0	-0.00078229
		1.8	0.00406791	-0.0909021	-0.00125166	0.000938748	-0.00140812
		1.81	0.00891811	-0.0345772	0.00344208	-0.000156458	0.000469374
		1.82	-0.00265979	-0.124853	0.00359853	0.00219041	0.00140812
		1.83	-0.00422437	-0.11265	0.00344208	0.00265979	0.00078229
		1.84	-0.00156458	-0.0877729	0.00156458	-0.00281624	-0.000469374
		1.85	-0.00078229	-0.0794807	0	0.00438082	0.000625832
		1.86	-0.000938748	-0.068998	0.00500666	0.000938748	0.000938748
		1.87	-0.00234687	-0.106704	0.00109521	-0.00406791	-0.000469374
		1.88	0.00500666	-0.0810452	-0.00172104	-0.00172104	-0.000625832
		1.89	0.000938748	-0.0774467	0.00453728	-0.000625832	-0.00078229
		1.9	0.00109521	-0.0699367	-0.0018775	0.00281624	-0.00265979
		1.91	0.00516311	-0.0517876	-0.00109521	-0.000312916	-0.00109521
		1.92	0.00453728	-0.0655559	0	0.00125166	0.000312916
		1.93	-0.0029727	-0.0909021	-0.000156458	0.000312916	-0.00140812
		1.94	-0.00453728	-0.0431824	0.00140812	-0.000625832	-0.00344208
		1.95	0.00657124	-0.0492843	-0.000938748	0.000156458	-0.00453728
		1.96	0.0048502	-0.0677463	-0.00234687	-0.00125166	-0.00453728
		1.97	-0.000156458	-0.103419	-0.0018775	0.00109521	-0.00281624
		1.98	-0.00078229	-0.0145506	-0.00422437	-0.00140812	-0.000625832
		1.99	0.000469374	-0.0183056	-0.0109521	-0.00547603	-0.000469374
		2	-0.00172104	-0.0111085	-0.00375499	-0.00312916	-0.00219041
		2.01	-0.00109521	-0.0583588	-0.000312916	-0.00766644	-0.000312916
		2.02	0.00234687	-0.00829227	-0.00391145	-0.00172104	0.00422437
		2.03	0.00234687	-0.052257	-0.000469374	0.00265979	0.0048502
		2.04	-0.00453728	-0.0179927	-0.00140812	0.000156458	0.00391145
		2.05	-0.00688415	0.0558555	0.000938748	0.00406791	0.00250333
		2.06	-0.000469374	-0.0273801	0.00391145	0.00359853	0.00219041
		2.07	-0.00265979	-0.0284754	-0.000312916	-0.00203395	-0.00140812
		2.08	-0.00531957	-0.0367676	0.00172104	-0.000938748	-0.00250333
		2.09	-0.00172104	0.0890246	0.00500666	0.00375499	0.000938748
		2.1	0.00829227	-0.00219041	0.00156458	0.00344208	0.00234687
		2.11	0.00219041	0.0248768	0.00250333	0.0029727	0.00078229
		2.12	-0.00578895	-0.0308222	0.00203395	-0.00375499	0
		2.13	0.0018775	-0.0411485	-0.00203395	-0.0018775	0.000938748
		2.14	0.00406791	-0.0380193	0.000156458	-0.00547603	-0.00172104
		2.15	-0.000938748	0.0835486	-0.000625832	-0.00438082	-0.00078229
		2.16	-0.00203395	0.0472503	0.00281624	0.00125166	-0.000625832
		2.17	0.00625832	-0.0535086	0.000312916	0.00109521	-0.00219041
		2.18	0.00344208	0.0276931	-0.00453728	0.00281624	-0.00203395
		2.19	-0.0059454	-0.0693109	-0.00250333	0.00219041	-0.00203395
		2.2	0.000625832	0.012986	-0.00797936	0.00203395	-0.00281624
		2.21	0.0125166	0.0810452	-0.00328562	-0.0018775	-0.00265979
		2.22	0.00500666	0.00125166	-0.000312916	-0.00328562	-0.00140812
		2.23	-0.00657124	-0.0724401	-0.00234687	0.000469374	0.00140812
		2.24	-0.00281624	-0.0492843	-0.00265979	0.00140812	0.00328562
		2.25	0.0048502	0.028006	-0.00375499	0.000312916	0.00219041
		2.26	-0.00469374	0.0544474	-0.00156458	-0.00109521	-0.000625832
		2.27	-0.00891811	-0.0391145	0.00234687	-0.00422437	-0.00500666
		2.28	0.00281624	-0.0292576	-0.00359853	-0.000938748	-0.00312916
		2.29	0	-0.055699	0.000938748	0.00125166	0.000625832
		2.3	-0.00328562	-0.000156458	-0.0100133	0.0029727	-0.000938748
		2.31	-0.00406791	0.0308222	-0.0148635	-0.00281624	-0.00344208
		2.32	-0.000156458	-0.00625832	0.0154893	-0.00140812	-0.00219041
		2.33	-0.000156458	-0.0591411	0.0137683	-0.00203395	0.000312916
		2.34	-0.00578895	0.01502	0.00344208	-0.00531957	0.00172104
		2.35	0.00265979	0.0470939	-0.0183056	-0.00078229	0
		2.36	0.00344208	-0.0954394	-0.0211218	-0.00109521	0
		2.37	-0.0018775	0.0492843	0.00375499	0.00469374	-0.00281624
		2.38	-0.00219041	0.0270672	0.0161152	0.00172104	-0.00281624
		2.39	0.00109521	-0.0264414	0.0118908	0.00109521	0.0018775
		2.4	0.00312916	0.00516311	-0.00391145	0.00140812	0.00125166
		2.41	-0.00156458	0.0109521	-0.00203395	-0.00219041	0.000938748
		2.42	0.00109521	0.117969	0.0117343	-0.00344208	0.000469374
		2.43	0.00265979	-0.0586718	0.00156458	0.00265979	0.000469374
		2.44	-0.00344208	-0.0128296	-0.0100133	0.00406791	0.00156458
		2.45	-0.00688415	-0.120003	0.000156458	0.000156458	0.00265979
		2.46	0.00219041	-0.0305093	0.00172104	0.00265979	0.000312916
		2.47	0.0107956	0.232653	-0.0059454	-0.0018775	-0.00312916
		2.48	0.00453728	-0.0347337	0.00422437	-0.00406791	-0.000938748
		2.49	-0.000156458	0.0278495	0.00281624	0.00250333	0.00265979
		2.5	0.00234687	-0.0918408	-0.0156458	-0.000625832	0.00140812
		2.51	-0.00109521	-0.0907456	-0.00234687	-0.00250333	0
		2.52	-0.00735353	0.0419307	-0.00265979	-0.00172104	0.0018775
		2.53	-0.00281624	0.0962217	-0.00328562	-0.000625832	0.00328562
		2.54	0.00156458	0.0843309	0.00516311	-0.00265979	-0.000312916
		2.55	0.00078229	-0.0122037	0.00265979	-0.00813582	-0.00359853
		2.56	0.000156458	0.0344208	-0.000469374	0.00140812	-0.00359853
		2.57	0.00406791	-0.0239381	0.00265979	-0.000625832	-0.00125166
		2.58	0.00281624	-0.0336385	0.00438082	0	0.00172104
		2.59	-0.00500666	0.0449034	-0.00265979	0.00328562	0.00500666
		2.6	-0.00203395	0.0247204	-0.000938748	0.000625832	0.00281624
		2.61	0.00406791	0.118126	-0.00438082	0.00109521	-0.0018775
		2.62	0.0059454	0.0702496	-0.00281624	-0.000625832	-0.0018775
		2.63	-0.00265979	-0.0298835	0.00156458	0.00125166	0.00203395
		2.64	-0.00813582	0.0664947	-0.000469374	0.00438082	0.00469374
		2.65	-0.000938748	-0.0269108	-0.00422437	-0.00219041	-0.000938748
		2.66	0.00234687	0.089494	-0.00829227	-0.00688415	0.00109521
		2.67	0.00610186	0.0233122	-0.00438082	-0.00312916	0.00234687
		2.68	0.00391145	0.0483455	0.00203395	0.000625832	0.00078229
		2.69	-0.00438082	0.035203	0.00203395	0.00203395	0.00219041
		2.7	-0.00750998	-0.115153	-0.00328562	0.00234687	0.00140812
		2.71	-0.00625832	0.0618009	0.00359853	0.000469374	0
		2.72	0	0.215912	0.00422437	-0.00312916	0.00265979
		2.73	-0.00219041	0.0711884	0.00500666	0.00344208	0.00625832
		2.74	-0.00954394	-0.0988815	0.00657124	-0.000469374	0.00453728
		2.75	-0.0018775	-0.0832357	0.00422437	-0.00219041	-0.000156458
		2.76	0.00578895	0.0114214	0.00219041	0.00250333	-0.00438082
		2.77	0.000312916	0.0855825	0.00203395	0.00391145	-0.00234687
		2.78	-0.00500666	0.0902763	0.00265979	0.00547603	-0.00125166
		2.79	-0.0029727	0.119847	-0.000625832	0.00203395	0.000312916
		2.8	-0.00172104	-0.0835486	-0.00516311	-0.00453728	-0.000312916
		2.81	-0.00359853	-0.065243	-0.00359853	-0.00125166	-0.00125166
		2.82	0.00344208	-0.00219041	0.00359853	0.00265979	-0.000938748
		2.83	0.00688415	0.00813582	0.00406791	0.00156458	-0.0018775
		2.84	-0.00203395	0.101698	0.000156458	0.00688415	0.00203395
		2.85	-0.00610186	0.039271	-0.00954394	0.00125166	0.00219041
		2.86	0.000625832	-0.0930925	-0.00281624	-0.00359853	-0.0018775
		2.87	0.0103262	-0.00578895	-0.0018775	-0.00281624	-0.00359853
		2.88	0.00688415	0.0347337	0.00391145	-0.00265979	-0.00203395
		2.89	-0.00265979	0.0214347	0.00109521	-0.00265979	0.000156458
		2.9	0.00453728	-0.0048502	0.00469374	-0.000938748	0.000312916
		2.91	0.00688415	-0.0940313	-0.00829227	0.00203395	0.000312916
		2.92	0	0.0186185	0.0114214	0.00156458	0.00140812
		2.93	-0.00156458	-0.0367676	-0.000469374	0.00641478	0
		2.94	-0.00234687	0.0189314	-0.0215912	0.00328562	-0.00406791
		2.95	-0.000469374	-0.0488149	0.00453728	0.000156458	-0.00516311
		2.96	-0.00140812	-0.0608622	-0.00453728	0.000469374	-0.00453728
		2.97	0.000625832	-0.00563249	0.00813582	-0.00219041	-0.00281624
		2.98	0.00156458	-0.0702496	-0.00516311	-0.00359853	-0.00125166
		2.99	-0.00860519	0.0613315	-0.000312916	-0.00422437	0.00219041
		3	-0.011265	-0.0633655	-0.000156458	-0.00125166	0.0048502
		3.01	-0.000312916	-0.106548	-0.000625832	-0.00265979	0.00219041
		3.02	0.00422437	-0.0120473	0.00140812	-0.00453728	-0.000312916
		3.03	-0.00219041	0.0331691	0.00109521	-0.00234687	-0.000625832
		3.04	-0.00172104	-0.000625832	0.0125166	-0.000938748	0.000938748
		3.05	0.00625832	-0.0730659	0.00672769	-0.00328562	0.000625832
		3.06	-0.00109521	0.0107956	-0.00453728	0.0059454	0.00156458
		3.07	-0.00234687	-0.0162716	0.000312916	0.0048502	0.00234687
		3.08	0.00500666	-0.0699367	0.00641478	0.000156458	-0.00203395
		3.09	0.00453728	0.0115779	-0.00281624	0.00328562	-0.00203395
		3.1	-0.000625832	-0.0589847	-0.00469374	-0.00312916	0.00281624
		3.11	-0.00531957	-0.0107956	0.0018775	-0.00891811	0.00344208
		3.12	0.0018775	-0.0469374	-0.00234687	-0.000312916	-0.000312916
		3.13	-0.00250333	-0.100133	0.00172104	0.00250333	0
		3.14	-0.00829227	-0.0381758	-0.00375499	-0.000938748	0.0018775
		3.15	-0.000156458	0.011265	0.00140812	-0.000469374	-0.000469374
		3.16	0.00563249	0.025972	-0.00735353	0.00140812	-0.00203395
		3.17	0.00344208	-0.152234	-0.000625832	0.00907456	-0.000625832
		3.18	-0.0018775	-0.0345772	0.00578895	0.00203395	0.000312916
		3.19	0	-0.114371	-0.00563249	0.00578895	0.00234687
		3.2	0.00250333	-0.0544474	0.016741	0.00469374	0.00750998
		3.21	0.000156458	0.0018775	-0.00985685	-0.00359853	0.00422437
		3.22	0.00375499	0.00735353	0.00203395	-0.00281624	-0.000938748
		3.23	0.00563249	0.0161152	-0.00125166	0.00234687	-0.00203395
		3.24	0.00250333	-0.107956	0.0018775	-0.00172104	0
		3.25	-0.00281624	0.0172104	0.00657124	-0.00516311	0.000938748
		3.26	-0.00140812	-0.102636	-0.00234687	-0.000625832	-0.00312916
		3.27	0.00531957	-0.066964	0.000625832	-0.000469374	-0.0059454
		3.28	-0.00078229	0.0217477	0.00938748	0.000469374	-0.00688415
		3.29	-0.00704061	0.0405226	0.0029727	-0.00078229	-0.00516311
		3.3	-0.00172104	-0.0566378	-0.00610186	0.000938748	-0.00406791
		3.31	0.00281624	-0.102011	0.00563249	-0.00109521	-0.00375499
		3.32	-0.0048502	0.0029727	-0.00422437	0.00281624	-0.00391145
		3.33	-0.00469374	-0.0982556	0.00406791	0.00344208	-0.0018775
		3.34	0.00516311	-0.0361418	-0.00281624	0.000312916	-0.000469374
		3.35	0.00547603	-0.0303529	-0.00453728	-0.00750998	-0.00250333
		3.36	-0.00265979	-0.0289447	-0.000938748	-0.0018775	-0.00328562
		3.37	-0.0029727	-0.046468	-0.00219041	0.000938748	-0.00312916
		3.38	0.00203395	-0.0655559	-0.00265979	0.00328562	-0.00109521
		3.39	-0.00578895	-0.0574201	0.0048502	-0.00078229	0.00391145
		3.4	-0.0139248	-0.0679028	0.00766644	-0.00422437	0.00453728
		3.41	-0.00250333	-0.0639913	-0.000156458	0.00344208	-0.000156458
		3.42	0.0048502	-0.0405226	-0.00563249	-0.00156458	-0.00234687
		3.43	-0.00234687	-0.0134554	-0.00657124	0.00625832	-0.000938748
		3.44	-0.00610186	-0.0384887	-0.00078229	0.00219041	-0.000938748
		3.45	0.00391145	-0.0855825	-0.00156458	-0.00500666	-0.00078229
		3.46	0.00516311	-0.150356	-0.0106391	-0.00328562	0
		3.47	-0.00344208	0.0330126	0.00250333	0.00422437	0.00078229
		3.48	0	-0.0436518	-0.00156458	-0.0048502	0.00219041
		3.49	0.0029727	-0.0674334	0.00625832	-0.000312916	0.00344208
		3.5	-0.000625832	-0.0194008	0.00422437	0.00328562	0.00563249
		3.51	-0.00672769	0.0854261	-0.0114214	-0.00860519	0.00344208
		3.52	0.000625832	0.0519441	0.0018775	0.00328562	-0.000469374
		3.53	0.00234687	-0.125479	0.00125166	0.00704061	0
		3.54	-0.00328562	-0.31229	0.00657124	-0.00156458	0.000312916
		3.55	-0.00281624	-0.186811	-0.00344208	-0.00359853	-0.00250333
		3.56	0.00109521	-0.193695	-0.00265979	0.00469374	-0.0018775
		3.57	0.00422437	0.0328562	0.00250333	0.00406791	0.000625832
		3.58	-0.00140812	0.20277	-0.000156458	0.0048502	0.00078229
		3.59	-0.000312916	-0.120942	0.00203395	0.00250333	0.00359853
		3.6	0.00234687	-0.163968	0.00172104	-0.000312916	0.00657124
		3.61	-0.00078229	-0.362044	0.00140812	-0.00078229	0.0029727
		3.62	-0.0029727	0.130799	-0.00219041	-0.000469374	-0.000625832
		3.63	0.00281624	-0.112806	0.000938748	0.00281624	0.00125166
		3.64	0.00688415	-0.105453	0.00156458	-0.00125166	0.000625832
		3.65	-0.00140812	0.0455293	-0.00140812	-0.00328562	0
		3.66	-0.00578895	0.0217477	0.00109521	0.0048502	-0.000625832
		3.67	0.00344208	0.152547	-0.00391145	0.00688415	-0.00375499
		3.68	0.00719707	-0.252367	-0.00265979	-0.000312916	-0.000312916
		3.69	-0.00312916	-0.0583588	0.00203395	-0.00219041	0.000625832
		3.7	-0.00265979	0.131738	-0.00719707	-0.00344208	-0.000625832
		3.71	0.000938748	0.0602363	-0.00391145	-0.00531957	0.000469374
		3.72	-0.00422437	-0.0208089	-0.00265979	-0.00219041	-0.00156458
		3.73	-0.00688415	-0.116092	0.00312916	0.00391145	-0.00359853
		3.74	-0.0029727	-0.0231558	-0.00109521	0.00250333	-0.00406791
		3.75	-0.00078229	0.113276	-0.00719707	-0.000469374	-0.00469374
		3.76	-0.0117343	-0.0212783	0.00923102	0.00109521	-0.00531957
		3.77	-0.00672769	-0.00719707	0.00140812	0.00219041	-0.00531957
		3.78	0.00281624	-0.175389	0.000312916	0.0018775	-0.00125166
		3.79	0.00156458	-0.0438082	0.00234687	0.00281624	0.00328562
		3.8	-0.000156458	0.14754	0.00109521	-0.00203395	0.000156458
		3.81	0.00078229	0.0200266	-0.00938748	-0.00375499	-0.000625832
		3.82	0.00625832	-0.108738	-0.00265979	-0.00453728	0.00312916
		3.83	0.00078229	0.0194008	0.00359853	0.00219041	0.00563249
		3.84	-0.00547603	-0.0564813	-0.000469374	0.00078229	0.0059454
		3.85	0.00203395	-0.0672769	-0.00469374	-0.00312916	0.0048502
		3.86	0.00578895	0.00438082	-0.000625832	0.00109521	0.00375499
		3.87	-0.00234687	-0.117969	0.00704061	-0.00125166	0.0018775
		3.88	-0.00750998	0.0735353	-0.00657124	0.000312916	0
		3.89	-0.00172104	0.0377064	0.00735353	0.00140812	-0.000938748
		3.9	0.00406791	0.0650865	-0.00406791	0.00250333	-0.00219041
		3.91	-0.00312916	-0.117031	0.00453728	-0.000625832	0.000938748
		3.92	0.00156458	-0.108582	-0.00265979	0.00422437	-0.000469374
		3.93	0.00985685	-0.0758821	-0.00312916	0.00203395	-0.00328562
		3.94	0.000469374	0.0563249	0.00125166	0.00234687	-0.0029727
		3.95	-0.00281624	0.0503795	-0.00078229	0.00438082	-0.00547603
		3.96	0.00688415	-0.152547	0.0029727	-0.000156458	-0.00391145
		3.97	0.00829227	-0.0078229	-0.00891811	0.000312916	0
		3.98	-0.00219041	-0.0162716	0.00625832	-0.00125166	0.00219041
		3.99	-0.00375499	-0.0564813	-0.00312916	-0.00250333	0.00156458
		4	0.00219041	-0.0106391	0.000156458	-0.00375499	0.00234687
		4.01	0.00422437	0.113276	-0.00719707	-0.00109521	0.00156458
		4.02	0.00125166	0.0480326	-0.00391145	-0.00359853	-0.000312916
		4.03	-0.00156458	-0.12282	0.00312916	-0.00234687	-0.000938748
		4.04	0.00453728	-0.27521	0.00312916	0.000156458	-0.00109521
		4.05	0.00109521	-0.0247204	0.00985685	-0.000156458	-0.00109521
		4.06	-0.00844873	0.028006	0.00250333	-0.000938748	-0.0018775
		4.07	0.00156458	-0.131581	-0.00328562	0.0059454	-0.00156458
		4.08	0.00860519	0.0458422	0.00344208	0.00281624	0.00078229
		4.09	-0.000156458	0.11969	0.00563249	-0.00312916	0.000938748
		4.1	-0.00578895	-0.124228	0.00391145	0.00265979	-0.000938748
		4.11	-0.00250333	-0.149261	-0.00328562	-0.00125166	0.000938748
		4.12	-0.00203395	-0.0262849	-0.00547603	-0.00531957	0.00344208
		4.13	-0.00735353	-0.0109521	0.0078229	-0.00265979	0.00140812
		4.14	-0.00312916	0.033482	0.00156458	-0.00234687	0.000625832
		4.15	0.00219041	-0.0480326	-0.0139248	-0.00250333	0.000625832
		4.16	-0.00813582	0.0256591	-0.0189314	0.000625832	-0.000156458
		4.17	-0.0078229	-0.0319174	-0.0018775	0.00359853	0.0018775
		4.18	0.000938748	-0.011265	0.0215912	0.00344208	0.00156458
		4.19	-0.00234687	-0.0384887	0.0176798	-0.00140812	0.00109521
		4.2	-0.0048502	-0.136118	-0.0206525	0.00219041	0.000469374
		4.21	0.000156458	-0.114214	-0.00563249	-0.00391145	0.00109521
		4.22	0.00344208	0.0478761	-0.00438082	-0.00312916	0.00234687
		4.23	0.00172104	0.074474	-0.0097004	0.00312916	-0.00078229
		4.24	-0.00172104	-0.0158023	0.0212783	0.0018775	-0.00140812
		4.25	0.00563249	-0.0527263	0.0192443	-0.000469374	0.00078229
		4.26	0.00797936	-0.163499	-0.0059454	0.00125166	-0.00109521
		4.27	0.00547603	-0.024251	-0.0201831	0.00406791	0.00125166
		4.28	0.00704061	-0.0602363	0.00500666	-0.00375499	0.0029727
		4.29	0.0059454	-0.0478761	-0.00281624	-0.000312916	0.00125166
		4.3	0.00704061	0.061488	0.00469374	0.00422437	0.00156458
		4.31	-0.00140812	-0.0115779	0.0115779	0.00344208	0.00156458
		4.32	-0.00125166	-0.056012	-0.0128296	0.00265979	0.0018775
		4.33	-0.00156458	0.0123602	0.0173668	0.0048502	0
		4.34	-0.00234687	-0.056012	0.00531957	-0.0018775	0.000156458
		4.35	-0.000312916	-0.0996637	-0.0195572	-0.00344208	-0.00203395
		4.36	0.000312916	0.0203395	-0.00891811	-0.00391145	-0.00625832
		4.37	0.00344208	-0.0226864	0.00813582	-0.00109521	-0.00563249
		4.38	-0.00172104	-0.14269	0.0122037	0.000469374	-0.00563249
		4.39	-0.00610186	-0.0183056	-0.00578895	-0.00265979	-0.00234687
		4.4	0.000312916	0.122976	0.00312916	-0.00125166	0.000156458
		4.41	0.0029727	0.0945006	-0.0059454	-0.0048502	-0.00250333
		4.42	-0.000469374	0.00563249	0.00672769	-0.00281624	-0.00359853
		4.43	0.00078229	-0.120629	-0.00125166	0.00172104	-0.00469374
		4.44	0.00250333	-0.0339514	-0.00172104	0.00406791	-0.00281624
		4.45	-0.00516311	0.0605492	0.00281624	-0.0059454	-0.00140812
		4.46	-0.0123602	0.000156458	-0.00219041	-0.000156458	-0.00125166
		4.47	-0.00312916	-0.0711884	0.00531957	0.00172104	0.000938748
		4.48	-0.000469374	-0.0214347	-0.0140812	-0.00578895	-0.00078229
		4.49	-0.00500666	0.00438082	0.00766644	-0.00109521	-0.00078229
		4.5	-0.00610186	-0.0029727	0.0109521	0.000469374	0.000938748
		4.51	0.00312916	0.0497536	-0.0139248	0.00109521	0.00140812
		4.52	-0.00156458	-0.00923102	-0.0132989	0.000312916	0.000469374
		4.53	-0.0078229	-0.0391145	0.00328562	0.00375499	-0.00265979
		4.54	0.00140812	-0.0331691	0.000938748	0.0048502	-0.00219041
		4.55	0.00923102	-0.0414614	0.00938748	0.00172104	-0.00078229
		4.56	0.000938748	-0.0685286	0.0103262	0.00531957	-0.0018775
		4.57	-0.00422437	-0.108112	-0.00500666	0.000156458	0.00140812
		4.58	0.00375499	0.0029727	-0.00391145	-0.00172104	0.0048502
		4.59	-0.00125166	0.00469374	0.00140812	0.00469374	0.00375499
		4.6	-0.00328562	0.00735353	0.0148635	-0.00547603	0.00344208
		4.61	-0.000938748	-0.11484	0.00657124	-0.0059454	0.00344208
		4.62	0.00891811	-0.151138	-0.0165845	-0.00860519	0.00375499
		4.63	0.00391145	-0.00281624	-0.000938748	-0.00375499	0.00156458
		4.64	-0.0100133	-0.0319174	0.0158023	0.00672769	0.00109521
		4.65	-0.00156458	-0.0147071	-0.0029727	0.000156458	0.00250333
		4.66	0.00813582	-0.0826098	-0.0248768	-0.00219041	-0.000156458
		4.67	-0.00156458	-0.0337949	-0.00219041	-0.0018775	-0.00109521
		4.68	-0.00219041	-0.0345772	0.0162716	-0.00312916	-0.000312916
		4.69	0.0104827	-0.0716578	-0.00610186	0	-0.000312916
		4.7	0.00531957	-0.0979427	0.00453728	0.00453728	-0.000625832
		4.71	-0.00907456	-0.0586718	0.0029727	0.000625832	-0.00234687
		4.72	-0.00234687	0.0503795	-0.00641478	0.00250333	-0.00406791
		4.73	0	-0.0400532	0.00766644	-0.000469374	-0.00265979
		4.74	-0.00375499	-0.0638349	0.00672769	-0.00453728	-0.00172104
		4.75	-0.00109521	-0.0772903	-0.00312916	-0.00578895	-0.0018775
		4.76	-0.0018775	-0.127513	-0.00860519	-0.00704061	-0.00312916
		4.77	0.0018775	-0.0561684	-0.00344208	0.000312916	-0.00234687
		4.78	0.000625832	-0.00375499	0.00704061	-0.00422437	-0.000156458
		4.79	-0.00172104	-0.00156458	0.00328562	-0.00766644	-0.000625832
		4.8	-0.000312916	-0.0179927	-0.00453728	0.00563249	-0.00125166
		4.81	0.00219041	-0.136431	-0.0100133	0.00250333	-0.000156458
		4.82	-0.0018775	-0.081984	-0.00469374	-0.00531957	-0.00219041
		4.83	-0.00563249	-0.0660253	0.0029727	-0.00406791	-0.00516311
		4.84	-0.00109521	-0.0649301	0.00156458	0.00312916	-0.00453728
		4.85	-0.00078229	0.0506924	0.000156458	0.00453728	-0.00281624
		4.86	-0.0111085	-0.0530393	-0.00531957	-0.00657124	-0.00109521
		4.87	-0.00891811	-0.118282	-0.00078229	0.00547603	-0.00140812
		4.88	-0.000938748	-0.0250333	-0.00469374	0.00219041	-0.00140812
		4.89	-0.00140812	-0.0156458	-0.00469374	-0.00500666	-0.00219041
		4.9	-0.00735353	-0.031761	0.00907456	0.00234687	-0.00125166
		4.91	-0.00359853	-0.0186185	-0.00125166	0.0018775	-0.00172104
		4.92	0.00344208	-0.000469374	0.00328562	-0.00203395	-0.00109521
		4.93	-0.00641478	-0.0583588	0.00109521	0.000469374	0.00172104
		4.94	-0.00563249	-0.0478761	-0.00578895	0.00391145	0.00281624
		4.95	0.0059454	-0.00610186	0.00563249	-0.00547603	0.00312916
		4.96	0.000625832	-0.0497536	-0.00328562	-0.00250333	0.00375499
		4.97	-0.00312916	-0.0165845	-0.00391145	0.00203395	0.00375499
		4.98	0.00578895	-0.00078229	-0.00438082	0.000156458	0.0018775
		4.99	0.00391145	-0.0137683	0.0059454	-0.00344208	0.00125166
		5	0.00125166	-0.0666511	0.00547603	-0.000938748	-0.00125166
		5.01	-0.00219041	-0.0657124	-0.00265979	-0.00375499	-0.00359853
		5.02	0.00328562	-0.0298835	0.00359853	-0.0059454	-0.00563249
		5.03	0.00704061	0.00078229	0.00172104	-0.00250333	-0.00672769
		5.04	-0.00359853	-0.0295706	-0.00234687	-0.00078229	-0.00500666
		5.05	-0.00203395	-0.0757257	0.00453728	0.00203395	-0.000156458
		5.06	0.00375499	-0.0574201	0.00578895	-0.000156458	0.00125166
		5.07	-0.000156458	-0.0291012	-0.00359853	-0.000469374	-0.000312916
		5.08	-0.00344208	-0.0300399	-0.000312916	-0.000469374	0.000312916
		5.09	-0.000938748	-0.0679028	0.000156458	0.000469374	0.000625832
		5.1	0.00406791	-0.0236252	0.00203395	-0.00234687	0.00078229
		5.11	-0.00250333	-0.0516311	-0.00876165	0.00500666	0.000625832
		5.12	-0.00688415	-0.0738482	-0.00625832	0.000938748	-0.000469374
		5.13	-0.00735353	-0.065243	0.0029727	-0.00109521	-0.000625832
		5.14	-0.00578895	-0.0611751	-0.00156458	0.000938748	-0.000312916
		5.15	-0.000938748	-0.0370805	0.00156458	-0.00219041	-0.00109521
		5.16	-0.00453728	0.0181491	-0.00375499	0	-0.00265979
		5.17	0.00203395	0.0137683	-0.00109521	0.00078229	-0.00547603
		5.18	-0.00328562	-0.103262	0.00312916	0	-0.00531957
		5.19	-0.0132989	-0.109364	-0.00250333	-0.00219041	-0.00109521
		5.2	-0.00625832	-0.0757257	-0.00234687	0.0018775	0.00156458
		5.21	-0.000156458	-0.0107956	-0.000938748	-0.00438082	0.000312916
		5.22	0.00078229	-0.00234687	0.00516311	0.000156458	0.000156458
		5.23	-0.00328562	-0.0818275	-0.00531957	-0.00516311	0.000469374
		5.24	0.00234687	-0.106861	-0.0100133	0.0018775	0.00203395
		5.25	0.00641478	-0.0735353	0.00547603	-0.000625832	0.00391145
		5.26	-0.00375499	-0.0766644	0.00406791	-0.00641478	0.00312916
		5.27	0.000469374	-0.0491278	0.00125166	0.0029727	-0.000312916
		5.28	0.00844873	-0.0403662	0.000469374	-0.000469374	-0.00125166
		5.29	0.00359853	-0.0672769	0.000938748	-0.000312916	-0.00140812
		5.3	-0.00563249	-0.0699367	0.00156458	-0.00172104	-0.00125166
		5.31	-0.00203395	-0.0971604	-0.00453728	0.00625832	0
		5.32	0.00766644	-0.078229	-0.00344208	-0.000312916	-0.000938748
		5.33	-0.00344208	-0.0516311	0.000625832	-0.0018775	0.00219041
		5.34	-0.00876165	-0.0758821	0.00281624	0.00328562	0.00312916
		5.35	0.00250333	-0.081984	0.00203395	-0.00172104	0.00328562
		5.36	0.00766644	-0.0477197	-0.00704061	-0.00250333	0.000156458
		5.37	0	-0.0826098	0.0018775	0.00641478	-0.00344208
		5.38	-0.00250333	-0.0646172	0.00203395	0.0029727	-0.00375499
		5.39	0.000938748	-0.0428695	-0.00563249	-0.00265979	-0.00375499
		5.4	-0.00140812	-0.0486584	-0.0018775	-0.00344208	-0.000469374
		5.41	-0.00312916	-0.0356724	-0.0048502	-0.00125166	-0.00156458
		5.42	0.00219041	-0.0444341	-0.00250333	-0.00219041	-0.00344208
		5.43	0.00860519	-0.0830792	-0.00375499	0.00172104	-0.0018775
		5.44	0.00610186	-0.0852696	-0.00125166	0.00500666	-0.000625832
		5.45	0.00328562	-0.0821405	-0.00109521	-0.00203395	0
		5.46	0.000469374	-0.0481891	-0.000469374	-0.00172104	-0.00156458
		5.47	0.0018775	-0.0314481	0.000469374	-0.0059454	-0.00531957
		5.48	-0.0018775	-0.029727	-0.0018775	0.00265979	-0.00547603
		5.49	-0.00625832	-0.033482	0.0029727	0.0018775	-0.00375499
		5.5	0.00344208	-0.0713448	0.00172104	0.00156458	-0.00453728
		5.51	0.00438082	-0.0760386	-0.00109521	0.000312916	-0.00359853
		5.52	-0.00312916	-0.0822969	-0.00469374	-0.00375499	-0.00312916
		5.53	-0.00876165	-0.0586718	-0.00610186	-0.00078229	0.000625832
		5.54	-0.00375499	-0.105922	-0.00406791	0.00172104	0.00625832
		5.55	-0.00359853	-0.0677463	0.00250333	-0.000312916	0.0059454
		5.56	-0.00469374	-0.0236252	0.00516311	0	0.0018775
		5.57	0.00641478	-0.0453728	0.00109521	0.00250333	-0.00219041
		5.58	0.0059454	-0.0536651	-0.0029727	-0.000625832	-0.000469374
		5.59	-0.00281624	-0.0433389	-0.00344208	0.00391145	0.00125166
		5.6	-0.00312916	-0.0373935	-0.00109521	-0.00172104	0.00359853
		5.61	0.00547603	-0.00500666	-0.0029727	-0.000156458	0.00391145
		5.62	0.00829227	-0.0475632	0.00125166	0.00219041	0.000625832
		5.63	0.00172104	-0.0750998	0.00265979	-0.00359853	-0.000312916
		5.64	0.00375499	-0.0275366	-0.00422437	-0.00234687	0.00234687
		5.65	0.00797936	-0.048502	-0.00422437	-0.000312916	0.00406791
		5.66	-0.000156458	-0.00453728	0.00219041	-0.00500666	0.00125166
		5.67	-0.00469374	-0.00625832	0.000625832	-0.00109521	0.00125166
		5.68	0.000938748	-0.0375499	0.00156458	0.00750998	0.000312916
		5.69	0.00516311	-0.0298835	-0.00578895	-0.000938748	0.000625832
		5.7	-0.00359853	0.00375499	-0.00078229	-0.00406791	0.00250333
		5.71	-0.00578895	-0.042713	0.000469374	-0.000312916	0.0018775
		5.72	0.0018775	-0.0538216	-0.00265979	-0.0018775	0.00109521
		5.73	0.00140812	-0.0630526	0.00531957	-0.00234687	0.0029727
		5.74	-0.00344208	-0.0650865	-0.00078229	0.00265979	0.00422437
		5.75	0.00172104	0.0326997	0.00156458	0.00125166	0.000312916
		5.76	0.00750998	0.0444341	-0.000625832	-0.00125166	-0.00453728
		5.77	0.00078229	0.0209654	0.00219041	0.00312916	-0.00469374
		5.78	-0.0018775	-0.0262849	0.00250333	0.00344208	-0.00375499
		5.79	0.00391145	-0.0258156	0.00391145	0.00078229	-0.0048502
		5.8	0.00719707	0.0330126	0.00140812	-0.00219041	-0.00265979
		5.81	-0.000938748	0.0253462	-0.000312916	0.00234687	0.00125166
		5.82	0.00375499	0.0251897	0.00140812	0.00891811	-0.000312916
		5.83	0.0106391	0.0303529	0	0.000938748	-0.00109521
		5.84	0.00125166	0.0330126	0.000625832	-0.00219041	0.00109521
		5.85	-0.00797936	0.0219041	0.00203395	0.00813582	0.00156458
		5.86	-0.00422437	0.0203395	0.00281624	0.00438082	-0.000625832
		5.87	0.0029727	0.068998	-0.00203395	-0.00328562	-0.00578895
		5.88	-0.00265979	0.0369241	0.000938748	0.00219041	-0.00625832
		5.89	-0.00829227	-0.0162716	-0.00265979	0.00078229	-0.00547603
		5.9	-0.00109521	-0.0211218	0.000156458	-0.00172104	-0.0029727
		5.91	0.00250333	0.0643042	-0.00078229	0.00312916	0.000469374
		5.92	-0.00328562	0.076508	0.00156458	0.0059454	0.000156458
		5.93	-0.00531957	0.0377064	0.00422437	0.0029727	0.00125166
		5.94	0.00078229	-0.00469374	-0.00125166	0.00265979	0.00156458
		5.95	0.00860519	0.00891811	-0.00140812	0.00140812	0.00156458
		5.96	0.00312916	0.0480326	-0.00250333	-0.00140812	0.000312916
		5.97	0.0048502	-0.000156458	-0.00125166	-0.00156458	-0.00078229
		5.98	0.00829227	0.0544474	-0.00125166	0.00156458	-0.000625832
		5.99	0.000938748	0.0250333	-0.00469374	0.00156458	-0.000156458
		6	-0.00547603	0.0118908	-0.00203395	-0.00156458	0.00234687
		6.01	0.00219041	0.018775	0.00422437	0.000469374	0.00344208
		6.02	0.0128296	0.0162716	0.00172104	-0.000156458	0.000312916
		6.03	0.00375499	0.0168975	0.00172104	-0.0018775	0.000625832
		6.04	-0.00203395	-0.0101698	0.00265979	-0.00250333	0.00516311
		6.05	-0.00125166	0.0197137	-0.00140812	0.00125166	0.0048502
		6.06	-0.00250333	0.0397403	-0.000625832	-0.00125166	0.00265979
		6.07	-0.00422437	0.0103262	0.00109521	-0.00156458	0.00328562
		6.08	-0.00140812	0.0211218	-0.000625832	0.00156458	0.00312916
		6.09	0.00359853	0.0650865	0.00172104	0.000469374	-0.00078229
		6.1	0.00078229	0.0114214	-0.00281624	-0.00531957	-0.00203395
		6.11	-0.00469374	0.0563249	-0.00516311	-0.00172104	-0.0018775
		6.12	0.0018775	0.0477197	-0.00328562	0.00766644	-0.00422437
		6.13	0.00531957	0.0672769	-0.00453728	0.00578895	-0.00250333
		6.14	-0.00344208	0.0603928	-0.000469374	0.00140812	0.000312916
		6.15	-0.00234687	-0.00453728	0.00109521	0.00156458	0.00078229
		6.16	0.00344208	0.0120473	-0.00109521	-0.00219041	-0.000156458
		6.17	0.00438082	0.035516	-0.00078229	-0.0048502	-0.000312916
		6.18	-0.0018775	0.076508	0	0.000625832	-0.00156458
		6.19	-0.00281624	0.0253462	0.00109521	0.000469374	-0.0029727
		6.2	0.00219041	0.0348901	0.00359853	-0.00625832	0.000625832
		6.21	-0.0048502	0.00234687	0.000312916	-0.00250333	0.00265979
		6.22	-0.0100133	0.00719707	0.00140812	0.00312916	-0.000938748
		6.23	-0.0059454	0.0661817	-0.000469374	-0.00735353	-0.00172104
		6.24	0.000625832	0.0627397	-0.000938748	-0.00281624	0
		6.25	-0.00281624	0.0411485	0.00172104	0.0029727	0.00109521
		6.26	-0.00954394	0.0229993	-0.000312916	0.00125166	0.00078229
		6.27	0.000469374	0.0456857	0.00328562	0.00422437	-0.00156458
		6.28	0.00203395	0.0345772	0.00219041	0.00500666	-0.000938748
		6.29	-0.0078229	0.0195572	0.000938748	-0.00422437	-0.00125166
		6.3	-0.000312916	0.0416178	0.00234687	0.000469374	0
		6.31	0.0118908	0.0589847	-0.00250333	-0.00109521	0.00281624
		6.32	0.00750998	0.0256591	-0.00250333	0.00234687	0.00312916
		6.33	-0.00391145	0.0134554	0.00500666	0.00469374	0.00250333
		6.34	-0.00344208	0.0383322	0.00125166	-0.0048502	0.00140812
		6.35	-0.00328562	0.0542909	-0.00265979	0.00328562	0.00234687
		6.36	-0.00657124	0.0641478	-0.000625832	0.00156458	0.000469374
		6.37	0.00109521	0.0445905	0.000625832	0.00078229	-0.00281624
		6.38	0.00469374	0.0101698	0.00344208	0.00172104	-0.00234687
		6.39	-0.0018775	0.0178362	0.00203395	0.00359853	-0.00172104
		6.4	-0.00954394	0.0170539	0.00125166	-0.00156458	0.000312916
		6.41	-0.0029727	0.0291012	0.000938748	0.000938748	0.00234687
		6.42	0.00704061	0.0491278	0.00125166	0.00109521	0.000312916
		6.43	-0.00172104	0.0198702	0.000625832	0.00140812	-0.00109521
		6.44	-0.00719707	0.00453728	-0.000469374	0.00109521	-0.000625832
		6.45	0.0018775	0.0097004	-0.00265979	-0.000156458	0.000156458
		6.46	0.00563249	0.00797936	-0.0018775	-0.00281624	-0.00234687
		6.47	-0.00328562	0.00719707	0.00203395	0.00078229	-0.00516311
		6.48	-0.00328562	0.01502	0.0018775	-0.0059454	-0.00172104
		6.49	0.00219041	0.044747	0.00344208	-0.00516311	-0.000156458
		6.5	-0.0048502	0.0100133	0.00219041	0.00531957	0.00078229
		6.51	-0.00954394	-0.0527263	0.000938748	0.000938748	0.0018775
		6.52	-0.00531957	-0.00344208	0.00453728	0.00469374	0.00156458
		6.53	0.0018775	0.0109521	0.00422437	0.00234687	-0.000469374
		6.54	-0.0048502	-0.00156458	-0.00078229	0.00516311	-0.00109521
		6.55	-0.0048502	0.0115779	-0.00140812	-0.00109521	-0.000469374
		6.56	0.00375499	-0.029727	-0.000469374	-0.00406791	-0.00219041
		6.57	0.00657124	-0.0292576	-0.000625832	-0.00469374	-0.00422437
		6.58	-0.00125166	-0.0239381	-0.0018775	0.00406791	-0.00391145
		6.59	-0.00844873	-0.0251897	-0.00281624	0.00250333	-0.00359853
		6.6	-0.000938748	0.00531957	0.0029727	-0.00281624	-0.00312916
		6.61	-0.00344208	-0.00234687	0.00359853	-0.00172104	0.000469374
		6.62	-0.00453728	-0.0200266	-0.0029727	0.000938748	-0.00109521
		6.63	0.00140812	-0.0164281	-0.00140812	-0.000625832	-0.00109521
		6.64	0.00985685	-0.0284754	0	-0.000625832	0.00109521
		6.65	0.00610186	-0.0477197	-0.000469374	0.00641478	0.00281624
		6.66	-0.00610186	-0.0211218	0.00172104	-0.00078229	0.00203395
		6.67	-0.0029727	0.0101698	0	0.00140812	-0.00281624
		6.68	0.00172104	-0.0356724	0.00078229	-0.00219041	-0.00547603
		6.69	-0.00422437	-0.0499101	-0.00109521	0.00312916	-0.00578895
		6.7	-0.00391145	-0.052257	-0.00359853	0.00250333	-0.00156458
		6.71	0.00406791	-0.0424001	0.00156458	-0.00125166	0.0029727
		6.72	0.00172104	-0.0237816	0.000312916	0.00078229	0.00516311
		6.73	-0.00797936	-0.0542909	0	-0.00219041	0.00281624
		6.74	-0.00359853	-0.0639913	0.000938748	-0.00876165	0.00140812
		6.75	0.00578895	-0.0499101	-0.00391145	-0.00578895	0.00281624
		6.76	0.00312916	-0.0381758	-0.00406791	-0.00156458	0.00234687
		6.77	-0.00219041	-0.0491278	-0.00234687	-0.00265979	0
		6.78	0.00140812	-0.035516	-0.00203395	0.00672769	0.000625832
		6.79	0.000312916	-0.0431824	0.000625832	-0.00406791	0.00406791
		6.8	-0.00938748	-0.0362983	0.00453728	-0.00375499	0.0029727
		6.81	-0.00547603	-0.0550732	0.00469374	0.00438082	0.00375499
		6.82	0.00657124	-0.0503795	-0.00078229	0	0.00438082
		6.83	0.00109521	-0.0618009	-0.00156458	-0.00140812	-0.000938748
		6.84	-0.00735353	-0.0600799	0.00234687	-0.000469374	-0.000469374
		6.85	-0.00312916	-0.050223	0.00265979	-0.00375499	0.00250333
		6.86	0	-0.0345772	0	0.00625832	0.00109521
		6.87	-0.00265979	-0.059454	0.00219041	0.00422437	-0.00219041
		6.88	-0.00438082	-0.0979427	0.00375499	-0.00203395	-0.0048502
		6.89	0.00672769	-0.0358289	0.000625832	-0.00140812	-0.00375499
		6.9	0.00547603	-0.0621138	0.00250333	-0.00500666	-0.00250333
		6.91	-0.00281624	-0.0602363	0.00156458	0	0
		6.92	0.00219041	-0.0627397	-0.00375499	0.0048502	0.00203395
[truncated: 24,307 more rows]

## Sheet: N fft
		Data for Ground Acceleration FFT (*unit=Gal)
[truncated: 16,387 more rows]

[truncated: 4 more sheets: N RS, Z wave, Z fft, Z RS]
