# Supplementary material for: Characteristics of site-specific response using the measured data from seismic accelerometers in Pohang Yeongil New Port under 9.12 and Pohang earthquakes
Source: Sci Rep. 2022 Nov 10;12:19249. doi: 10.1038/s41598-022-21862-5 (PMC9649761; doi:10.1038/s41598-022-21862-5)
Supplement: Supplementary file 4 — Supplementary Information 4. [file 41598_2022_21862_MOESM4_ESM.xlsx]

## Sheet: E wave
			2017-11-15 14:29:31	2017-11-15 14:32:59	2017-11-15 16:49:30	2017-11-16 09:02:42	2018-02-11 05:03:03
			ML 5.4	ML 3.6	ML 4.3	ML 3.6	ML 4.6
		EW	PH EQ#1	PH EQ#2	PH EQ#3	PH EQ#4	PH EQ#5
		time	Acceleration (Gal)	Acceleration (Gal)	Acceleration (Gal)	Acceleration (Gal)	Acceleration (Gal)
		0	-0.00345668	-0.0949017	0	-0.00188546	0.00188546
		0.01	-0.00251395	-0.0879883	-0.000314244	-0.00188546	-0.0113128
		0.02	0	-0.0326814	0.00188546	-0.0370808	-0.00754186
		0.03	-0.00377093	0.025768	0.00817034	0.00911308	-0.0050279
		0.04	-0.00534215	0.000628488	0.0185404	0.00219971	0.00377093
		0.05	-0.00377093	-0.0254538	0.0147695	-0.0263965	-0.0050279
		0.06	-0.0028282	-0.0471366	0.00911308	0.0050279	0.0147695
		0.07	-0.000314244	-0.0593921	0.014141	0.0204259	-0.0122555
		0.08	-0.00251395	-0.0685052	0.0172834	-0.00974156	-0.00691337
		0.09	0.000314244	-0.0446226	0.00377093	0.00314244	0.0028282
		0.1	0.00219971	-0.0050279	0.00754186	-0.00879883	-0.011627
		0.11	-0.000628488	0.000942732	-0.00251395	-0.0201116	0.00942732
		0.12	0	-0.0333099	-0.012884	0.0050279	0.00817034
		0.13	-0.000942732	-0.05405	-0.00534215	0.00817034	0.0131982
		0.14	0.0028282	-0.0807607	-0.0106843	-0.00942732	-0.00314244
		0.15	-0.00345668	-0.115956	-0.0175977	-0.0188546	-0.000628488
		0.16	-0.0078561	-0.0949017	-0.0179119	0.000314244	0.000942732
		0.17	-0.00471366	-0.0590779	-0.00974156	0.0050279	-0.015398
		0.18	-0.00565639	-0.0534215	-0.00597064	-0.00597064	-0.00188546
		0.19	-0.0078561	-0.117527	-0.00219971	0.00157122	0.00691337
		0.2	0.00408517	-0.213686	0.00157122	0.0395947	-0.00817034
		0.21	0.000314244	-0.221856	0.0050279	0.0163407	-0.00251395
		0.22	-0.000942732	-0.173148	-0.000942732	-0.00817034	-0.00408517
		0.23	0.00534215	-0.144866	0.00754186	-0.0194831	0.00471366
		0.24	0.00125698	-0.107471	0.0122555	0.00408517	-0.00377093
		0.25	0.000314244	-0.142667	0.0147695	-0.00157122	0.000314244
		0.26	-0.00471366	-0.184461	0.0106843	-0.00911308	0.011627
		0.27	-0.00345668	-0.19106	0.00597064	0.000314244	-0.00188546
		0.28	-0.0050279	-0.135125	0.00565639	-0.0125698	-0.0138267
		0.29	-0.00408517	-0.077304	0	-0.012884	-0.00565639
		0.3	0.000942732	-0.0898738	-0.000628488	0.0109985	-0.00314244
		0.31	0.0050279	-0.130097	-0.00314244	0.000628488	-0.0147695
		0.32	-0.00188546	-0.17472	-0.000628488	-0.00722761	0.00754186
		0.33	0.00157122	-0.0779325	-0.00974156	0.00439942	0.0131982
		0.34	0.00471366	-0.0248253	-0.0103701	0.00691337	-0.00659912
		0.35	0.00597064	-0.05405	-0.012884	-0.00534215	-0.0150837
		0.36	0.00628488	-0.0826462	-0.0103701	-0.0138267	0.0150837
		0.37	0.00691337	-0.0619061	-0.00377093	-0.00439942	-0.00157122
		0.38	0.00722761	-0.0531072	-0.00408517	-0.0254538	-0.0106843
		0.39	0.00565639	-0.052793	-0.00219971	-0.0182262	0.00597064
		0.4	0.00188546	0.0185404	0.000314244	0.0169692	0.00471366
		0.41	0.00188546	0.0575067	0.00345668	0.00251395	-0.00691337
		0.42	-0.000628488	0.0521645	-0.000314244	-0.025768	-0.0119413
		0.43	-0.00817034	0.00534215	0	0.00408517	0.0106843
		0.44	-0.00188546	-0.0238825	0.00408517	-0.00408517	-0.00157122
		0.45	-0.00408517	0.000628488	0.00565639	0.0122555	0.00219971
		0.46	-0.00597064	0.0559354	0.00911308	0.0050279	0.00314244
		0.47	-0.00817034	0.0666197	0.0122555	0.0078561	-0.0135125
		0.48	-0.00754186	0.0461939	0.000942732	0.00754186	-0.00691337
		0.49	-0.00439942	-0.0100558	-0.00408517	-0.00125698	-0.00659912
		0.5	0.000314244	-0.0229398	-0.000942732	0.0188546	-0.00314244
		0.51	0.00219971	-0.0150837	0	0.00722761	-0.00628488
		0.52	0.0050279	-0.0311102	0.00125698	0.000314244	-0.0050279
		0.53	-0.00157122	-0.0317386	-0.00345668	-0.0229398	-0.00408517
		0.54	0.000942732	-0.0260823	-0.00125698	0.0188546	-0.011627
		0.55	0.0109985	0.0103701	-0.0050279	-0.0279677	-0.00817034
		0.56	0.00439942	0.00942732	-0.00754186	-0.0254538	0.000628488
		0.57	0.00439942	-0.0339384	-0.00754186	-0.0100558	-0.00219971
		0.58	0.00597064	-0.0851601	-0.011627	-0.0138267	-0.00471366
		0.59	0.00377093	-0.14141	-0.00722761	-0.0103701	0.00377093
		0.6	0.00377093	-0.141724	-0.000628488	-0.0135125	0.0138267
		0.61	0.00314244	-0.0911308	0.00188546	0.0207401	-0.00219971
		0.62	0.00439942	-0.052793	0.00471366	-0.0119413	-0.00251395
		0.63	-0.00534215	-0.0465081	0.000942732	0.0157122	0.0106843
		0.64	-0.00911308	-0.0945874	-0.00942732	0.00188546	0.00377093
		0.65	0.000628488	-0.113442	0.000628488	0.00565639	-0.00471366
		0.66	-0.00659912	-0.0848459	0.00188546	-0.0131982	0.00314244
		0.67	-0.00754186	-0.0606491	0.0050279	0.00345668	0.00691337
		0.68	-0.000628488	-0.0725904	0.00345668	0.0295389	-0.0147695
		0.69	-0.00251395	-0.0716476	-0.00188546	-0.000628488	-0.00659912
		0.7	-0.00722761	-0.0468224	0.00377093	-0.00157122	0.00251395
		0.71	0.00314244	-0.0238825	-0.00125698	0.0182262	-0.0172834
		0.72	0.00471366	-0.00817034	0.00125698	-0.00659912	-0.00471366
		0.73	-0.00125698	-0.0050279	-0.0050279	-0.0138267	-0.00565639
		0.74	0.00157122	0.0028282	-0.0050279	0.0197974	-0.011627
		0.75	0.00314244	-0.0147695	-0.00345668	-0.0119413	0.000942732
		0.76	0.000942732	-0.012884	-0.00157122	-0.00219971	-0.000314244
		0.77	-0.00251395	0.0301674	0.0028282	-0.00377093	0.00188546
		0.78	-0.00125698	0.0483936	-0.00974156	-0.0238825	-0.00722761
		0.79	-0.00157122	0.0326814	-0.0109985	-0.0169692	0.00439942
		0.8	-0.00471366	0.0549927	-0.00911308	0.0235683	0.0028282
		0.81	0.00188546	0.0876741	-0.00345668	0.027025	0.0028282
		0.82	0.00534215	0.0883026	0.00848459	0.00974156	-0.00219971
		0.83	-0.000314244	0.0851601	0.00251395	-0.011627	0.00659912
		0.84	0.000314244	0.076047	0.000314244	-0.00691337	-0.00125698
		0.85	0	0.0813892	-0.00314244	-0.0078561	-0.0100558
		0.86	0.00188546	0.0804465	-0.00188546	-0.00345668	0.00188546
		0.87	0.00125698	0.0597064	0.00565639	0.0147695	0.00942732
		0.88	0.00188546	0.0895595	0.000942732	0.00439942	0.00314244
		0.89	0.000942732	0.0845316	-0.00251395	-0.00754186	-0.0122555
		0.9	-0.00188546	0.0791895	-0.00628488	-0.0241968	-0.000314244
		0.91	-0.00659912	0.0606491	-0.00219971	-0.00659912	-0.00534215
		0.92	-0.00157122	0.0210543	-0.0028282	-0.00314244	-0.00911308
		0.93	-0.00534215	0.0367665	0.00188546	-0.0169692	-0.00408517
		0.94	-0.00848459	0.0285962	0.00188546	-0.00628488	0.0131982
		0.95	0.00219971	0.0226256	-0.00722761	-0.00377093	-0.0138267
		0.96	0.00471366	0.0361381	-0.00314244	0.00722761	0.000628488
		0.97	0.000942732	0.0392805	0.00848459	0.00157122	0.00628488
		0.98	-0.000314244	0.037395	0.0122555	0.0223113	-0.0122555
		0.99	0.00471366	0.0289104	0.00377093	0.0210543	-0.00565639
		1	0.00125698	0	-0.00377093	0.000314244	0.00817034
		1.01	0.000628488	0.011627	-0.00251395	0.0100558	-0.000942732
		1.02	0.00754186	0.0179119	0.000942732	-0.00345668	-0.0138267
		1.03	0.00251395	0.0307959	-0.00565639	-0.0204259	0.0103701
		1.04	-0.00597064	0.0487078	0.000628488	-0.0125698	-0.00345668
		1.05	-0.000314244	0.076047	-0.00345668	0.00408517	-0.000942732
		1.06	-0.000314244	0.103386	-0.0050279	-0.0223113	-0.00659912
		1.07	-0.00157122	0.119413	0.00188546	-0.00377093	0.00691337
		1.08	0.000314244	0.122241	0.00408517	0.0050279	0.000628488
		1.09	-0.000628488	0.129783	-0.000628488	-0.0050279	-0.0147695
		1.1	0	0.173777	-0.00188546	0.0050279	0.00125698
		1.11	0.00754186	0.168749	-0.00219971	0.0185404	-0.00157122
		1.12	0.00691337	0.164664	-0.00219971	0.00942732	-0.00628488
		1.13	0.00439942	0.178491	0.0078561	-0.00377093	-0.0050279
		1.14	0.0078561	0.193574	0.000628488	0.00314244	0.00408517
		1.15	0.00314244	0.179119	-0.00565639	0.00628488	-0.00377093
		1.16	0.00251395	0.194831	-0.00439942	-0.0345668	-0.0106843
		1.17	0.00377093	0.207715	-0.00157122	0.000628488	0.00251395
		1.18	0.00722761	0.180062	0.00251395	0.0279677	0.00125698
		1.19	0.00471366	0.132297	0.00722761	0.00879883	-0.0050279
		1.2	-0.0028282	0.116899	0.0050279	-0.00188546	0.00628488
		1.21	-0.00219971	0.135753	0.00345668	-0.0078561	0.0050279
		1.22	-0.00219971	0.126012	0.00345668	0.0166549	0.000942732
		1.23	0.000314244	0.134182	0.00628488	-0.012884	-0.00377093
		1.24	0.0028282	0.137953	0.00628488	-0.012884	0.0175977
		1.25	-0.000314244	0.133554	-0.000942732	0.000314244	-0.00659912
		1.26	-0.00157122	0.0986726	-0.0135125	-0.00911308	-0.00722761
		1.27	-0.00439942	0.0716476	-0.00471366	0.0028282	0.0150837
		1.28	0.00125698	0.0647343	0.00534215	0.00659912	-0.00722761
		1.29	0.00314244	0.0703907	0.00408517	-0.00565639	-0.00817034
		1.3	-0.00188546	0.0754186	-0.000942732	-0.000942732	-0.000942732
		1.31	-0.00188546	0.0562497	-0.00974156	-0.00691337	0.00314244
		1.32	0.00157122	0.0468224	-0.00345668	-0.00251395	-0.0223113
		1.33	0.00377093	0.0389663	-0.00345668	-0.0138267	-0.000314244
		1.34	0.00659912	0.0358238	0.00659912	0.00345668	0.00848459
		1.35	0.0106843	0.0279677	0.00471366	0.00817034	-0.0106843
		1.36	0.00377093	0.00817034	-0.000628488	-0.00659912	-0.000314244
		1.37	-0.00219971	0.000628488	0.00188546	-0.0113128	-0.0028282
		1.38	0.00125698	0.015398	-0.00534215	0.0028282	0.00188546
		1.39	0.0028282	0.0317386	0.00219971	-0.012884	-0.00251395
		1.4	-0.00219971	0.0518503	0.00439942	0.00125698	0.00942732
		1.41	-0.0028282	0.0549927	0.00219971	0.00219971	0.00848459
		1.42	-0.000314244	0.0424229	0.00314244	0.00219971	-0.00471366
		1.43	-0.0100558	0.0653628	0.0078561	0.0078561	0.00188546
		1.44	-0.00974156	0.0754186	0.0109985	-0.0169692	-0.00534215
		1.45	0.00219971	0.0703907	0.000314244	-0.00219971	0.00722761
		1.46	-0.00722761	0.0769898	0.00157122	-0.00314244	-0.00817034
		1.47	-0.00377093	0.100244	-0.00597064	0.0229398	0.00125698
		1.48	0.00471366	0.127269	0.00125698	0.0106843	-0.00628488
		1.49	0.00439942	0.118784	0.0109985	0.0172834	-0.00848459
		1.5	0.00439942	0.107786	0.00754186	-0.0100558	-0.00188546
		1.51	-0.000942732	0.114071	0.000628488	-0.014141	-0.00188546
		1.52	-0.00439942	0.119098	-0.00974156	-0.00157122	0.000314244
		1.53	-0.00848459	0.0952159	-0.00439942	-0.00345668	-0.0169692
		1.54	-0.00848459	0.109357	0.00408517	-0.00565639	0.00439942
		1.55	-0.00188546	0.117213	0.00597064	-0.0210543	-0.00942732
		1.56	-0.00691337	0.101501	0.00659912	-0.0213686	-0.0050279
		1.57	-0.0106843	0.101501	-0.000628488	-0.00219971	0.00848459
		1.58	0.00188546	0.134496	-0.00691337	0.00597064	0.00314244
		1.59	0.0028282	0.162778	0.000314244	-0.0216828	-0.00439942
		1.6	0.00219971	0.137325	-0.00314244	-0.0125698	0.00408517
		1.61	0.00565639	0.0920735	-0.00188546	0.00219971	0.0100558
		1.62	0.00817034	0.0559354	-0.00439942	0.0138267	0
		1.63	0.00219971	0.0952159	0.00345668	0.00942732	-0.00408517
		1.64	0.000628488	0.115328	-0.000314244	-0.00659912	0.0122555
		1.65	0.00188546	0.137325	0.0028282	0.00219971	-0.014141
		1.66	-0.00157122	0.145809	0.00439942	0.0188546	0.000314244
		1.67	-0.00942732	0.120041	-0.00911308	-0.0109985	0.00188546
		1.68	-0.00219971	0.06442	-0.011627	-0.0028282	0.000942732
		1.69	0.00219971	0.0446226	-0.00848459	0.00628488	-0.00125698
		1.7	-0.00879883	0.078561	0.00722761	-0.000628488	-0.0109985
		1.71	-0.00377093	0.0562497	0.0106843	-0.00157122	0.0078561
		1.72	0.00251395	0.00974156	0.000628488	-0.00219971	-0.00911308
		1.73	0.00345668	0.0201116	-0.0109985	-0.00691337	-0.000628488
		1.74	0.00691337	0.0543642	-0.00377093	-0.00377093	-0.0078561
		1.75	0.0109985	0.0568782	0.00722761	0.0175977	0.00377093
		1.76	0.00534215	0.0307959	0.0138267	0.00188546	-0.00848459
		1.77	0.000314244	-0.00722761	0.00534215	-0.0182262	-0.00219971
		1.78	0.00125698	0.015398	0.00219971	-0.00565639	-0.00188546
		1.79	-0.000628488	0.0263965	0.00659912	0.0163407	0.00188546
		1.8	-0.00251395	0.0323671	0.0160264	0.012884	-0.0106843
		1.81	-0.00314244	0.0210543	0.0144552	-0.00974156	0.00534215
		1.82	-0.00597064	0.00565639	0.000314244	-0.00471366	-0.00219971
		1.83	-0.00534215	-0.0157122	-0.00848459	0.00157122	-0.00219971
		1.84	-0.00659912	0.00314244	-0.00817034	0.0050279	0.00817034
		1.85	-0.00125698	0.0223113	-0.00565639	-0.00722761	-0.0028282
		1.86	0.00125698	0.00911308	-0.00565639	-0.0169692	0.000942732
		1.87	0.00188546	-0.00157122	-0.0106843	-0.0050279	-0.00251395
		1.88	-0.00251395	-0.0172834	-0.0144552	-0.00534215	0.00597064
		1.89	-0.00597064	-0.0263965	-0.0135125	0.0135125	-0.00659912
		1.9	0	-0.0417945	-0.00879883	0.00377093	0.0119413
		1.91	-0.00439942	-0.0490221	-0.00471366	-0.000314244	0.00659912
		1.92	-0.000314244	-0.065677	-0.00251395	-0.0163407	-0.000942732
		1.93	0.00345668	-0.0622203	0.00408517	0.0109985	-0.0169692
		1.94	-0.00439942	-0.0408517	0.00345668	0.0138267	0.00408517
		1.95	-0.00534215	-0.0122555	0.00817034	0.0188546	-0.000628488
		1.96	0	-0.0587636	0.00314244	-0.00597064	0.000942732
		1.97	-0.00157122	-0.106214	0.0100558	-0.00754186	0.000628488
		1.98	-0.00251395	-0.119413	0.00157122	0.00848459	0.00659912
		1.99	0.00439942	-0.0977299	-0.0103701	-0.00565639	0.00157122
		2	0.0078561	-0.0637915	-0.00534215	0.00408517	-0.0113128
		2.01	-0.000314244	-0.0408517	0.00314244	-0.015398	-0.000314244
		2.02	0.00219971	-0.0571924	0.00659912	-0.0106843	0.00188546
		2.03	0.00439942	-0.0826462	0.00219971	-0.0113128	0.00251395
		2.04	-0.00534215	-0.0641058	-0.00659912	-0.00471366	-0.00377093
		2.05	-0.00754186	-0.0719619	-0.0106843	-0.0295389	0.00125698
		2.06	0.00471366	-0.0942732	-0.00722761	0.0106843	-0.000942732
		2.07	0.000314244	-0.113442	-0.00471366	-0.00691337	-0.00534215
		2.08	-0.00565639	-0.0958444	-0.0028282	0.0131982	0.00157122
		2.09	0.00377093	-0.0625346	-0.00628488	0.0138267	0.011627
		2.1	0.0078561	-0.0584494	-0.000628488	0.0188546	-0.0182262
		2.11	0.00691337	-0.0782468	0.00345668	0.0163407	0.0078561
		2.12	0.00157122	-0.0600206	0.00597064	0.00471366	0.00471366
		2.13	0.00157122	-0.0380235	-0.00219971	0.00471366	-0.00628488
		2.14	0.00125698	-0.0565639	-0.00439942	-0.00251395	-0.00345668
		2.15	-0.00251395	-0.107157	-0.00722761	0.0197974	0.00377093
		2.16	-0.000628488	-0.0958444	0.000942732	-0.00722761	0.00722761
		2.17	0.00251395	-0.0647343	0.00439942	-0.0235683	-0.0122555
		2.18	-0.00597064	-0.0329956	0.00188546	-0.0301674	0.00722761
		2.19	-0.000628488	-0.0260823	0.000314244	0.0150837	0.0131982
		2.2	-0.000314244	-0.0389663	-0.000942732	-0.0103701	-0.0028282
		2.21	-0.00471366	-0.0166549	-0.00377093	0.00125698	-0.00377093
		2.22	-0.0028282	-0.0499648	-0.00157122	0.000314244	0.00471366
		2.23	-0.00251395	-0.0430514	0.00817034	0.00408517	-0.000628488
		2.24	-0.00125698	-0.0439942	0.000628488	-0.0223113	-0.00817034
		2.25	-0.00157122	-0.0537357	-0.0028282	0.00879883	-0.00848459
		2.26	-0.000314244	-0.0367665	0.000628488	0.0273392	0.0050279
		2.27	0.000942732	-0.00251395	0.0078561	0.00157122	-0.00942732
		2.28	-0.00974156	-0.00879883	0.00691337	-0.00314244	-0.0050279
		2.29	-0.00974156	-0.0320529	0.0028282	-0.0050279	0.0109985
		2.3	0.000628488	-0.0131982	-0.00314244	0.0122555	-0.00534215
		2.31	-0.0028282	-0.0160264	0.00188546	-0.00817034	0.00565639
		2.32	-0.00125698	-0.0157122	-0.000628488	0.015398	0.00565639
		2.33	-0.00251395	-0.0449369	0.00157122	0	0.00471366
		2.34	-0.00565639	-0.0207401	-0.00314244	-0.012884	-0.00408517
		2.35	-0.000314244	0.0113128	0.00219971	-0.00345668	-0.000314244
		2.36	0.00314244	0.0100558	0.00942732	0.0106843	0.00471366
		2.37	0.00439942	0.00188546	0.00471366	-0.0169692	-0.0194831
		2.38	0.00251395	-0.00722761	0.00597064	-0.0285962	-0.00565639
		2.39	-0.00188546	-0.0204259	-0.00439942	0.0028282	0.00345668
		2.4	0.00471366	-0.0571924	0.00565639	0.0295389	-0.00848459
		2.41	0.00408517	-0.0603348	0.00188546	-0.0050279	-0.00439942
		2.42	0.00188546	-0.0474508	0.0050279	-0.0150837	0.0163407
		2.43	0.00534215	-0.0050279	0.00848459	-0.00817034	0.00471366
		2.44	0.00879883	0.0267107	0.0028282	-0.0169692	-0.00691337
		2.45	-0.00251395	0.0367665	-0.00565639	-0.00848459	-0.00534215
		2.46	0.00439942	0.0361381	-0.0135125	-0.000628488	-0.000942732
		2.47	0.00534215	0.00848459	-0.011627	0.00911308	-0.00597064
		2.48	0.00157122	-0.000942732	-0.00691337	-0.00377093	-0.014141
		2.49	0.00439942	0.00314244	-0.000942732	0.00157122	0.00628488
		2.5	-0.000314244	-0.0028282	0.00911308	-0.000628488	-0.000628488
		2.51	0.00314244	0.0135125	0.00754186	-0.0078561	-0.00942732
		2.52	-0.000314244	0.0342526	-0.00377093	-0.0204259	0.0078561
		2.53	0.00188546	0.0323671	-0.00471366	0.00125698	0.00188546
		2.54	-0.00251395	0.00754186	0.00314244	-0.00974156	-0.00251395
		2.55	-0.00911308	-0.0197974	0.00597064	0.00659912	-0.00125698
		2.56	-0.00659912	-0.012884	-0.00879883	0.00691337	0.00314244
		2.57	0.000942732	-0.00188546	0.00754186	-0.0301674	-0.00879883
		2.58	-0.00942732	-0.00439942	0.015398	0.0226256	-0.00848459
		2.59	-0.00659912	-0.00879883	0.0050279	-0.0106843	0.00471366
		2.6	-0.00251395	-0.0188546	-0.00377093	-0.0226256	-0.0028282
		2.61	-0.00219971	-0.0345668	-0.00188546	-0.00125698	-0.00534215
		2.62	-0.000942732	-0.0311102	0	-0.0144552	-0.00219971
		2.63	0.000314244	-0.0241968	-0.00879883	0.011627	0.00879883
		2.64	0.00628488	-0.0248253	0	0.00628488	-0.00534215
		2.65	0.00345668	-0.0392805	0.00722761	-0.015398	0.000628488
		2.66	0.000628488	-0.0606491	-0.000942732	0.00219971	0.000628488
		2.67	0.00188546	-0.0499648	-0.00408517	0.0125698	-0.0138267
		2.68	0.00377093	-0.0279677	-0.00251395	0.00628488	-0.00439942
		2.69	0.00345668	-0.0119413	-0.00722761	-0.0103701	0.00125698
		2.7	0.00251395	-0.00817034	-0.00314244	-0.00597064	0.000314244
		2.71	-0.00125698	-0.0263965	0.0028282	0.012884	-0.0028282
		2.72	-0.00125698	-0.000628488	0.00314244	0.00565639	0.00251395
		2.73	0.0050279	0.0229398	0.0050279	0.0103701	-0.00188546
		2.74	0.00722761	0.0512218	0.00219971	-0.00251395	-0.0113128
		2.75	-0.000314244	0.0471366	-0.00439942	-0.0254538	0.00974156
		2.76	-0.00314244	0.012884	-0.0106843	-0.00125698	0.00754186
		2.77	0.00345668	0.0443084	-0.0078561	0.012884	-0.0078561
		2.78	0.00691337	0.011627	0.00377093	-0.00439942	-0.000314244
		2.79	-0.0050279	-0.00628488	0.00157122	-0.0103701	0.00722761
		2.8	-0.0050279	0.00188546	0.00408517	-0.0160264	0.00251395
		2.81	-0.00188546	-0.00188546	0.0028282	0.00408517	-0.00565639
		2.82	-0.00565639	-0.0185404	0.00817034	-0.0147695	0.00691337
		2.83	-0.00188546	-0.0455654	-0.00345668	-0.00219971	0.00471366
		2.84	0.00565639	-0.0612776	-0.0100558	0.0138267	-0.0078561
		2.85	-0.00125698	-0.0697622	0.00942732	0.0157122	-0.00219971
		2.86	-0.000314244	-0.0713334	0.00219971	0.0125698	0.00439942
		2.87	0.00408517	-0.103386	-0.000628488	0.00942732	-0.00628488
		2.88	0.00125698	-0.106843	0.000942732	0.0163407	-0.00911308
		2.89	0.000942732	-0.17032	-0.000628488	-0.000942732	-0.000628488
		2.9	-0.000314244	-0.158693	-0.00471366	-0.00974156	-0.00125698
		2.91	0.000628488	-0.0499648	-0.00471366	-0.00157122	-0.00597064
		2.92	0.00157122	-0.0675625	-0.00125698	-0.014141	-0.00817034
		2.93	0.00251395	-0.107157	-0.0100558	-0.0223113	0.00345668
		2.94	0.00565639	-0.137639	-0.00471366	-0.0050279	-0.0078561
		2.95	-0.00345668	-0.1081	0.0131982	-0.0380235	-0.015398
		2.96	-0.00628488	-0.0263965	0.00565639	-0.0216828	0.0103701
		2.97	0.00377093	-0.00722761	0.00439942	-0.0028282	-0.00565639
		2.98	-0.000942732	-0.00879883	0.00439942	0.0235683	-0.0135125
		2.99	0.00597064	-0.0182262	-0.00345668	0.00188546	0.00157122
		3	0.00534215	0.0213686	-0.00817034	0.0210543	0.000314244
		3.01	-0.000942732	0.0465081	-0.0050279	0.0267107	-0.00597064
		3.02	-0.00345668	0.041166	0.00471366	-0.00848459	0.00345668
		3.03	-0.00408517	0.05405	0.00534215	-0.000314244	0.00251395
		3.04	-0.00125698	0.0483936	0.00942732	0.00659912	0
		3.05	-0.00219971	0.0751043	0.00597064	-0.00439942	-0.000942732
		3.06	-0.000314244	0.0625346	-0.00471366	-0.0028282	0.00219971
		3.07	-0.00157122	0.0345668	-0.012884	0.00439942	0.00408517
		3.08	-0.00754186	0.0735331	-0.00565639	-0.00691337	-0.00911308
		3.09	-0.00817034	0.0597064	0.00345668	-0.00408517	-0.00565639
		3.1	-0.00754186	0.05405	0.00345668	-0.011627	-0.00219971
		3.11	0.000314244	0.0609633	0.00439942	0.00345668	0.00157122
		3.12	0.00597064	0.0314244	0.00345668	-0.0122555	-0.0078561
		3.13	0.0028282	0.024511	-0.0109985	0.00942732	-0.000628488
		3.14	0.00219971	-0.0172834	-0.00722761	0.00942732	-0.00157122
		3.15	0.00377093	0.00722761	0.00157122	0.0248253	-0.00597064
		3.16	0.000628488	0.0449369	-0.00125698	-0.0050279	-0.00219971
		3.17	-0.00251395	0.0188546	0.000942732	-0.0157122	-0.00439942
		3.18	0.00377093	0.0216828	0.00439942	0.00219971	0
		3.19	0.00565639	0.00659912	0.0078561	-0.00408517	-0.0138267
		3.2	0.00439942	0.0260823	-0.00157122	-0.00188546	-0.00439942
		3.21	0.00628488	0.0251395	-0.00628488	-0.00219971	0.00377093
		3.22	0.00314244	0.0103701	-0.00219971	-0.00534215	-0.0207401
		3.23	0.00565639	0.0188546	0.00314244	0.0109985	0.00471366
		3.24	0.00659912	-0.014141	-0.000628488	0.0232541	-0.00125698
		3.25	-0.000942732	0.0179119	0.000628488	0.00157122	-0.0122555
		3.26	0.00125698	0.0468224	0.00251395	0.00439942	0.0028282
		3.27	-0.00188546	0.0342526	-0.00534215	-0.0125698	0.0028282
		3.28	-0.000628488	-0.0163407	-0.0100558	0.00345668	-0.00722761
		3.29	-0.00345668	-0.0135125	-0.00722761	-0.00754186	-0.00628488
		3.3	-0.00314244	0.0430514	-0.00251395	-0.0229398	0.00659912
		3.31	0.00125698	0.0496506	0.000942732	0.00565639	-0.0113128
		3.32	-0.00188546	0.0339384	0.00722761	0	-0.00754186
		3.33	-0.00188546	0.0160264	0.00251395	-0.011627	0.00314244
		3.34	0.0078561	0.00911308	0.012884	0.00817034	0.000942732
		3.35	0.00157122	-0.0078561	0.0125698	0.00377093	-0.00722761
		3.36	0.00597064	0.00534215	-0.00251395	0.0197974	0.00565639
		3.37	0.00848459	0.0078561	0.00219971	0.000628488	0.00439942
		3.38	0.00628488	0.0100558	-0.00188546	0.0163407	-0.00754186
		3.39	0.00817034	0.0229398	0.00471366	0.014141	-0.00879883
		3.4	0.000628488	0.0179119	0.00628488	-0.00439942	-0.000628488
		3.41	0.00188546	-0.012884	0.000942732	-0.0113128	-0.00157122
		3.42	-0.00722761	-0.06442	-0.00439942	-0.0361381	-0.00754186
		3.43	-0.00565639	-0.0807607	-0.0163407	-0.0289104	0.00251395
		3.44	0.00125698	-0.025768	-0.0113128	-0.00471366	0.00691337
		3.45	-0.00314244	-0.027025	-0.00251395	-0.00691337	-0.00471366
		3.46	-0.00817034	-0.0204259	0.0028282	-0.000628488	-0.00125698
		3.47	-0.00219971	-0.0125698	0.000942732	0.0122555	0
		3.48	-0.00974156	-0.0109985	-0.0119413	0.0144552	-0.00439942
		3.49	-0.00597064	0.0317386	-0.0050279	0.038652	-0.00974156
		3.5	0.00219971	-0.00974156	0.00471366	0.0113128	0.00188546
		3.51	0.000314244	-0.00817034	-0.00157122	0.0050279	0.00659912
		3.52	-0.00345668	-0.0119413	-0.00125698	0.014141	-0.0179119
		3.53	-0.00471366	-0.0135125	-0.00408517	-0.00251395	0.00188546
		3.54	-0.00471366	0.0361381	0.00817034	-0.0175977	0.0050279
		3.55	-0.00439942	0.0345668	0.00534215	-0.00628488	-0.0125698
		3.56	0.000628488	0.0430514	0.0028282	-0.00251395	0.00157122
		3.57	-0.00157122	0.0751043	0.00597064	-0.00565639	0.0169692
		3.58	-0.00597064	0.0405375	-0.00911308	-0.0125698	-0.00345668
		3.59	-0.0050279	-0.0109985	-0.00691337	-0.00722761	-0.0109985
		3.6	0.00188546	0.039909	0.00565639	-0.0254538	0.00157122
		3.61	-0.00314244	0.0449369	0.00817034	0.0144552	0.0028282
		3.62	0.000314244	0.0314244	0.00408517	0.00345668	-0.0078561
		3.63	0.0131982	0.0703907	-0.000628488	-0.0219971	0.000942732
		3.64	0.00848459	0.0405375	0.00377093	0.00565639	0.0144552
		3.65	0.0078561	0.0597064	0.000942732	0.0260823	-0.00911308
		3.66	0.0135125	0.0395947	0.00219971	0.015398	-0.0106843
		3.67	0.00157122	0.0194831	-0.000628488	0.00974156	0.00817034
		3.68	-0.00439942	0.0735331	-0.00974156	-0.0109985	-0.00534215
		3.69	0.00157122	0.0892453	-0.00377093	-0.00659912	-0.00817034
		3.7	-0.00125698	0.0757328	-0.00565639	0.0163407	-0.000628488
		3.71	-0.00597064	0.066934	0.00188546	-0.00942732	0.0100558
		3.72	-0.00157122	0.127583	0	-0.00879883	-0.0138267
		3.73	-0.000628488	0.13701	-0.00408517	-0.039909	-0.00377093
		3.74	-0.000628488	0.0754186	-0.0138267	-0.0109985	0.00722761
		3.75	-0.0028282	0.0480793	-0.00188546	-0.00565639	-0.0100558
		3.76	0.00722761	0.113128	0.015398	0.00597064	-0.0028282
		3.77	0.00377093	0.150837	0.0100558	-0.00597064	-0.00408517
		3.78	0.00157122	0.128212	0.00879883	0.012884	0.00911308
		3.79	0.00219971	0.0905023	0.0103701	0.0028282	-0.00345668
		3.8	-0.00157122	0.0729046	0.0100558	-0.00439942	0.00377093
		3.81	0.00534215	0.0534215	-0.00219971	0.0100558	-0.000314244
		3.82	-0.00188546	0.0157122	-0.000942732	0.0050279	-0.00659912
		3.83	-0.0050279	0.0345668	-0.000942732	0.00848459	-0.0028282
		3.84	0.00251395	0.0122555	-0.00597064	-0.015398	0.00691337
		3.85	0.00219971	0.0688194	-0.0113128	-0.00817034	-0.0028282
		3.86	0	0.0235683	-0.00628488	0.00691337	-0.0103701
		3.87	0.00942732	-0.063163	-0.00754186	-0.00408517	0.00848459
		3.88	0.00125698	-0.0672482	-0.00911308	-0.0106843	-0.0078561
		3.89	-0.00848459	-0.0747901	-0.00911308	0.0078561	-0.0150837
		3.9	-0.00565639	0.00471366	-0.00722761	-0.0226256	-0.00471366
		3.91	-0.00659912	-0.0556212	-0.00157122	-0.0229398	0.00377093
		3.92	-0.0078561	-0.148323	0.0028282	-0.00408517	-0.0135125
		3.93	-0.00345668	-0.109671	0.00597064	-0.00251395	-0.0103701
		3.94	-0.00157122	0.015398	-0.000628488	-0.0106843	0.00628488
		3.95	-0.00754186	0.138267	0.00754186	0.0122555	-0.00911308
		3.96	-0.00817034	0.11847	0.0103701	0.0109985	-0.000942732
		3.97	0.00597064	-0.0254538	0.0135125	0.0106843	-0.00314244
		3.98	0.000942732	-0.0754186	0.0188546	0.00974156	0.00439942
		3.99	-0.00314244	0.0197974	0.0122555	0.000628488	-0.00251395
		4	0.00691337	0.153037	-0.00125698	0.000314244	-0.014141
		4.01	-0.000628488	0.114071	-0.00439942	-0.0166549	0.0028282
		4.02	-0.00439942	-0.0125698	-0.00377093	-0.00251395	-0.00408517
		4.03	-0.00188546	-0.000628488	0.00251395	-0.00565639	0
		4.04	-0.00628488	0.128212	0.00534215	-0.0216828	0.00471366
		4.05	0.000628488	0.196088	-0.00628488	-0.00377093	0.00848459
		4.06	0.00125698	0.106529	-0.00659912	-0.014141	-0.000628488
		4.07	0.00565639	0.0273392	-0.00345668	-0.00125698	-0.00565639
		4.08	0.00691337	0.0474508	-0.00565639	0.00125698	0.00597064
		4.09	0.000314244	0.0619061	-0.0103701	0.00848459	-0.00754186
		4.1	0.00439942	0.0326814	-0.0078561	0.0028282	-0.012884
		4.11	0.00628488	0.0436799	-0.0078561	0.0103701	0.00848459
		4.12	0.00377093	0.0273392	-0.00722761	0.0326814	-0.0119413
		4.13	0.00377093	-0.00911308	-0.0028282	0.00157122	-0.00125698
		4.14	0.00691337	0.0100558	0.000314244	-0.0157122	0.00157122
		4.15	-0.00439942	0.081075	-0.00565639	-0.0144552	-0.00251395
		4.16	-0.00659912	0.0983584	-0.00345668	0.0109985	-0.00534215
		4.17	-0.00565639	0.0307959	-0.00157122	-0.0191689	-0.00659912
		4.18	-0.0050279	-0.0817034	0.00848459	-0.0106843	0.00911308
		4.19	-0.00722761	-0.0593921	0.00597064	-0.00942732	0.00345668
		4.2	-0.00314244	0.00597064	0.000628488	-0.00691337	-0.00879883
		4.21	-0.00251395	0.0436799	0.0050279	-0.014141	-0.000942732
		4.22	-0.00314244	0.0509075	0.000942732	-0.00377093	0.00597064
		4.23	-0.00314244	-0.00345668	0.00974156	0.028282	-0.012884
		4.24	-0.000314244	-0.0175977	0.00659912	-0.00251395	0.0050279
		4.25	-0.0050279	0.00534215	0.00722761	0.0185404	0.0028282
		4.26	-0.00471366	0.0647343	-0.0028282	0.0329956	0
		4.27	0.000628488	0.115956	-0.00471366	-0.0106843	-0.00942732
		4.28	-0.00188546	0.0732189	0.00691337	-0.0113128	-0.00471366
		4.29	0.000628488	0.0188546	0.000628488	-0.00345668	0.00565639
		4.3	0.000942732	0.0691337	-0.00565639	-0.0122555	-0.00691337
		4.31	0.00188546	0.0776183	-0.00534215	-0.0113128	-0.00345668
		4.32	0.00251395	0.113756	-0.00597064	-0.0191689	0.000942732
		4.33	0.00188546	0.117527	0.00251395	0	-0.00565639
		4.34	0	0.0713334	0.00314244	0.0050279	0.00565639
		4.35	0.00251395	0.126326	-0.000314244	-0.00942732	0.00188546
		4.36	-0.00974156	0.198288	-0.0100558	0.00377093	0.00188546
		4.37	-0.000942732	0.183833	-0.00974156	-0.00848459	-0.0150837
		4.38	0.0028282	0.0659912	0.00628488	-0.000628488	0.00157122
		4.39	-0.00377093	-0.0615918	-0.000314244	0.0078561	0.00628488
		4.4	0	-0.0276535	0.00628488	-0.00597064	-0.00534215
		4.41	-0.000314244	0.0405375	-0.000628488	-0.00157122	0.00974156
		4.42	-0.000628488	0.0603348	-0.00408517	-0.00345668	0.00628488
		4.43	0.00188546	0.0531072	0.0113128	0.00314244	0.0050279
		4.44	0.00251395	0.0493363	0.00597064	-0.00597064	-0.0219971
		4.45	0.00408517	0.0565639	0.00314244	-0.00188546	0.00345668
		4.46	-0.00691337	0.0364523	-0.0028282	0.0103701	-0.0103701
		4.47	-0.00345668	0.0499648	0.00125698	0.0160264	-0.00408517
		4.48	0.00974156	0.0417945	0.000314244	-0.00911308	0.000314244
		4.49	-0.00157122	0.0725904	-0.00471366	0.00314244	-0.00345668
		4.5	0.000942732	0.0317386	0.00125698	0.00251395	-0.00314244
		4.51	0.00628488	0.0163407	-0.00817034	0.00408517	-0.014141
		4.52	0.00125698	0.151151	-0.0078561	0.00471366	-0.000314244
		4.53	0	0.308588	-0.00408517	0.00879883	-0.00879883
		4.54	0.00157122	0.237568	0.000942732	0.0197974	0.000942732
		4.55	0.000942732	-0.0232541	0.0028282	-0.00314244	0.00911308
		4.56	0.00219971	-0.174091	-0.000942732	0.00408517	-0.000942732
		4.57	0.00377093	-0.293504	-0.0050279	-0.00408517	-0.0191689
		4.58	0.0028282	-0.301674	-0.00408517	-0.00879883	-0.0119413
		4.59	-0.00157122	-0.127897	-0.000628488	0.000942732	-0.00439942
		4.6	-0.000942732	0.0345668	0.000942732	-0.0175977	-0.00691337
		4.61	-0.000314244	-0.0436799	0.00345668	-0.0216828	0.0172834
		4.62	0.000314244	-0.154294	0.000314244	-0.00659912	0.0157122
		4.63	0.00219971	-0.0851601	-0.00377093	0.0163407	0.00722761
		4.64	0.00942732	0.0395947	-0.00722761	0.0106843	0.00659912
		4.65	0.00345668	0.0996153	0.00628488	-0.0348811	-0.0113128
		4.66	-0.00125698	0.0911308	0.0106843	0.000942732	0.0050279
		4.67	-0.0078561	0.00974156	-0.000314244	-0.00251395	-0.0050279
		4.68	-0.0109985	-0.113756	-0.00314244	-0.0223113	0.00754186
		4.69	-0.00345668	-0.0974156	0.00439942	0.00125698	0.0050279
		4.7	0	-0.0471366	0.00722761	0.0248253	-0.0157122
		4.71	-0.00314244	-0.0307959	0.000942732	0.0223113	-0.00942732
		4.72	-0.00754186	-0.024511	-0.00534215	-0.00722761	-0.0122555
		4.73	-0.00817034	0.0543642	-0.0106843	0.00534215	0.00534215
		4.74	-0.00534215	0.14958	-0.0050279	0.00659912	-0.00817034
		4.75	0.00377093	0.0666197	-0.000942732	-0.00534215	0.00659912
		4.76	0.000628488	-0.102758	-0.00911308	0.00974156	0.012884
		4.77	0.00219971	-0.191375	-0.012884	-0.0122555	-0.00722761
		4.78	0.000314244	-0.0276535	-0.00597064	-0.0160264	-0.00722761
		4.79	-0.000628488	0.242282	0.000628488	-0.00188546	-0.00377093
		4.8	0.0028282	0.262708	0.00251395	-0.0109985	-0.00251395
		4.81	0.00377093	0.146438	0.0050279	-0.00439942	-0.00471366
		4.82	0.00597064	0.109671	0.00408517	-0.00911308	0.0254538
		4.83	0.00188546	0.0650485	-0.00408517	0.00628488	-0.00188546
		4.84	-0.00157122	-0.0465081	-0.00314244	-0.00722761	-0.00439942
		4.85	0.00722761	-0.119098	0.0109985	-0.0125698	0.0050279
		4.86	0.000942732	-0.0590779	0.00534215	0.00848459	0.0106843
		4.87	-0.0028282	0.0615918	-0.00157122	0.0172834	0.00628488
		4.88	0.00942732	0.0468224	0.00534215	0.0125698	-0.00597064
		4.89	0.00219971	-0.0191689	0.00439942	-0.00534215	0.0138267
		4.9	0.00314244	-0.0597064	0.00251395	-0.00157122	-0.0135125
		4.91	0.00879883	-0.133239	-0.0078561	-0.00345668	-0.00754186
		4.92	-0.00188546	-0.171263	-0.011627	-0.00471366	-0.0103701
		4.93	-0.00125698	-0.149266	-0.00691337	-0.00408517	0.0100558
		4.94	-0.00471366	-0.115956	0.0103701	0.0103701	-0.00691337
		4.95	0.000314244	-0.149266	0.0113128	-0.00754186	0.000314244
		4.96	-0.000628488	-0.129469	-0.00439942	0.00565639	0.00565639
		4.97	-0.0103701	-0.0845316	-0.00188546	0.00691337	-0.0182262
		4.98	-0.00597064	0.012884	0.00659912	-0.0185404	-0.00691337
		4.99	-0.00565639	0.0974156	0.0050279	-0.0078561	0.000314244
		5	-0.000314244	0.0681909	-0.00439942	0.0050279	0.0103701
		5.01	0.00377093	0.0458796	-0.00628488	0.0109985	-0.00659912
		5.02	0.000942732	0.105272	-0.000314244	-0.0304817	0.0194831
		5.03	-0.000314244	0.20803	0.00251395	0.00157122	0.00659912
		5.04	0.00125698	0.178805	0.00188546	0.00408517	0.00377093
		5.05	-0.00157122	0.0578209	0.00817034	-0.00251395	0.0050279
		5.06	0.00439942	-0.015398	0.00345668	0.00345668	0.00848459
		5.07	0.00219971	-0.0333099	0.00691337	-0.00879883	0.00754186
		5.08	0.00314244	-0.0292247	0.0100558	-0.00314244	0.00691337
		5.09	-0.00125698	-0.00314244	0.00125698	0	0.0028282
		5.1	0.000628488	0.0113128	-0.00628488	0.00942732	-0.0113128
		5.11	0.00188546	0.00628488	-0.00659912	0.00314244	-0.00534215
		5.12	0.000314244	-0.0823319	0.00942732	-0.00942732	-0.0201116
		5.13	-0.000314244	-0.119098	0.0109985	-0.0188546	0.000628488
		5.14	0.000942732	-0.0546785	-0.00879883	-0.00157122	-0.00251395
		5.15	0.0028282	-0.000942732	-0.0119413	-0.00911308	-0.00377093
		5.16	0.00125698	-0.0182262	-0.000314244	-0.0050279	-0.00188546
		5.17	0.000628488	-0.0490221	0.00754186	0.00534215	-0.00157122
		5.18	-0.0078561	0.00408517	0.0050279	-0.0103701	-0.0157122
		5.19	-0.00439942	0.041166	-0.00188546	-0.0138267	-0.00628488
		5.2	-0.000628488	0.0377093	-0.00691337	-0.000314244	0.00597064
		5.21	-0.00314244	0.000942732	-0.00597064	-0.0163407	0.00345668
		5.22	-0.00879883	-0.0194831	0.00471366	-0.00817034	0.0131982
		5.23	-0.00345668	0.0050279	0.00754186	0.0273392	0.00219971
		5.24	-0.0028282	0.0744758	-0.00125698	-0.00659912	0.00219971
		5.25	-0.000314244	0.0911308	0	-0.0182262	0
		5.26	0.00345668	-0.0163407	0.0078561	-0.0028282	0.0194831
		5.27	0.0078561	-0.12067	0.00345668	0.00659912	0.0119413
		5.28	0.0028282	-0.148009	0.00597064	0.00817034	-0.0028282
		5.29	-0.00628488	-0.102758	-0.000942732	-0.011627	0.0188546
		5.3	0.000628488	-0.0826462	0	0.0163407	0.0028282
		5.31	0.00125698	-0.0870456	0	0.0219971	-0.0251395
		5.32	-0.00314244	-0.0138267	0.000942732	-0.0135125	-0.00157122
		5.33	0.00691337	0.0587636	0.00471366	-0.00848459	0.00219971
		5.34	-0.00125698	0.0509075	0.00188546	0.0194831	-0.00817034
		5.35	0.00251395	-0.0276535	-0.000314244	0.00754186	-0.0182262
		5.36	0.00628488	-0.105272	-0.000628488	-0.00125698	-0.00471366
		5.37	0.00534215	-0.120355	0.000628488	0.012884	-0.00911308
		5.38	0.012884	-0.117841	-0.00817034	0.00408517	-0.0238825
		5.39	0.00471366	-0.0961587	-0.00942732	-0.0157122	0.00534215
		5.4	0.00219971	-0.05405	-0.0050279	-0.00754186	0.00439942
		5.41	0.0028282	-0.0314244	0.00219971	-0.00659912	0.00974156
		5.42	0.00377093	-0.0496506	-0.000942732	-0.0157122	-0.00125698
		5.43	-0.00314244	-0.0993011	0.00219971	0.00345668	0.0078561
		5.44	-0.00345668	-0.0967872	-0.0028282	-0.00848459	0.00565639
		5.45	-0.0078561	-0.0735331	-0.0106843	-0.00377093	-0.012884
		5.46	-0.0050279	-0.0763613	-0.00659912	-0.00817034	0.00659912
		5.47	-0.0078561	-0.0628488	0.00314244	-0.0131982	0.0113128
		5.48	-0.00471366	-0.0358238	0.00691337	0.0106843	0.00691337
		5.49	-0.00219971	-0.0512218	0.00628488	0.000314244	0.000628488
		5.5	-0.0119413	-0.121927	0.00157122	0.0125698	0.0157122
		5.51	-0.00188546	-0.14361	-0.000942732	0.0157122	-0.00565639
		5.52	-0.000942732	-0.136382	0.00439942	-0.00471366	-0.0201116
		5.53	-0.0050279	-0.0879883	0.000314244	0.000628488	-0.000314244
		5.54	-0.00157122	-0.0490221	0.00125698	-0.00722761	-0.00157122
		5.55	-0.00408517	-0.0876741	0.00628488	-0.012884	-0.0103701
		5.56	-0.00471366	-0.133239	0.00691337	-0.00691337	-0.0144552
		5.57	0.000314244	-0.169692	0.00534215	-0.014141	0.00597064
		5.58	0.00345668	-0.134182	0.0125698	-0.011627	-0.0135125
		5.59	0.00188546	-0.0892453	0.0119413	-0.0326814	-0.0216828
		5.6	0.00439942	-0.0559354	0.00157122	0.00219971	0.00754186
		5.61	0.00125698	-0.0427372	-0.00722761	0.0169692	-0.00471366
		5.62	0.0050279	-0.0248253	-0.0119413	-0.00377093	-0.00754186
		5.63	0.0078561	-0.00251395	-0.00722761	0.00597064	-0.000942732
		5.64	0.00408517	-0.00722761	0.00188546	0.0216828	0.00659912
		5.65	0.00188546	0.0103701	-0.00691337	0.00754186	0.000314244
		5.66	-0.00251395	0.0109985	-0.0125698	-0.00408517	0.00565639
		5.67	0.00345668	0.028282	-0.012884	0.0050279	0.0078561
		5.68	-0.00345668	0.0329956	-0.0150837	-0.00974156	-0.00534215
		5.69	-0.00628488	0.0427372	-0.0078561	0.00597064	0.00911308
		5.7	-0.00377093	0.0329956	0.00219971	-0.00439942	-0.00565639
		5.71	-0.00659912	0.0383378	0.0050279	0.0367665	-0.00754186
		5.72	-0.00659912	0.0395947	0.000942732	0.0191689	-0.00471366
		5.73	-0.000942732	0.0329956	-0.00157122	-0.0109985	-0.00597064
		5.74	0.000628488	0.0678767	-0.00251395	-0.0106843	-0.00974156
		5.75	0.00439942	0.0851601	0.00125698	-0.0191689	-0.015398
		5.76	0.00125698	0.0685052	0.00722761	-0.0191689	-0.00314244
		5.77	0.00157122	0.038652	0.00911308	-0.0113128	0
		5.78	0.00817034	0.0647343	0.00817034	-0.012884	-0.00754186
		5.79	0.0028282	0.0958444	0.00848459	-0.00408517	-0.0103701
		5.8	0.000942732	0.121612	0.00125698	0.00722761	-0.00251395
		5.81	0.00471366	0.0993011	0.00188546	0.00251395	-0.00377093
		5.82	0.00219971	0.12067	0.0050279	0.0295389	-0.00754186
		5.83	0.000628488	0.150523	0.00345668	-0.00157122	-0.000314244
		5.84	0.00471366	0.131982	-0.00157122	0.0106843	0.0113128
		5.85	0.00157122	0.0776183	-0.0113128	0.00879883	-0.00408517
		5.86	-0.00597064	0.0295389	-0.0113128	-0.0175977	-0.00471366
		5.87	-0.00597064	0.0458796	-0.00691337	0.00125698	0.0131982
		5.88	0.00377093	0.0634773	-0.00345668	0.00628488	-0.0028282
		5.89	-0.000628488	0.101815	0.00377093	-0.0175977	-0.0147695
		5.9	-0.00817034	0.136068	-0.00691337	-0.0147695	0.0122555
		5.91	-0.0028282	0.145495	-0.0078561	0.0150837	0.0163407
		5.92	-0.00565639	0.103072	0.00471366	0.00251395	-0.00659912
		5.93	-0.00754186	0.0681909	0.00691337	-0.00251395	-0.00911308
		5.94	-0.00157122	0.0455654	-0.00125698	-0.0028282	-0.00408517
		5.95	-0.00314244	0.0254538	0.00439942	-0.025768	-0.000628488
		5.96	0	-0.00219971	0.00911308	-0.0207401	-0.0169692
		5.97	-0.00345668	0.0166549	-0.0028282	-0.015398	-0.0100558
		5.98	-0.000314244	0.0722761	0.00188546	0.0135125	-0.00408517
		5.99	0.00251395	0.079818	-0.00408517	0.00125698	-0.012884
		6	0.00942732	0.0861029	-0.00659912	0.00314244	-0.00314244
		6.01	0.00848459	0.081075	0.000628488	0.0235683	-0.0103701
		6.02	0.00754186	0.0732189	0.00879883	0.0106843	-0.00754186
		6.03	0.00754186	0.0842174	0.00659912	0.0122555	0.00345668
		6.04	0.000942732	0.079818	0.00879883	0.00345668	0.00565639
		6.05	0.0113128	0.0719619	0.0028282	-0.00628488	0.000628488
		6.06	0.0125698	0.0663055	-0.00188546	-0.00879883	0.00817034
		6.07	0.00471366	0.0729046	0.00597064	0.000628488	0.00942732
		6.08	0.000942732	0.0703907	0.0028282	0.00439942	0.000628488
		6.09	0.00439942	0.0619061	0.000314244	-0.00125698	-0.00974156
		6.1	0.00345668	0.0729046	0.0050279	-0.0138267	0.0078561
		6.11	-0.00345668	0.0490221	-0.00125698	0.000314244	0.00659912
		6.12	-0.00439942	0.0474508	-0.0050279	0.0078561	-0.000628488
		6.13	0.000628488	0.0578209	-0.000628488	0.000314244	0.00848459
		6.14	-0.00628488	0.0659912	-0.00565639	-0.0226256	0
		6.15	-0.00251395	0.0521645	-0.00848459	0.00125698	-0.00911308
		6.16	0.00157122	0.0219971	-0.0106843	-0.00408517	-0.00974156
		6.17	-0.00251395	0.0251395	0.000628488	-0.0169692	0.00125698
		6.18	-0.00534215	0.0342526	0.00251395	0.000314244	-0.00408517
		6.19	0	0.0433657	-0.00471366	-0.00659912	-0.011627
		6.2	0.00471366	0.0650485	-0.000942732	-0.00942732	-0.00408517
		6.21	0.00219971	0.0892453	0.00974156	-0.000628488	-0.00754186
		6.22	-0.000628488	0.108414	-0.00314244	0.0238825	-0.0194831
		6.23	0.00817034	0.126326	0.00157122	0.0219971	0.000942732
		6.24	0.00565639	0.112499	0.0122555	0.0301674	0.0113128
		6.25	0.00251395	0.0732189	0.00408517	0.00942732	0.00565639
		6.26	0.00817034	0.0333099	0.00157122	-0.00471366	-0.015398
		6.27	0.00314244	0.0263965	0.00125698	-0.00628488	0.0122555
		6.28	-0.00377093	0.038652	0.00377093	0.00628488	0.0050279
		6.29	-0.00691337	0.0653628	-0.000628488	-0.00408517	-0.00848459
		6.3	-0.00125698	0.0898738	-0.0103701	-0.0172834	-0.0028282
		6.31	-0.00471366	0.0873598	-0.00471366	0.00314244	0.0172834
		6.32	-0.00439942	0.0845316	-0.00377093	-0.00911308	-0.00219971
		6.33	-0.00817034	0.0911308	-0.0125698	-0.0216828	-0.0204259
		6.34	-0.00377093	0.0892453	-0.00251395	-0.0197974	0.00911308
		6.35	-0.00188546	0.0565639	-0.00628488	-0.00659912	-0.0103701
		6.36	0.00125698	0.0496506	-0.00314244	0.00974156	-0.00157122
		6.37	-0.00314244	0.0681909	0.00345668	-0.00974156	-0.000942732
		6.38	-0.00314244	0.0933305	0.011627	-0.0103701	0.0028282
		6.39	0.00879883	0.128526	0.00377093	0.0078561	-0.0113128
		6.4	0.00597064	0.12067	0.00157122	-0.000628488	-0.00534215
		6.41	0.00377093	0.105272	0.00722761	0.00848459	-0.00251395
		6.42	0.00597064	0.0993011	0.00817034	-0.00848459	-0.00911308
		6.43	-0.00125698	0.0829604	0.0103701	0.000314244	-0.0125698
		6.44	-0.00722761	0.0779325	0.00314244	-0.00848459	0.0078561
		6.45	0.00597064	0.0964729	0.00754186	0.00565639	0.00754186
		6.46	0.00251395	0.0782468	0	0.00188546	0.00157122
		6.47	0.000628488	0.051536	-0.0135125	-0.0232541	0.00754186
		6.48	0.0028282	0.0766755	-0.00722761	-0.000942732	0.00314244
		6.49	-0.00157122	0.0967872	-0.00157122	0.015398	-0.00125698
		6.5	-0.00125698	0.0898738	-0.00251395	-0.000314244	-0.0078561
		6.51	0.00439942	0.0524787	-0.000628488	-0.000314244	0.00157122
		6.52	0.00942732	0.066934	-0.00125698	0.00314244	0.00408517
		6.53	0.0050279	0.078561	-0.00188546	0.0125698	-0.0106843
		6.54	-0.00377093	0.0471366	-0.00439942	0.024511	0.000628488
		6.55	-0.00754186	0.0279677	-0.00597064	-0.0113128	0.00157122
		6.56	-0.00911308	0.0188546	-0.00188546	0.00691337	-0.0263965
		6.57	-0.00817034	0.0392805	-0.00251395	-0.0103701	-0.00408517
		6.58	-0.00314244	0.0414802	0	0.0103701	0.0188546
		6.59	-0.00439942	0.0446226	0.00691337	-0.000628488	-0.00471366
		6.6	-0.00314244	0.0512218	-0.000314244	-0.015398	-0.0194831
		6.61	-0.000628488	0.0619061	-0.000942732	0.00974156	0.0144552
		6.62	-0.00157122	0.0587636	-0.00565639	0.00597064	-0.00974156
		6.63	0.00408517	0.0241968	-0.00408517	-0.00408517	-0.00439942
		6.64	0.00439942	0.0050279	0.00219971	-0.012884	-0.00219971
		6.65	0.000942732	0.0298532	0.0050279	-0.0185404	0.00911308
		6.66	0.00942732	0.0578209	-0.00345668	-0.0119413	0.00408517
		6.67	0.0109985	0.0663055	-0.00219971	-0.0207401	-0.014141
		6.68	0.0028282	0.0751043	-0.0050279	-0.00817034	0.00565639
		6.69	0.00439942	0.105586	-0.00911308	0.0314244	0.00188546
		6.7	0.00157122	0.106214	0.000628488	-0.00974156	-0.00439942
		6.71	-0.000314244	0.0663055	-0.0028282	0.0197974	-0.00722761
		6.72	-0.00534215	0.0355096	0.000314244	0.00879883	0.0185404
		6.73	-0.00691337	-0.0028282	0	0.00188546	-0.0106843
		6.74	-0.00848459	0.0103701	0.00565639	0.00597064	-0.0160264
		6.75	-0.0147695	0.0207401	0.00251395	-0.00439942	0.0100558
		6.76	-0.0078561	0.0421087	-0.000628488	0.028282	-0.0197974
		6.77	-0.0113128	0.0157122	0.000942732	-0.00911308	-0.0185404
		6.78	-0.0138267	0	0.00408517	-0.0223113	0.00565639
		6.79	-0.00628488	0.0106843	0.00628488	0.000942732	0.00219971
		6.8	-0.0100558	-0.0135125	0.0103701	0.000628488	-0.0131982
		6.81	-0.00565639	-0.0147695	0.00597064	-0.00597064	-0.0109985
		6.82	0.00628488	-0.041166	-0.00377093	0.00628488	0.00345668
		6.83	0.00471366	-0.0358238	-0.00125698	-0.0050279	0.00848459
		6.84	0.00817034	-0.0666197	-0.00471366	-0.00251395	-0.00251395
		6.85	0.00691337	-0.078561	-0.00439942	-0.000314244	0.00659912
		6.86	0.0122555	-0.091445	-0.00534215	0.0028282	0.0125698
		6.87	0.00879883	-0.0993011	-0.00314244	-0.00377093	-0.012884
		6.88	0.00659912	-0.0738473	-0.00314244	-0.0213686	0.000942732
		6.89	0.00974156	-0.0612776	-0.0078561	0.00345668	0.0050279
		6.9	0.00408517	-0.0565639	-0.00534215	-0.0188546	-0.00314244
		6.91	-0.00534215	-0.0741616	-0.00314244	-0.0138267	0.000628488
		6.92	-0.00534215	-0.0716476	-0.00817034	0.00754186	0.00314244
		6.93	-0.00439942	-0.0744758	0.00125698	0.00188546	-0.00125698
		6.94	-0.0147695	-0.0722761	-0.000942732	0.00691337	-0.0138267
		6.95	-0.00722761	-0.0703907	-0.000628488	-0.00534215	-0.00439942
		6.96	-0.0028282	-0.0923877	0.0138267	0.0185404	-0.0028282
		6.97	-0.0050279	-0.103701	0.00597064	0.0169692	-0.00974156
		6.98	-0.00251395	-0.127269	0.00879883	-0.00659912	0.00188546
		6.99	0.00219971	-0.155865	0.00565639	0.0119413	-0.00157122
		7	-0.00345668	-0.153665	0.00942732	-0.00817034	-0.00408517
		7.01	-0.00345668	-0.13104	0.0119413	-0.00942732	-0.00974156
		7.02	0.00345668	-0.0993011	0.0109985	-0.00974156	0.00219971
		7.03	0.0125698	-0.117841	0.0213686	-0.0210543	0.000628488
		7.04	-0.00157122	-0.136382	0.000628488	0.000942732	0.000628488
		7.05	-0.00251395	-0.131668	-0.0125698	0.0163407	0.014141
		7.06	0.00408517	-0.125698	-0.00188546	0.0175977	0.00314244
		7.07	-0.00628488	-0.129469	-0.00157122	0.00188546	0.00722761
		7.08	-0.000628488	-0.110614	-0.00628488	-0.0131982	-0.0122555
		7.09	0.00659912	-0.0685052	-0.00628488	0.0210543	0.0113128
		7.1	0.00157122	-0.052793	-0.0050279	0.0138267	-0.00125698
		7.11	-0.0109985	-0.0782468	-0.00251395	-0.00408517	-0.00628488
		7.12	-0.00534215	-0.0983584	-0.00345668	0.00471366	0.0125698
		7.13	0.00754186	-0.0942732	-0.000628488	0	-0.0131982
		7.14	0.00754186	-0.0879883	-0.00597064	-0.0028282	-0.012884
		7.15	0.000314244	-0.0757328	-0.00377093	-0.0380235	-0.00597064
		7.16	0.00974156	-0.0883026	0.00408517	-0.0078561	0.0050279
		7.17	0.00157122	-0.0945874	0.00659912	0.00471366	-0.0213686
		7.18	-0.00691337	-0.063163	0.00754186	-0.0078561	-0.0109985
		7.19	0.00251395	-0.028282	0.00345668	-0.0103701	0.0106843
		7.2	0.00534215	-0.0458796	-0.000942732	-0.00879883	-0.00974156
		7.21	-0.00691337	-0.0402232	-0.00408517	-0.0125698	-0.000942732
		7.22	-0.0078561	-0.0471366	-0.0050279	0.0078561	0.00408517
		7.23	0.00125698	-0.0559354	-0.00565639	0.00817034	-0.000628488
		7.24	0.00439942	-0.0188546	0.000628488	-0.00534215	0.00219971
		7.25	-0.000942732	-0.00408517	0.000314244	0.0197974	-0.00377093
		7.26	-0.000942732	-0.00125698	0.00377093	0.0226256	0.0204259
		7.27	0.00628488	-0.024511	0.00659912	-0.00471366	0.00534215
		7.28	-0.0028282	-0.0490221	0.0028282	0.0119413	0.00125698
		7.29	0.00377093	-0.0452511	-0.00345668	0.00157122	0.00628488
		7.3	0.00659912	-0.0691337	-0.0050279	0.00125698	-0.000942732
		7.31	0.00597064	-0.109043	0.00408517	0.00125698	0.00188546
		7.32	-0.00157122	-0.117841	0.0103701	-0.0160264	0.0050279
		7.33	0.00565639	-0.0936447	0.0103701	0.0131982	0.000314244
		7.34	0.00471366	-0.0703907	0.00879883	-0.0175977	-0.011627
		7.35	-0.00219971	-0.0685052	0.00188546	-0.0028282	-0.00659912
		7.36	-0.00188546	-0.0776183	0.000628488	-0.00754186	-0.015398
		7.37	-0.00628488	-0.0876741	-0.000314244	0.0150837	-0.00659912
		7.38	-0.00439942	-0.0961587	-0.00157122	0.0122555	-0.0232541
		7.39	-0.00408517	-0.079818	-0.00722761	-0.0103701	0.012884
		7.4	0.00628488	-0.0433657	-0.0103701	-0.0160264	-0.00534215
		7.41	-0.000628488	-0.0392805	-0.00408517	-0.00219971	0.00534215
		7.42	0.000314244	-0.014141	-0.00251395	0.00314244	0.0100558
		7.43	0.000942732	-0.0160264	0.000628488	0.00628488	0
		7.44	-0.000314244	-0.037395	-0.00565639	0.00879883	0
		7.45	-0.00314244	-0.0433657	-0.00848459	-0.0232541	-0.00565639
		7.46	-0.00125698	-0.0414802	-0.00974156	-0.0050279	0.0175977
		7.47	-0.0028282	-0.0546785	-0.00157122	-0.000314244	-0.00911308
		7.48	-0.00534215	-0.0351953	0.00188546	-0.0109985	-0.000628488
		7.49	0.00754186	0.0050279	-0.000628488	0.011627	0.00439942
		7.5	0.00188546	-0.0113128	-0.000942732	0.0223113	-0.00219971
		7.51	0.0050279	-0.025768	-0.0050279	-0.0028282	-0.0238825
		7.52	0.00251395	-0.0455654	0	-0.0238825	0.0197974
		7.53	-0.000942732	-0.051536	0.00722761	-0.0122555	0.014141
		7.54	0.00345668	-0.0804465	-0.00251395	0.00565639	-0.00754186
		7.55	0.00408517	-0.0854744	-0.000314244	-0.0113128	-0.0131982
		7.56	0.00408517	-0.0487078	-0.00691337	0.00659912	0.00157122
		7.57	0.00439942	-0.0333099	-0.00377093	-0.0131982	0.0050279
		7.58	0.00408517	-0.0603348	0.00125698	-0.00251395	-0.0292247
		7.59	-0.00314244	-0.0842174	-0.00157122	0.00974156	-0.000942732
		7.6	-0.00345668	-0.0672482	0.00377093	0.00974156	0.0103701
		7.61	-0.00219971	-0.0408517	-0.00439942	0.00722761	-0.0188546
		7.62	-0.000314244	-0.025768	0.00942732	0.00188546	-0.00722761
		7.63	-0.0028282	-0.0320529	0.00848459	0.012884	0.00597064
		7.64	0.00659912	-0.0424229	0.00534215	0.0185404	-0.00659912
		7.65	0.00157122	-0.0210543	0.00471366	-0.00942732	-0.00659912
		7.66	-0.00628488	0.0175977	-0.00188546	-0.037395	-0.000628488
		7.67	0.00157122	0.0320529	-0.00314244	-0.0219971	0.0182262
		7.68	-0.00219971	0.0339384	0.00408517	-0.00314244	-0.00754186
		7.69	0	0.0751043	-0.00157122	0.00377093	-0.00817034
		7.7	-0.00345668	0.127897	0.000942732	-0.0314244	0.00628488
		7.71	0.00408517	0.130726	-0.00314244	-0.00974156	-0.00125698
		7.72	0.00219971	0.113442	-0.00628488	-0.0131982	-0.00377093
		7.73	-0.00314244	0.109357	0.000942732	-0.00974156	0.00439942
		7.74	0	0.120041	-0.00628488	0.0188546	0.0122555
		7.75	0.00219971	0.123184	-0.00691337	0.000314244	-0.00848459
		7.76	0.00377093	0.14141	-0.00597064	0.0125698	-0.00345668
		7.77	0.00565639	0.133239	-0.000314244	0.0197974	0.0078561
		7.78	0.00691337	0.115013	0.00157122	0.0050279	-0.00911308
		7.79	-0.00125698	0.0908165	0.00597064	0.0216828	0.00125698
		7.8	0.000314244	0.0807607	0.00628488	0.000942732	0.00157122
		7.81	-0.00628488	0.0949017	0.00125698	-0.00628488	-0.0109985
		7.82	-0.00722761	0.091445	-0.00314244	-0.00219971	-0.0119413
		7.83	-0.00377093	0.0675625	0.00125698	-0.00565639	-0.000628488
		7.84	-0.00251395	0.0436799	-0.000942732	0.0157122	-0.00628488
		7.85	-0.00157122	0.0625346	0.0028282	-0.0131982	-0.00911308
		7.86	0.000942732	0.077304	-0.000628488	-0.000628488	-0.00219971
		7.87	0.00471366	0.0571924	-0.00534215	0.0135125	-0.00188546
		7.88	0.00911308	0.0619061	-0.00219971	0.000942732	-0.00534215
		7.89	0.00408517	0.0911308	-0.000628488	-0.0135125	-0.00534215
		7.9	0.00628488	0.0854744	0.000628488	-0.0182262	0.00157122
		7.91	0.00722761	0.0832747	0.00251395	-0.00471366	0.00628488
		7.92	-0.000942732	0.0851601	-0.000942732	-0.0201116	0.0028282
		7.93	0.00251395	0.0848459	0.00345668	-0.00817034	0.00345668
		7.94	-0.000314244	0.0889311	-0.00188546	0.00345668	0.0078561
		7.95	-0.0050279	0.0685052	-0.000314244	0.00974156	-0.00314244
		7.96	-0.0078561	0.0603348	0.000314244	-0.00125698	0
		7.97	-0.00628488	0.0593921	-0.00377093	-0.000314244	-0.00125698
		7.98	-0.00848459	0.0207401	0.00345668	0.0050279	-0.000628488
		7.99	-0.00314244	-0.0078561	-0.00314244	-0.00565639	-0.0050279
		8	-0.0028282	-0.0175977	0.011627	-0.0157122	0.0188546
		8.01	-0.00345668	0.0147695	0.0050279	-0.00754186	-0.0078561
		8.02	0.00188546	-0.0113128	0	0.0028282	-0.0147695
		8.03	0.00534215	-0.0590779	-0.00125698	0.00565639	0.0028282
		8.04	-0.00157122	-0.0421087	0.00377093	-0.000314244	-0.00691337
		8.05	-0.0028282	0.00345668	0.00439942	-0.0163407	-0.0207401
		8.06	0.00848459	0.00628488	-0.000314244	0.0172834	0.00314244
		8.07	0.00188546	-0.0483936	0.00157122	0.000314244	0.0100558
		8.08	-0.00534215	-0.0458796	0.000628488	0.00597064	-0.0144552
		8.09	0.00345668	-0.0443084	-0.00251395	-0.00628488	-0.00691337
		8.1	0.000314244	-0.0367665	-0.00722761	0.0119413	-0.00251395
		8.11	-0.00628488	-0.0392805	-0.00848459	0.0175977	0.0135125
		8.12	0.000314244	-0.00942732	-0.0113128	-0.00974156	-0.0122555
		8.13	0.00722761	0.011627	-0.0050279	0.0163407	0.00408517
		8.14	0.00125698	-0.0150837	-0.0028282	0.0131982	0.0213686
		8.15	-0.000314244	-0.00691337	0.00251395	-0.0175977	-0.0103701
		8.16	0.00722761	0.0213686	0.00439942	-0.0188546	-0.0103701
		8.17	0.00251395	0.0593921	0.00659912	-0.00125698	0.0106843
		8.18	-0.000314244	0.0889311	0.00345668	-0.0263965	0.00314244
		8.19	-0.00377093	0.101187	-0.00659912	-0.0216828	-0.0119413
		8.2	-0.00188546	0.0854744	0	-0.00439942	-0.000942732
		8.21	-0.00628488	0.0524787	0.00471366	0.00597064	0.00848459
		8.22	-0.00188546	0.0546785	0.0078561	-0.0138267	-0.00974156
		8.23	0.00345668	0.0615918	0.000628488	-0.0113128	-0.00188546
		8.24	-0.0028282	0.0314244	-0.000628488	0.00817034	-0.00219971
		8.25	0	0.0370808	-0.00125698	0.0342526	-0.00848459
		8.26	0.00597064	0.0546785	-0.00659912	0.00188546	-0.00879883
		8.27	0.00974156	0.0791895	-0.000942732	0.00974156	0.00314244
		8.28	0.00974156	0.0842174	-0.00314244	0.00251395	0.0028282
		8.29	0	0.0496506	-0.00439942	0.00157122	0.000942732
		8.3	-0.0028282	0.024511	-0.00722761	0.0106843	0.00157122
		8.31	-0.00219971	0.0028282	0.00722761	-0.00157122	0.0150837
		8.32	-0.0028282	-0.00345668	0.00314244	-0.0138267	-0.0050279
		8.33	-0.00219971	-0.00722761	0.00377093	-0.0201116	-0.00314244
		8.34	-0.00439942	-0.00754186	-0.00314244	-0.000942732	0.0185404
		8.35	-0.0103701	0.00722761	0	-0.0219971	-0.0100558
		8.36	-0.0138267	0.0292247	0.00125698	0.0219971	0.00314244
		8.37	-0.00974156	0.0323671	-0.00251395	-0.000942732	0.00439942
		8.38	-0.00314244	0.0314244	0	-0.00188546	0.00157122
		8.39	0.00251395	0.0421087	-0.00534215	0.00659912	-0.00251395
		8.4	0.000942732	0.0458796	0.000942732	0.00659912	0.00691337
		8.41	0.00377093	0.0477651	-0.00628488	0.0238825	0.00628488
		8.42	-0.00439942	0.0446226	0.00157122	0.0125698	-0.00188546
		8.43	0.000628488	0.0590779	0.000942732	0.00942732	-0.00597064
		8.44	0.00188546	0.0553069	-0.00125698	0.00722761	0.0144552
		8.45	-0.00125698	0.0672482	-0.0131982	-0.0119413	-0.011627
		8.46	0.00345668	0.110614	-0.0106843	-0.0455654	-0.011627
		8.47	0.000628488	0.113128	-0.0028282	-0.0304817	-0.00471366
		8.48	-0.00125698	0.0870456	0.000314244	0	0.00188546
		8.49	0.000314244	0.081075	-0.00219971	-0.0103701	-0.014141
		8.5	-0.00597064	0.0942732	-0.00691337	-0.00848459	-0.00879883
		8.51	-0.00439942	0.117841	-0.00219971	0.0157122	0.0292247
		8.52	0.00251395	0.145809	0.00439942	0.0119413	-0.012884
		8.53	-0.00251395	0.145495	0.00691337	-0.00157122	0.00597064
		8.54	-0.0050279	0.122241	0.00471366	0.00974156	0.0028282
		8.55	-0.00565639	0.114385	0.00439942	0.0050279	-0.00219971
		8.56	-0.00817034	0.129783	0.00188546	0.0135125	0.0122555
		8.57	-0.00345668	0.120355	0.00565639	-0.00848459	0.00219971
		8.58	0.00314244	0.124755	0.0106843	-0.0125698	0.0229398
		8.59	-0.00125698	0.119727	0.00471366	-0.00597064	-0.00125698
		8.6	0.00219971	0.137639	0.00377093	-0.0326814	-0.0100558
		8.61	0.00188546	0.124755	0.00471366	0.00754186	0.0144552
		8.62	0.000628488	0.0942732	-0.00188546	0.0113128	-0.0125698
		8.63	-0.000628488	0.0974156	-0.00597064	0.00377093	0
		8.64	0.00534215	0.0826462	-0.00188546	-0.00314244	0.000628488
		8.65	0.00314244	0.0817034	-0.000628488	-0.00754186	-0.000942732
		8.66	-0.00345668	0.0691337	-0.00628488	0.0163407	0.000314244
		8.67	0.00471366	0.0685052	-0.00314244	0.00565639	-0.00345668
		8.68	0.00628488	0.0622203	-0.00754186	-0.0103701	0.012884
		8.69	-0.0050279	0.0685052	-0.00314244	0.0100558	0.00408517
		8.7	0.00125698	0.078561	-0.00345668	-0.0150837	-0.0109985
		8.71	0.00377093	0.0857886	-0.00565639	-0.00597064	0.00219971
		8.72	-0.00157122	0.0584494	-0.00817034	0.00219971	0.00628488
		8.73	0.00659912	0.0339384	-0.00125698	-0.025768	-0.0078561
		8.74	0.0078561	0.0314244	0.00471366	-0.0131982	0.000314244
		8.75	0.000314244	0.0421087	0.00565639	0.00377093	0.00659912
		8.76	-0.0028282	0.0458796	0.00565639	-0.00439942	-0.0028282
		8.77	0.00408517	0.0421087	0.00911308	-0.00219971	-0.00377093
		8.78	0.0028282	0.0493363	0.0109985	-0.00345668	0.012884
		8.79	-0.00471366	0.0455654	0.00565639	-0.000942732	0.00628488
		8.8	-0.00377093	0.0509075	0.00408517	0.0113128	0.00471366
		8.81	0	0.0487078	0.00439942	-0.00879883	-0.00974156
		8.82	-0.00879883	0.0543642	0.00534215	-0.00314244	0.0113128
		8.83	-0.00817034	0.0468224	0.00157122	-0.00377093	-0.00659912
		8.84	0.00188546	0.0619061	-0.0050279	-0.0113128	-0.0113128
		8.85	0.000314244	0.0873598	-0.000314244	-0.00691337	0.0138267
		8.86	-0.00157122	0.0820177	0.00597064	-0.0210543	-0.0166549
		8.87	0.00157122	0.0725904	0.00157122	-0.015398	0.00754186
		8.88	0.00219971	0.0864171	0.00314244	0.00188546	-0.0166549
		8.89	0.00565639	0.0851601	0.000628488	-0.00534215	0.00659912
		8.9	0.00377093	0.0738473	0.00125698	-0.00219971	-0.00534215
		8.91	0.00659912	0.052793	-0.00314244	-0.0119413	0.00974156
		8.92	0.0028282	0.0427372	-0.00628488	0.000628488	0.0166549
		8.93	-0.00597064	0.0377093	-0.0078561	0.00628488	-0.0191689
		8.94	-0.00471366	0.0254538	-0.00565639	0.011627	0.000628488
		8.95	-0.00408517	0.0229398	-0.00439942	0.00817034	-0.00157122
		8.96	-0.0078561	0.0147695	-0.00314244	0.0160264	-0.00314244
		8.97	-0.00439942	0.0273392	0.000942732	0.00471366	-0.015398
		8.98	-0.00565639	0.0461939	-0.000942732	-0.00251395	0.0207401
		8.99	-0.00157122	0.0191689	-0.0028282	0.0188546	0.00565639
		9	0.00722761	0.0113128	-0.0050279	-0.00157122	-0.00628488
		9.01	-0.00125698	0.0179119	-0.00377093	-0.0050279	-0.011627
		9.02	0.00125698	0.00377093	0.0028282	0.0150837	0.0113128
		9.03	0.00471366	0.0169692	0.00722761	0.0260823	-0.00345668
		9.04	-0.000942732	0.0122555	0.0135125	0.00188546	-0.0100558
		9.05	-0.00377093	0.0329956	0.00911308	-0.00911308	0.00942732
		9.06	0.00534215	0.027025	0.00817034	-0.00439942	-0.0050279
		9.07	0.00597064	0.0433657	0.00974156	-0.00377093	-0.0169692
		9.08	-0.00125698	0.0483936	0.00659912	-0.0160264	-0.00817034
		9.09	-0.00345668	0.0619061	0	-0.00188546	-0.00565639
		9.1	0	0.0933305	-0.00377093	-0.00408517	-0.0144552
		9.11	-0.00597064	0.100872	0.000628488	-0.0336241	0.00754186
		9.12	-0.00974156	0.128212	-0.000942732	-0.0207401	0.000314244
		9.13	0.000628488	0.100558	-0.00628488	-0.00408517	0.0050279
		9.14	0.00251395	0.105586	-0.00659912	0.00879883	0.0028282
		9.15	0.00565639	0.115328	-0.00911308	-0.000628488	0.00314244
		9.16	0.00597064	0.103386	-0.00942732	-0.0175977	0.00565639
		9.17	0.00314244	0.0989869	-0.00439942	0.0204259	-0.0078561
		9.18	0.00157122	0.0933305	-0.00691337	-0.00251395	0
		9.19	-0.00251395	0.0999296	-0.000942732	-0.0050279	0.000314244
		9.2	-0.00157122	0.0857886	-0.00659912	0.0100558	-0.0160264
		9.21	0.000628488	0.0650485	0.00565639	0.00125698	0.00188546
		9.22	-0.00471366	0.0496506	0.0103701	0.0241968	-0.00722761
		9.23	-0.00974156	0.0339384	0.0100558	0.014141	-0.00942732
		9.24	-0.00157122	0.0405375	0.00722761	-0.00314244	-0.00691337
		9.25	0	0.0210543	0.0028282	-0.00408517	0.0125698
		9.26	-0.00565639	0.0298532	0.0131982	-0.0113128	-0.00188546
		9.27	0.00534215	0.0311102	0.00911308	-0.0260823	-0.0175977
		9.28	0.00817034	0.0342526	0.00157122	-0.0232541	-0.0113128
		9.29	0.000942732	0.0380235	-0.00188546	-0.00659912	-0.000628488
		9.3	0	0.00597064	-0.000942732	0.0147695	-0.00691337
		9.31	0.00974156	-0.00722761	-0.00691337	0.00471366	-0.0144552
		9.32	0.00439942	-0.00691337	-0.00157122	0.00377093	0.0175977
		9.33	-0.00408517	-0.00188546	0.00439942	0.0106843	-0.0157122
		9.34	0.00628488	-0.00817034	-0.00125698	-0.014141	0.000628488
		9.35	0.00345668	0.00219971	-0.0157122	-0.00219971	0.00691337
		9.36	-0.0078561	0.0172834	-0.011627	0.0553069	0.0147695
		9.37	0.00345668	0.0562497	-0.00157122	0.0109985	0
		9.38	0.00157122	0.024511	-0.00314244	0.00471366	0.00471366
		9.39	-0.00691337	0.0307959	-0.000628488	0.0160264	0.012884
		9.4	0	0.0326814	0.000628488	-0.00125698	-0.0254538
		9.41	0.00439942	0.012884	0.00345668	-0.00565639	-0.0106843
		9.42	0	-0.0028282	0.00911308	-0.0125698	-0.00817034
		9.43	-0.00817034	-0.00817034	0.0109985	-0.00974156	-0.00534215
		9.44	-0.00377093	0.0468224	0.014141	-0.0163407	-0.00722761
		9.45	-0.00157122	0.0490221	0.0109985	-0.0311102	0.000628488
		9.46	-0.00377093	0.0480793	-0.00125698	-0.0490221	-0.000942732
		9.47	0.00157122	0.0210543	0.00471366	-0.0273392	-0.012884
		9.48	0.00314244	0.0339384	0.00219971	-0.00565639	-0.0179119
		9.49	-0.00408517	0.0166549	-0.00125698	0	0.00251395
		9.5	0.00314244	0.00377093	-0.00534215	0.00722761	-0.00377093
		9.51	0.0050279	-0.00439942	-0.0100558	0.0430514	-0.0103701
		9.52	0.00377093	0.00157122	-0.0103701	0.0358238	0.0100558
		9.53	0.0050279	0.0109985	-0.0125698	0.00974156	-0.00439942
		9.54	-0.00188546	-0.000942732	-0.00377093	0.0135125	-0.0172834
		9.55	0.00188546	0.0179119	-0.00817034	0.00691337	-0.0109985
		9.56	-0.00125698	0.0169692	-0.0194831	0.00879883	0.00408517
		9.57	-0.000314244	0.0144552	-0.00974156	0.00251395	0.00377093
		9.58	0.00314244	-0.0219971	0.00754186	-0.0314244	0.00911308
		9.59	-0.00471366	-0.0163407	-0.000314244	0.0163407	0.0223113
		9.6	-0.00314244	0.00817034	0.0028282	0.00879883	0.0131982
		9.61	-0.00157122	0.0157122	-0.00219971	-0.0166549	0.00439942
		9.62	-0.00471366	0.00597064	0.00377093	-0.00251395	-0.00848459
		9.63	-0.0050279	0.0109985	0.00942732	-0.000314244	-0.0103701
		9.64	0.000942732	0.015398	0.00628488	0.0135125	-0.0166549
		9.65	-0.000628488	0.00188546	0.00848459	-0.0144552	-0.0078561
		9.66	-0.00219971	-0.0147695	-0.00157122	-0.00471366	0.000942732
		9.67	0.00125698	-0.0194831	0.00439942	0.0078561	-0.0201116
		9.68	0.0028282	-0.012884	0.00314244	0.0106843	-0.00722761
		9.69	-0.00251395	-0.0232541	0.00188546	0.0292247	0.00314244
		9.7	-0.00345668	-0.0339384	0.00157122	-0.00377093	-0.00439942
		9.71	0.00219971	-0.0458796	-0.000628488	-0.0172834	-0.0226256
		9.72	0.00125698	-0.0323671	-0.00125698	-0.0163407	0.00565639
		9.73	-0.000314244	-0.0468224	0.00471366	-0.00408517	0.0028282
		9.74	0.00691337	-0.0747901	-0.000628488	-0.00439942	-0.0160264
		9.75	0.00471366	-0.0986726	-0.00314244	-0.0197974	0.00439942
		9.76	-0.000628488	-0.0562497	-0.0050279	-0.0223113	0.00659912
		9.77	0.0113128	-0.0219971	-0.00377093	-0.0119413	-0.00879883
		9.78	0.00722761	-0.0499648	0.00251395	0.0135125	0.00125698
		9.79	0.00471366	-0.0703907	0.00219971	-0.00722761	0.0204259
		9.8	0.000314244	-0.0876741	0.00754186	0.00691337	0.00659912
		9.81	0.00345668	-0.0421087	0.00408517	0.0169692	-0.00219971
		9.82	0.00157122	-0.0364523	-0.00471366	0.0113128	0.00534215
		9.83	-0.00471366	-0.0408517	-0.00345668	-0.0169692	0.0078561
		9.84	0.00314244	-0.0389663	-0.00377093	0.00879883	-0.025768
		9.85	0.00157122	-0.0166549	0.00879883	0.0201116	-0.00597064
		9.86	-0.00628488	-0.0100558	0.0119413	0.0028282	0.00251395
		9.87	-0.000942732	-0.00565639	0.00157122	0.0219971	-0.014141
		9.88	0.00157122	-0.012884	-0.0028282	-0.0109985	-0.0169692
		9.89	-0.00534215	-0.0439942	-0.000942732	-0.0188546	-0.00848459
		9.9	0.0028282	-0.0320529	0.00345668	-0.00125698	0.000942732
		9.91	-0.00125698	-0.0273392	-0.00534215	-0.0182262	-0.0172834
		9.92	-0.0028282	-0.0147695	-0.0122555	-0.0160264	-0.00125698
		9.93	-0.00251395	-0.0531072	-0.015398	-0.00659912	0.000628488
		9.94	-0.000942732	-0.0562497	-0.00314244	-0.0050279	-0.0119413
		9.95	0.000942732	-0.0531072	0.0028282	0.0050279	0
		9.96	-0.00314244	-0.0666197	-0.00157122	-0.00251395	0.00219971
		9.97	0.00125698	-0.0732189	-0.00565639	0.0122555	0.00314244
		9.98	0.00471366	-0.0933305	-0.00597064	0.00251395	-0.00125698
		9.99	-0.000942732	-0.103386	-0.0100558	0.00628488	0.00754186
		10	0.00219971	-0.0967872	0.00314244	0.0260823	0.0179119
		10.01	0.00597064	-0.125069	0.0163407	-0.00157122	-0.00597064
		10.02	0.00157122	-0.133239	0.00974156	-0.0163407	-0.0078561
		10.03	0.011627	-0.137325	-0.000628488	-0.0131982	0.0113128
		10.04	0.0113128	-0.133239	0.00597064	-0.0109985	-0.00722761
		10.05	0.00471366	-0.123812	0.0188546	-0.0109985	-0.0179119
		10.06	0.00471366	-0.142667	0.0122555	0.00125698	0.00157122
		10.07	0.00377093	-0.122869	0.00565639	-0.00377093	-0.00251395
		10.08	0.000942732	-0.113442	0.00628488	0.015398	-0.0157122
		10.09	0.00471366	-0.111557	0.00251395	0.0103701	-0.0109985
		10.1	0.0050279	-0.13104	-0.00439942	-0.00722761	-0.00439942
		10.11	-0.00188546	-0.126012	0.00439942	0.00125698	-0.00848459
		10.12	-0.00219971	-0.101187	-0.00942732	-0.00848459	0.00125698
		10.13	-0.00314244	-0.0964729	-0.0157122	-0.00817034	-0.00251395
		10.14	0.00408517	-0.112814	-0.00597064	-0.00157122	-0.00377093
		10.15	0.00219971	-0.118784	0.00439942	0.0050279	-0.00188546
		10.16	0.00251395	-0.0999296	0.000942732	-0.0276535	0.00565639
		10.17	0.00125698	-0.121298	-0.00534215	-0.00408517	0.00125698
		10.18	-0.00157122	-0.14361	-0.00314244	0.0028282	-0.00597064
		10.19	0.00314244	-0.1103	-0.00754186	-0.0191689	0.00754186
		10.2	-0.00188546	-0.137639	-0.00345668	-0.00911308	0.00817034
		10.21	-0.000942732	-0.164664	0.00408517	0.00848459	0.00754186
		10.22	0.00188546	-0.182576	0.0144552	0.0160264	0.000942732
		10.23	-0.0050279	-0.175034	0.0078561	0.0144552	0.00848459
		10.24	-0.00314244	-0.129469	0.00188546	0.0125698	-0.000942732
		10.25	0.0050279	-0.120355	0.00377093	0.00817034	-0.00754186
		10.26	-0.00377093	-0.125698	0.00722761	-0.00157122	-0.00691337
		10.27	-0.00345668	-0.117213	0.000314244	-0.00188546	-0.00219971
		10.28	0.00377093	-0.11627	-0.00345668	0.0172834	-0.00659912
		10.29	0.00125698	-0.159636	-0.0050279	-0.0028282	-0.0135125
		10.3	-0.00251395	-0.174091	-0.00565639	-0.00597064	0.00817034
		10.31	-0.000314244	-0.148323	-0.000314244	-0.00251395	-0.00974156
		10.32	0.00125698	-0.0807607	-0.00534215	-0.0157122	-0.0119413
		10.33	-0.00974156	-0.0323671	-0.0078561	-0.0131982	0.00848459
		10.34	-0.00345668	-0.024511	-0.0138267	-0.0219971	0.00125698
		10.35	0.00848459	-0.0543642	-0.012884	-0.00722761	-0.0109985
		10.36	-0.00345668	-0.113756	0.00157122	-0.0135125	-0.00471366
		10.37	-0.0078561	-0.14958	0.00942732	0.00314244	0.0172834
		10.38	0.00597064	-0.163721	0.00628488	0.00974156	-0.00251395
		10.39	0.00377093	-0.161836	-0.00251395	-0.00597064	-0.0050279
		10.4	-0.00125698	-0.0895595	-0.00157122	-0.00188546	0.0119413
		10.41	0.00471366	-0.0751043	0.00722761	-0.0197974	0.00691337
		10.42	0.000314244	-0.106214	0.015398	0.0144552	0.00471366
		10.43	0	-0.122555	0.0175977	0.00125698	0.000628488
		10.44	-0.000942732	-0.0980441	0.00628488	0.00251395	0.015398
		10.45	0.00125698	-0.0707049	0.000628488	-0.000628488	-0.00597064
		10.46	-0.000628488	-0.0835889	-0.00345668	-0.0285962	-0.0125698
		10.47	-0.00471366	-0.0678767	0.00659912	-0.00565639	0.00157122
		10.48	0.00125698	-0.0587636	0.00345668	0.0273392	-0.0204259
		10.49	0.00125698	-0.0782468	-0.00345668	-0.00565639	-0.00408517
		10.5	-0.00314244	-0.0923877	-0.00691337	0.0144552	0.00251395
		10.51	-0.000942732	-0.0377093	-0.0078561	0.0210543	0.00439942
		10.52	-0.000314244	-0.0392805	-0.00471366	-0.000314244	-0.000628488
		10.53	-0.00188546	-0.0637915	-0.011627	-0.00848459	0.00471366
		10.54	-0.000942732	-0.0732189	-0.0106843	-0.0201116	0.0050279
		10.55	-0.00188546	-0.0521645	-0.0144552	0.00597064	-0.011627
		10.56	0.00471366	-0.0449369	-0.011627	-0.014141	-0.012884
		10.57	-0.00408517	-0.0694479	-0.00439942	0.000314244	0.0050279
		10.58	-0.00722761	-0.0575067	0.00691337	0.000942732	0.000942732
		10.59	-0.00188546	-0.00219971	0.000942732	-0.00942732	-0.0213686
		10.6	-0.00314244	0.0361381	-0.00471366	-0.028282	0.0100558
		10.61	-0.00628488	0.0358238	-0.00219971	0.00377093	0.00597064
		10.62	-0.0050279	0.0050279	0.0122555	-0.00534215	0.00597064
		10.63	-0.00911308	0.0050279	0.0169692	0.00377093	-0.000628488
		10.64	-0.00691337	0.0351953	0.0113128	0.00597064	0.012884
		10.65	-0.000628488	0.00377093	0.00879883	-0.00157122	0.0050279
		10.66	-0.00314244	-0.0160264	0.00659912	0.0179119	-0.0109985
		10.67	0.00188546	-0.0477651	0.00125698	-0.000942732	0.00471366
		10.68	-0.00251395	-0.0458796	-0.000628488	0.00879883	-0.00628488
		10.69	-0.00408517	-0.0524787	0	0.00408517	-0.00314244
		10.7	0.00251395	-0.0408517	-0.0106843	-0.0106843	-0.00125698
		10.71	0.00345668	-0.0408517	-0.0163407	-0.00597064	-0.0100558
		10.72	0.00565639	-0.0659912	-0.0135125	-0.00125698	0.000628488
		10.73	0.00345668	-0.0980441	-0.00471366	-0.014141	-0.0078561
		10.74	-0.0028282	-0.114385	-0.0103701	0.00817034	0.011627
		10.75	-0.000942732	-0.0534215	-0.0160264	0.0157122	0
		10.76	-0.00125698	-0.0304817	-0.00659912	0.00879883	-0.0185404
		10.77	0.00125698	-0.0471366	-0.00251395	-0.0355096	0.0185404
		10.78	0.000628488	-0.0672482	0.00219971	0.000942732	-0.0138267
		10.79	-0.000942732	-0.0509075	0.0125698	0.000628488	-0.00219971
		10.8	-0.00534215	-0.00848459	0.00188546	-0.015398	-0.00565639
		10.81	-0.00659912	0.027025	0.00377093	-0.000942732	0.0078561
		10.82	-0.00345668	0.00848459	0.00691337	-0.00345668	-0.00125698
		10.83	-0.0028282	-0.0285962	0.0201116	-0.011627	-0.011627
		10.84	-0.0113128	-0.0496506	0.0157122	0.00754186	0.00974156
		10.85	-0.0050279	-0.0295389	0.0028282	0.0263965	0.0109985
		10.86	0.00471366	0.0125698	0.00157122	0.00125698	-0.00691337
		10.87	-0.00345668	0.041166	-0.000942732	-0.00219971	-0.00188546
		10.88	-0.000314244	0.0241968	-0.00157122	0.00377093	0.0157122
		10.89	0.00251395	-0.0339384	-0.0109985	0.0207401	-0.0135125
		10.9	-0.000314244	-0.0336241	-0.0113128	0.000314244	0.00974156
		10.91	-0.00471366	-0.000314244	-0.00848459	0.015398	0.00125698
		10.92	0.00879883	-0.00188546	-0.0028282	-0.00974156	-0.000942732
		10.93	0.00722761	-0.0408517	0.000314244	0.00439942	-0.00534215
		10.94	0.000314244	-0.0647343	0.00345668	-0.00219971	0.0028282
		10.95	-0.00125698	-0.0499648	-0.00471366	0.00408517	0.0028282
		10.96	0.00188546	-0.0326814	-0.00219971	0.000314244	-0.0109985
		10.97	0.000942732	-0.0458796	0.00377093	-0.0292247	0.00345668
		10.98	-0.00597064	-0.0342526	0.0109985	-0.0106843	0.00251395
		10.99	0.00659912	-0.0307959	0.00879883	0.00314244	0.00314244
		11	0.000628488	-0.0455654	0.00942732	-0.0150837	-0.00942732
		11.01	-0.000628488	-0.0138267	0.00722761	-0.0103701	0.00471366
		11.02	0.00471366	0.0213686	0.00817034	-0.0179119	0.00439942
		11.03	0.0050279	0.00691337	0.00408517	0.0103701	-0.012884
		11.04	0.00188546	-0.0185404	0.00408517	0.00125698	0.000628488
		11.05	-0.00188546	0.0147695	0.00251395	-0.0232541	0.00817034
		11.06	0.00471366	0.0458796	0.00188546	0.000942732	0.000942732
		11.07	0.00439942	0.0446226	0.00377093	-0.0194831	0.00597064
		11.08	-0.00597064	0.0534215	-0.00911308	0.0125698	0.0109985
		11.09	-0.0028282	0.0754186	0.00408517	-0.0106843	-0.00471366
		11.1	0.000628488	0.0795037	-0.00188546	-0.00314244	-0.00125698
		11.11	-0.00911308	0.0571924	-0.00722761	-0.0078561	0.00188546
		11.12	0	0.0826462	-0.00597064	0.0223113	-0.00219971
		11.13	0.00659912	0.130411	-0.00817034	-0.000628488	0.000628488
		11.14	-0.0028282	0.151466	-0.012884	-0.0138267	0.00565639
		11.15	-0.00251395	0.132925	-0.00974156	0.00848459	-0.00157122
		11.16	0.00597064	0.105586	0.00345668	0.0370808	-0.0135125
		11.17	0.0106843	0.112185	-0.00314244	0.00439942	0.00628488
		11.18	0.00628488	0.134182	-0.0100558	0.00942732	0.00219971
		11.19	-0.000314244	0.164978	-0.000628488	0.0213686	-0.011627
		11.2	-0.00314244	0.181633	0.00471366	-0.000942732	-0.00314244
		11.21	-0.00691337	0.139524	-0.00251395	0.012884	0.00817034
		11.22	-0.00314244	0.102444	-0.00659912	0.00439942	-0.00974156
		11.23	0.00377093	0.142981	-0.00125698	0.00848459	-0.0135125
		11.24	-0.00345668	0.175348	0.000942732	-0.00408517	0.000314244
		11.25	-0.00911308	0.181005	0.00345668	-0.00314244	0.0119413
		11.26	-0.00848459	0.14738	0.00314244	-0.00942732	0.00377093
		11.27	-0.00471366	0.148323	0.00691337	-0.015398	-0.015398
		11.28	0.00597064	0.16215	-0.00408517	-0.0509075	0.0109985
		11.29	0.0050279	0.144866	-0.00345668	-0.0135125	-0.0050279
		11.3	-0.00188546	0.157122	0.00848459	-0.028282	-0.00691337
		11.31	0.000942732	0.146438	-0.00377093	-0.00125698	0.00471366
		11.32	0.00408517	0.110614	-0.00314244	-0.00691337	0.0122555
		11.33	0.00219971	0.0754186	-0.00565639	0.00345668	0
		11.34	0.00628488	0.0977299	-0.000314244	-0.0185404	0.00251395
		11.35	0.00722761	0.122555	-0.0119413	0.0078561	0.00754186
		11.36	-0.000314244	0.127583	-0.011627	0.0358238	-0.015398
		11.37	-0.0028282	0.104329	0.00125698	0.00565639	-0.00848459
		11.38	0.00188546	0.0961587	-0.00219971	0.00659912	-0.00911308
		11.39	0.00251395	0.115642	-0.00314244	-0.0166549	-0.00314244
		11.4	0.00314244	0.115956	0.0050279	-0.00659912	-0.0103701
		11.41	0.00817034	0.116899	0.00691337	-0.0172834	0.00628488
		11.42	0.00628488	0.121298	-0.00188546	0.00722761	0.00659912
		11.43	0.000942732	0.153351	0.000314244	0.0078561	-0.00251395
		11.44	0.00125698	0.169063	-0.00125698	-0.00691337	0.00439942
		11.45	-0.00691337	0.170634	0.00251395	0.00691337	0.0207401
		11.46	-0.00691337	0.152408	-0.000942732	0.0131982	0.00377093
		11.47	-0.00251395	0.140467	-0.00408517	-0.0185404	-0.0207401
		11.48	-0.00345668	0.150523	-0.00534215	-0.00219971	0.0078561
		11.49	-0.00219971	0.170949	-0.00628488	0.0179119	-0.0166549
		11.5	-0.00345668	0.162778	-0.00628488	0.0109985	-0.0219971
		11.51	-0.00439942	0.131354	-0.0028282	-0.0179119	-0.0050279
		11.52	-0.00125698	0.120355	-0.00439942	0.00722761	0.00345668
		11.53	0.00157122	0.112185	-0.00628488	-0.0138267	0.00659912
		11.54	0.00188546	0.102758	-0.00251395	-0.00817034	0.00691337
		11.55	0.00314244	0.0930162	-0.00125698	0	0.00157122
		11.56	-0.00565639	0.0845316	0.00817034	0.00471366	-0.0103701
		11.57	-0.00565639	0.0615918	0.00659912	-0.014141	-0.0028282
		11.58	-0.00565639	0.0556212	0.00439942	-0.0216828	-0.0260823
		11.59	-0.00219971	0.0446226	0.000314244	-0.0131982	0.00534215
		11.6	-0.00188546	0.0424229	0.00314244	-0.00659912	-0.00722761
		11.61	-0.00879883	0.0512218	0.00754186	-0.015398	-0.0238825
		11.62	-0.00628488	0.0549927	0.00345668	-0.00691337	0.00942732
		11.63	-0.00439942	0.0436799	0.00974156	0.0201116	-0.00722761
		11.64	-0.00408517	0.0383378	0.00345668	-0.00125698	-0.00754186
		11.65	0.00408517	0.0666197	0.00439942	0.0135125	0.0122555
		11.66	0.00345668	0.0710191	0.00125698	-0.00471366	0.011627
		11.67	0.00188546	0.0575067	-0.00219971	0.024511	-0.00879883
		11.68	0.00628488	0.06442	-0.0078561	0.0028282	0.00879883
		11.69	0.00188546	0.0722761	-0.0100558	-0.0100558	0.00848459
		11.7	0.00251395	0.0980441	-0.00125698	-0.00597064	-0.0113128
		11.71	-0.0028282	0.0952159	-0.00377093	0.00314244	0.000314244
		11.72	-0.0050279	0.0769898	-0.0050279	-0.00565639	-0.000628488
		11.73	0.00157122	0.0776183	-0.00942732	-0.00942732	-0.00471366
		11.74	0.00345668	0.0879883	-0.00157122	0	-0.0113128
		11.75	-0.000942732	0.0964729	0.00157122	0.0050279	0.00188546
		11.76	0.000942732	0.0839031	0.00628488	-0.0103701	-0.000628488
		11.77	0	0.102758	0.0109985	0.0100558	-0.00942732
		11.78	-0.00188546	0.104329	0.011627	0.00597064	-0.00408517
		11.79	0.00125698	0.115956	0.00691337	0.0113128	-0.0050279
		11.8	0.00659912	0.112185	0.0028282	0.0238825	0.00565639
		11.81	-0.00439942	0.109671	0.00439942	-0.0169692	-0.0135125
		11.82	-0.00754186	0.118156	0.00659912	-0.0109985	0.000628488
		11.83	0.000628488	0.100872	0.00659912	0.00597064	-0.00691337
		11.84	-0.00471366	0.102444	0.00691337	0.00251395	-0.00817034
		11.85	-0.011627	0.113442	0.00628488	-0.0160264	0.00879883
		11.86	-0.00125698	0.129783	0.00534215	0.0201116	-0.000314244
		11.87	0.00314244	0.135753	0.00251395	0.00628488	0.0135125
		11.88	-0.00879883	0.130097	0.00188546	-0.0317386	-0.00157122
		11.89	-0.00314244	0.136068	-0.00377093	-0.0358238	0.00848459
		11.9	0.000942732	0.133868	-0.00628488	0.0166549	0.000314244
		11.91	-0.000314244	0.120041	0.00817034	0.0172834	-0.00628488
		11.92	0.00125698	0.113128	-0.0078561	0.00377093	0.0113128
		11.93	0.00691337	0.116585	-0.00157122	0.00659912	-0.000942732
		11.94	0.00754186	0.121298	-0.00439942	0.00157122	-0.000314244
		11.95	0.0050279	0.104643	-0.0078561	-0.00345668	-0.000942732
		11.96	0.000314244	0.0923877	0.00188546	0.00314244	0.00628488
		11.97	0.00691337	0.0923877	-0.00565639	0.000314244	-0.0194831
		11.98	0.00188546	0.119098	0.00597064	-0.0163407	-0.00251395
		11.99	-0.0050279	0.124441	0.00848459	0.00345668	0.0122555
		12	0.00534215	0.104643	0.00911308	0.00251395	-0.015398
		12.01	0.00408517	0.0895595	0.00314244	-0.0150837	-0.0188546
		12.02	0.000628488	0.0826462	0.00157122	-0.0122555	-0.00219971
		12.03	0.00628488	0.100244	0.012884	-0.00534215	-0.00188546
		12.04	0.00157122	0.0923877	0.00534215	-0.00157122	-0.0144552
		12.05	0.00471366	0.0675625	0.00377093	0.0207401	0.00628488
		12.06	0.0050279	0.06442	0.00722761	0.00754186	0.015398
		12.07	0.00439942	0.0936447	0.00157122	0.0163407	-0.00911308
		12.08	0.00188546	0.123184	-0.00125698	-0.0078561	0.00157122
		12.09	-0.00691337	0.108414	-0.00722761	-0.011627	0.0113128
		12.1	0.00125698	0.0788752	-0.00157122	0.0207401	-0.00345668
		12.11	-0.00314244	0.0395947	-0.00817034	-0.00377093	0.00722761
		12.12	-0.00911308	0.0339384	-0.0078561	0.0109985	0
		12.13	-0.00377093	0.0546785	-0.00251395	-0.0131982	0.00911308
		12.14	-0.000942732	0.0663055	-0.00345668	-0.00157122	0.00251395
		12.15	-0.00659912	0.0688194	-0.00471366	0.00848459	-0.000942732
		12.16	0.00754186	0.0603348	-0.00691337	-0.0150837	-0.00219971
		12.17	0.00817034	0.0606491	0.00251395	-0.00722761	0.00534215
		12.18	0.00125698	0.079818	0.00565639	-0.0273392	-0.0125698
		12.19	0.00125698	0.0933305	0.00754186	-0.00722761	0.000942732
		12.2	0.00408517	0.0729046	0.00157122	0.00628488	0.0050279
		12.21	0.0028282	0.0597064	0.00534215	-0.00817034	-0.0147695
		12.22	0.000942732	0.0707049	0.00879883	-0.015398	-0.00157122
		12.23	0.00439942	0.102129	0.00408517	0.0285962	0.00534215
		12.24	-0.00157122	0.103386	0.00597064	0.0113128	-0.00974156
		12.25	-0.00628488	0.1081	-0.000314244	-0.0204259	-0.00691337
		12.26	0.000628488	0.0942732	-0.00628488	-0.00314244	0.012884
		12.27	0.00345668	0.0920735	-0.0103701	0.0329956	-0.00565639
		12.28	-0.00345668	0.111557	-0.00251395	0.00942732	0.00597064
		12.29	0.00219971	0.100558	-0.00628488	-0.00471366	0.011627
		12.3	0.000942732	0.0933305	-0.0078561	-0.00157122	0.0078561
		12.31	0.00471366	0.0641058	-0.00314244	-0.0106843	-0.00754186
		12.32	0.00754186	0.0559354	-0.014141	-0.000628488	0.0050279
		12.33	0.000942732	0.0531072	-0.00754186	-0.0219971	-0.000942732
		12.34	-0.00219971	0.0647343	-0.012884	-0.0028282	0.0028282
		12.35	0.00125698	0.0722761	-0.00691337	-0.0157122	0.0103701
		12.36	0.000942732	0.065677	-0.00628488	0.00722761	0.00439942
		12.37	0.000314244	0.0487078	-0.00597064	0.00314244	0.00691337
		12.38	-0.00251395	0.0314244	0.00597064	0.0254538	0.00251395
		12.39	-0.0028282	0.0109985	-0.00157122	-0.00345668	-0.00817034
		12.4	-0.00408517	0.00219971	-0.00157122	-0.00942732	-0.00251395
		12.41	-0.00345668	0.0160264	-0.000314244	0.00314244	-0.00188546
		12.42	0.0028282	0.0185404	0.00314244	-0.00534215	-0.0125698
		12.43	0.000314244	0.027025	0.00157122	0.0204259	0.00597064
		12.44	-0.00628488	0.0135125	-0.000314244	-0.00942732	-0.0028282
		12.45	-0.00565639	0.0150837	0.00345668	0.00125698	-0.00377093
		12.46	-0.00251395	0.0216828	0.00439942	-0.0175977	-0.00439942
		12.47	-0.0028282	0.0219971	0.00157122	0.0100558	0.00125698
		12.48	0.000942732	0.00188546	0.00942732	-0.00219971	0.00408517
		12.49	0.0028282	-0.0131982	0.00722761	0.000942732	-0.00188546
		12.5	-0.00125698	-0.00314244	-0.0050279	0.00942732	0.0188546
		12.51	-0.000628488	0.00377093	-0.0078561	0.00125698	0.00628488
		12.52	0.0028282	-0.00534215	-0.000942732	0.011627	-0.0106843
		12.53	0.00659912	0.00534215	0.00125698	0	0.00879883
		12.54	0.00377093	0.000628488	-0.00125698	-0.0163407	-0.00942732
		12.55	-0.00251395	-0.0100558	0.00219971	-0.00817034	-0.00722761
		12.56	0.00314244	-0.0210543	-0.00219971	-0.0147695	0.0122555
		12.57	-0.00251395	-0.0260823	-0.00911308	0.00597064	0.000314244
		12.58	-0.000628488	-0.0163407	-0.00314244	-0.011627	-0.00125698
		12.59	-0.00534215	-0.0402232	0.00219971	-0.0351953	-0.00439942
		12.6	-0.00879883	-0.050279	0.000628488	0.0028282	-0.00219971
		12.61	-0.00691337	-0.0556212	0.00345668	-0.0185404	-0.00565639
		12.62	-0.00848459	-0.0292247	0.00879883	-0.00125698	-0.00188546
		12.63	-0.00251395	-0.038652	0.00817034	-0.00219971	0.00251395
		12.64	-0.000628488	-0.0559354	-0.00219971	0.0182262	-0.0131982
		12.65	-0.00251395	-0.0615918	-0.00219971	0.00125698	-0.00879883
		12.66	0.00408517	-0.0738473	-0.00219971	0.00691337	-0.00314244
		12.67	0.0125698	-0.0839031	-0.00408517	-0.00439942	0.00565639
		12.68	0.00911308	-0.0782468	-0.00125698	-0.000628488	-0.00377093
		12.69	0.00754186	-0.0653628	0.00565639	0.000314244	0.00219971
		12.7	-0.00188546	-0.0663055	0.00471366	0.00377093	0.00219971
		12.71	0.00157122	-0.063163	-0.00597064	0.00565639	0.000314244
		12.72	0.00157122	-0.0603348	-0.012884	-0.0166549	-0.00754186
		12.73	-0.00377093	-0.0628488	-0.0028282	0.00942732	-0.00439942
		12.74	0.000628488	-0.0575067	0.000628488	0.00691337	0.011627
		12.75	-0.00314244	-0.0575067	-0.0028282	0.00377093	-0.0078561
		12.76	-0.00408517	-0.0672482	-0.00691337	-0.0175977	-0.00439942
		12.77	-0.00314244	-0.0933305	-0.00817034	0.00314244	-0.000942732
		12.78	-0.00188546	-0.125383	-0.00188546	-0.00471366	-0.00439942
		12.79	0.00565639	-0.1059	0.000628488	0.00942732	-0.00848459
		12.8	0.00565639	-0.105586	0.00471366	0.0131982	-0.00125698
		12.81	0.00345668	-0.106529	-0.00188546	-0.00691337	-0.00848459
		12.82	0.00691337	-0.112185	0.0028282	-0.00691337	-0.0125698
		12.83	0.00565639	-0.106529	0.0135125	0.00219971	0.00188546
		12.84	0.00157122	-0.118156	0.0179119	0.00377093	0.00879883
		12.85	0	-0.132297	0.0144552	-0.0169692	-0.0131982
		12.86	-0.00408517	-0.127269	0.0103701	0.012884	0.00125698
		12.87	-0.0028282	-0.117527	-0.00377093	0.0210543	0.00439942
		12.88	-0.00157122	-0.117527	-0.000942732	0.00691337	-0.00597064
		12.89	-0.00439942	-0.117213	0.00125698	-0.024511	-0.000942732
		12.9	-0.00597064	-0.0967872	-0.000314244	-0.0197974	0.00628488
		12.91	-0.00974156	-0.0851601	0.00345668	0.000314244	0.00722761
		12.92	-0.00377093	-0.0766755	-0.00817034	-0.0125698	-0.00345668
		12.93	-0.000314244	-0.0923877	-0.0125698	-0.00125698	0.00125698
		12.94	-0.00377093	-0.111871	-0.0100558	0.000942732	0.00251395
		12.95	-0.00314244	-0.114385	-0.00377093	0.00439942	-0.00408517
		12.96	-0.00251395	-0.0832747	-0.00471366	-0.0223113	-0.00879883
		12.97	-0.00345668	-0.104329	0.000942732	0.00188546	0.00534215
		12.98	0.00817034	-0.103072	-0.0028282	0.0100558	-0.0147695
		12.99	0.014141	-0.104643	0.00471366	0.0109985	-0.00408517
		13	0.00377093	-0.0967872	0.0103701	0.00219971	-0.00597064
		13.01	0.00157122	-0.0971014	0.00817034	-0.0122555	-0.00659912
		13.02	0.000628488	-0.108728	0.00125698	-0.00534215	-0.00974156
		13.03	0	-0.0905023	-0.000314244	-0.00408517	-0.0078561
		13.04	0.00125698	-0.117527	-0.000314244	0.012884	0.00974156
		13.05	-0.00314244	-0.114699	0.000628488	-0.00408517	-0.0125698
		13.06	-0.00377093	-0.113128	0.00879883	-0.00974156	-0.00188546
		13.07	-0.00534215	-0.093959	0.00219971	0.00408517	0.00817034
		13.08	-0.00817034	-0.0952159	-0.00345668	0.0188546	-0.00251395
		13.09	-0.00439942	-0.1059	-0.00597064	0.00125698	-0.00754186
		13.1	-0.00345668	-0.104015	0.00439942	-0.00659912	0.00408517
		13.11	0.000942732	-0.0999296	-0.00219971	-0.00408517	0.012884
		13.12	-0.00157122	-0.101187	-0.000628488	0.0213686	-0.00691337
		13.13	-0.00534215	-0.0967872	-0.00377093	0.00377093	0.000628488
		13.14	0.00565639	-0.0920735	-0.00754186	-0.027025	0.00534215
		13.15	0.00314244	-0.0964729	0	-0.00345668	-0.0109985
		13.16	0.0050279	-0.0848459	0.000942732	0.0122555	-0.000628488
		13.17	0.014141	-0.0754186	0.00722761	-0.00817034	-0.000628488
		13.18	0.00251395	-0.0584494	0.00157122	-0.00942732	-0.00314244
		13.19	0.00534215	-0.0461939	0.00439942	-0.0144552	-0.0106843
		13.2	0.00188546	-0.0439942	0.0109985	-0.00974156	0.00219971
		13.21	-0.00408517	-0.0342526	0.0103701	0.00188546	-0.00534215
		13.22	-0.00251395	-0.0326814	0.00565639	-0.00597064	-0.0160264
		13.23	-0.00251395	-0.0461939	-0.00251395	0.00188546	-0.00597064
		13.24	0.00377093	-0.0389663	-0.0078561	0.0207401	0.00377093
		13.25	0.0028282	-0.0254538	-0.00565639	0.0229398	-0.00659912
		13.26	0.00691337	-0.00471366	0.00471366	0.00534215	-0.0125698
		13.27	0.00377093	-0.00597064	0.00345668	0.0028282	0.00377093
		13.28	0.00942732	-0.0100558	-0.00597064	0.0147695	-0.00659912
		13.29	0.0119413	-0.00314244	-0.0157122	-0.00565639	0.00314244
		13.3	0.0131982	0.00628488	-0.00251395	-0.00597064	-0.00534215
		13.31	0.00722761	-0.00848459	0.00565639	-0.00628488	0.00659912
		13.32	0.00345668	-0.0263965	0.00219971	-0.0285962	0.000314244
		13.33	0.00628488	-0.0333099	-0.0028282	-0.00597064	-0.00817034
		13.34	-0.00408517	-0.0427372	-0.00565639	-0.00314244	0.00408517
		13.35	-0.00408517	-0.0260823	0.00314244	0.0113128	-0.0078561
		13.36	-0.00597064	-0.0232541	0.00377093	-0.00597064	-0.00439942
		13.37	-0.012884	-0.0402232	0.011627	-0.0179119	-0.00157122
		13.38	-0.0122555	-0.038652	0.00125698	-0.00879883	0.00659912
		13.39	-0.011627	-0.0443084	0.00848459	-0.00377093	-0.00471366
		13.4	-0.00879883	-0.0461939	0.00377093	0.0163407	-0.00722761
		13.41	-0.00157122	-0.0546785	0.00188546	0.00659912	0.00597064
		13.42	-0.00691337	-0.0546785	0.00565639	0.00439942	-0.00879883
		13.43	-0.00125698	-0.0556212	-0.00345668	0.0131982	-0.0119413
		13.44	0.00157122	-0.0556212	-0.0106843	0.00848459	0.00565639
		13.45	-0.00125698	-0.0377093	-0.011627	-0.0028282	-0.00314244
		13.46	0.00377093	-0.039909	-0.0078561	-0.00439942	-0.00565639
		13.47	0.00157122	-0.0135125	-0.00251395	-0.00628488	0.00251395
		13.48	-0.00628488	-0.0229398	-0.00314244	-0.0216828	-0.0028282
		13.49	0.000628488	-0.00597064	-0.0157122	-0.0169692	-0.0147695
		13.5	0.00534215	-0.00597064	-0.00377093	-0.00345668	0.0078561
		13.51	-0.000314244	-0.011627	0.00408517	-0.0160264	0.00974156
		13.52	-0.00534215	0.0201116	0.015398	-0.0273392	-0.00659912
		13.53	-0.00251395	0.0276535	0.00408517	0.024511	0.00125698
		13.54	0.00439942	0.0417945	0.00125698	0.0191689	0
		13.55	-0.000942732	0.0402232	-0.00157122	0.00314244	-0.0028282
		13.56	0.00565639	0.0587636	0.00188546	0.00439942	-0.00439942
		13.57	0.00817034	0.063163	0.00125698	-0.0106843	-0.000942732
		13.58	-0.00439942	0.0427372	-0.00534215	0.00691337	0.00314244
		13.59	0	0.027025	0.00157122	-0.0078561	0.00314244
		13.6	0.0078561	0.0392805	0.00911308	-0.00188546	-0.011627
		13.61	0.00848459	0.0556212	0.00722761	-0.000942732	0.0050279
		13.62	0.00597064	0.077304	-0.00439942	0.00439942	0.00659912
		13.63	-0.00125698	0.0945874	0.000942732	0.0147695	-0.0100558
		13.64	0.00251395	0.0958444	0.00911308	-0.0119413	0.000314244
		13.65	0.00157122	0.119098	0.00251395	-0.00754186	0.00534215
		13.66	0.000942732	0.079818	0.00628488	-0.0122555	-0.0135125
		13.67	0.00659912	0.038652	0.0106843	-0.00659912	-0.0103701
		13.68	0.00188546	0.0590779	-0.00125698	0.00848459	0.00817034
		13.69	-0.00942732	0.0678767	-0.0103701	-0.0188546	-0.00974156
		13.7	-0.00188546	0.0813892	-0.0197974	-0.0122555	-0.0109985
		13.71	-0.00408517	0.0845316	-0.00314244	-0.0028282	0.0138267
		13.72	-0.0135125	0.0807607	-0.00659912	0.0207401	-0.00314244
		13.73	-0.00597064	0.0732189	0	-0.00439942	-0.00754186
		13.74	-0.00157122	0.0751043	-0.00188546	-0.00817034	0.0028282
		13.75	-0.00565639	0.0691337	-0.00879883	0.00879883	-0.00345668
		13.76	-0.000942732	0.0358238	-0.00377093	-0.00377093	-0.00439942
		13.77	0.00219971	0.0232541	0.0050279	-0.00942732	-0.0100558
		13.78	-0.00377093	0.0477651	0.00659912	-0.00439942	0.00439942
		13.79	-0.00628488	0.041166	-0.00125698	-0.00974156	-0.00439942
		13.8	-0.00125698	-0.0267107	-0.000628488	-0.0223113	-0.00188546
		13.81	0.0050279	-0.0295389	-0.000628488	0.0160264	-0.00377093
		13.82	-0.00659912	0.00439942	0	0.00879883	-0.00251395
		13.83	-0.00219971	-0.00125698	-0.00345668	0.0147695	-0.000628488
		13.84	-0.00251395	-0.014141	0.00534215	0.015398	-0.00345668
		13.85	-0.00565639	-0.0241968	0.00377093	-0.012884	0.00911308
		13.86	-0.00377093	-0.00565639	0.0138267	-0.0219971	-0.00157122
		13.87	-0.00219971	-0.00408517	0.00942732	-0.00251395	-0.00219971
		13.88	0.000314244	-0.0100558	0.00911308	0.00314244	0.015398
		13.89	-0.00314244	0.0433657	0.011627	0.0204259	0.00157122
		13.9	0.000314244	0.0395947	-0.00251395	0.0232541	-0.0119413
		13.91	0.00377093	-0.0232541	0.00597064	-0.014141	0.00565639
		13.92	0.0050279	-0.0251395	-0.00219971	-0.0380235	0.0106843
		13.93	0.00408517	0.00534215	-0.00691337	-0.0295389	-0.0100558
		13.94	0.00534215	0.0606491	-0.0050279	-0.00219971	-0.00345668
		13.95	0.0028282	0.0480793	-0.00345668	0.011627	0.0194831
		13.96	-0.000628488	0.0113128	-0.00219971	-0.000628488	-0.0122555
		13.97	-0.00188546	0.0336241	-0.0122555	-0.0078561	-0.00691337
		13.98	-0.00188546	0.0311102	-0.00345668	-0.0135125	0.00314244
		13.99	-0.0028282	0.0647343	0.00314244	-0.0254538	0.0078561
		14	-0.00722761	0.0603348	0.00188546	0.00722761	-0.0131982
		14.01	-0.00628488	0.0524787	-0.00345668	0.00722761	-0.00439942
		14.02	0.000314244	0.0436799	-0.00251395	0.0367665	0.0106843
		14.03	0.000314244	-0.00314244	0.00251395	0.027025	-0.0119413
		14.04	0.0078561	0.0320529	0.00817034	-0.0138267	-0.00125698
		14.05	0.0113128	0.0395947	0.00157122	0.00125698	-0.00345668
		14.06	0.00345668	0.027025	-0.00377093	0.0113128	0.0103701
		14.07	0.00439942	-0.00219971	-0.00691337	-0.00628488	-0.0028282
		14.08	0.0100558	-0.0223113	0.0028282	-0.00848459	-0.000942732
		14.09	0.00188546	-0.0201116	0.012884	0.00974156	0.012884
		14.1	-0.00314244	-0.0389663	0.000628488	0.00565639	-0.00565639
		14.11	0.0028282	-0.0254538	0.00408517	0.0213686	-0.00534215
		14.12	-0.000942732	-0.0135125	-0.00439942	-0.0157122	0.00188546
		14.13	-0.00345668	-0.0179119	-0.0028282	-0.0307959	0.000628488
		14.14	-0.00157122	-0.0565639	-0.00408517	0.00722761	-0.00251395
		14.15	-0.00314244	-0.0917592	-0.0109985	0.0050279	0.00314244
		14.16	-0.00597064	-0.0603348	-0.0147695	-0.012884	0.00974156
		14.17	-0.0050279	-0.0185404	-0.0172834	0	-0.0100558
		14.18	0.00691337	-0.0229398	-0.0050279	0.00345668	-0.0150837
		14.19	0.00439942	-0.0273392	0.00314244	-0.0216828	0.00408517
		14.2	-0.00188546	-0.0348811	-0.000314244	-0.0188546	-0.0103701
		14.21	0.00251395	-0.0333099	0.000942732	-0.0160264	-0.00565639
		14.22	0	-0.0119413	0.0078561	0.00157122	0.000628488
		14.23	0.00439942	0.00439942	0.00534215	0.0144552	0.000628488
		14.24	0.0028282	0.0100558	0.00911308	0.00754186	-0.00345668
		14.25	0.00471366	0.0125698	0.00534215	-0.0169692	0.000628488
		14.26	0.00219971	0.0109985	0.00157122	0.00314244	0.00597064
		14.27	-0.00565639	-0.00974156	0.00125698	0.0408517	-0.011627
		14.28	0.000942732	-0.00817034	-0.00377093	0.00817034	0.00534215
		14.29	0.00565639	0.000628488	-0.000314244	0.0191689	0.000314244
		14.3	-0.0028282	0.00628488	-0.0050279	0.015398	-0.000314244
		14.31	-0.00314244	-0.0100558	-0.000314244	-0.00722761	-0.00251395
		14.32	-0.00628488	-0.0395947	0.000942732	-0.0232541	0.00879883
		14.33	-0.00817034	-0.0499648	-0.00188546	-0.0367665	-0.000942732
		14.34	-0.0078561	-0.0219971	0.00345668	-0.0307959	0.00157122
		14.35	-0.0078561	-0.00345668	-0.000314244	-0.0163407	0.00534215
		14.36	-0.00534215	-0.05405	0.000942732	0.011627	-0.00439942
		14.37	-0.00565639	-0.0917592	-0.0028282	0.0295389	-0.00408517
		14.38	-0.00314244	-0.078561	-0.00219971	0.0320529	-0.00439942
		14.39	-0.00439942	-0.0427372	-0.00188546	0.000314244	0.00597064
		14.4	0.000314244	-0.0663055	-0.0078561	-0.00659912	-0.00565639
		14.41	0.0028282	-0.0854744	-0.00471366	-0.00471366	-0.00974156
		14.42	0.00911308	-0.0612776	-0.00565639	0.00691337	0
		14.43	0.00314244	-0.066934	-0.00691337	0.00377093	0.00628488
		14.44	0.00879883	-0.0606491	-0.0050279	-0.0216828	-0.0113128
		14.45	0.00817034	-0.0685052	0.0028282	-0.0452511	0.000942732
		14.46	0.00314244	-0.0612776	0.00974156	-0.0333099	0.00659912
		14.47	0.0109985	-0.0443084	-0.00251395	-0.00879883	-0.00754186
		14.48	0.00534215	-0.0402232	-0.00628488	0.0147695	-0.0050279
		14.49	0.00534215	-0.0138267	-0.000628488	0.0289104	0.0122555
		14.5	0.00125698	0.0329956	0.00377093	0.0380235	-0.00534215
		14.51	-0.00219971	0.0455654	0.00408517	0.0496506	-0.00251395
		14.52	-0.00188546	0.025768	0.00942732	0.0028282	0.00439942
		14.53	-0.00125698	0.0150837	0.0103701	-0.00377093	0.00534215
		14.54	0.00534215	0.0028282	0.00408517	-0.00879883	-0.00942732
		14.55	0.00974156	0.0320529	0.00974156	-0.0125698	0.00565639
		14.56	0.00722761	0.0443084	0.00974156	-0.00439942	0.00219971
		14.57	0.0028282	0.0311102	0.00534215	-0.0204259	-0.0078561
		14.58	0.0028282	0.0518503	0.00534215	-0.0248253	-0.00911308
		14.59	-0.000314244	0.0977299	-0.00157122	-0.037395	0.00157122
		14.6	-0.00219971	0.156808	-0.00219971	-0.00408517	0.00597064
		14.61	0	0.120041	-0.00157122	0.0241968	-0.00848459
		14.62	-0.00219971	0.0499648	-0.0122555	0.0326814	0.00345668
		14.63	-0.00439942	0.0276535	-0.015398	0.0157122	-0.00722761
		14.64	-0.0050279	-0.0138267	-0.00691337	0.00408517	-0.000314244
		14.65	0.00377093	-0.00157122	-0.00219971	0.00157122	-0.00251395
		14.66	0	0.0204259	-0.00439942	-0.0301674	0.0106843
		14.67	-0.00597064	0.0298532	-0.00628488	0.00314244	-0.00408517
		14.68	0.00471366	0.0289104	-0.0113128	-0.000628488	-0.000628488
		14.69	0.000942732	0.0430514	-0.00754186	0.000628488	-0.000942732
		14.7	-0.00471366	0.0861029	-0.00471366	-0.0207401	0.00125698
		14.71	0.00439942	0.0854744	-0.00219971	-0.0223113	-0.0103701
		14.72	0.000628488	0.0782468	0.0125698	-0.00534215	0.00754186
		14.73	-0.00534215	0.0383378	0.0113128	-0.00691337	0.00377093
		14.74	0.000314244	0.0241968	0.0050279	0.00722761	-0.011627
		14.75	0.000942732	0.0559354	0.0204259	-0.00879883	-0.00565639
		14.76	-0.000628488	0.0986726	0.0169692	-0.000628488	0.00597064
		14.77	-0.00314244	0.116899	0.00659912	-0.0150837	-0.000314244
		14.78	-0.00377093	0.0854744	0.00817034	-0.0028282	-0.0119413
		14.79	-0.00125698	0.101501	0.00219971	0.0251395	0.0100558
		14.8	-0.000628488	0.107786	0.000314244	0.00848459	-0.00628488
		14.81	0.00377093	0.0546785	-0.00219971	0.00188546	-0.00314244
		14.82	0.00188546	0.00911308	-0.00722761	0.0028282	-0.000314244
		14.83	-0.00408517	-0.00219971	-0.0028282	0.0213686	0.00471366
		14.84	0.00125698	0.0499648	-0.00565639	0.0260823	-0.00439942
		14.85	0.000628488	0.0955302	-0.00408517	0.0213686	-0.00408517
		14.86	0	0.102129	-0.000628488	-0.011627	0.00879883
		14.87	0.00659912	0.0942732	-0.00439942	-0.0285962	0
		14.88	0	0.0719619	0.00157122	0.025768	-0.00157122
		14.89	0	0.0458796	-0.000314244	-0.0113128	0.0106843
		14.9	0.00534215	0.0414802	-0.00157122	0.00754186	-0.0028282
		14.91	0.000942732	0.0392805	-0.00565639	-0.0219971	0.00125698
		14.92	0.00597064	-0.0100558	-0.00565639	-0.00848459	-0.00597064
		14.93	0.000628488	-0.0122555	-0.00722761	-0.0267107	-0.000942732
		14.94	-0.0028282	0	0	-0.0615918	0.00534215
		14.95	-0.00722761	0.0113128	0.00125698	0.00345668	-0.00879883
		14.96	-0.0100558	0.0201116	0.00439942	0.0103701	-0.00628488
		14.97	-0.00974156	-0.0050279	0.00534215	0.0219971	0.00659912
		14.98	-0.00754186	0.00691337	0.00314244	0.0050279	-0.00817034
		14.99	-0.00597064	0.0251395	0.012884	-0.0260823	0.000628488
		15	-0.00471366	0.0304817	0.0103701	-0.00848459	0.00565639
		15.01	-0.000942732	0.0342526	0.0122555	0.0317386	-0.00439942
		15.02	0	0.0622203	0.00439942	0.000314244	-0.00188546
		15.03	0.00314244	0.113442	0.00408517	0.0329956	-0.00314244
		15.04	0.000314244	0.0971014	0	0.0241968	0.00879883
		15.05	0.00691337	0.0675625	-0.00597064	0.0191689	-0.00691337
		15.06	0.00534215	0.0817034	-0.0028282	-0.00659912	0.0078561
		15.07	0.000314244	0.135125	-0.00848459	-0.0103701	0.00691337
		15.08	0.0028282	0.204259	-0.0144552	-0.00157122	-0.0122555
		15.09	-0.00439942	0.169692	-0.0135125	0.0263965	0.00722761
		15.1	-0.0135125	0.103072	-0.0103701	-0.000628488	0.00534215
		15.11	-0.00879883	0.0663055	-0.0103701	-0.0229398	-0.00597064
		15.12	-0.00848459	0.103701	-0.00439942	-0.00125698	0.0028282
		15.13	-0.00597064	0.16435	-0.000628488	-0.0172834	-0.00188546
		15.14	-0.00439942	0.159636	0.00219971	-0.0226256	-0.00314244
		15.15	-0.0050279	0.102444	0.00219971	-0.0455654	-0.0144552
		15.16	-0.0050279	0.0681909	-0.000314244	-0.00659912	-0.00377093
		15.17	-0.00157122	0.0861029	0.0078561	0.00157122	-0.000314244
		15.18	0.00251395	0.0493363	0.00534215	0.00157122	-0.00659912
		15.19	0.00157122	0.0273392	0.00534215	-0.0179119	-0.00565639
		15.2	-0.00471366	0.0361381	0.014141	0.0377093	-0.000628488
		15.21	0.00125698	0.0634773	0.00691337	0.0358238	-0.0078561
		15.22	0.00534215	0.0634773	0.0078561	0.0314244	-0.00722761
		15.23	-0.0028282	0.0512218	0.011627	-0.0213686	-0.00314244
		15.24	0	0.0534215	0.00597064	-0.0226256	0.0103701
		15.25	0.0028282	0.0458796	-0.00219971	0.038652	-0.0028282
		15.26	0.00188546	0.0427372	-0.00251395	-0.0109985	-0.00722761
		15.27	-0.00188546	0.0575067	0.000628488	-0.00974156	0.014141
		15.28	0.0028282	0.115956	-0.00848459	-0.0131982	-0.00848459
		15.29	0.00628488	0.134182	-0.0106843	-0.0251395	-0.0050279
		15.3	0.00408517	0.0873598	-0.0144552	-0.0380235	0.00659912
		15.31	-0.00219971	0.0531072	-0.0197974	-0.0254538	0.00534215
		15.32	0.00659912	0.0622203	-0.0147695	0.0135125	-0.00879883
		15.33	-0.00219971	0.0886168	0.00188546	0.0113128	-0.000628488
		15.34	-0.00628488	0.107157	0.00125698	-0.012884	-0.000314244
		15.35	-0.00188546	0.100558	-0.00377093	0.012884	-0.0078561
		15.36	-0.00691337	0.111557	0.00188546	0.00534215	-0.00691337
		15.37	-0.00597064	0.0977299	0.00817034	0.0119413	0.00722761
		15.38	0.00188546	0.107157	0.0113128	0.0119413	-0.011627
		15.39	0.00377093	0.0930162	0.00408517	-0.000314244	-0.00534215
		15.4	-0.000628488	0.0892453	0.00754186	0.0157122	0.00408517
		15.41	0.000314244	0.0826462	-0.00125698	-0.00471366	-0.00534215
		15.42	0.000314244	0.0436799	0.00219971	-0.0106843	-0.0119413
		15.43	0.00597064	0.0505933	0.00754186	0.0172834	0.00251395
		15.44	0.000628488	0.0549927	0.000628488	0.00974156	-0.000628488
		15.45	0.00345668	0.0826462	-0.00534215	0.00942732	-0.00314244
		15.46	0.00219971	0.0333099	-0.00565639	-0.00911308	-0.000314244
		15.47	-0.00157122	-0.0185404	-0.00377093	-0.024511	0.000628488
		15.48	0.000628488	-0.0433657	0.00408517	-0.014141	0.00691337
		15.49	0.000314244	-0.0150837	0.00377093	-0.0191689	-0.0122555
		15.5	0.00157122	0.0131982	0.00534215	-0.000314244	0.00219971
		15.51	0.00251395	0.0050279	0.00691337	0.0050279	0.00157122
		15.52	-0.000628488	0.0138267	0.00345668	-0.00911308	0.00125698
		15.53	0.00471366	0.0188546	0.00188546	-0.0263965	-0.012884
		15.54	-0.000628488	0.0131982	-0.00219971	-0.0210543	0.00722761
		15.55	0.000314244	0.0166549	-0.00219971	0.0166549	-0.00251395
		15.56	0.00408517	0.0351953	-0.0160264	0.0213686	-0.0135125
		15.57	-0.00439942	0.0408517	-0.00817034	0.0194831	0.00597064
		15.58	-0.00345668	0.0421087	-0.00659912	0.0298532	0.0131982
		15.59	-0.000628488	0.0320529	-0.00817034	0.00565639	-0.0150837
		15.6	0.000314244	0.0361381	-0.00911308	-0.015398	0.00879883
		15.61	-0.00125698	0.0345668	-0.00314244	-0.0169692	0.00691337
		15.62	0.0028282	0.0235683	-0.0106843	0.0160264	-0.014141
		15.63	0.00125698	-0.0298532	0.00125698	-0.00408517	0.00345668
		15.64	-0.00157122	-0.0443084	0.00597064	-0.0191689	0.00534215
		15.65	0.00219971	-0.0248253	-0.00188546	-0.0276535	-0.000314244
		15.66	0.00251395	-0.00879883	0.0050279	-0.0364523	-0.0109985
		15.67	0.0028282	0.00125698	0.00251395	-0.0370808	0.0172834
		15.68	0.00408517	-0.0276535	0.012884	-0.00974156	0.000628488
		15.69	0.00439942	-0.0223113	0.000628488	-0.00691337	-0.000628488
		15.7	0.00345668	-0.0260823	0.000314244	0.0333099	-0.000628488
		15.71	0.0028282	-0.0562497	-0.0028282	0.0439942	0.0109985
		15.72	0.0078561	-0.0854744	0.000942732	0.00219971	-0.00377093
		15.73	0.000628488	-0.122555	0.00157122	0.0219971	0.00408517
		15.74	0.000628488	-0.0795037	-0.00125698	-0.0197974	-0.000942732
		15.75	-0.000942732	-0.0474508	-0.0050279	0.0235683	0.00157122
		15.76	-0.0050279	-0.0276535	-0.015398	-0.00754186	-0.00879883
		15.77	-0.00377093	-0.039909	-0.0135125	0	-0.00659912
		15.78	-0.00219971	-0.0813892	-0.00817034	-0.0100558	0.00879883
		15.79	-0.00659912	-0.0455654	0.000942732	-0.0172834	-0.00691337
		15.8	-0.00439942	0.0235683	-0.00125698	0	0.00691337
		15.81	0.00188546	0.0483936	-0.00157122	0.0113128	-0.00188546
		15.82	0.00188546	0.00408517	0.00188546	0.0235683	0.00471366
		15.83	0.00471366	-0.0273392	0.00345668	0.00439942	-0.0125698
		15.84	-0.000942732	-0.0169692	0.00942732	-0.00408517	0.00597064
		15.85	0.000628488	0.0317386	0.00754186	-0.0028282	0.00565639
		15.86	0.000314244	0.0876741	0.00848459	0.0078561	-0.00597064
		15.87	0.00597064	0.106214	0.00942732	-0.0191689	-0.00565639
		15.88	0.00565639	0.0524787	0.0131982	0.011627	0.0100558
		15.89	-0.000942732	-0.00848459	0.0135125	-0.00911308	-0.00754186
		15.9	0.00157122	-0.00691337	0.00157122	0.00471366	-0.00722761
		15.91	-0.00125698	0.041166	0.00219971	-0.0499648	0.0106843
		15.92	0	0.00974156	-0.0100558	0.00377093	-0.000314244
		15.93	0.00879883	-0.0314244	-0.00471366	-0.00659912	-0.0078561
		15.94	0.00157122	-0.0276535	0.000628488	-0.0160264	-0.00251395
		15.95	-0.00125698	0.0408517	-0.00219971	-0.00157122	0.000314244
		15.96	-0.000942732	0.0609633	-0.00628488	0.00157122	-0.0131982
		15.97	-0.00219971	0.00377093	-0.0078561	0.0298532	0.00659912
		15.98	-0.00408517	-0.0480793	-0.00345668	-0.0496506	-0.000942732
		15.99	-0.00157122	-0.0735331	-0.00754186	0.0251395	-0.00911308
		16	-0.00219971	-0.0232541	0.000942732	0.0163407	-0.00314244
		16.01	-0.00628488	-0.0232541	0.00408517	-0.0311102	0.0078561
		16.02	-0.00219971	-0.0427372	-0.00125698	0.00157122	-0.0122555
		16.03	-0.00439942	-0.06442	-0.000314244	0.0304817	-0.00722761
		16.04	-0.00408517	-0.0248253	0.00911308	0.0125698	0.0050279
		16.05	-0.00314244	0.00157122	0.00251395	0.00157122	0
		16.06	0	-0.0144552	-0.00251395	-0.0103701	-0.00377093
		16.07	-0.000942732	-0.0461939	-0.00157122	-0.00377093	0.00125698
		16.08	0.0050279	-0.0700764	0.00251395	0.0194831	0.00565639
		16.09	0.00439942	-0.0722761	0.00848459	-0.00251395	-0.00722761
		16.1	-0.00251395	-0.0622203	0.0028282	-0.000314244	-0.00314244
		16.11	-0.00314244	-0.0251395	0.0028282	0	-0.000628488
		16.12	0.00345668	-0.00314244	-0.00219971	-0.0207401	0.000942732
		16.13	0.000942732	-0.00534215	-0.00534215	-0.0185404	0.000628488
		16.14	-0.00534215	-0.0210543	0.00157122	-0.0100558	-0.00911308
		16.15	-0.00345668	-0.0263965	0.00659912	0.0201116	0.00565639
		16.16	-0.00817034	-0.0267107	0.00597064	-0.00534215	-0.0028282
		16.17	-0.00439942	-0.0175977	-0.000628488	-0.0229398	-0.0125698
		16.18	-0.00251395	-0.0326814	0.00219971	0.0106843	0.0103701
		16.19	0.00188546	-0.0364523	0.00471366	0.0216828	-0.00439942
		16.2	0	-0.0619061	0.00188546	0.00188546	-0.00879883
		16.21	-0.000314244	-0.0779325	0.00377093	-0.0358238	0.00251395
		16.22	0.0028282	-0.0744758	0.00471366	-0.0235683	0.00188546
		16.23	0.00314244	-0.0468224	-0.00251395	0.00314244	-0.0050279
		16.24	0.000942732	-0.0590779	-0.00125698	-0.00251395	-0.0100558
		16.25	0.00188546	-0.104643	0.00659912	-0.00188546	0.014141
		16.26	0.00408517	-0.104015	0.00377093	0.0185404	-0.00628488
		16.27	-0.00565639	-0.102758	-0.00188546	0.0131982	-0.00817034
		16.28	-0.000942732	-0.0864171	-0.00314244	0.0157122	0.0166549
		16.29	0.00345668	-0.0974156	0.00251395	0.0298532	-0.0103701
		16.3	0.000314244	-0.100558	-0.00534215	0.0298532	-0.00408517
		16.31	-0.00345668	-0.107786	-0.000628488	-0.000314244	0.00974156
		16.32	-0.0028282	-0.11847	0.00314244	0.0166549	0.00345668
		16.33	0.00157122	-0.109671	0.00439942	0.0028282	-0.00848459
		16.34	-0.00817034	-0.0879883	0.00628488	-0.0175977	0.00125698
		16.35	-0.00439942	-0.0971014	0.0106843	-0.0289104	-0.00377093
		16.36	-0.000942732	-0.113128	0.0119413	-0.0276535	-0.00942732
		16.37	-0.0109985	-0.111557	-0.000628488	-0.014141	-0.00471366
		16.38	-0.0028282	-0.0851601	0.0050279	-0.0204259	0.00534215
		16.39	0.000314244	-0.0600206	0.00628488	-0.00911308	-0.00597064
		16.4	-0.00471366	-0.0782468	0.00534215	-0.00691337	-0.00534215
		16.41	-0.0050279	-0.0751043	0.000314244	-0.0213686	-0.00691337
		16.42	0.000628488	-0.0675625	0.000628488	-0.0213686	0.00314244
		16.43	0.00439942	-0.0537357	-0.00597064	0.0241968	0.00188546
		16.44	0.00565639	-0.0562497	-0.0182262	0.00817034	-0.0119413
		16.45	0.0078561	-0.0499648	-0.00754186	0.00125698	0.00565639
		16.46	0.00848459	-0.0496506	0.00157122	0.00314244	-0.00408517
		16.47	0.00408517	-0.0276535	-0.00691337	-0.00628488	-0.0028282
		16.48	-0.00219971	-0.0232541	-0.00471366	-0.0194831	-0.00314244
		16.49	0.00345668	-0.0446226	-0.00722761	-0.00942732	0.00345668
		16.5	0.000314244	-0.0458796	-0.00408517	0.0273392	-0.00628488
		16.51	-0.00565639	-0.014141	0.000628488	0.0323671	-0.000942732
		16.52	-0.00408517	0.0364523	0.00408517	0.00974156	-0.00219971
		16.53	-0.00251395	0.00157122	0.00628488	0.0157122	-0.000628488
		16.54	-0.0028282	-0.0292247	0.00314244	0.000314244	-0.00408517
		16.55	-0.000314244	-0.041166	0.00879883	-0.0267107	0.0106843
		16.56	0.00314244	-0.00157122	0.00691337	-0.0191689	-0.00345668
		16.57	0.000942732	0.0241968	0.00628488	-0.012884	-0.0185404
		16.58	-0.00628488	-0.0125698	-0.000942732	-0.00848459	0.0172834
		16.59	-0.00157122	-0.0229398	-0.00471366	-0.0191689	0.00534215
		16.6	0.00408517	-0.000314244	-0.00125698	0.00439942	-0.00565639
		16.61	-0.000942732	0.0122555	0.00188546	0.000628488	-0.00691337
		16.62	0.00314244	0.00879883	0	-0.000942732	0.00817034
		16.63	-0.000628488	-0.000314244	0.0028282	0.0301674	-0.00188546
		16.64	-0.00534215	-0.0135125	-0.00597064	0.00565639	-0.0103701
		16.65	0.00157122	-0.0122555	-0.00911308	-0.0100558	0.0175977
		16.66	0.00597064	0.00408517	-0.0078561	0.0191689	-0.00314244
		16.67	0.00219971	0.0194831	-0.00722761	0.00534215	0.000942732
		16.68	0.000314244	0.0182262	-0.00597064	-0.0179119	-0.00188546
		16.69	0.00534215	0.0285962	-0.00565639	-0.0109985	-0.00125698
		16.7	0.00597064	0.0326814	-0.00345668	0.015398	0.00691337
		16.71	0.00219971	0.0204259	-0.00314244	0.00157122	-0.000628488
		16.72	0.00377093	0.00314244	0.00408517	-0.011627	0.00691337
		16.73	-0.00219971	0.011627	0.00659912	0.0103701	0
		16.74	-0.00659912	0.0119413	0.00408517	0.0273392	-0.00251395
		16.75	-0.000628488	0.0135125	0.000628488	-0.0219971	-0.0113128
		16.76	0.000314244	0.0276535	0.00659912	0.00691337	0.00817034
		16.77	-0.00722761	0.0320529	0.00565639	0.0304817	-0.00659912
		16.78	-0.00817034	0.0169692	0.00722761	-0.0106843	0.00219971
		16.79	-0.00817034	-0.015398	0.00251395	0.011627	-0.00345668
		16.8	-0.00314244	-0.00188546	0	0.00439942	0.0109985
		16.81	0.0028282	0.0298532	-0.0050279	-0.011627	-0.00911308
		16.82	0.00251395	0.0304817	0.000628488	0.00157122	-0.00314244
		16.83	0.00157122	0.0194831	0.00659912	-0.0251395	0.0179119
		16.84	-0.000314244	0.0175977	0.00157122	-0.00471366	-0.0172834
		16.85	0.00251395	0.0311102	-0.00471366	0.00439942	0.00879883
		16.86	0.00408517	0.028282	-0.00534215	-0.0307959	-0.00314244
		16.87	0.00911308	0.0207401	0.000314244	0.00408517	-0.00125698
		16.88	0.00377093	0.0160264	0.00251395	-0.0235683	-0.00628488
		16.89	0.00377093	0.0201116	0.000314244	0.00911308	0.0147695
		16.9	0.00408517	0.0204259	0.000942732	-0.00534215	-0.00942732
		16.91	0.000628488	0.00565639	0	-0.0194831	0.000314244
		16.92	0.00439942	0.0147695	-0.00219971	-0.00879883	0.0125698
		16.93	0.00691337	0.0223113	0.00157122	0.0175977	-0.00565639
		16.94	0.00534215	0.0355096	-0.00157122	-0.0289104	-0.00911308
		16.95	-0.00408517	0.028282	-0.00565639	-0.00659912	-0.00377093
		16.96	0.0028282	0.0219971	-0.00817034	0.0232541	0.0106843
		16.97	0.00691337	0.0251395	0.00377093	0.00219971	-0.0157122
		16.98	-0.00408517	0.0351953	-0.0028282	0.0201116	-0.00345668
		16.99	-0.000942732	0.0647343	-0.00219971	0.00345668	0
		17	0.00188546	0.0729046	0.00251395	0.081075	-0.00408517
		17.01	-0.00125698	0.0697622	-0.00314244	-0.0179119	-0.0078561
		17.02	0.000628488	0.0700764	-0.00597064	-0.0273392	-0.00439942
		17.03	0.00439942	0.0829604	0.00817034	0.00628488	0.00251395
		17.04	0.00125698	0.0945874	0.00408517	-0.0160264	-0.00534215
		17.05	-0.0028282	0.0949017	-0.00345668	-0.015398	-0.00691337
		17.06	0.00439942	0.112185	-0.00942732	0.0078561	0.00879883
		17.07	0.0078561	0.122869	-0.00251395	0.0175977	-0.00345668
		17.08	0.0028282	0.126012	0.000314244	-0.0119413	-0.00848459
		17.09	-0.00251395	0.117527	-0.00219971	-0.0587636	0.000942732
		17.1	-0.00219971	0.109985	0.00659912	-0.0273392	0.00942732
		17.11	-0.00471366	0.121298	-0.00565639	-0.00125698	-0.0135125
		17.12	-0.00471366	0.132925	-0.00188546	-0.0348811	-0.00219971
		17.13	0.000314244	0.154608	-0.000942732	-0.0160264	0.00628488
		17.14	-0.00219971	0.157122	0.00377093	0.00911308	-0.00754186
		17.15	-0.00565639	0.14958	-0.00251395	0.0188546	-0.00879883
		17.16	-0.00659912	0.136382	-0.00722761	-0.0197974	0.00251395
		17.17	-0.000314244	0.116899	-0.00879883	0.0348811	0.00534215
		17.18	0.0050279	0.112814	-0.0028282	0.0292247	-0.0254538
		17.19	0.0028282	0.104015	-0.00345668	0.0342526	0.00659912
		17.2	0.00534215	0.0955302	0.00345668	0.0260823	0.00125698
		17.21	0.00471366	0.0974156	0.000628488	0.00911308	-0.00628488
		17.22	-0.00125698	0.100872	-0.00157122	0.00188546	0.000628488
		17.23	0.00565639	0.0977299	0.000628488	-0.0109985	-0.000628488
		17.24	0.00754186	0.0697622	0.00157122	-0.0106843	0.00377093
		17.25	-0.00125698	0.0446226	0.00565639	-0.0103701	-0.00817034
		17.26	0.000942732	0.0289104	-0.00157122	-0.0125698	-0.000314244
		17.27	0.000942732	0.0204259	0.000314244	-0.0131982	0.000314244
		17.28	0.000628488	0.0125698	0.000942732	-0.00879883	-0.0078561
		17.29	0.0050279	0.0135125	0.00219971	-0.0185404	0.00251395
		17.3	0.00377093	-0.00565639	0.00408517	-0.00534215	0.0028282
		17.31	-0.000942732	0.00439942	0.000314244	0.0160264	-0.00314244
		17.32	0.00345668	0.0298532	-0.000628488	0.0175977	0.000628488
		17.33	0.00439942	0.0197974	0.000314244	0.0109985	0.00974156
		17.34	0.00188546	0.00565639	-0.00691337	0.00974156	-0.00879883
		17.35	-0.00251395	0.0135125	0.00565639	-0.0301674	-0.00157122
		17.36	-0.00219971	0.0188546	0	-0.0131982	0.000314244
		17.37	-0.00219971	-0.014141	0.00125698	-0.0254538	-0.00565639
		17.38	-0.00377093	-0.015398	0.00219971	-0.00848459	-0.0050279
		17.39	0.00188546	0.0263965	0.000314244	-0.0241968	-0.0119413
		17.4	-0.00314244	0.0622203	0.000628488	-0.0201116	0.00817034
		17.41	-0.00439942	0.0355096	0.000628488	0.000628488	-0.00848459
		17.42	0	0.0251395	-0.000942732	-0.000314244	0.000942732
		17.43	0.00565639	0.0348811	-0.0078561	0.0109985	-0.00345668
		17.44	0.00439942	0.0659912	0	0.0370808	-0.00597064
		17.45	0.00754186	0.0791895	0.00754186	0.0197974	-0.00157122
		17.46	0.00157122	0.0763613	-0.00157122	0.00439942	-0.00314244
		17.47	0.00157122	0.0801322	-0.00534215	0.0314244	0.00628488
		17.48	0.00157122	0.0854744	-0.0050279	-0.0103701	-0.0169692
		17.49	0.000314244	0.0895595	-0.00377093	0.0028282	-0.000628488
		17.5	0.0050279	0.0716476	0.000628488	-0.0213686	0.00471366
		17.51	-0.00314244	0.0719619	0.000942732	-0.00754186	-0.0113128
		17.52	-0.00942732	0.0663055	0.00628488	0.000942732	0.000628488
		17.53	-0.000628488	0.0839031	0.00157122	0.0144552	-0.00817034
		17.54	0	0.0883026	-0.00157122	0.00659912	0.00219971
		17.55	-0.00628488	0.0857886	0.0028282	-0.0172834	-0.00848459
		17.56	0	0.0895595	0.00817034	-0.00534215	-0.00408517
		17.57	-0.00251395	0.092702	0.0078561	-0.00659912	0.0078561
		17.58	-0.00188546	0.081075	0.00911308	0.00125698	-0.0122555
		17.59	-0.0028282	0.0628488	0.00911308	-0.00974156	-0.00565639
		17.6	0.0028282	0.0716476	0.0147695	-0.0103701	-0.00942732
		17.61	-0.00345668	0.0763613	0.00377093	-0.0307959	-0.00219971
		17.62	-0.00628488	0.0653628	0.00345668	-0.0157122	-0.00565639
		17.63	0.0050279	0.0713334	-0.000628488	-0.00848459	-0.00125698
		17.64	0.00345668	0.0732189	0.000942732	0.000628488	-0.00345668
		17.65	-0.00314244	0.081075	-0.000314244	-0.0248253	0
		17.66	0.00251395	0.0892453	-0.00157122	-0.014141	-0.00565639
		17.67	-0.00157122	0.0864171	-0.00188546	0.0172834	-0.0028282
		17.68	-0.00471366	0.0952159	-0.0106843	0.00565639	0.00597064
		17.69	0.00534215	0.0735331	-0.0122555	0.0204259	-0.00911308
		17.7	0.00251395	0.0647343	-0.014141	-0.00188546	0.00219971
		17.71	0.00157122	0.0672482	-0.00565639	0.0229398	-0.0028282
		17.72	-0.00471366	0.0751043	-0.00597064	0.0317386	-0.00471366
		17.73	-0.00691337	0.0766755	-0.00188546	-0.0050279	0.00659912
		17.74	-0.00628488	0.0659912	-0.00251395	0.000628488	-0.0078561
		17.75	-0.00314244	0.0751043	0.00314244	0.0188546	-0.00754186
		17.76	-0.00471366	0.0795037	-0.00125698	0.0144552	0.00628488
		17.77	-0.0078561	0.0879883	0.0028282	0.0100558	0.00157122
		17.78	-0.00565639	0.0967872	0.00439942	0.00659912	-0.00722761
		17.79	-0.00534215	0.0945874	0.00439942	0.00314244	-0.0100558
		17.8	-0.00219971	0.0725904	0.0078561	-0.0144552	0.00188546
		17.81	0.00377093	0.0725904	0.0103701	-0.0182262	-0.0028282
		17.82	0.00125698	0.0851601	0.012884	-0.0254538	-0.0150837
		17.83	-0.00345668	0.066934	-0.000942732	-0.0131982	0.00188546
		17.84	0.00125698	0.065677	0.000942732	-0.024511	0.0109985
		17.85	0.000942732	0.0483936	-0.00219971	-0.0191689	-0.0103701
		17.86	-0.00157122	0.0433657	-0.00597064	-0.0185404	-0.00314244
		17.87	0.00408517	0.0436799	-0.000628488	-0.00471366	0.000314244
		17.88	-0.00188546	0.0260823	-0.00251395	0.0169692	0.00157122
		17.89	-0.00534215	0.00691337	-0.00754186	0.00345668	-0.00471366
		17.9	0.00188546	-0.0100558	-0.011627	0.0197974	-0.00534215
		17.91	-0.00314244	-0.00597064	-0.00691337	-0.00942732	0.0050279
		17.92	-0.0078561	-0.0172834	-0.00722761	0.0197974	-0.00471366
		17.93	0	-0.0323671	-0.00251395	0.0144552	-0.00188546
		17.94	0.00377093	-0.06442	-0.00408517	0.0307959	0.00219971
		17.95	0	-0.0801322	-0.00659912	0.00314244	-0.00251395
		17.96	-0.000314244	-0.0779325	0.000628488	-0.00848459	-0.00439942
		17.97	0	-0.105586	0.00754186	-0.024511	0.00722761
		17.98	-0.00659912	-0.120984	0.00659912	-0.0276535	0
		17.99	-0.00974156	-0.131668	0.00188546	-0.0201116	-0.00848459
		18	-0.000942732	-0.131668	0.0078561	-0.0207401	-0.00188546
		18.01	0.00125698	-0.129154	0.00754186	0.050279	0.00125698
		18.02	-0.00345668	-0.135125	0.015398	-0.0182262	-0.00628488
		18.03	-0.0028282	-0.118156	0.00439942	-0.00754186	0.000942732
		18.04	-0.00439942	-0.122869	0.00377093	0.0138267	0.0109985
		18.05	-0.00628488	-0.119413	0.00188546	0.038652	-0.0103701
		18.06	0.000628488	-0.106214	-0.00471366	0.0238825	-0.000942732
		18.07	0.00597064	-0.108728	0.0028282	-0.0493363	0.00408517
		18.08	0.00911308	-0.0961587	-0.00722761	0.0361381	-0.00565639
		18.09	0.00219971	-0.092702	-0.00251395	0.0163407	-0.00408517
		18.1	0.00597064	-0.0719619	-0.00722761	-0.0518503	-0.000628488
		18.11	0.00974156	-0.0496506	-0.0100558	-0.012884	0.0078561
		18.12	-0.00408517	-0.0276535	0.000314244	-0.00565639	-0.00314244
		18.13	-0.00157122	-0.0263965	-0.00251395	0.00377093	-0.0050279
		18.14	0.00219971	-0.0232541	0.00188546	-0.00345668	-0.000628488
		18.15	-0.00817034	-0.0119413	0.00125698	-0.0100558	-0.00188546
		18.16	-0.00597064	-0.0050279	0.000942732	-0.0226256	-0.0078561
		18.17	-0.000942732	0.00377093	0	-0.0301674	0.00157122
		18.18	-0.00219971	-0.0125698	-0.00188546	-0.00471366	-0.0050279
		18.19	-0.0028282	-0.0157122	0.0050279	0.0125698	0.0028282
		18.2	-0.00565639	-0.0160264	0.00408517	-0.0028282	-0.0050279
		18.21	-0.00125698	-0.00911308	0.00722761	-0.0131982	0
		18.22	0.000628488	-0.00125698	0.000942732	0.0122555	0.00628488
		18.23	0.00408517	-0.00659912	0.00188546	0.0204259	-0.0106843
		18.24	0.00565639	-0.0298532	0.00565639	-0.00125698	0.00377093
		18.25	0.00314244	-0.0395947	0.00879883	-0.0150837	0.0028282
		18.26	0.0050279	-0.0405375	0.00534215	0.014141	-0.00722761
		18.27	0.00974156	-0.0367665	0.00188546	0.0179119	0.00314244
		18.28	0.00125698	-0.052793	0.00345668	-0.00817034	0.0106843
		18.29	0.00314244	-0.0641058	0.00219971	-0.00722761	-0.00377093
		18.3	0.0078561	-0.0615918	0.000628488	0.00314244	-0.000628488
		18.31	0.00439942	-0.0578209	-0.000314244	-0.00471366	0.012884
		18.32	0.00911308	-0.0452511	0.00345668	-0.00879883	0.00722761
		18.33	0.00722761	-0.0549927	-0.00314244	-0.00691337	-0.0122555
		18.34	-0.000942732	-0.052793	-0.00251395	0.00471366	0.0103701
		18.35	-0.00345668	-0.0659912	-0.00974156	0.0182262	0.00817034
		18.36	-0.00534215	-0.0534215	-0.0122555	0.0210543	-0.00565639
		18.37	-0.00628488	-0.0512218	-0.0144552	-0.00597064	-0.00565639
		18.38	-0.00219971	-0.0578209	-0.00942732	0.00848459	0.0109985
		18.39	-0.00471366	-0.0575067	-0.0050279	0.011627	-0.0028282
		18.4	-0.0050279	-0.05405	-0.00659912	-0.0131982	-0.0050279
		18.41	-0.00911308	-0.0377093	-0.0078561	0.0103701	0.00251395
		18.42	-0.00691337	-0.0285962	-0.00408517	-0.012884	0.00722761
		18.43	-0.000628488	-0.0241968	-0.000942732	-0.0279677	0.00471366
		18.44	0.00125698	-0.041166	-0.000942732	-0.0298532	-0.0050279
		18.45	0.00471366	-0.0351953	0.00439942	-0.0355096	0.0078561
		18.46	0.00628488	-0.0364523	0.00942732	-0.0078561	-0.00345668
		18.47	0.00471366	-0.0414802	0.012884	0.00848459	0.00754186
		18.48	0.00879883	-0.0493363	0.00471366	-0.00377093	-0.00157122
		18.49	0.00597064	-0.0600206	0.00817034	0.0182262	0.00817034
		18.5	0.00219971	-0.0571924	0.0100558	0.0179119	0.00659912
		18.51	0.00439942	-0.0575067	0.00439942	0.0157122	0.00345668
		18.52	-0.00125698	-0.0597064	0.00251395	0.0320529	-0.00125698
		18.53	0	-0.0716476	0.00659912	0.0135125	0.000942732
		18.54	0.00157122	-0.0993011	-0.00125698	0.014141	-0.00251395
		18.55	-0.000314244	-0.115013	-0.00754186	-0.0122555	0.00628488
		18.56	-0.00377093	-0.120984	-0.0078561	-0.012884	-0.00879883
		18.57	-0.000628488	-0.124755	-0.00219971	-0.0179119	-0.00565639
		18.58	-0.000628488	-0.138582	-0.0109985	-0.0241968	0.00974156
		18.59	-0.00125698	-0.157122	-0.0106843	0.00754186	-0.00377093
		18.6	-0.0028282	-0.153665	0.000314244	0.0119413	-0.00125698
		18.61	-0.00879883	-0.160579	0.00345668	0.00974156	-0.00251395
		18.62	-0.0078561	-0.168121	-0.00251395	0.00911308	0.00879883
		18.63	-0.00471366	-0.166864	-0.0050279	-0.00439942	-0.0188546
		18.64	0.0028282	-0.165607	0	-0.014141	0.000314244
		18.65	0.0028282	-0.171891	-0.00974156	-0.012884	0.0103701
		18.66	-0.00125698	-0.177862	0.00125698	0.00219971	-0.00219971
		18.67	0.0078561	-0.162778	0.00377093	-0.014141	-0.00659912
		18.68	0.00879883	-0.154922	-0.00157122	-0.0260823	0.00942732
		18.69	0.00754186	-0.137639	0.000314244	-0.0263965	0.00659912
		18.7	0.0122555	-0.136696	-0.000314244	-0.011627	-0.00911308
		18.71	0.00377093	-0.128212	0.0028282	0.0182262	0.00408517
		18.72	0.00722761	-0.106843	0.00377093	0.00848459	0.000314244
		18.73	0.0050279	-0.0980441	0.00314244	0.0125698	-0.00345668
		18.74	-0.00219971	-0.0813892	0.00722761	-0.0103701	-0.00125698
		18.75	-0.00219971	-0.0845316	0.00219971	0.00597064	0.00157122
		18.76	-0.00534215	-0.0505933	0.00722761	-0.00628488	-0.0028282
		18.77	-0.00314244	-0.0625346	0.00659912	-0.00879883	-0.00345668
		18.78	-0.00408517	-0.0575067	0.00408517	0.00817034	-0.00157122
		18.79	-0.00754186	-0.0329956	0.00471366	-0.00911308	-0.00754186
		18.8	-0.00471366	-0.0238825	-0.00439942	-0.00817034	-0.00345668
		18.81	0.000942732	-0.00251395	0	-0.0028282	-0.0028282
		18.82	-0.00534215	-0.027025	-0.00314244	0.015398	-0.00251395
		18.83	-0.0028282	-0.0166549	-0.00219971	0.0119413	-0.00439942
		18.84	0.00125698	-0.00754186	-0.0109985	0.0135125	-0.00722761
		18.85	0.00188546	-0.0122555	-0.00879883	0.0144552	0.00157122
		18.86	-0.00157122	-0.015398	-0.00628488	0.0254538	-0.00251395
		18.87	-0.0028282	-0.0179119	-0.00691337	0.014141	-0.00188546
		18.88	0.0028282	-0.00188546	0.0028282	-0.0276535	-0.000314244
		18.89	-0.00408517	0.00942732	-0.00439942	-0.0182262	0.000942732
		18.9	-0.00314244	0.000628488	-0.00251395	-0.00345668	-0.00942732
		18.91	0.00125698	0.00251395	0	-0.0361381	-0.000314244
		18.92	-0.00345668	0.00691337	-0.00471366	-0.0342526	0.000942732
		18.93	0.00345668	0.00439942	-0.00722761	-0.0216828	-0.00879883
		18.94	0.00817034	-0.00974156	-0.00408517	-0.00314244	-0.00471366
		18.95	0.00251395	-0.0166549	-0.00754186	0.0078561	0.00879883
		18.96	0.000314244	-0.00377093	-0.00251395	0.00659912	-0.0028282
		18.97	0.000314244	0.0163407	-0.000314244	0.0241968	-0.00691337
		18.98	0.00125698	0.0050279	0.00219971	0.0179119	0.00314244
		18.99	-0.00565639	-0.0109985	0.0100558	-0.00188546	-0.00628488
		19	-0.00188546	-0.00974156	0	-0.0028282	-0.014141
		19.01	-0.00125698	-0.00722761	0.000942732	0.0179119	-0.000942732
		19.02	-0.00942732	0.00628488	0.00534215	0.00754186	-0.000314244
		19.03	-0.0103701	-0.00408517	0.00974156	-0.0232541	-0.014141
		19.04	-0.000314244	-0.00942732	0.00754186	-0.0157122	0.00377093
		19.05	-0.000314244	-0.00125698	0.00314244	-0.00188546	0.00219971
		19.06	-0.00722761	0.0135125	0.00754186	0.00722761	-0.00125698
		19.07	0.00157122	0.00251395	0.00125698	0.00722761	-0.00911308
		19.08	-0.000314244	-0.014141	-0.00408517	0.0493363	0
		19.09	-0.00219971	-0.0131982	-0.00942732	-0.00879883	0.00125698
		19.1	-0.00188546	0.00345668	-0.0172834	-0.0439942	-0.00597064
		19.11	0.000942732	0.0273392	-0.0138267	-0.0213686	-0.00251395
		19.12	0.00439942	0.0364523	-0.012884	0.0210543	0
		19.13	-0.00439942	0.0355096	-0.00125698	0.0370808	0.00345668
		19.14	0.00408517	0.0421087	-0.00408517	-0.0320529	-0.0113128
		19.15	0.00628488	0.0575067	-0.0050279	0.0238825	0.0028282
		19.16	-0.00597064	0.0549927	0.00157122	-0.0197974	0.00377093
		19.17	-0.00157122	0.0653628	-0.00691337	-0.0505933	-0.00534215
		19.18	0.00659912	0.0845316	-0.00188546	-0.00817034	-0.00879883
		19.19	0.00439942	0.091445	0.000942732	0.014141	-0.00251395
		19.2	0.00439942	0.100872	0.00314244	0.0191689	0.00219971
		19.21	0.00754186	0.120984	0.00691337	0.0157122	-0.0109985
		19.22	-0.000628488	0.121927	0.00219971	-0.0518503	0.00942732
		19.23	-0.00471366	0.109357	0.00879883	-0.0549927	0.000314244
		19.24	-0.00659912	0.102758	0.0125698	-0.00534215	-0.00534215
		19.25	-0.00219971	0.104643	0.00691337	0.00817034	-0.00565639
		19.26	-0.00628488	0.0989869	0.00911308	0.00628488	0.000314244
		19.27	-0.0103701	0.0835889	0.00754186	-0.00471366	-0.00754186
		19.28	-0.00377093	0.093959	0.0103701	0.0358238	-0.00188546
		19.29	-0.00754186	0.090188	0.000314244	0.00974156	0.00471366
		19.3	-0.00722761	0.0889311	0.000314244	0.0122555	-0.00848459
		19.31	-0.000942732	0.0804465	0.000942732	0.0194831	0.00754186
		19.32	0.00408517	0.0650485	-0.00471366	0.028282	-0.00157122
		19.33	0.00628488	0.0700764	-0.00345668	0.0254538	-0.00157122
		19.34	0.0050279	0.0477651	-0.00314244	0.0427372	-0.00754186
		19.35	0.00911308	0.0452511	0.000942732	0.0109985	-0.00251395
		19.36	0.00691337	0.0587636	0.00188546	-0.0219971	0
		19.37	-0.00251395	0.0578209	-0.00628488	-0.0323671	-0.000628488
		19.38	0.00345668	0.0700764	-0.000628488	-0.0285962	0.00125698
		19.39	0.00471366	0.0813892	0.00219971	-0.00848459	0.00534215
		19.4	0	0.081075	0.000314244	-0.0323671	0.00251395
		19.41	0.00125698	0.0757328	0.00565639	-0.0229398	-0.00722761
		19.42	0.00597064	0.0788752	-0.00157122	-0.0348811	-0.00754186
		19.43	-0.0050279	0.0936447	0.00471366	-0.0144552	0.00471366
		19.44	-0.00345668	0.104643	0.000314244	0.00534215	-0.00534215
		19.45	0.00754186	0.109671	0.00722761	-0.00691337	-0.00534215
		19.46	0.00251395	0.116899	0.00817034	-0.00754186	0.0103701
		19.47	0.00125698	0.125069	-0.00125698	0.00125698	-0.00314244
		19.48	-0.00377093	0.127269	-0.00659912	0.0232541	-0.00565639
		19.49	-0.00219971	0.141096	-0.0028282	0.0298532	-0.00722761
		19.5	-0.00534215	0.143924	0.00219971	0.0050279	0.00157122
		19.51	0.00251395	0.142667	0.00408517	-0.00157122	-0.00125698
		19.52	0.00691337	0.15775	0.00817034	-0.0285962	-0.00597064
		19.53	-0.00754186	0.161207	0.00125698	-0.025768	0.00219971
		19.54	-0.000942732	0.159007	0	0.0166549	-0.00942732
		19.55	0.00565639	0.154608	0.0078561	-0.000942732	-0.00879883
		19.56	0.0050279	0.160579	0.0131982	0.00377093	0.00628488
		19.57	0.00754186	0.176919	0.00628488	0.014141	0.00314244
		19.58	0.00125698	0.165607	0.00722761	0.0109985	-0.000314244
		19.59	-0.00157122	0.144238	-0.000942732	0.00314244	0.00157122
		19.6	0.00471366	0.152094	0.00377093	-0.000314244	-0.000942732
		19.61	-0.00219971	0.150523	0.00408517	0.000628488	-0.00408517
		19.62	0.000628488	0.145495	-0.00157122	-0.0279677	-0.00565639
		19.63	0.00125698	0.138267	0.000942732	-0.0436799	0.00345668
		19.64	0.00377093	0.121298	-0.00754186	-0.0314244	0.00314244
		19.65	0.00817034	0.131982	-0.000314244	-0.00628488	-0.00408517
		19.66	-0.00219971	0.141096	0.00251395	-0.00942732	0.0050279
		19.67	0	0.142667	0	0.0125698	-0.00534215
		19.68	-0.00125698	0.125698	0.000942732	0.028282	0.00439942
		19.69	0.00345668	0.119727	-0.0131982	0.0172834	0.00157122
		19.7	0.00659912	0.124755	-0.00439942	0.011627	-0.00377093
		19.71	0.00157122	0.112814	0.000628488	0.0169692	-0.00565639
		19.72	-0.000314244	0.103386	-0.00722761	0.0204259	0.000314244
		19.73	0.00439942	0.0967872	-0.00911308	-0.00848459	0.00408517
		19.74	-0.00471366	0.106214	-0.0119413	-0.0157122	-0.00628488
		19.75	-0.00439942	0.108414	-0.00314244	-0.027025	-0.00188546
		19.76	0	0.0964729	-0.0028282	-0.0194831	0.00251395
		19.77	-0.0050279	0.0829604	0.000314244	-0.0241968	-0.00251395
		19.78	-0.0028282	0.0923877	0.00439942	-0.0100558	-0.00628488
		19.79	-0.000628488	0.0839031	-0.00314244	0.0210543	0.00219971
		19.8	-0.00534215	0.078561	0.0028282	0.0188546	0.0100558
		19.81	-0.00597064	0.0751043	0.0125698	0.027025	0.00188546
		19.82	0.00219971	0.0751043	0.0144552	0.0336241	-0.00942732
		19.83	-0.00314244	0.077304	0.00722761	0.0267107	0.0185404
		19.84	0.000314244	0.0637915	0.0103701	0.0207401	0.0109985
		19.85	-0.00125698	0.0779325	0.0147695	0.0179119	-0.0028282
		19.86	0.00597064	0.0597064	-0.00314244	0.00345668	0.00125698
		19.87	0.00377093	0.0537357	0	-0.0226256	0.00879883
		19.88	-0.000628488	0.0612776	0.0050279	-0.0395947	-0.00942732
		19.89	0.00157122	0.0571924	0.000314244	-0.0314244	-0.00125698
		19.9	0.000942732	0.0518503	0.000942732	-0.0131982	0.00377093
		19.91	0.0078561	0.0383378	0.00377093	-0.00691337	0.00219971
		19.92	0.00659912	0.0421087	0.00377093	-0.0229398	-0.0028282
		19.93	0.00125698	0.050279	0.00439942	-0.0185404	0.00565639
		19.94	0.000628488	0.0584494	-0.00722761	-0.015398	0.00188546
		19.95	-0.000628488	0.0421087	-0.00879883	0.0260823	-0.00942732
[truncated: 23,004 more rows]

## Sheet: E fft
		Data for Ground Acceleration FFT (*unit=Gal)
		EW	PH EQ#1	PH EQ#2	PH EQ#3	PH EQ#4	PH EQ#5
		Frequency	Acceleration amp. (Gal)	Acceleration amp. (Gal)	Acceleration amp. (Gal)	Acceleration amp. (Gal)	Acceleration amp. (Gal)
		0	0.0293401	0.0181325	0.00473918	0.00480525	0.00662323
		0.00305176	0.0144966	0.00252987	0.00240827	0.00141683	0.00284444
		0.00610352	0.00544814	0.00147677	0.000935857	0.000298806	0.00100067
		0.00915527	0.00245774	0.00143891	0.000398861	0.000348795	0.000244633
		0.012207	0.00444225	0.00135911	0.000564148	0.000491695	0.000501417
		0.0152588	0.00259193	0.00135234	0.000275245	0.000104313	4.68498e-05
		0.0183105	0.00229341	0.00128911	0.000243331	0.000252216	0.00038703
		0.0213623	0.0030302	0.00120221	0.000294495	0.000226127	0.000368803
		0.0244141	0.00136497	0.00126808	0.000115518	7.66085e-05	0.000105134
		0.0274658	0.00231357	0.00118009	0.00013349	0.00015907	0.000184125
		0.0305176	0.00230721	0.00141502	0.000154662	9.40508e-05	0.000161498
		0.0335693	0.00116185	0.000491126	6.23229e-05	6.096e-05	7.29543e-05
		0.0366211	0.00231276	0.00130365	0.000115378	8.49505e-05	0.000187415
		0.0396729	0.00175527	0.000997935	0.000107995	1.00632e-05	7.3451e-05
		0.0427246	0.00135182	0.00261126	3.31734e-05	8.18773e-05	9.8347e-05
		0.0457764	0.00221729	0.00172405	9.43241e-05	0.000115326	0.000185418
		0.0488281	0.00117862	0.000966552	9.37432e-05	5.49068e-05	0.000114459
		0.0518799	0.00161342	0.00073833	1.68189e-05	0.000103393	4.47253e-05
		0.0549316	0.00200071	0.00158482	7.66683e-05	0.00010775	0.000122291
		0.0579834	0.000843364	0.00573926	8.14356e-05	4.76875e-05	9.50448e-05
		0.0610352	0.00181075	0.00346568	1.51505e-05	7.74568e-05	3.35117e-05
		0.0640869	0.00160516	0.00431372	8.3508e-05	6.96773e-05	8.64997e-05
		0.0671387	0.000894256	0.012414	7.9554e-05	2.16225e-05	3.75023e-05
		0.0701904	0.00189113	0.00674939	2.8687e-05	4.96382e-05	6.76209e-05
		0.0732422	0.00105615	0.00921512	7.72985e-05	9.4037e-05	0.000100393
		0.0762939	0.0012724	0.0196356	6.21774e-05	2.05019e-05	6.93516e-05
		0.0793457	0.00174246	0.0041778	3.05303e-05	8.73356e-05	3.93196e-05
		0.0823975	0.000613523	0.00381047	7.33291e-05	9.92401e-05	9.78354e-05
		0.0854492	0.00162831	0.0150664	4.11181e-05	2.0948e-05	8.50241e-05
		0.088501	0.00127376	0.0237437	1.82328e-05	0.000149085	3.07404e-05
		0.0915527	0.000927348	0.0215963	6.49429e-05	0.000134937	6.39587e-05
		0.0946045	0.0018908	0.00489329	4.19941e-05	6.78624e-05	8.12791e-05
		0.0976562	0.000956723	0.0114493	3.66801e-05	0.000198933	1.25328e-05
		0.100708	0.00190909	0.0151671	6.00691e-05	0.00018358	6.85633e-05
		0.10376	0.00197058	0.00649274	1.56928e-05	0.000164667	0.000110949
		0.106812	0.00144888	0.0178612	2.55887e-05	0.000277057	5.60374e-05
		0.109863	0.00296734	0.00608641	4.54051e-05	0.000217276	0.000122756
		0.112915	0.00241005	0.0109654	2.20562e-05	0.000397844	0.000154986
		0.115967	0.0028556	0.0144568	1.79389e-05	0.00038614	9.75972e-05
		0.119019	0.00386433	0.0110157	2.41881e-05	0.000300038	0.000151135
		0.12207	0.00323548	0.0109528	2.1239e-05	0.000564201	0.000197892
		0.125122	0.00447543	0.011487	3.14394e-05	0.000486344	0.000130162
		0.128174	0.00507152	0.00696642	1.90577e-05	0.000365885	0.000177534
		0.131226	0.00490151	0.00459314	4.12556e-05	0.000783781	0.000240454
		0.134277	0.00599243	0.0100515	1.61528e-05	0.000657133	0.00021957
		0.137329	0.00643064	0.00148705	3.58628e-05	0.000617177	0.000240643
		0.140381	0.00636881	0.0109859	2.60099e-05	0.000973522	0.000297164
		0.143433	0.00909368	0.00173629	5.05295e-06	0.00128735	0.00025661
		0.146484	0.00886918	0.0115925	2.16801e-05	0.00168534	0.00031981
		0.149536	0.00979683	0.00948871	4.96595e-05	0.0017004	0.000415301
		0.152588	0.0108026	0.00836444	3.66809e-06	0.00153202	0.000390122
		0.15564	0.0109713	0.00100972	3.00159e-05	0.00156104	0.000513776
		0.158691	0.0123218	0.00664055	4.23584e-05	0.00117216	0.000540976
		0.161743	0.0131651	0.0042055	1.80643e-05	0.00166272	0.000491544
		0.164795	0.0154572	0.00484453	4.6831e-05	0.00261324	0.000618303
		0.167847	0.0174767	0.0042053	5.37246e-05	0.00284426	0.000733193
		0.170898	0.0183652	0.00677914	3.42678e-05	0.00231152	0.000661504
		0.17395	0.0195872	0.00767625	7.79775e-05	0.00293221	0.000738995
		0.177002	0.0216374	0.00415881	9.33004e-05	0.00236758	0.000940981
		0.180054	0.0201313	0.00949084	4.64702e-05	0.00341042	0.000658276
		0.183105	0.0222656	0.0124454	0.000102881	0.00291338	0.00089686
		0.186157	0.0252143	0.00573428	7.91701e-05	0.00296421	0.000956806
		0.189209	0.0251844	0.0100772	3.9933e-05	0.00426997	0.000956339
		0.192261	0.0315023	0.00550254	9.2859e-05	0.0041863	0.00113653
		0.195312	0.0334014	0.00554817	0.000105595	0.00462225	0.00133661
		0.198364	0.0325769	0.00213704	7.95346e-05	0.00432313	0.00134111
		0.201416	0.0386983	0.00401798	0.000115968	0.00437666	0.00147427
		0.204468	0.0400949	0.00578317	9.36177e-05	0.00475848	0.00136372
		0.20752	0.039445	0.00409728	4.87762e-05	0.00501045	0.00162479
		0.210571	0.0427192	0.00115378	8.31088e-05	0.0053	0.00197865
		0.213623	0.0429981	0.00287845	0.000121216	0.00426419	0.00228265
		0.216675	0.0502582	0.00372904	0.000258201	0.00356746	0.00250312
		0.219727	0.0551881	0.00784005	0.000272449	0.00346136	0.0026265
		0.222778	0.0540125	0.00714923	0.000188622	0.00337219	0.00268004
		0.22583	0.0684873	0.0103211	0.00028147	0.00211459	0.00295103
		0.228882	0.0784356	0.0107576	0.000369155	0.00438873	0.00341358
		0.231934	0.074596	0.012779	0.000420942	0.00500281	0.0034413
		0.234985	0.0626635	0.0115496	0.000169719	0.00296922	0.00346759
		0.238037	0.0726822	0.00981234	0.000291938	0.00301023	0.00464721
		0.241089	0.0895179	0.0133271	0.00043534	0.00314374	0.00528882
		0.244141	0.078426	0.0127294	0.000270203	0.00188956	0.00412334
		0.247192	0.0903327	0.00959216	0.000308983	0.0031582	0.00552694
		0.250244	0.0917239	0.0142395	0.000318484	0.00370483	0.00579744
		0.253296	0.0887184	0.0151901	0.00018035	0.00418565	0.00504398
		0.256348	0.0943738	0.0134056	0.000154499	0.00314376	0.00702163
		0.259399	0.101866	0.0159285	0.000253055	0.00363345	0.00793047
		0.262451	0.109249	0.0170194	0.000258348	0.00448943	0.00866138
		0.265503	0.126918	0.018465	0.000512808	0.00362645	0.00859181
		0.268555	0.121225	0.018218	0.000436639	0.00363408	0.00687966
		0.271606	0.115984	0.0151445	0.000502666	0.00279373	0.00713066
		0.274658	0.141658	0.0110722	0.0010055	0.00194056	0.00858363
		0.27771	0.117206	0.0128668	0.00052722	0.000378433	0.00730994
		0.280762	0.15748	0.0165806	0.00102285	0.00216365	0.0094778
		0.283813	0.158309	0.0116944	0.000883586	0.00247274	0.00868869
		0.286865	0.146129	0.00827564	0.00125048	0.00268892	0.0122096
		0.289917	0.194366	0.00320224	0.00220957	0.00336748	0.0142433
		0.292969	0.207423	0.005359	0.00158001	0.00324198	0.00867355
		0.296021	0.216171	0.00604589	0.000956229	0.00161527	0.012264
		0.299072	0.222369	0.00365882	0.00158527	0.00203927	0.0129246
		0.302124	0.231051	0.00548816	0.000946136	0.00328802	0.0122385
		0.305176	0.257815	0.00456646	0.00138987	0.00478554	0.0155456
		0.308228	0.24732	0.00176504	0.00206248	0.00462206	0.0142003
		0.311279	0.24937	0.0028716	0.00145954	0.00432288	0.0144286
		0.314331	0.246997	0.00519617	0.00145071	0.00551329	0.0192021
		0.317383	0.207574	0.00907456	0.000787807	0.00581309	0.018358
		0.320435	0.231386	0.00640165	0.00175035	0.00500584	0.0203404
		0.323486	0.237974	0.00860249	0.00213867	0.00641149	0.0201157
		0.326538	0.297843	0.011731	0.00120558	0.00742006	0.0196163
		0.32959	0.341114	0.0191527	0.00267325	0.0079705	0.0215057
		0.332642	0.333984	0.0215292	0.00228231	0.00670458	0.0162439
		0.335693	0.340785	0.0205971	0.00143043	0.00753086	0.0208624
		0.338745	0.31359	0.019346	0.000771804	0.0077998	0.0192622
		0.341797	0.349695	0.0183561	0.00166927	0.00840458	0.0224083
		0.344849	0.293231	0.0137643	0.000941136	0.00989734	0.0202555
		0.3479	0.307957	0.0181904	0.00117421	0.00864687	0.0217722
		0.350952	0.317454	0.0214095	0.00276761	0.00994575	0.0275561
		0.354004	0.316133	0.0261771	0.00308429	0.00922258	0.0236556
		0.357056	0.344903	0.0226621	0.00400742	0.00852448	0.026195
		0.360107	0.323037	0.0196516	0.00235807	0.00971588	0.0248581
		0.363159	0.298286	0.0241898	0.00275401	0.00915117	0.0252228
		0.366211	0.315471	0.0216995	0.00230922	0.00806102	0.0263295
		0.369263	0.315687	0.0132076	0.00196051	0.00782202	0.0327129
		0.372314	0.337866	0.00201491	0.00304805	0.00787123	0.0374489
		0.375366	0.352058	0.0152104	0.00379113	0.0058723	0.036193
		0.378418	0.378428	0.00839334	0.00439641	0.00705437	0.0325385
		0.38147	0.400274	0.0175177	0.00367067	0.00899746	0.0317298
		0.384521	0.394988	0.0168164	0.00437752	0.00831191	0.0313287
		0.387573	0.313791	0.0182888	0.00279511	0.00862385	0.026948
		0.390625	0.314899	0.0191063	0.00351352	0.0113811	0.0251985
		0.393677	0.286634	0.0215585	0.00259276	0.013097	0.0204271
		0.396729	0.274491	0.0312406	0.00219119	0.0139755	0.0235671
		0.39978	0.265097	0.0252964	0.0010703	0.0110191	0.0228398
		0.402832	0.238195	0.0163747	0.00245118	0.010059	0.0242938
		0.405884	0.22812	0.0215187	0.00124938	0.0111772	0.0311032
		0.408936	0.226384	0.0222935	0.00231738	0.0097626	0.0332955
		0.411987	0.208419	0.0160208	0.00162067	0.0121783	0.0380082
		0.415039	0.200713	0.0208983	0.00365357	0.0129798	0.0339127
		0.418091	0.221978	0.0153258	0.00284759	0.0121769	0.032412
		0.421143	0.269987	0.00855188	0.00349143	0.0103918	0.0269441
		0.424194	0.274379	0.00864361	0.00415294	0.0100565	0.0307361
		0.427246	0.321197	0.0115157	0.00440773	0.00919047	0.0322313
		0.430298	0.342171	0.0210528	0.00540716	0.00871137	0.037383
		0.43335	0.333296	0.0183849	0.00511447	0.00585998	0.0378883
		0.436401	0.318891	0.0187466	0.00411817	0.00696823	0.0399555
		0.439453	0.271981	0.0212326	0.00309841	0.00834143	0.0395189
		0.442505	0.232044	0.0212675	0.00156881	0.00781218	0.0376708
		0.445557	0.1984	0.0199739	0.000762576	0.00936648	0.0318384
		0.448608	0.159703	0.0115814	0.000264444	0.0125694	0.0235659
		0.45166	0.180776	0.0110269	0.000998091	0.0138092	0.022257
		0.454712	0.23921	0.00919518	0.00108721	0.0148833	0.0203376
		0.457764	0.254255	0.00620586	0.00364095	0.0173307	0.0217644
		0.460815	0.229959	0.00177884	0.00402819	0.0179387	0.0190305
		0.463867	0.227192	0.00521735	0.00528378	0.0183235	0.0151273
		0.466919	0.223447	0.0063933	0.00525341	0.0185705	0.00619712
		0.469971	0.191539	0.00698339	0.00458107	0.0181637	0.00958889
		0.473022	0.240498	0.00857624	0.00205842	0.0163602	0.0151259
		0.476074	0.268273	0.00754626	0.00283474	0.0158901	0.0136432
		0.479126	0.278625	0.00484471	0.00309618	0.0177623	0.0178251
		0.482178	0.227437	0.00595356	0.00332057	0.02067	0.0241222
		0.485229	0.179613	0.00821446	0.00318271	0.0220214	0.0274979
		0.488281	0.143477	0.0105415	0.00290979	0.0204989	0.0283091
		0.491333	0.0765169	0.0168162	0.00290834	0.0233694	0.02046
		0.494385	0.0700266	0.0257594	0.00204035	0.0243034	0.0226912
		0.497437	0.0867117	0.024629	0.00245239	0.0263145	0.0236974
		0.500488	0.107787	0.0169173	0.00263693	0.0268709	0.0217293
		0.50354	0.086028	0.0268461	0.00366099	0.0247654	0.0206954
		0.506592	0.0881813	0.0312791	0.00565919	0.0230057	0.0131596
		0.509644	0.0862189	0.0311062	0.00593695	0.021227	0.0071952
		0.512695	0.0994242	0.0221067	0.00578962	0.0230016	0.00690943
		0.515747	0.0892844	0.0199531	0.00544154	0.0239797	0.00992589
		0.518799	0.0887453	0.0241583	0.00470082	0.0230152	0.0149155
		0.521851	0.084042	0.0190841	0.00337127	0.0241844	0.0155152
		0.524902	0.0798138	0.0152518	0.002421	0.024973	0.0187612
		0.527954	0.0564903	0.0258806	0.00297283	0.0237055	0.0242857
		0.531006	0.0292618	0.0277829	0.00264588	0.0199887	0.0260453
		0.534058	0.0722871	0.0246137	0.00177084	0.0186156	0.0271576
		0.537109	0.107972	0.0315936	0.00015464	0.0220739	0.0292838
		0.540161	0.136722	0.0300886	0.00171172	0.0249759	0.0294272
		0.543213	0.1582	0.0210183	0.003678	0.0253101	0.0248796
		0.546265	0.15413	0.0146266	0.00497841	0.024348	0.0207346
		0.549316	0.166519	0.015406	0.00522882	0.0202183	0.0199401
		0.552368	0.159386	0.0111508	0.00557938	0.0176279	0.0174126
		0.55542	0.143967	0.010095	0.00582321	0.0155164	0.0117536
		0.558472	0.114051	0.00938299	0.00434639	0.0139462	0.00515625
		0.561523	0.137162	0.0192673	0.00375127	0.0117432	0.00129828
		0.564575	0.174831	0.0233503	0.00634858	0.0102064	0.00473207
		0.567627	0.229261	0.0269859	0.00832616	0.0078817	0.00879437
		0.570679	0.249368	0.0272635	0.00825478	0.0044338	0.0088201
		0.57373	0.288707	0.0274076	0.00646855	0.00104106	0.00905697
		0.576782	0.298163	0.0268197	0.00395499	0.00199393	0.00685594
		0.579834	0.308875	0.0255913	0.0018294	0.00371162	0.00670161
		0.582886	0.297149	0.0222909	0.00270505	0.00477158	0.0116435
		0.585938	0.283087	0.0152011	0.00522007	0.00545483	0.0146859
		0.588989	0.294239	0.00841376	0.0060445	0.00682486	0.0160984
		0.592041	0.334546	0.0149376	0.00432261	0.00466007	0.0137514
		0.595093	0.330008	0.0261141	0.00243787	0.00309604	0.00836466
		0.598145	0.300731	0.0396696	0.00149612	0.00285816	0.00343499
		0.601196	0.273463	0.0453378	0.000187413	0.00188316	0.0102679
		0.604248	0.258098	0.0516349	0.00169536	0.0011028	0.0172312
		0.6073	0.2774	0.0544703	0.003549	0.00243217	0.0202516
		0.610352	0.297744	0.0483716	0.00375319	0.00458921	0.0169138
		0.613403	0.299218	0.0553587	0.00341881	0.00533654	0.0141798
		0.616455	0.295275	0.0612989	0.00147949	0.0078089	0.0167139
		0.619507	0.291866	0.0523493	0.000814486	0.0119553	0.0237778
		0.622559	0.268632	0.0229022	0.00285257	0.0148197	0.0291853
		0.62561	0.262645	0.0259441	0.005174	0.017026	0.0284062
		0.628662	0.246343	0.0328059	0.00789795	0.0186256	0.0216174
		0.631714	0.253161	0.0424517	0.0090232	0.0201363	0.012803
		0.634766	0.25468	0.0606802	0.00827607	0.0212043	0.00902086
		0.637817	0.255739	0.0732006	0.00625662	0.0237348	0.00810963
		0.640869	0.230805	0.0746864	0.00609686	0.0259528	0.00465773
		0.643921	0.213752	0.070746	0.00805799	0.0290858	0.00205481
		0.646973	0.198124	0.0617063	0.0104658	0.0333364	0.00141545
		0.650024	0.189732	0.0607842	0.0119247	0.0363929	0.00344255
		0.653076	0.212697	0.0489577	0.0126781	0.034959	0.00543074
		0.656128	0.226236	0.0454056	0.0130072	0.0356054	0.00665702
		0.65918	0.218806	0.0520238	0.0125034	0.0362026	0.00555538
		0.662231	0.22084	0.0545116	0.012126	0.0371785	0.0035091
		0.665283	0.236389	0.0470833	0.011153	0.0383885	0.00658496
		0.668335	0.261653	0.0327759	0.0129864	0.0380178	0.0117778
		0.671387	0.295929	0.0360055	0.0155034	0.0348068	0.0153243
		0.674438	0.298178	0.0347403	0.0186366	0.0327591	0.0185264
		0.67749	0.280278	0.030651	0.0218125	0.0311505	0.0203144
		0.680542	0.279555	0.0384687	0.0246677	0.0295304	0.0240048
		0.683594	0.277727	0.0446256	0.0247829	0.0274915	0.0226941
		0.686646	0.270137	0.0290532	0.0241998	0.0289572	0.0186392
		0.689697	0.257023	0.0046972	0.0218364	0.037154	0.0189666
		0.692749	0.25439	0.0137677	0.0167231	0.0434017	0.0231903
		0.695801	0.234276	0.0263373	0.0112737	0.0445892	0.0282343
		0.698853	0.216214	0.0300317	0.0112037	0.0451088	0.0266778
		0.701904	0.226789	0.0446816	0.0136642	0.044689	0.028915
		0.704956	0.265507	0.0399819	0.0160959	0.0439893	0.0354225
		0.708008	0.277899	0.0568762	0.0147786	0.0430469	0.0419597
		0.71106	0.273636	0.0772762	0.0139092	0.0411194	0.0510089
		0.714111	0.280907	0.0846679	0.0126094	0.0418556	0.0521215
		0.717163	0.294474	0.0885647	0.013067	0.0426428	0.0494712
		0.720215	0.300155	0.0831881	0.0152452	0.0422798	0.0521953
		0.723267	0.308269	0.0768323	0.0166567	0.0404358	0.0575659
		0.726318	0.321004	0.0896099	0.0169479	0.036067	0.0591335
		0.72937	0.316906	0.103129	0.014587	0.0299579	0.0549127
		0.732422	0.32999	0.0978279	0.0122669	0.0253716	0.0511061
		0.735474	0.361832	0.0947236	0.0124344	0.0206785	0.0488306
		0.738525	0.367283	0.109008	0.014084	0.0147991	0.0495582
		0.741577	0.365934	0.113557	0.0149056	0.00807202	0.0525006
		0.744629	0.352564	0.109062	0.0128304	0.00144768	0.0523181
		0.747681	0.328068	0.12086	0.00538096	0.00904866	0.0518188
		0.750732	0.346762	0.132855	0.00215271	0.0159219	0.0520181
		0.753784	0.377558	0.137407	0.00673916	0.0196104	0.0499936
		0.756836	0.435819	0.140421	0.009925	0.0202524	0.0468495
		0.759888	0.480063	0.150407	0.0107316	0.0183508	0.0462529
		0.762939	0.513481	0.162428	0.0106261	0.018628	0.0406408
		0.765991	0.539688	0.161755	0.00897893	0.0225706	0.0344336
		0.769043	0.547871	0.174525	0.00568814	0.0243345	0.0283534
		0.772095	0.555769	0.181813	0.00293803	0.0240667	0.0228992
		0.775146	0.582279	0.167516	0.00143304	0.0234544	0.0193606
		0.778198	0.596731	0.136041	0.00461645	0.0222756	0.0162085
		0.78125	0.589223	0.160554	0.0107036	0.023676	0.0154756
		0.784302	0.576199	0.175249	0.0156172	0.0237119	0.0175689
		0.787354	0.591866	0.161684	0.0193085	0.0199852	0.0153814
		0.790405	0.642203	0.171697	0.0227476	0.0210417	0.0104019
		0.793457	0.679421	0.191568	0.0232796	0.0258779	0.005875
		0.796509	0.684875	0.171694	0.0222367	0.0324059	0.0037783
		0.799561	0.693876	0.133941	0.0198049	0.0370994	0.00698076
		0.802612	0.704991	0.154881	0.0174033	0.0371483	0.0141522
		0.805664	0.713483	0.167832	0.0169513	0.0326253	0.0221032
		0.808716	0.730535	0.139104	0.017163	0.0288889	0.0247583
		0.811768	0.759499	0.111988	0.0175642	0.0268809	0.0282358
		0.814819	0.785123	0.116472	0.0160516	0.0270175	0.0292738
		0.817871	0.780065	0.102113	0.0152074	0.0313976	0.0293526
		0.820923	0.753576	0.0839132	0.0145127	0.0349062	0.0296489
		0.823975	0.764284	0.115595	0.0138193	0.0354631	0.0313337
		0.827026	0.763039	0.152146	0.0121735	0.0311546	0.034108
		0.830078	0.751957	0.143544	0.00956508	0.0251589	0.0358919
		0.83313	0.758659	0.116684	0.00782713	0.0233448	0.0361767
		0.836182	0.780204	0.119527	0.00839179	0.0258842	0.0392182
		0.839233	0.801464	0.112698	0.00882112	0.0294998	0.0409195
		0.842285	0.81143	0.0803491	0.00900919	0.0310045	0.0398272
		0.845337	0.834639	0.079423	0.00932522	0.0321752	0.0393964
		0.848389	0.844993	0.088893	0.0118977	0.0326046	0.0398481
		0.85144	0.836114	0.0751455	0.0157906	0.0322882	0.0409246
		0.854492	0.79432	0.0615142	0.0178575	0.0293691	0.0379203
		0.857544	0.75331	0.0403778	0.0191143	0.031346	0.031736
		0.860596	0.743294	0.00813496	0.0190879	0.033595	0.0244298
		0.863647	0.75133	0.00829205	0.0196466	0.0337614	0.0246869
		0.866699	0.754184	0.0203326	0.0204239	0.0325547	0.0269701
		0.869751	0.758536	0.0249398	0.0221418	0.0331482	0.026306
		0.872803	0.772337	0.037046	0.0243139	0.0343501	0.0232774
		0.875854	0.752822	0.0413433	0.0266804	0.0343539	0.0175067
		0.878906	0.708626	0.0434014	0.0290979	0.0337696	0.0111638
		0.881958	0.699309	0.0485502	0.0314698	0.0325724	0.00718822
		0.88501	0.677115	0.0403808	0.0296627	0.0334743	0.00806829
		0.888062	0.662016	0.0448417	0.0279661	0.0344168	0.0125409
		0.891113	0.668748	0.052323	0.0280287	0.0317509	0.0189728
		0.894165	0.693809	0.0404933	0.0292049	0.0283423	0.0277521
		0.897217	0.718233	0.0264121	0.0311216	0.025543	0.0310201
		0.900269	0.72599	0.0312003	0.0349041	0.0242362	0.0293808
		0.90332	0.700869	0.0379878	0.0409227	0.0242119	0.0265359
		0.906372	0.681421	0.0394909	0.0462586	0.0216244	0.0249134
		0.909424	0.669962	0.0247018	0.0484668	0.0178781	0.0242872
		0.912476	0.632558	0.0474775	0.0459298	0.0167076	0.0201179
		0.915527	0.615028	0.0665741	0.0433839	0.0181716	0.0184945
		0.918579	0.62698	0.0556304	0.045671	0.0205951	0.0275495
		0.921631	0.662361	0.0563749	0.0516995	0.0225708	0.0347669
		0.924683	0.676797	0.0896849	0.0556647	0.0232068	0.0400452
		0.927734	0.658783	0.0964881	0.0554419	0.0233987	0.0443974
		0.930786	0.644361	0.0549077	0.0528817	0.0238801	0.0415174
		0.933838	0.635564	0.0456351	0.0497786	0.0252236	0.0361679
		0.93689	0.629439	0.0734236	0.0458759	0.0255953	0.0324302
		0.939941	0.615235	0.065604	0.0430019	0.0233324	0.0287697
		0.942993	0.61413	0.0395739	0.0426674	0.019787	0.0238013
		0.946045	0.607047	0.0589073	0.04328	0.015331	0.0193747
		0.949097	0.600633	0.0737138	0.0450063	0.0109722	0.0197983
		0.952148	0.599027	0.0480569	0.0455587	0.00700912	0.0182734
		0.9552	0.62582	0.0181397	0.0439448	0.00603869	0.0219658
		0.958252	0.642909	0.033477	0.039694	0.00812506	0.0319679
		0.961304	0.648926	0.0305741	0.0321003	0.00931106	0.0392457
		0.964355	0.655042	0.02469	0.0232158	0.00983507	0.0415191
		0.967407	0.63755	0.0104463	0.0184311	0.0109508	0.0411097
		0.970459	0.613431	0.00825475	0.0227589	0.0112684	0.0402171
		0.973511	0.610937	0.0134821	0.0269176	0.00940856	0.0401502
		0.976562	0.612175	0.0121887	0.0304602	0.00607171	0.0405559
		0.979614	0.64313	0.00761222	0.033147	0.00248721	0.0420075
		0.982666	0.679635	0.00212373	0.0356708	0.00295729	0.0448896
		0.985718	0.72947	0.0135913	0.0387536	0.0046815	0.0517564
		0.98877	0.767905	0.0275808	0.0394799	0.00659527	0.06067
		0.991821	0.774867	0.0362644	0.0374608	0.00954863	0.0628002
		0.994873	0.777018	0.0287516	0.0336991	0.0118742	0.0613341
		0.997925	0.80501	0.025431	0.0326663	0.0116054	0.060745
		1.00098	0.825809	0.0389359	0.0340485	0.0115077	0.056859
		1.00403	0.841419	0.0457661	0.0357548	0.0129436	0.0514842
		1.00708	0.831302	0.0308077	0.0333566	0.0158655	0.0478914
		1.01013	0.812886	0.0252019	0.0280253	0.0178684	0.0447065
		1.01318	0.804064	0.0391416	0.0240013	0.0190652	0.0423419
		1.01624	0.802384	0.0411388	0.0247434	0.0226096	0.0453257
		1.01929	0.818389	0.0327888	0.0248718	0.0254434	0.047999
		1.02234	0.826692	0.018532	0.0236909	0.0273728	0.0454866
		1.02539	0.809137	0.000972086	0.0233775	0.0303563	0.043521
		1.02844	0.78842	0.00740297	0.0230904	0.0347738	0.039477
		1.03149	0.76944	0.00675313	0.0216489	0.0383597	0.0322508
		1.03455	0.744467	0.00529531	0.0209616	0.0423937	0.0249506
		1.0376	0.716736	0.0107167	0.0211112	0.044857	0.0237243
		1.04065	0.678364	0.0191322	0.0208562	0.0467961	0.025713
		1.0437	0.626119	0.0226231	0.0224171	0.0475019	0.0261432
		1.04675	0.583059	0.0158823	0.0281039	0.0465057	0.0256552
		1.0498	0.579411	0.019331	0.0330784	0.0455538	0.0283645
		1.05286	0.611798	0.026616	0.0367134	0.0457952	0.0367074
		1.05591	0.627988	0.0254569	0.0397438	0.044543	0.0433214
		1.05896	0.611936	0.0131167	0.0415684	0.0421892	0.0465462
		1.06201	0.586476	0.0156538	0.0408929	0.0392543	0.0499349
		1.06506	0.556324	0.0186395	0.0401391	0.039785	0.0548678
		1.06812	0.535125	0.0135378	0.039714	0.0414626	0.0594729
		1.07117	0.511244	0.00201035	0.0402578	0.0425512	0.0619921
		1.07422	0.482257	0.0121013	0.0401685	0.0399743	0.0650789
		1.07727	0.471183	0.00679472	0.0393259	0.0369023	0.0641899
		1.08032	0.480256	0.00772874	0.0380276	0.0356995	0.0586439
		1.08337	0.470856	0.0185748	0.0372688	0.0352376	0.0508869
		1.08643	0.465088	0.0168195	0.039013	0.0339907	0.0427516
		1.08948	0.444681	0.0146701	0.0400007	0.0321103	0.0355099
		1.09253	0.438438	0.0288927	0.0386507	0.0284505	0.0330136
		1.09558	0.439552	0.0302435	0.0356227	0.0261449	0.0312728
		1.09863	0.427601	0.0196902	0.0320797	0.0267654	0.0279256
		1.10168	0.434136	0.0267978	0.0303128	0.0263988	0.023245
		1.10474	0.443764	0.0283681	0.0306863	0.0246209	0.0177628
		1.10779	0.423525	0.0266289	0.0302781	0.02273	0.00901072
		1.11084	0.407905	0.0220516	0.0293146	0.0251061	0.00216676
		1.11389	0.396518	0.0250646	0.0289901	0.0288101	0.0102123
		1.11694	0.389129	0.0269056	0.0271697	0.0314012	0.0170005
		1.12	0.383847	0.0188633	0.0225236	0.0322277	0.0219173
		1.12305	0.369258	0.0158564	0.0180228	0.0312799	0.0233881
		1.1261	0.39053	0.0230738	0.0143043	0.0310135	0.0229225
		1.12915	0.406339	0.0215777	0.0105096	0.029859	0.02115
		1.1322	0.422801	0.0146725	0.00765117	0.0303052	0.0155913
		1.13525	0.465938	0.0110271	0.0071644	0.0321257	0.0122409
		1.13831	0.483238	0.00959324	0.00875822	0.0328126	0.0129195
		1.14136	0.478044	0.00874463	0.0106446	0.0356416	0.0170026
		1.14441	0.48108	0.0138001	0.0128314	0.0376026	0.0198001
		1.14746	0.469245	0.0125942	0.0136151	0.0391813	0.0210815
		1.15051	0.454737	0.0137223	0.0137291	0.038643	0.0210698
		1.15356	0.416085	0.0120726	0.0157633	0.0385385	0.0174354
		1.15662	0.357697	0.00877409	0.0191355	0.038333	0.011992
		1.15967	0.309833	0.0116995	0.0222417	0.0380694	0.00929014
		1.16272	0.277145	0.0216621	0.0253784	0.0352679	0.00567762
		1.16577	0.263176	0.0232778	0.0285487	0.0308377	0.00346139
		1.16882	0.27091	0.0178998	0.0324361	0.0261516	0.000476577
		1.17188	0.277746	0.0155936	0.0354076	0.024055	0.00411714
		1.17493	0.306604	0.0158756	0.0361862	0.023414	0.00477157
		1.17798	0.340553	0.00656008	0.0339452	0.0194727	0.00218781
		1.18103	0.35089	0.00466989	0.0298526	0.0137682	0.006738
		1.18408	0.371279	0.00648328	0.027244	0.00989172	0.0173647
		1.18713	0.414098	0.00116891	0.0270396	0.00901513	0.0272257
		1.19019	0.453765	0.00871524	0.0269527	0.0115448	0.0335717
		1.19324	0.496372	0.00680462	0.0294219	0.0123868	0.036693
		1.19629	0.520455	0.00660107	0.0334301	0.0159483	0.0376401
		1.19934	0.5538	0.0201562	0.0369626	0.0221993	0.0374602
		1.20239	0.599643	0.0228989	0.038372	0.0288928	0.0361271
		1.20544	0.621831	0.0188326	0.0399525	0.0329627	0.0318844
		1.2085	0.643104	0.0141724	0.041065	0.0373605	0.0264132
		1.21155	0.656104	0.021295	0.0382749	0.039046	0.0210952
		1.2146	0.657058	0.0226397	0.0323121	0.0423477	0.0267459
		1.21765	0.675656	0.0153379	0.0255065	0.0452183	0.0347046
		1.2207	0.704851	0.0251508	0.0201503	0.047275	0.0390351
		1.22375	0.73404	0.0391571	0.0185017	0.0481751	0.0393265
		1.22681	0.773561	0.0295003	0.0237021	0.0497427	0.0383454
		1.22986	0.799084	0.0108754	0.0278598	0.0526225	0.0406474
		1.23291	0.838487	0.0312273	0.0292825	0.0548706	0.0451276
		1.23596	0.87773	0.0370767	0.0290349	0.0564013	0.045799
		1.23901	0.902243	0.021409	0.0292794	0.0527365	0.0444248
		1.24207	0.919598	0.030462	0.0303063	0.0485208	0.0447761
		1.24512	0.94061	0.0436872	0.0298775	0.0452058	0.0504253
		1.24817	0.962837	0.0325024	0.0298781	0.0438721	0.0588675
		1.25122	0.981274	0.0156315	0.0280242	0.0449584	0.066928
		1.25427	0.957058	0.0305678	0.0276684	0.0461976	0.0704004
		1.25732	0.936686	0.0425626	0.0267809	0.0462104	0.0722481
		1.26038	0.929822	0.0367867	0.0243634	0.045878	0.0697256
		1.26343	0.923921	0.030168	0.022761	0.048281	0.0664788
		1.26648	0.937592	0.0303027	0.0219164	0.0525548	0.0637604
		1.26953	0.935562	0.0376151	0.0198365	0.0556949	0.0636998
		1.27258	0.931539	0.0294667	0.0168702	0.0576725	0.0627136
		1.27563	0.94091	0.0141565	0.0165357	0.0609994	0.0644091
		1.27869	0.941169	0.0243348	0.0177157	0.0642716	0.0718293
		1.28174	0.942845	0.0256671	0.0179576	0.0684967	0.078682
		1.28479	0.950805	0.0132289	0.0169312	0.0676637	0.0829046
		1.28784	0.967247	0.0123943	0.014587	0.0626202	0.0846474
		1.29089	0.974242	0.0215765	0.0168543	0.0581903	0.0876852
		1.29395	0.948172	0.0159509	0.0180719	0.0539964	0.0940998
		1.297	0.919192	0.00329997	0.0179489	0.0513676	0.101242
		1.30005	0.910392	0.013881	0.0189598	0.0475259	0.106956
		1.3031	0.904271	0.0163201	0.0235233	0.0441351	0.111355
		1.30615	0.89697	0.00639911	0.027319	0.0452807	0.111381
		1.3092	0.874034	0.00998154	0.0290412	0.0508287	0.105365
		1.31226	0.867959	0.0123699	0.0286919	0.0524901	0.100436
		1.31531	0.878391	0.00410447	0.0301682	0.0516107	0.0944463
		1.31836	0.889867	0.0123763	0.0332469	0.0495036	0.0886318
		1.32141	0.872607	0.0192359	0.0341542	0.0494694	0.0881254
		1.32446	0.861145	0.0150281	0.0344684	0.0503234	0.0876839
		1.32751	0.853511	0.00571698	0.0331022	0.0484143	0.0867435
		1.33057	0.839164	0.0229191	0.0331321	0.0424885	0.0847124
		1.33362	0.848951	0.0274945	0.0327661	0.0404783	0.0860563
		1.33667	0.835929	0.0194184	0.032205	0.0419083	0.0899522
		1.33972	0.834674	0.00385914	0.0311448	0.0425249	0.0935326
		1.34277	0.833672	0.0150485	0.0329207	0.0413024	0.094661
		1.34583	0.828657	0.0143717	0.0347815	0.0383252	0.0918645
		1.34888	0.841144	0.0062193	0.0353871	0.0360997	0.0859196
		1.35193	0.845002	0.0109249	0.0343185	0.0369317	0.0772894
		1.35498	0.864313	0.0193638	0.0360617	0.0378541	0.0675267
		1.35803	0.906703	0.0141909	0.0398644	0.0380346	0.0597644
		1.36108	0.925737	0.00905518	0.0424394	0.0360633	0.0545879
		1.36414	0.944752	0.014873	0.0450928	0.0368803	0.0478427
		1.36719	0.981054	0.0159319	0.0461239	0.0403155	0.0387596
		1.37024	1.00686	0.00927659	0.0444021	0.0450418	0.0267546
		1.37329	1.00374	0.010386	0.0442208	0.0449061	0.0145573
		1.37634	0.986467	0.0188457	0.0450184	0.040236	0.0106423
		1.37939	0.976199	0.013792	0.0470769	0.0375599	0.0166815
		1.38245	0.972172	0.00483258	0.051972	0.0391371	0.0230405
		1.3855	0.958463	0.0282485	0.0554472	0.0442484	0.0274934
		1.38855	0.947385	0.0407309	0.0573505	0.0454895	0.030542
		1.3916	0.948503	0.0244856	0.0564117	0.0401166	0.0308593
		1.39465	0.936441	0.00707707	0.0540724	0.0320757	0.0307847
		1.39771	0.938637	0.0219453	0.0538371	0.0266966	0.0361206
		1.40076	0.981445	0.0290495	0.0509787	0.02892	0.0434922
		1.40381	1.01954	0.0129286	0.0500822	0.0326618	0.0493643
		1.40686	1.04432	0.0165981	0.0483819	0.0334836	0.0520385
		1.40991	1.0488	0.0314037	0.0463371	0.0358235	0.0509164
		1.41296	1.07348	0.0308607	0.0463977	0.0396088	0.0529506
		1.41602	1.10998	0.0192856	0.0479085	0.0411438	0.0544553
		1.41907	1.11664	0.00658579	0.0486089	0.041716	0.0539952
		1.42212	1.1114	0.00815606	0.0478175	0.0424052	0.051163
		1.42517	1.10156	0.0155851	0.0473093	0.0402298	0.0494851
		1.42822	1.08392	0.0189554	0.0460056	0.0378281	0.0513427
		1.43127	1.08871	0.0173842	0.0438673	0.0370928	0.055136
		1.43433	1.0845	0.00454115	0.0411809	0.0380466	0.054966
		1.43738	1.0691	0.0251191	0.03552	0.0408655	0.0541401
		1.44043	1.07726	0.0410671	0.0310204	0.0421737	0.059077
		1.44348	1.06084	0.0332977	0.0288739	0.0509581	0.0641573
		1.44653	1.03636	0.020233	0.0266569	0.0607936	0.0676309
		1.44958	1.01675	0.011493	0.0237742	0.0685558	0.0676344
		1.45264	0.994612	0.0215887	0.0184532	0.0723325	0.0651595
		1.45569	0.971983	0.0150135	0.0148277	0.0739422	0.0617915
		1.45874	0.941928	0.0104826	0.0142353	0.0784914	0.0528284
		1.46179	0.902268	0.0162665	0.0132186	0.0837371	0.0458838
		1.46484	0.873017	0.0193919	0.0113941	0.0821114	0.0411038
		1.4679	0.833304	0.0102007	0.00923978	0.0751755	0.0358433
		1.47095	0.805077	0.00480953	0.00711475	0.0729753	0.0341507
		1.474	0.786846	0.00636619	0.00705125	0.0760398	0.033791
		1.47705	0.783655	0.00670314	0.00539784	0.0793742	0.0362007
		1.4801	0.780821	0.0163581	0.00610663	0.0729999	0.0410279
		1.48315	0.779496	0.0242269	0.00414879	0.0628819	0.0412564
		1.48621	0.787803	0.0164283	0.00417531	0.0530574	0.0413158
		1.48926	0.794917	0.00654182	0.00456121	0.0514258	0.0436925
		1.49231	0.793488	0.0167738	0.00568518	0.0535657	0.0458402
		1.49536	0.784339	0.0157979	0.0049823	0.0566844	0.0463624
		1.49841	0.788593	0.0032666	0.00282936	0.0594978	0.0477692
		1.50146	0.762058	0.0110738	0.00160266	0.0668106	0.047657
		1.50452	0.732891	0.0156632	0.00155204	0.0786743	0.0419905
		1.50757	0.714905	0.0133382	0.0038194	0.0843144	0.0318225
		1.51062	0.674201	0.00757318	0.00527145	0.082977	0.028719
		1.51367	0.636198	0.0160964	0.00580616	0.074309	0.0352218
		1.51672	0.627883	0.0179923	0.00647199	0.0725625	0.044604
		1.51978	0.613634	0.00554817	0.00895335	0.0802973	0.0494939
		1.52283	0.585709	0.016287	0.0122285	0.0858916	0.0518548
		1.52588	0.558051	0.0278017	0.014347	0.0871255	0.0496315
		1.52893	0.546938	0.0279885	0.0181361	0.080959	0.0459707
		1.53198	0.53956	0.0154388	0.0224273	0.080034	0.0411469
		1.53503	0.502698	0.0141739	0.0247174	0.0869635	0.0400261
		1.53809	0.477276	0.0173985	0.0244459	0.0907002	0.0437409
		1.54114	0.47509	0.0202997	0.0220034	0.0876003	0.0555092
		1.54419	0.447521	0.0161578	0.0208762	0.0845821	0.0676297
		1.54724	0.414582	0.0292069	0.0192817	0.0870281	0.0719381
		1.55029	0.40224	0.0332233	0.0171789	0.0950108	0.0705204
		1.55334	0.378321	0.0276019	0.0162619	0.0973997	0.0704301
		1.5564	0.363998	0.0191529	0.0192434	0.0925187	0.0704516
		1.55945	0.346128	0.00946389	0.0229069	0.0899474	0.0647107
		1.5625	0.336868	0.0156901	0.027384	0.0916957	0.0561419
		1.56555	0.354687	0.0142615	0.0339694	0.0922728	0.0535456
		1.5686	0.365711	0.0156395	0.0351872	0.0944104	0.0536474
		1.57166	0.383166	0.0206452	0.0344575	0.0910209	0.0594203
		1.57471	0.429744	0.019874	0.0319954	0.081842	0.0655977
		1.57776	0.458609	0.0123944	0.0269688	0.0785051	0.0695323
		1.58081	0.476142	0.00273309	0.0227591	0.0828084	0.0739219
		1.58386	0.488767	0.0106645	0.0216799	0.0844822	0.0799623
		1.58691	0.489016	0.0159704	0.0223954	0.0803924	0.0863367
		1.58997	0.49607	0.0111469	0.0258662	0.0732902	0.0882885
		1.59302	0.498523	0.00742413	0.0296404	0.0687779	0.0834148
		1.59607	0.508512	0.00690622	0.0328394	0.0713749	0.0791936
		1.59912	0.528077	0.00491485	0.0347206	0.0720238	0.0751817
		1.60217	0.533965	0.00907786	0.0375788	0.0702199	0.0684773
		1.60522	0.55597	0.0149164	0.0380768	0.0629083	0.0592465
		1.60828	0.576717	0.0106674	0.0386566	0.0600059	0.0495053
		1.61133	0.586184	0.00529751	0.038417	0.0640275	0.0428373
		1.61438	0.603227	0.0136998	0.0390074	0.0641749	0.0364488
		1.61743	0.597998	0.0180946	0.0405415	0.0585634	0.0326686
		1.62048	0.583714	0.0108811	0.0412558	0.052756	0.0310029
		1.62354	0.568519	0.0120848	0.040378	0.0556959	0.0280475
		1.62659	0.547541	0.025185	0.0443484	0.0623787	0.0256756
		1.62964	0.53142	0.0265621	0.0492269	0.0670108	0.0246272
		1.63269	0.528216	0.0168223	0.049473	0.0657812	0.0239526
		1.63574	0.522264	0.00976875	0.0502775	0.0614188	0.0249336
		1.63879	0.514063	0.0206551	0.0516107	0.0629255	0.0251228
		1.64185	0.513618	0.0147354	0.0543324	0.0680229	0.0239997
		1.6449	0.496569	0.00620121	0.0560472	0.0713983	0.0225793
		1.64795	0.500477	0.0149956	0.0570372	0.0654151	0.0193567
		1.651	0.477816	0.0158194	0.0595808	0.0600939	0.0193551
		1.65405	0.457467	0.0100771	0.0588448	0.0633807	0.0211609
		1.6571	0.441968	0.0113272	0.0548932	0.0701569	0.022781
		1.66016	0.41344	0.0217391	0.0515275	0.0711018	0.0261008
		1.66321	0.409368	0.0183584	0.0491525	0.0650013	0.0293094
		1.66626	0.414215	0.0109577	0.048425	0.0593347	0.0320038
		1.66931	0.398792	0.0146239	0.047087	0.0633041	0.0326926
		1.67236	0.422689	0.0175642	0.0470124	0.0705249	0.0315336
		1.67542	0.437481	0.0155911	0.0468428	0.0695803	0.0272511
		1.67847	0.450635	0.0118947	0.046982	0.0621722	0.0238847
		1.68152	0.489805	0.00860761	0.0461963	0.05352	0.024513
		1.68457	0.512404	0.0104529	0.0478663	0.053139	0.0244088
		1.68762	0.543576	0.00864189	0.0491217	0.0569502	0.0192432
		1.69067	0.570586	0.00756613	0.0525595	0.0562682	0.016025
		1.69373	0.589816	0.0133249	0.0560751	0.0515819	0.013973
		1.69678	0.603617	0.0105836	0.0577853	0.0471932	0.0146149
		1.69983	0.622752	0.00437926	0.0577045	0.0512837	0.0165715
		1.70288	0.630811	0.00545321	0.057683	0.0550024	0.0198224
		1.70593	0.645617	0.0125478	0.0559301	0.0551838	0.0232741
		1.70898	0.641403	0.0136636	0.0549913	0.0496098	0.0262596
		1.71204	0.630762	0.00935039	0.0554704	0.0427512	0.0324007
		1.71509	0.626302	0.0121714	0.0564527	0.0449409	0.0356541
		1.71814	0.610367	0.0159624	0.053823	0.0452805	0.0364055
		1.72119	0.597091	0.0131403	0.0507137	0.0430154	0.0384749
		1.72424	0.561065	0.0188677	0.0511005	0.0372658	0.0406963
		1.72729	0.52087	0.0267164	0.0488412	0.034771	0.0400591
		1.73035	0.488911	0.0208192	0.0463769	0.0440173	0.0388975
		1.7334	0.455453	0.0179916	0.0469699	0.0508171	0.0366238
		1.73645	0.446045	0.0267929	0.0490785	0.0512924	0.0358979
		1.7395	0.431798	0.0284925	0.0515076	0.0468954	0.0351056
		1.74255	0.424331	0.0234571	0.0527175	0.0414071	0.0347775
		1.74561	0.443984	0.0250894	0.0533266	0.0425728	0.0353196
		1.74866	0.452653	0.032491	0.0558451	0.0434848	0.0361564
		1.75171	0.454078	0.0304208	0.0572012	0.0429447	0.0362697
		1.75476	0.475923	0.0188943	0.0583382	0.0341967	0.0360573
		1.75781	0.499533	0.0183314	0.0569726	0.0210225	0.0367713
		1.76086	0.533585	0.0236683	0.0563243	0.0111242	0.0367032
		1.76392	0.573074	0.0176718	0.0552443	0.0112331	0.0349027
		1.76697	0.59125	0.00866589	0.0545416	0.00977797	0.0327208
		1.77002	0.617955	0.0118425	0.0538315	0.0094941	0.0323612
		1.77307	0.631868	0.0134662	0.0541802	0.0190987	0.0307057
		1.77612	0.633979	0.0123151	0.0553595	0.0290119	0.02941
		1.77917	0.644968	0.00986218	0.056107	0.0319527	0.0278237
		1.78223	0.628111	0.015642	0.0559809	0.0354947	0.0273716
		1.78528	0.608097	0.0162901	0.0558786	0.0329679	0.0255087
		1.78833	0.57502	0.00407291	0.0545305	0.0315457	0.02208
		1.79138	0.530909	0.00957886	0.051135	0.0385327	0.0193837
		1.79443	0.498683	0.015415	0.0485872	0.0414804	0.0172744
		1.79749	0.458223	0.0105274	0.0439056	0.0376867	0.0183827
		1.80054	0.423243	0.00697331	0.0421312	0.0264315	0.0205783
		1.80359	0.389176	0.00900129	0.0418541	0.0151642	0.0213071
		1.80664	0.356617	0.0102653	0.0411481	0.00988641	0.023191
		1.80969	0.337555	0.00237887	0.0413376	0.00916168	0.0248124
		1.81274	0.308816	0.0080402	0.0413716	0.00554203	0.0250028
		1.8158	0.290085	0.0126485	0.0411946	0.00153196	0.0236463
		1.81885	0.303994	0.0127424	0.0406509	0.00710828	0.0222801
		1.8219	0.30054	0.00873791	0.0398599	0.00884913	0.0204491
		1.82495	0.309698	0.00424649	0.0395901	0.00798129	0.0174118
		1.828	0.321597	0.00579795	0.0407026	0.00666507	0.01315
		1.83105	0.310603	0.00304688	0.0405257	0.0144963	0.0100804
		1.83411	0.303897	0.010015	0.040109	0.0202045	0.00716789
		1.83716	0.286169	0.0194826	0.0388157	0.0272153	0.00553415
		1.84021	0.259313	0.0147823	0.0373577	0.0299272	0.00426767
		1.84326	0.261275	0.00845476	0.0344107	0.031496	0.0029266
		1.84631	0.248352	0.0171953	0.0303718	0.0375198	0.00296934
		1.84937	0.24832	0.0222748	0.0274822	0.0416179	0.00614556
		1.85242	0.269422	0.020532	0.0257889	0.0454051	0.00908188
		1.85547	0.271088	0.0188788	0.025999	0.0421487	0.0127258
		1.85852	0.268985	0.0253066	0.0276892	0.0346462	0.0141528
		1.86157	0.256905	0.0274034	0.0278541	0.0242395	0.0168826
		1.86462	0.246671	0.0202699	0.027997	0.0288301	0.0206881
		1.86768	0.228754	0.0139752	0.0286731	0.0415405	0.0230095
		1.87073	0.217501	0.0199911	0.0276344	0.0493636	0.0251949
		1.87378	0.219101	0.0238508	0.0251204	0.0470286	0.0269096
		1.87683	0.246478	0.0176692	0.0208725	0.0464125	0.0264872
		1.87988	0.268933	0.00941689	0.0160538	0.0487922	0.0258686
		1.88293	0.295506	0.0197524	0.0123602	0.0533663	0.0211161
		1.88599	0.329696	0.0204607	0.00837511	0.0543991	0.0174049
		1.88904	0.343485	0.011821	0.00548473	0.0471695	0.0137824
		1.89209	0.37503	0.00908546	0.00268709	0.043614	0.00970306
		1.89514	0.393221	0.0168432	0.00369844	0.0475063	0.00791451
		1.89819	0.400746	0.0133464	0.00653892	0.0546862	0.00993408
		1.90125	0.412772	0.00479562	0.00824591	0.0519737	0.0160177
		1.9043	0.397995	0.00210391	0.00881101	0.042348	0.0207752
		1.90735	0.395061	0.00347318	0.00944064	0.023644	0.027007
		1.9104	0.401435	0.00655003	0.0114986	0.0216615	0.0322894
		1.91345	0.40632	0.00696801	0.0128398	0.0282231	0.0341184
		1.9165	0.417865	0.00690383	0.0121278	0.0305472	0.0356551
		1.91956	0.411227	0.00587024	0.0114328	0.0242277	0.0388774
		1.92261	0.396313	0.00395021	0.0117234	0.00731821	0.0409587
		1.92566	0.373831	0.00621003	0.0145216	0.0050508	0.0425447
		1.92871	0.334509	0.00937667	0.0178403	0.0117139	0.0427499
		1.93176	0.309473	0.0108262	0.0209918	0.0126648	0.0419681
		1.93481	0.295209	0.00715535	0.0249784	0.0011226	0.0386119
		1.93787	0.267153	0.0017272	0.0280964	0.00955244	0.0320761
		1.94092	0.261115	0.00385133	0.0300552	0.0190732	0.0267173
		1.94397	0.258757	0.00690462	0.0317433	0.0243809	0.0254299
		1.94702	0.277812	0.00752875	0.0326835	0.0201177	0.0281586
		1.95007	0.315343	0.00969957	0.0321004	0.0208999	0.0314358
		1.95312	0.338672	0.00860329	0.0292229	0.0221088	0.0350054
		1.95618	0.349896	0.00651229	0.0270547	0.0254777	0.0373413
		1.95923	0.376783	0.00658702	0.0267803	0.0298015	0.0398025
		1.96228	0.381359	0.00730589	0.0267151	0.0281357	0.0407012
		1.96533	0.381139	0.00480713	0.0261458	0.0234482	0.0425273
		1.96838	0.371792	0.00637886	0.0263635	0.0151817	0.0445462
		1.97144	0.35314	0.00906938	0.0291751	0.00883296	0.0459697
		1.97449	0.349646	0.00983334	0.0330145	0.0104195	0.0442918
		1.97754	0.33425	0.00426469	0.0345476	0.0144676	0.0436197
		1.98059	0.315854	0.0103576	0.0342947	0.0156584	0.0409776
		1.98364	0.2875	0.0151433	0.0322398	0.0195592	0.0372689
		1.98669	0.226906	0.0120685	0.0298988	0.0226364	0.0334205
		1.98975	0.182255	0.00713683	0.0271812	0.020257	0.0301299
		1.9928	0.121325	0.00989063	0.0233831	0.020079	0.0242769
		1.99585	0.0454315	0.00826156	0.0207617	0.0273253	0.0189353
		1.9989	0.017231	0.00609412	0.0163027	0.0369652	0.0159221
		2.00195	0.0757693	0.0120729	0.0125953	0.0452163	0.0152653
		2.005	0.128448	0.0108733	0.0118048	0.0485612	0.0188709
		2.00806	0.194904	0.00420477	0.0117487	0.0476974	0.026545
		2.01111	0.272789	0.0117843	0.0124231	0.0469939	0.0320405
		2.01416	0.324674	0.0130767	0.0137484	0.0429604	0.0342152
		2.01721	0.403972	0.00451189	0.013327	0.0393333	0.032799
		2.02026	0.469205	0.00881681	0.0117675	0.0400622	0.0326161
		2.02332	0.51022	0.0154974	0.0111402	0.0354803	0.030956
		2.02637	0.556742	0.0129903	0.0117736	0.0297661	0.0287552
		2.02942	0.575123	0.00363394	0.0129611	0.0345983	0.0269109
		2.03247	0.597278	0.00938021	0.0141744	0.0368332	0.0243091
		2.03552	0.614859	0.0130064	0.0151482	0.0388799	0.0209976
		2.03857	0.613027	0.0132633	0.0149365	0.0353428	0.0189616
		2.04163	0.622493	0.0055424	0.0169348	0.0308548	0.0181222
		2.04468	0.609352	0.00808168	0.0174772	0.032693	0.015784
		2.04773	0.588136	0.0105839	0.0160879	0.0370675	0.0157727
		2.05078	0.582563	0.00596196	0.0144341	0.0360953	0.0139781
		2.05383	0.550366	0.00556234	0.0149508	0.0283764	0.0124211
		2.05688	0.536729	0.0105285	0.0171117	0.0177608	0.00956215
		2.05994	0.528259	0.00729823	0.0196077	0.0163357	0.00668806
		2.06299	0.515409	0.00723031	0.0239785	0.0238253	0.00473169
		2.06604	0.509869	0.0161268	0.0260757	0.0236312	0.00601443
		2.06909	0.469137	0.0169255	0.0285604	0.0206523	0.0052734
		2.07214	0.413856	0.00565581	0.0324171	0.0168291	0.00283027
		2.0752	0.379051	0.00924199	0.0343394	0.0148269	0.000384018
		2.07825	0.31898	0.0173042	0.0372036	0.0198285	0.00183425
		2.0813	0.269707	0.0114791	0.0391416	0.0253678	0.00510692
		2.08435	0.219727	0.00888597	0.0401019	0.0279322	0.0102411
		2.0874	0.177092	0.0175267	0.0402926	0.0275782	0.0147315
		2.09045	0.189303	0.0165812	0.0412237	0.0245873	0.0172977
		2.09351	0.224025	0.00771846	0.0421334	0.0221469	0.019591
		2.09656	0.25108	0.0126008	0.0432194	0.0212505	0.0221111
		2.09961	0.316977	0.0220692	0.0453833	0.0204866	0.0257203
		2.10266	0.366014	0.0205792	0.0471242	0.024173	0.0294808
		2.10571	0.390815	0.0112822	0.0495523	0.0278452	0.0303342
		2.10876	0.442874	0.0192759	0.0507709	0.0284924	0.0284086
		2.11182	0.480858	0.0198965	0.0516081	0.0272891	0.025733
		2.11487	0.526049	0.00837917	0.0533968	0.0344799	0.0233693
		2.11792	0.564899	0.0096735	0.0549848	0.0453852	0.0227516
		2.12097	0.570284	0.0223837	0.0553483	0.0472097	0.024012
		2.12402	0.577941	0.0171462	0.0543834	0.0451801	0.0252119
		2.12708	0.564514	0.00353566	0.0569452	0.0444506	0.0246999
		2.13013	0.556062	0.0156644	0.0610281	0.0444009	0.0211997
		2.13318	0.564289	0.0163835	0.063875	0.0463469	0.0171201
		2.13623	0.555418	0.00677057	0.0662484	0.0489258	0.0155302
		2.13928	0.561087	0.0117699	0.0682711	0.0453588	0.0145003
		2.14233	0.5816	0.0230567	0.068867	0.0416363	0.0147208
		2.14539	0.577793	0.0193286	0.0685049	0.0411233	0.0138894
		2.14844	0.589703	0.0124197	0.0656152	0.0412196	0.0126798
		2.15149	0.608388	0.0123535	0.0629316	0.0489163	0.012649
		2.15454	0.603483	0.0201948	0.0603556	0.0473002	0.0123069
		2.15759	0.602679	0.0176684	0.0584955	0.0352295	0.0122225
		2.16064	0.565984	0.00999908	0.0558858	0.0233703	0.0114047
		2.1637	0.528174	0.0110208	0.051672	0.0344986	0.0083073
		2.16675	0.498954	0.0193312	0.0483761	0.0461056	0.00334144
		2.1698	0.458595	0.0203303	0.0469518	0.0436068	0.00519589
		2.17285	0.430686	0.0131177	0.0471702	0.0351431	0.0103619
		2.1759	0.412629	0.006127	0.0485003	0.0292047	0.0157009
		2.17896	0.384743	0.0100473	0.0505	0.0342808	0.0194993
		2.18201	0.364489	0.0112794	0.0534233	0.0379373	0.0235054
		2.18506	0.336205	0.00147861	0.0580613	0.0375804	0.0275515
		2.18811	0.300357	0.00870744	0.0627175	0.030782	0.0291349
		2.19116	0.281222	0.0167383	0.0664025	0.0271385	0.0308864
		2.19421	0.26941	0.0104836	0.0676189	0.0300158	0.0305551
		2.19727	0.278586	0.0029927	0.0694493	0.0337936	0.0295432
		2.20032	0.288402	0.0146925	0.0687579	0.0331796	0.0271399
		2.20337	0.292577	0.0131241	0.0665485	0.0282765	0.023838
		2.20642	0.300981	0.00592136	0.0630996	0.0240631	0.0204551
		2.20947	0.300252	0.0113632	0.060402	0.0276692	0.0192481
		2.21252	0.30048	0.0205716	0.0588903	0.0311231	0.0215917
		2.21558	0.332836	0.0179265	0.0561993	0.0270385	0.0241782
		2.21863	0.368771	0.0053894	0.0525652	0.0190715	0.0251871
		2.22168	0.38574	0.0098904	0.0499698	0.0174062	0.0251659
		2.22473	0.421801	0.0143415	0.0485141	0.0246807	0.0239324
		2.22778	0.453035	0.00679673	0.0463882	0.0259903	0.0219591
		2.23083	0.499331	0.00874166	0.0414395	0.0251811	0.0195001
		2.23389	0.544596	0.0214561	0.034237	0.021574	0.0153841
		2.23694	0.553576	0.0196706	0.0264754	0.0215439	0.010922
		2.23999	0.565356	0.00818677	0.0207681	0.0250909	0.00762223
		2.24304	0.553201	0.00753148	0.0153808	0.0286963	0.0118429
		2.24609	0.527162	0.016251	0.0101999	0.0266987	0.0179896
		2.24915	0.515841	0.0149747	0.00513493	0.0254966	0.0261058
		2.2522	0.49154	0.00315642	0.00389026	0.0267149	0.0330597
		2.25525	0.461331	0.00971835	0.00587739	0.0335826	0.0379073
		2.2583	0.444494	0.0111163	0.00952211	0.0406324	0.0428107
		2.26135	0.43249	0.00752616	0.0147987	0.037256	0.0471302
		2.2644	0.42404	0.00718783	0.0202778	0.0334694	0.0504293
		2.26746	0.413522	0.00786811	0.0243609	0.0326552	0.0550333
		2.27051	0.41229	0.00538775	0.0268973	0.0362467	0.0587719
		2.27356	0.441474	0.00923349	0.0265284	0.0393488	0.0618025
		2.27661	0.455852	0.0114819	0.0260205	0.0351977	0.0622335
		2.27966	0.476639	0.00763025	0.0271038	0.0316056	0.0620456
		2.28271	0.507266	0.00429849	0.0287286	0.0288336	0.0612227
		2.28577	0.486533	0.0103701	0.0288425	0.030335	0.0577406
		2.28882	0.473194	0.0153089	0.026307	0.0303064	0.0512428
		2.29187	0.464453	0.0146987	0.0230965	0.0243242	0.0446873
		2.29492	0.414759	0.01088	0.0205378	0.0182337	0.0383806
		2.29797	0.369972	0.00758992	0.0163691	0.0162924	0.0355824
		2.30103	0.323366	0.0141861	0.0134367	0.0204954	0.0356457
		2.30408	0.305406	0.0195338	0.0108425	0.0256743	0.036086
		2.30713	0.299835	0.0145083	0.00978585	0.0254542	0.0376724
		2.31018	0.281645	0.00533042	0.0114817	0.0193029	0.0403297
		2.31323	0.274619	0.0057854	0.0136902	0.0158743	0.0432378
		2.31628	0.2809	0.0134029	0.0175765	0.015641	0.0461026
		2.31934	0.262279	0.0153747	0.0214556	0.0175759	0.050032
		2.32239	0.236966	0.0095653	0.0264934	0.0142372	0.0554402
		2.32544	0.224554	0.00438654	0.0307952	0.0122106	0.0616997
		2.32849	0.206965	0.014232	0.0343134	0.012437	0.0692355
		2.33154	0.209652	0.019386	0.0372881	0.0148767	0.0729924
		2.33459	0.21479	0.016335	0.0411202	0.016347	0.0750905
		2.33765	0.236325	0.00505973	0.0464615	0.0157089	0.078605
		2.3407	0.27507	0.00759358	0.0498448	0.010897	0.0817461
		2.34375	0.272782	0.0107134	0.0514724	0.00617656	0.0836706
		2.3468	0.2747	0.00534508	0.0530248	0.00491171	0.0852479
		2.34985	0.311643	0.0011835	0.0554287	0.00590989	0.087833
		2.35291	0.334394	0.0020774	0.0585692	0.00612054	0.0905245
		2.35596	0.362017	0.00576802	0.0608188	0.00209515	0.093049
		2.35901	0.403807	0.00675854	0.0615207	0.00324442	0.0942205
		2.36206	0.441024	0.00895727	0.0627779	0.00712806	0.0930485
		2.36511	0.491784	0.00845743	0.0646965	0.00907075	0.0895198
		2.36816	0.503631	0.00510639	0.0700002	0.00669964	0.0835935
		2.37122	0.496731	0.00965204	0.0731623	0.00705312	0.0766979
		2.37427	0.491369	0.0123318	0.0743178	0.0101931	0.069779
		2.37732	0.466525	0.00985147	0.0761958	0.0127508	0.0624674
		2.38037	0.450762	0.00841226	0.0784167	0.0112359	0.054703
		2.38342	0.415782	0.00909996	0.0800827	0.0070455	0.0480099
		2.38647	0.383337	0.0149397	0.0824675	0.00506865	0.0410922
		2.38953	0.382971	0.00958127	0.0815796	0.00540772	0.0327831
		2.39258	0.348985	0.00350282	0.0794606	0.00729535	0.0227318
		2.39563	0.316083	0.0113648	0.0764004	0.0073055	0.0129702
		2.39868	0.327552	0.0156271	0.0752795	0.00667079	0.00336084
		2.40173	0.336329	0.0124881	0.0733665	0.00541723	0.00770908
		2.40479	0.350591	0.0044367	0.0684258	0.00513902	0.0187665
		2.40784	0.346209	0.0128126	0.0622157	0.00432265	0.0281362
		2.41089	0.31464	0.0121928	0.0587686	0.00764106	0.0352801
		2.41394	0.315633	0.00165431	0.0589386	0.0114023	0.0403903
		2.41699	0.30887	0.0165491	0.0582938	0.0120836	0.0467041
		2.42004	0.264731	0.0243396	0.0589231	0.0109924	0.0507962
		2.4231	0.234611	0.0248407	0.0609001	0.00820138	0.0540145
		2.42615	0.19366	0.0150802	0.0634528	0.0110875	0.0568483
		2.4292	0.174081	0.00355722	0.0659557	0.0147091	0.0563813
		2.43225	0.240315	0.013852	0.0666644	0.0168283	0.0550725
		2.4353	0.303913	0.0157711	0.0673975	0.0165515	0.0538979
		2.43835	0.338635	0.0108278	0.0704747	0.0128936	0.0519527
		2.44141	0.378896	0.00410407	0.0708766	0.00939618	0.0499627
		2.44446	0.393572	0.016186	0.071301	0.00990621	0.046381
		2.44751	0.412615	0.0190378	0.0708873	0.0100184	0.040755
		2.45056	0.40492	0.0169878	0.0700777	0.010403	0.0370739
		2.45361	0.375449	0.0130021	0.0707981	0.0110933	0.0336174
		2.45667	0.36926	0.0108119	0.0682424	0.0127746	0.0314824
		2.45972	0.329436	0.0114937	0.0671125	0.0146732	0.0293447
		2.46277	0.306029	0.0126569	0.0671431	0.0172013	0.0262408
		2.46582	0.318386	0.0108542	0.0704814	0.0145554	0.0242476
		2.46887	0.303803	0.0046334	0.0756766	0.0124209	0.0224565
		2.47192	0.320565	0.0178597	0.0787127	0.009891	0.0223423
		2.47498	0.335829	0.0295489	0.0787198	0.00604327	0.0231673
		2.47803	0.316694	0.0256682	0.078238	0.00169504	0.0258377
		2.48108	0.317717	0.00573328	0.079314	0.00274138	0.0301983
		2.48413	0.299792	0.0169909	0.0813172	0.0070008	0.0341106
		2.48718	0.2862	0.0249006	0.0821242	0.00736581	0.0352408
		2.49023	0.320164	0.0177602	0.0801432	0.00690423	0.0360493
		2.49329	0.32208	0.00074177	0.0793291	0.011344	0.0370293
		2.49634	0.30716	0.0174017	0.0789731	0.0146202	0.0361157
		2.49939	0.317949	0.0204122	0.0799924	0.0152384	0.0352402
		2.50244	0.285886	0.00982554	0.0810302	0.0127686	0.0343113
		2.50549	0.262363	0.0132317	0.0805412	0.00988892	0.0303114
		2.50854	0.234891	0.0232069	0.0811701	0.0102304	0.0232972
		2.5116	0.206522	0.00880472	0.0828912	0.0100058	0.0159844
		2.51465	0.229524	0.0184901	0.0843682	0.00680028	0.0115674
		2.5177	0.24706	0.0369823	0.0849859	0.0051367	0.00739095
		2.52075	0.259918	0.0316997	0.0864335	0.010635	0.00434434
		2.5238	0.294909	0.00636609	0.0897421	0.0133369	0.00444853
		2.52686	0.301381	0.0339558	0.0923902	0.0152346	0.00887264
		2.52991	0.319006	0.0452929	0.0936586	0.0128478	0.0140412
		2.53296	0.36231	0.0273144	0.0918241	0.0122166	0.0178058
		2.53601	0.334215	0.0261534	0.0903026	0.00910049	0.021781
		2.53906	0.334106	0.056495	0.0877609	0.00997657	0.0240653
		2.54211	0.349881	0.05385	0.0830483	0.0104822	0.0277148
		2.54517	0.341873	0.0190709	0.076094	0.0100663	0.0290959
		2.54822	0.373229	0.0318826	0.0702928	0.0090984	0.0307982
		2.55127	0.363977	0.049141	0.0684018	0.00677848	0.0329423
		2.55432	0.329072	0.0387569	0.0678145	0.00752063	0.0331635
		2.55737	0.336527	0.0178364	0.0648822	0.00573313	0.034116
		2.56042	0.337795	0.037534	0.0616075	0.00413632	0.0343603
		2.56348	0.344745	0.0398958	0.0594656	0.00359237	0.032593
		2.56653	0.406027	0.0220896	0.0578607	0.00481242	0.0315317
		2.56958	0.422204	0.0113217	0.0568787	0.00434649	0.0310448
		2.57263	0.443735	0.0346319	0.0524024	0.00481302	0.0297693
		2.57568	0.489075	0.033087	0.0463767	0.00620118	0.0282755
		2.57874	0.497546	0.0175224	0.0436714	0.00846953	0.0273906
		2.58179	0.533161	0.0203905	0.0414706	0.0106282	0.0261243
		2.58484	0.514843	0.0274993	0.0402283	0.0108938	0.0273272
		2.58789	0.486378	0.0235614	0.0416547	0.0102772	0.0283811
		2.59094	0.50077	0.0159965	0.0421984	0.013306	0.0309702
		2.59399	0.482847	0.0262173	0.0426926	0.015991	0.0337281
		2.59705	0.481439	0.0284601	0.0433521	0.0176907	0.0334758
		2.6001	0.461009	0.0145038	0.0429515	0.0190967	0.0366643
		2.60315	0.399369	0.0191778	0.0429931	0.0183517	0.0392042
		2.6062	0.397811	0.0303797	0.0421008	0.0176896	0.036491
		2.60925	0.370562	0.024351	0.0380358	0.0182929	0.0319161
		2.6123	0.338956	0.0115912	0.0337304	0.0184414	0.0304535
		2.61536	0.36827	0.0179547	0.0328065	0.0171106	0.0310031
		2.61841	0.350279	0.0313088	0.0330144	0.0141359	0.0309487
		2.62146	0.334537	0.0250473	0.0344107	0.0140757	0.0310595
		2.62451	0.368846	0.0151952	0.0360286	0.0154859	0.030628
		2.62756	0.36519	0.0304698	0.0342969	0.0148185	0.0324452
		2.63062	0.392719	0.0376493	0.0312418	0.0101239	0.0374762
		2.63367	0.397075	0.0169047	0.0308516	0.0086706	0.0425378
		2.63672	0.366158	0.0139435	0.0305768	0.0100581	0.0469725
		2.63977	0.39468	0.0320044	0.0271324	0.0119193	0.0523466
		2.64282	0.386497	0.0291289	0.0280759	0.0106851	0.058583
		2.64587	0.37141	0.00530595	0.0328604	0.00920245	0.0655313
		2.64893	0.413755	0.025803	0.0385074	0.0115034	0.0698696
		2.65198	0.407143	0.0388892	0.0425587	0.0160815	0.0733963
		2.65503	0.41346	0.0221537	0.0435149	0.0176235	0.0773863
		2.65808	0.426031	0.0190597	0.0436669	0.0187572	0.0817405
		2.66113	0.377079	0.044368	0.0466022	0.0218017	0.0852339
		2.66418	0.3835	0.0419581	0.0511618	0.025427	0.0871267
		2.66724	0.351717	0.0134607	0.0556932	0.0252602	0.0903807
		2.67029	0.292273	0.0230202	0.0586815	0.0219606	0.0939542
		2.67334	0.310223	0.0387043	0.0603248	0.0213276	0.096796
		2.67639	0.29099	0.0269466	0.0609335	0.0248699	0.0975357
		2.67944	0.279263	0.00500115	0.0587413	0.0277096	0.0975225
		2.6825	0.291651	0.0323453	0.0556124	0.025811	0.097961
		2.68555	0.236822	0.0404945	0.0542065	0.0239594	0.0966755
		2.6886	0.252037	0.0211881	0.0529316	0.0208231	0.0968965
		2.69165	0.264684	0.010199	0.0505603	0.0211276	0.0931376
		2.6947	0.216435	0.0249501	0.0469853	0.0202174	0.090615
		2.69775	0.230286	0.0191764	0.0448274	0.0169938	0.0924448
		2.70081	0.222689	0.00433539	0.0416576	0.0150412	0.0944444
		2.70386	0.204352	0.00883768	0.0352347	0.0160757	0.0931592
		2.70691	0.248567	0.0113385	0.0276078	0.0195235	0.0881483
		2.70996	0.237832	0.0139104	0.0215684	0.0210089	0.0821936
		2.71301	0.237224	0.013574	0.0210118	0.0193279	0.0769613
		2.71606	0.283561	0.0191962	0.0234485	0.0131253	0.0727325
		2.71912	0.258946	0.0305162	0.0260779	0.0115031	0.0668036
		2.72217	0.291469	0.0296116	0.0319023	0.0166003	0.0625305
		2.72522	0.309636	0.0172421	0.040083	0.0201375	0.06078
		2.72827	0.27084	0.0088517	0.0459568	0.0198484	0.0589873
		2.73132	0.278348	0.0244172	0.0493896	0.0174494	0.0556835
		2.73438	0.245887	0.0226019	0.0532118	0.0161238	0.0564275
		2.73743	0.227221	0.00779043	0.0576196	0.0154626	0.0557782
		2.74048	0.2564	0.0146149	0.0605875	0.0169518	0.0533658
		2.74353	0.235913	0.0177781	0.06009	0.0143556	0.0502275
		2.74658	0.249855	0.00913471	0.0581887	0.0122564	0.0444773
		2.74963	0.262145	0.0142325	0.0562298	0.0112341	0.0376385
		2.75269	0.221354	0.0200786	0.0558123	0.0112986	0.0312508
		2.75574	0.250404	0.0136949	0.0561912	0.0139669	0.0282017
		2.75879	0.215749	0.0101698	0.0534131	0.0129657	0.028586
		2.76184	0.17555	0.0116486	0.0511889	0.00899459	0.0331602
		2.76489	0.199525	0.0113174	0.047832	0.00488751	0.0384864
		2.76794	0.162948	0.0133539	0.0413433	0.00697807	0.0394986
		2.771	0.15284	0.024412	0.0316884	0.00977119	0.03768
		2.77405	0.142969	0.0191057	0.0266664	0.00878633	0.0345395
		2.7771	0.0913463	0.0145064	0.0293415	0.00421838	0.0306513
		2.78015	0.123326	0.0237617	0.0358449	0.00307026	0.0293085
		2.7832	0.135562	0.0258233	0.0406516	0.00214033	0.0279142
		2.78625	0.121137	0.0170245	0.0497938	0.00270522	0.0272274
		2.78931	0.141909	0.00776345	0.0578372	0.00242654	0.02976
		2.79236	0.0903773	0.0223854	0.0633491	0.00164796	0.0330963
		2.79541	0.110566	0.0325046	0.0671486	0.00682052	0.0347024
		2.79846	0.107986	0.0245125	0.0680877	0.012227	0.0381051
		2.80151	0.0538509	0.00400503	0.0673905	0.011957	0.0452142
		2.80457	0.0987866	0.0181973	0.0689817	0.0133941	0.0519585
		2.80762	0.0650747	0.021766	0.0711966	0.0148467	0.0549581
		2.81067	0.066697	0.0156917	0.0701647	0.0188911	0.0584018
		2.81372	0.0938935	0.0134909	0.0699512	0.0226038	0.0599373
		2.81677	0.0592862	0.0164833	0.0714873	0.0228704	0.0600508
		2.81982	0.094478	0.0137308	0.0697369	0.0193313	0.060883
		2.82288	0.0594003	0.0107026	0.0697011	0.0170276	0.0595314
		2.82593	0.0645524	0.0164491	0.0690747	0.0211661	0.052771
		2.82898	0.0856631	0.0192808	0.0684474	0.0257148	0.044052
		2.83203	0.0449422	0.00977291	0.068725	0.0236272	0.0368151
		2.83508	0.0993146	0.0063145	0.0704446	0.0189052	0.035327
		2.83813	0.100733	0.0204017	0.0694713	0.0170604	0.0333808
		2.84119	0.0606887	0.0214116	0.0654609	0.0176506	0.0347156
		2.84424	0.108598	0.00943384	0.0653424	0.0225278	0.039412
		2.84729	0.102152	0.0159362	0.0693944	0.0216498	0.0401487
		2.85034	0.111732	0.0270784	0.0725196	0.015917	0.040836
		2.85339	0.146006	0.0270291	0.0722003	0.0152481	0.0410738
		2.85645	0.107676	0.0158377	0.071105	0.0175327	0.0448043
		2.8595	0.14239	0.00949354	0.0731471	0.0196249	0.0467171
		2.86255	0.127918	0.0151922	0.0781834	0.0174363	0.0448338
		2.8656	0.0996602	0.0144224	0.076682	0.01551	0.0410981
		2.86865	0.12366	0.0168635	0.0731192	0.0157982	0.0394655
		2.8717	0.0797923	0.0182813	0.076609	0.0187636	0.040508
		2.87476	0.085157	0.0117609	0.0811792	0.0221646	0.040474
		2.87781	0.113582	0.00643433	0.0810168	0.0222043	0.0363604
		2.88086	0.0768991	0.017246	0.0775031	0.0178832	0.0304378
		2.88391	0.117976	0.0159786	0.0762111	0.0120647	0.0246006
		2.88696	0.153003	0.00522546	0.0743003	0.0110022	0.0207314
		2.89001	0.0821079	0.0161381	0.0746284	0.0104875	0.0151937
		2.89307	0.137748	0.0259527	0.0756515	0.0113651	0.0109262
		2.89612	0.167269	0.0242111	0.0767681	0.00934807	0.00673417
		2.89917	0.12827	0.00770646	0.0757946	0.0107137	0.00521902
		2.90222	0.212205	0.0120138	0.0775269	0.0166478	0.00493692
		2.90527	0.203026	0.0168558	0.0755823	0.0192729	0.00544407
		2.90833	0.190148	0.0132811	0.0705047	0.018049	0.00917721
		2.91138	0.228058	0.00453786	0.0643311	0.0153667	0.0132986
		2.91443	0.191443	0.0184889	0.0569877	0.0183538	0.0178929
		2.91748	0.234263	0.026619	0.0527893	0.021792	0.0242764
		2.92053	0.244516	0.0233557	0.0508956	0.0239533	0.0316231
		2.92358	0.21104	0.0140572	0.0439988	0.0207418	0.0340545
		2.92664	0.260965	0.0111211	0.038423	0.012428	0.0341844
		2.92969	0.233745	0.0208919	0.0405069	0.0116557	0.0348626
		2.93274	0.227873	0.0264145	0.0420942	0.0180368	0.0378717
		2.93579	0.240771	0.01282	0.0379597	0.0220225	0.0427794
		2.93884	0.170749	0.00760685	0.03413	0.0154052	0.0437009
		2.94189	0.196471	0.0311549	0.0282443	0.00909131	0.0428913
		2.94495	0.202904	0.0406898	0.0227924	0.015143	0.0432658
		2.948	0.127608	0.0313497	0.0226453	0.0223328	0.0436046
		2.95105	0.17738	0.0137298	0.0294307	0.0231532	0.04413
		2.9541	0.208994	0.0265301	0.0362746	0.0175925	0.0483563
		2.95715	0.185721	0.0305988	0.0402124	0.00982565	0.0539886
		2.96021	0.245833	0.0174147	0.0437954	0.00967705	0.05955
		2.96326	0.215213	0.0121061	0.0478405	0.0156545	0.0668649
		2.96631	0.209983	0.0257778	0.0471527	0.0160991	0.0743941
		2.96936	0.235758	0.0240252	0.0447806	0.00987575	0.0773899
		2.97241	0.175445	0.010471	0.0468709	0.00228761	0.0787226
		2.97546	0.209615	0.00951266	0.0504452	0.0117025	0.0803963
		2.97852	0.207373	0.0215237	0.0536517	0.0151087	0.0837062
		2.98157	0.14438	0.0159987	0.0587483	0.0151247	0.0862118
		2.98462	0.183187	0.00973799	0.0636564	0.0100736	0.0869987
		2.98767	0.176689	0.0169517	0.0673718	0.0154738	0.0852657
		2.99072	0.163984	0.0192487	0.0751242	0.0215451	0.083033
		2.99377	0.195283	0.0103276	0.0813376	0.0264368	0.0798641
		2.99683	0.127273	0.00901582	0.0812923	0.0252567	0.0777459
		2.99988	0.134827	0.0202979	0.079059	0.0165329	0.0778769
		3.00293	0.174024	0.0179286	0.0786888	0.0144575	0.0798418
		3.00598	0.124607	0.00774192	0.0783224	0.0176396	0.0815318
		3.00903	0.164253	0.015256	0.0845577	0.0220966	0.0787193
		3.01208	0.172708	0.024644	0.0903111	0.0207166	0.0805986
		3.01514	0.122751	0.0188187	0.0852603	0.0146909	0.0870272
		3.01819	0.171293	0.0133296	0.0800879	0.0137922	0.0956006
		3.02124	0.164865	0.00912951	0.0804239	0.017249	0.101004
		3.02429	0.15506	0.0104665	0.0850634	0.0192823	0.10737
		3.02734	0.232771	0.00769691	0.0872876	0.0188624	0.115341
		3.0304	0.222361	0.0137647	0.0828509	0.0157281	0.118796
		3.03345	0.240348	0.0175853	0.0805667	0.0150616	0.116345
		3.0365	0.22025	0.0164229	0.0830073	0.0194891	0.115077
		3.03955	0.129517	0.0101222	0.0888623	0.0243447	0.118215
		3.0426	0.158054	0.000894765	0.0909662	0.0237279	0.120484
		3.04565	0.12769	0.00747612	0.0934987	0.0176501	0.116538
		3.04871	0.102545	0.0094474	0.098724	0.0174665	0.11116
		3.05176	0.1716	0.00496241	0.103116	0.0272775	0.103358
		3.05481	0.14737	0.00407397	0.103931	0.0366567	0.0960035
		3.05786	0.131853	0.0062837	0.104403	0.03794	0.09414
		3.06091	0.161023	0.0063394	0.103284	0.0305542	0.094465
		3.06396	0.0940747	0.0048154	0.101959	0.0228834	0.0905943
		3.06702	0.109395	0.00264419	0.105412	0.0267944	0.0852152
		3.07007	0.187156	0.00790398	0.104042	0.03503	0.0864087
		3.07312	0.159317	0.00858623	0.0987533	0.0344194	0.085233
		3.07617	0.205267	0.00761338	0.0949527	0.0268858	0.0855363
		3.07922	0.197386	0.0100856	0.0927652	0.0186272	0.0919243
		3.08228	0.142941	0.0106389	0.0889055	0.0194153	0.0919415
		3.08533	0.198708	0.00747773	0.0809103	0.0234865	0.0909692
		3.08838	0.152142	0.0063885	0.0717992	0.0210138	0.0939479
		3.09143	0.125454	0.0104269	0.0638266	0.0125903	0.0967702
		3.09448	0.147936	0.00829986	0.0579256	0.00821308	0.099104
		3.09753	0.106856	0.00736222	0.056202	0.0152421	0.101515
		3.10059	0.129118	0.00762186	0.058128	0.0197115	0.0980422
		3.10364	0.184339	0.0118045	0.0611278	0.0183392	0.0959794
		3.10669	0.143542	0.0145833	0.0612883	0.00861316	0.095764
		3.10974	0.190359	0.00943404	0.0680723	0.0070248	0.099816
		3.11279	0.199435	0.00706521	0.0747366	0.01338	0.102683
		3.11584	0.162913	0.00892149	0.07699	0.0174067	0.0994784
		3.1189	0.21377	0.00883679	0.0810104	0.015911	0.0977379
		3.12195	0.15588	0.00344182	0.0838888	0.00983152	0.100382
		3.125	0.140681	0.00932108	0.0822929	0.0019717	0.103715
		3.12805	0.167618	0.0117137	0.0808762	0.0126421	0.103365
		3.1311	0.0992061	0.0100993	0.0784473	0.0177023	0.100534
		3.13416	0.131777	0.0067168	0.0792515	0.0162096	0.101208
		3.13721	0.169848	0.0120398	0.0778833	0.00893859	0.100878
		3.14026	0.0993849	0.013596	0.0792979	0.00731506	0.0968843
		3.14331	0.140675	0.00699613	0.0802207	0.0152645	0.0926306
		3.14636	0.148259	0.00369793	0.0830709	0.0189098	0.0884243
		3.14941	0.103292	0.0153379	0.0821581	0.0176205	0.0838183
		3.15247	0.173404	0.0197695	0.0822819	0.0101662	0.0831174
		3.15552	0.183477	0.00847616	0.0868491	0.00753909	0.0838401
		3.15857	0.157544	0.0114185	0.0894815	0.0140122	0.088228
		3.16162	0.223076	0.0169888	0.0938395	0.0186831	0.0907971
		3.16467	0.174797	0.0156623	0.0956049	0.0159699	0.096121
		3.16772	0.17257	0.0069492	0.098813	0.0105302	0.100277
		3.17078	0.196507	0.00826797	0.100785	0.00500021	0.104246
		3.17383	0.145899	0.0091842	0.103103	0.00272428	0.106745
		3.17688	0.194805	0.00504468	0.107465	0.00865034	0.106882
		3.17993	0.216256	0.00682944	0.109751	0.0124332	0.107278
		3.18298	0.169676	0.00909064	0.106934	0.0125634	0.107498
		3.18604	0.221353	0.00675596	0.103615	0.0100564	0.105937
		3.18909	0.206325	0.00518935	0.101233	0.00548055	0.107831
		3.19214	0.202958	0.0109569	0.0939912	0.00706402	0.111447
		3.19519	0.26705	0.00490085	0.0879593	0.0155202	0.116118
		3.19824	0.212026	0.00707362	0.0822927	0.0201453	0.120539
		3.20129	0.237666	0.0113918	0.0803663	0.0214591	0.121934
		3.20435	0.268299	0.00515817	0.0786657	0.0182525	0.123212
		3.2074	0.204141	0.00499687	0.0788645	0.0123149	0.121096
		3.21045	0.259521	0.01557	0.0800819	0.0107732	0.119334
		3.2135	0.246585	0.0205032	0.0829181	0.0133125	0.118681
		3.21655	0.195907	0.0165354	0.0885752	0.0145516	0.118985
		3.2196	0.240651	0.00856239	0.093688	0.0130212	0.121326
		3.22266	0.197288	0.00410947	0.0992151	0.00911254	0.12295
		3.22571	0.193691	0.0119374	0.105817	0.00649273	0.123008
		3.22876	0.242992	0.0111676	0.108902	0.0115602	0.12488
		3.23181	0.181492	0.0054915	0.111272	0.0125628	0.131241
		3.23486	0.202753	0.00322251	0.116323	0.0120143	0.136419
		3.23792	0.228702	0.00375356	0.121749	0.0071789	0.139433
		3.24097	0.191067	0.0079655	0.12836	0.00296452	0.142011
		3.24402	0.256914	0.00930928	0.130235	0.00781151	0.146453
		3.24707	0.25077	0.00604427	0.127006	0.00888329	0.151558
		3.25012	0.204663	0.00162581	0.119964	0.0052057	0.15554
		3.25317	0.24907	0.00227217	0.109929	0.00525121	0.157813
		3.25623	0.222722	0.00395316	0.0977381	0.0140441	0.160893
		3.25928	0.236524	0.00832858	0.0873216	0.0157975	0.16366
		3.26233	0.261434	0.0118385	0.0812546	0.0146552	0.164009
		3.26538	0.169694	0.00902052	0.0770412	0.0110738	0.160206
		3.26843	0.198257	0.00181039	0.0749411	0.0121135	0.154757
		3.27148	0.26705	0.00556199	0.0766203	0.017603	0.148367
		3.27454	0.241986	0.00591619	0.0809288	0.0250709	0.142337
		3.27759	0.307743	0.00315376	0.0870305	0.0291563	0.136308
		3.28064	0.278654	0.00388626	0.0917818	0.0273401	0.131687
		3.28369	0.227457	0.00289714	0.0931933	0.0245156	0.128789
		3.28674	0.291901	0.00432984	0.0958279	0.0261715	0.128037
		3.28979	0.260741	0.00869217	0.100852	0.0332869	0.126005
		3.29285	0.269907	0.0144707	0.106376	0.033672	0.123231
		3.2959	0.324156	0.0176078	0.111122	0.0277202	0.123117
		3.29895	0.260811	0.0163308	0.113765	0.0228033	0.123735
		3.302	0.274125	0.00595373	0.114807	0.0225851	0.120168
		3.30505	0.281922	0.0146518	0.114911	0.0249684	0.113407
		3.30811	0.245456	0.0124991	0.117064	0.0256887	0.106447
		3.31116	0.302025	0.00674281	0.118513	0.0229737	0.0996286
		3.31421	0.27922	0.00651128	0.115854	0.0178387	0.0917012
		3.31726	0.252155	0.0204867	0.108908	0.0230421	0.0826204
		3.32031	0.279469	0.0186732	0.103927	0.0314287	0.0749459
		3.32336	0.239503	0.00422007	0.101969	0.0338234	0.0688695
		3.32642	0.270706	0.00465469	0.0971204	0.0274601	0.0595013
		3.32947	0.310299	0.00791022	0.0932394	0.0255877	0.0501886
		3.33252	0.263825	0.00766034	0.0888715	0.0285969	0.0439289
		3.33557	0.315648	0.000861478	0.0872587	0.0307664	0.0379784
		3.33862	0.307957	0.0059475	0.0858925	0.0289178	0.0350134
		3.34167	0.254607	0.00428588	0.083202	0.0229864	0.0332207
		3.34473	0.294237	0.00412901	0.083091	0.0207763	0.0310224
		3.34778	0.25448	0.00458613	0.0822229	0.0233629	0.0330574
		3.35083	0.248546	0.00608128	0.0797274	0.0278	0.0423642
		3.35388	0.288727	0.00783993	0.0746999	0.0253168	0.0546228
		3.35693	0.22039	0.0101282	0.0682395	0.0208026	0.0668535
		3.35999	0.230091	0.00492431	0.0614525	0.0170786	0.0783417
		3.36304	0.234626	0.00363967	0.0540591	0.0177292	0.0868246
		3.36609	0.188561	0.0098882	0.0469748	0.0223701	0.0943246
		3.36914	0.245165	0.00606733	0.0375446	0.0233199	0.102202
		3.37219	0.262137	0.00580179	0.0321354	0.0215241	0.108776
		3.37524	0.223215	0.0127131	0.0327164	0.017199	0.114462
		3.3783	0.287233	0.0125265	0.0403503	0.0168275	0.115138
		3.38135	0.276758	0.0107521	0.0500967	0.0168974	0.114104
		3.3844	0.269268	0.00525658	0.0624059	0.0195417	0.113254
		3.38745	0.313016	0.00481185	0.072809	0.01758	0.112193
		3.3905	0.278818	0.00690065	0.0782071	0.0163102	0.11137
		3.39355	0.307079	0.00463925	0.077408	0.0169966	0.110359
		3.39661	0.323051	0.0044741	0.0763465	0.018923	0.107047
		3.39966	0.275189	0.0106104	0.0797416	0.017944	0.0984463
		3.40271	0.332734	0.0146466	0.0816221	0.0143277	0.0846561
		3.40576	0.30549	0.014404	0.0838979	0.0115654	0.0683145
		3.40881	0.26091	0.00931713	0.0867249	0.0126574	0.0558973
		3.41187	0.287061	0.00382035	0.0898667	0.0147636	0.0450256
		3.41492	0.230971	0.00713965	0.0865593	0.0144679	0.0344404
		3.41797	0.229717	0.0118784	0.0789877	0.011821	0.0265866
		3.42102	0.260379	0.00687349	0.072457	0.00964364	0.0285864
		3.42407	0.215244	0.00259506	0.0689795	0.0130588	0.040924
		3.42712	0.248365	0.00667955	0.0658845	0.0154533	0.0567824
		3.43018	0.242896	0.00962431	0.0630505	0.0175938	0.0704993
		3.43323	0.195515	0.00742771	0.0580828	0.0145836	0.0790438
		3.43628	0.248018	0.00577019	0.0559788	0.0128823	0.0845426
		3.43933	0.222019	0.00735131	0.055892	0.014109	0.0875379
		3.44238	0.189985	0.00850573	0.0547796	0.0163973	0.085928
		3.44543	0.230244	0.011617	0.0509352	0.0157015	0.0824788
		3.44849	0.20837	0.0105489	0.0463592	0.0125422	0.0769756
		3.45154	0.212433	0.00844939	0.0380737	0.00982052	0.0728898
		3.45459	0.231252	0.00598287	0.02608	0.0101319	0.0707926
		3.45764	0.182498	0.00840162	0.0184281	0.0118628	0.0706296
		3.46069	0.21376	0.00884131	0.0117645	0.0104311	0.0715209
		3.46375	0.227442	0.00971901	0.0104008	0.0112435	0.0742318
		3.4668	0.201342	0.00722402	0.0112873	0.0115337	0.072127
		3.46985	0.236058	0.0126909	0.016266	0.0135892	0.0646144
		3.4729	0.193834	0.0114631	0.0220538	0.0139544	0.0527149
		3.47595	0.182842	0.00653585	0.0270816	0.0133931	0.0453722
		3.479	0.219576	0.0050303	0.0300295	0.0134191	0.0452304
		3.48206	0.172165	0.00806747	0.0341109	0.0118183	0.0483931
		3.48511	0.175548	0.00454118	0.0388148	0.0109998	0.0519028
		3.48816	0.170835	0.00883355	0.039394	0.0104872	0.0568092
		3.49121	0.139197	0.00989756	0.0382661	0.00853546	0.0593697
		3.49426	0.190147	0.00642532	0.0375442	0.0072076	0.0591571
		3.49731	0.164802	0.00414254	0.038187	0.00923007	0.0545099
		3.50037	0.112186	0.00537066	0.0370325	0.0114118	0.0500785
		3.50342	0.143846	0.00823896	0.0367705	0.0126762	0.0448662
		3.50647	0.130621	0.00861601	0.0397073	0.0133237	0.0353722
		3.50952	0.11614	0.00706774	0.040112	0.00939866	0.0262517
		3.51257	0.152741	0.00753042	0.0412317	0.00667402	0.0156562
		3.51562	0.137466	0.00705528	0.0446361	0.00440797	0.00981298
		3.51868	0.156847	0.00342257	0.0486514	0.00498221	0.0115823
		3.52173	0.190119	0.00127227	0.0510767	0.003649	0.0159696
		3.52478	0.135035	0.00789588	0.047107	0.00174562	0.0232477
		3.52783	0.150989	0.0127088	0.03772	0.00138938	0.0285254
		3.53088	0.153139	0.0080401	0.0278072	0.00294497	0.030847
		3.53394	0.11446	0.00642219	0.0247435	0.00412401	0.0286898
		3.53699	0.156706	0.000872237	0.0290225	0.0055482	0.0264359
		3.54004	0.132477	0.00433334	0.0302949	0.00633206	0.027879
		3.54309	0.0903769	0.00228577	0.0291052	0.0085668	0.0278142
		3.54614	0.143158	0.00365676	0.0264919	0.0110428	0.0276352
		3.54919	0.148083	0.00263779	0.0265942	0.0114915	0.0287107
		3.55225	0.151024	0.00723461	0.0322614	0.00758944	0.0312153
		3.5553	0.184612	0.00855878	0.0378766	0.00374609	0.0299264
		3.55835	0.155828	0.00126189	0.0410481	0.00544886	0.0322307
		3.5614	0.17024	0.00808549	0.0420109	0.00867613	0.036194
		3.56445	0.168394	0.0081491	0.0377837	0.00803074	0.0374535
		3.5675	0.153258	0.00357043	0.0379427	0.00817226	0.036623
		3.57056	0.188824	0.0046802	0.0404773	0.01001	0.0342896
		3.57361	0.17964	0.0104689	0.0388096	0.0123992	0.0297554
		3.57666	0.168148	0.0102475	0.0386021	0.0144274	0.0224242
		3.57971	0.204279	0.00408152	0.0405229	0.0134481	0.0169991
		3.58276	0.169224	0.00111098	0.040906	0.0107113	0.0138448
		3.58582	0.166313	0.00484425	0.0385585	0.00950824	0.00895485
		3.58887	0.201291	0.00183936	0.0300866	0.0120767	0.00571986
		3.59192	0.171846	0.00818151	0.0222949	0.0143319	0.00750743
		3.59497	0.189369	0.00957531	0.0220562	0.0134572	0.00571809
		3.59802	0.199278	0.00625129	0.0229727	0.0117702	0.007833
		3.60107	0.153644	0.0019066	0.0179052	0.0118924	0.010536
		3.60413	0.184219	0.00601566	0.0231537	0.0143684	0.0104076
		3.60718	0.196013	0.00631192	0.0308641	0.0156309	0.00972558
		3.61023	0.171918	0.00461449	0.0330972	0.0153334	0.0126776
		3.61328	0.202307	0.00995211	0.034648	0.0138893	0.0146887
		3.61633	0.197304	0.0127584	0.0384377	0.0149297	0.0131051
		3.61938	0.186514	0.00525141	0.0420043	0.0167006	0.0116477
		3.62244	0.198635	0.00427818	0.0355391	0.0168998	0.0124813
		3.62549	0.182492	0.0126558	0.0286775	0.0169834	0.01246
		3.62854	0.191423	0.0164354	0.0321084	0.0154244	0.0106132
		3.63159	0.190805	0.00977763	0.0400645	0.016538	0.00750652
		3.63464	0.174313	0.00132804	0.0438514	0.017691	0.00937634
		3.6377	0.208195	0.00873142	0.0417441	0.0197008	0.0127393
		3.64075	0.217699	0.0093954	0.0423316	0.0209062	0.0135106
		3.6438	0.215942	0.00637982	0.0455087	0.0198223	0.0101172
		3.64685	0.240116	0.00601427	0.0470014	0.0205997	0.00483845
		3.6499	0.209757	0.00791856	0.0450678	0.0211791	0.00548912
		3.65295	0.219903	0.00781686	0.0439796	0.0229365	0.00897854
		3.65601	0.25376	0.0100798	0.0428733	0.0221166	0.00916709
		3.65906	0.230817	0.00988634	0.0360055	0.0194626	0.00512229
		3.66211	0.245455	0.00540591	0.032264	0.018149	0.00361531
		3.66516	0.24823	0.00428439	0.0353982	0.0173888	0.00573167
		3.66821	0.217958	0.00951373	0.0409083	0.0163682	0.00455828
		3.67126	0.243327	0.00743148	0.0439476	0.0158814	0.00152051
		3.67432	0.235731	0.00445027	0.0473713	0.0148745	0.00451115
		3.67737	0.224013	0.00132674	0.0505275	0.0128367	0.0119918
		3.68042	0.231428	0.00794927	0.0557636	0.0121569	0.0216636
		3.68347	0.21309	0.0131231	0.0603281	0.0126494	0.0319437
		3.68652	0.223986	0.0097225	0.0637259	0.0127849	0.0398019
		3.68958	0.22978	0.00390639	0.0667781	0.0115824	0.046247
		3.69263	0.208076	0.0100384	0.0699101	0.00913164	0.0516834
		3.69568	0.213001	0.0156218	0.0706863	0.00646814	0.0550708
		3.69873	0.20595	0.0128755	0.0703195	0.00826167	0.0561816
		3.70178	0.199531	0.00730072	0.0682277	0.00969163	0.0536437
		3.70483	0.214544	0.00853057	0.0681066	0.00924824	0.0490152
		3.70789	0.193613	0.0138302	0.0715822	0.00609844	0.0507342
		3.71094	0.191107	0.0132495	0.074425	0.00772189	0.0533326
		3.71399	0.201015	0.0071451	0.072032	0.0117821	0.0530284
		3.71704	0.178764	0.00682332	0.0739291	0.0156561	0.047778
		3.72009	0.203113	0.010709	0.0792301	0.0167992	0.0415938
		3.72314	0.211752	0.0105797	0.0775309	0.0161059	0.0419911
		3.7262	0.194133	0.0100065	0.0713071	0.0182583	0.0461827
		3.72925	0.212144	0.0110096	0.0714956	0.0215547	0.0445831
		3.7323	0.204518	0.013207	0.0711888	0.0242101	0.0398385
		3.73535	0.191238	0.0143388	0.0719528	0.0225793	0.0389543
		3.7384	0.217257	0.0121703	0.0730702	0.021166	0.0411675
		3.74146	0.209482	0.00800445	0.0710358	0.0228337	0.0396315
		3.74451	0.200537	0.00618956	0.0651211	0.0257785	0.0351005
		3.74756	0.211455	0.00718711	0.0587543	0.0261429	0.029136
		3.75061	0.204459	0.01063	0.0608449	0.0228298	0.0292465
		3.75366	0.219143	0.011874	0.0636025	0.0189897	0.0313474
		3.75671	0.229345	0.00623069	0.0614249	0.0185333	0.0283545
		3.75977	0.215477	0.00501782	0.0554105	0.0214579	0.0235029
		3.76282	0.22955	0.0136269	0.0525737	0.023721	0.0217929
		3.76587	0.217721	0.0148609	0.0547477	0.0208257	0.0275253
		3.76892	0.203687	0.00921888	0.0520368	0.0171602	0.0303948
		3.77197	0.216941	0.00388987	0.0509314	0.0205214	0.0316957
		3.77502	0.204522	0.0121051	0.0461174	0.0257749	0.0348717
		3.77808	0.20534	0.016647	0.0409369	0.0276931	0.0331526
		3.78113	0.194032	0.0106539	0.0365277	0.021891	0.0293565
		3.78418	0.167887	0.00280662	0.034165	0.0185831	0.0325334
		3.78723	0.169819	0.0136893	0.0389425	0.0194674	0.0398743
		3.79028	0.171001	0.0138526	0.0428889	0.0227411	0.0434606
		3.79333	0.157579	0.00586844	0.0443409	0.0226511	0.0472551
		3.79639	0.150799	0.0064514	0.039912	0.0207212	0.0492518
		3.79944	0.131258	0.00742549	0.0404363	0.0175997	0.0505305
		3.80249	0.131603	0.00535901	0.0395677	0.0198797	0.0508005
		3.80554	0.138761	0.00713673	0.0431432	0.0207718	0.0482392
		3.80859	0.122752	0.00997267	0.041914	0.0197058	0.0446808
		3.81165	0.126246	0.00768406	0.044324	0.0147784	0.0406107
		3.8147	0.12869	0.00333338	0.0547303	0.00990628	0.033915
		3.81775	0.131768	0.0103478	0.0645975	0.0148398	0.0277273
		3.8208	0.130738	0.0149052	0.0726738	0.0179049	0.021946
		3.82385	0.114878	0.0103693	0.0704362	0.0206215	0.0178719
		3.8269	0.105963	0.000655199	0.0733274	0.0175997	0.0154059
		3.82996	0.114429	0.0105249	0.0831841	0.0170214	0.0108991
		3.83301	0.0920988	0.0119585	0.0858553	0.0209663	0.00777439
		3.83606	0.0767993	0.011842	0.0846383	0.0241491	0.00890452
		3.83911	0.0870335	0.00338539	0.0794853	0.0223809	0.0120292
		3.84216	0.0831596	0.0099637	0.0771214	0.0182146	0.013519
		3.84521	0.0891594	0.0176569	0.0740248	0.01711	0.0136305
		3.84827	0.0992562	0.0141856	0.0762744	0.0208375	0.0134492
		3.85132	0.0943086	0.00437743	0.0792858	0.0257516	0.011926
		3.85437	0.107617	0.00751762	0.074773	0.0220339	0.0116819
		3.85742	0.12005	0.01464	0.068344	0.0182017	0.0132533
		3.86047	0.112153	0.0141927	0.0647255	0.0167964	0.0162987
		3.86353	0.119316	0.00748452	0.0631176	0.025864	0.01858
		3.86658	0.116317	0.00718012	0.0576913	0.0304529	0.0209666
		3.86963	0.112177	0.0129764	0.0542598	0.0295114	0.0263494
		3.87268	0.120565	0.0147617	0.0527662	0.0241649	0.0288882
		3.87573	0.131706	0.00922452	0.0472171	0.024421	0.0312767
		3.87878	0.138175	0.00514205	0.0433285	0.0294599	0.0308284
		3.88184	0.147251	0.0124554	0.0460862	0.0320843	0.0289306
		3.88489	0.153573	0.0145077	0.0533177	0.0303951	0.0274881
		3.88794	0.145087	0.01203	0.0617311	0.0242754	0.0255487
		3.89099	0.127303	0.00768394	0.070396	0.0271183	0.0258466
		3.89404	0.123838	0.00459439	0.0783319	0.0333118	0.0257262
		3.89709	0.128703	0.0113456	0.083108	0.0364039	0.0219585
		3.90015	0.125477	0.0135408	0.0862945	0.0327321	0.017857
		3.9032	0.131879	0.0081177	0.0879997	0.0276911	0.0169973
		3.90625	0.128198	0.00296405	0.0894078	0.0277441	0.0136118
		3.9093	0.108242	0.0107554	0.0902013	0.03225	0.00676615
		3.91235	0.110407	0.0141225	0.0875223	0.0330629	0.00185894
		3.91541	0.110432	0.00941921	0.0847133	0.0276496	0.000428853
		3.91846	0.110427	0.00246217	0.0841536	0.0235944	0.00193023
		3.92151	0.114334	0.00925279	0.082688	0.0249433	0.00562164
		3.92456	0.106781	0.011821	0.0820356	0.0326148	0.0109227
		3.92761	0.0946721	0.00948907	0.0819083	0.0331376	0.0156258
		3.93066	0.0924612	0.0038504	0.0820055	0.0288764	0.0204805
		3.93372	0.0847214	0.00674561	0.0777902	0.023466	0.023469
		3.93677	0.0883227	0.0116561	0.0731088	0.0215848	0.0250663
		3.93982	0.092433	0.0116652	0.0727402	0.0234637	0.0276841
		3.94287	0.097626	0.0117439	0.0718286	0.0237468	0.0286073
		3.94592	0.0978566	0.00527817	0.068874	0.0199222	0.0297075
		3.94897	0.08617	0.00678901	0.061426	0.0146191	0.0310488
		3.95203	0.077159	0.0130512	0.0567682	0.0188647	0.0328846
		3.95508	0.0771006	0.0106631	0.0594683	0.0224566	0.0341199
		3.95813	0.0774862	0.00754951	0.0605832	0.0245982	0.0323222
		3.96118	0.0805505	0.00353501	0.0554913	0.0202166	0.0307404
		3.96423	0.0797698	0.0104589	0.0464411	0.0209392	0.0292661
		3.96729	0.0750559	0.0131241	0.0426604	0.0256875	0.0279417
		3.97034	0.0821691	0.0091178	0.0417382	0.0311479	0.0237727
		3.97339	0.0859077	0.00377384	0.0375919	0.0298885	0.0222954
		3.97644	0.0830993	0.00607946	0.0337018	0.0245819	0.0321072
		3.97949	0.0934864	0.00923099	0.0314778	0.018345	0.0439378
		3.98254	0.100152	0.00763815	0.0288029	0.0212327	0.0497416
		3.9856	0.104421	0.00411096	0.0234789	0.0227747	0.0473489
		3.98865	0.105653	0.00576273	0.0208269	0.0212661	0.046566
		3.9917	0.0979847	0.00851898	0.0215942	0.0174299	0.0515736
		3.99475	0.0940751	0.00706339	0.0237203	0.0160962	0.0589023
		3.9978	0.0924736	0.00626859	0.0316232	0.0219787	0.0639947
		4.00085	0.0859163	0.00704717	0.0421929	0.0256368	0.0693497
		4.00391	0.0870577	0.00206995	0.0485122	0.0243759	0.0773184
		4.00696	0.0779976	0.00490461	0.0493964	0.018936	0.0844827
		4.01001	0.0757371	0.00696321	0.0506631	0.0178681	0.0873821
		4.01306	0.0775307	0.00730749	0.0515808	0.0211519	0.0863565
		4.01611	0.0736646	0.00186106	0.0502796	0.0236363	0.0837612
		4.01917	0.080982	0.00834199	0.0468788	0.0218077	0.0842645
		4.02222	0.0801467	0.0125679	0.0430231	0.0165409	0.0841521
		4.02527	0.0671891	0.00873621	0.042012	0.0165437	0.0813108
		4.02832	0.0747308	0.00491103	0.0379643	0.0197257	0.0773075
		4.03137	0.0722402	0.0101565	0.0347858	0.02081	0.0689502
		4.03442	0.0586027	0.0135962	0.0340494	0.0161634	0.0622625
		4.03748	0.0584377	0.00795874	0.0315636	0.0146026	0.0569469
		4.04053	0.0549338	0.00485691	0.0270917	0.0175957	0.0525175
		4.04358	0.0537755	0.0146728	0.0172142	0.0237067	0.0515446
		4.04663	0.070205	0.0172239	0.0103096	0.0251058	0.0529373
		4.04968	0.0717004	0.00921924	0.00530955	0.02315	0.0500665
		4.05273	0.0685195	0.00160979	0.00528151	0.0200527	0.0432372
		4.05579	0.065075	0.010815	0.0112326	0.0208738	0.038455
		4.05884	0.0522174	0.00870829	0.0197295	0.0254871	0.0419188
		4.06189	0.0578525	0.005994	0.0260599	0.0253318	0.0483708
		4.06494	0.0692917	0.0110419	0.0328763	0.0229529	0.051977
		4.06799	0.0604617	0.0127989	0.0363475	0.0202485	0.0559462
		4.07104	0.0652275	0.0121734	0.0384389	0.0239237	0.0633744
		4.0741	0.0627416	0.0134976	0.0461464	0.0281464	0.0724463
		4.07715	0.0660615	0.0143423	0.0505124	0.0295711	0.0764368
		4.0802	0.074889	0.00872097	0.0529315	0.0261232	0.07927
		4.08325	0.082053	0.00383231	0.0518343	0.0267741	0.0837841
		4.0863	0.0827598	0.0146433	0.0485338	0.0306902	0.0888315
		4.08936	0.0855799	0.0169479	0.0468103	0.0350717	0.0877924
		4.09241	0.0780608	0.0110943	0.0403094	0.0372805	0.0851157
		4.09546	0.0839896	0.00452388	0.0335764	0.0337895	0.0836235
		4.09851	0.0832963	0.0194807	0.0293738	0.0329599	0.0831787
		4.10156	0.0691932	0.0219207	0.0290247	0.0340956	0.080363
		4.10461	0.0753701	0.0161231	0.0250959	0.0392549	0.0722356
		4.10767	0.0737022	0.0075446	0.0220652	0.0393274	0.0649179
		4.11072	0.0751329	0.00873893	0.0254099	0.0361267	0.0578899
		4.11377	0.0820952	0.0124104	0.0269767	0.0343242	0.0488042
		4.11682	0.0747591	0.00564262	0.0347681	0.0370506	0.0440945
		4.11987	0.0738665	0.00307086	0.0412123	0.0420151	0.0396355
		4.12292	0.0812168	0.00446078	0.0506025	0.0421101	0.032207
		4.12598	0.0670164	0.00287861	0.0600301	0.0386841	0.026299
		4.12903	0.0653408	0.00497839	0.0682541	0.0326545	0.0251537
		4.13208	0.0743583	0.0114557	0.080713	0.0338075	0.0305844
		4.13513	0.0699895	0.0111947	0.092123	0.0368036	0.0321983
		4.13818	0.078028	0.00718873	0.0999721	0.0367608	0.0364359
		4.14124	0.0767738	0.00405961	0.104795	0.0325761	0.0411757
		4.14429	0.0665658	0.00828187	0.104588	0.0271499	0.042128
		4.14734	0.0649143	0.00978578	0.104798	0.0266357	0.0441521
		4.15039	0.0701908	0.00704511	0.10976	0.0286111	0.0447407
		4.15344	0.0831156	0.0099292	0.11425	0.0292796	0.0431314
		4.15649	0.0885554	0.0125484	0.111153	0.0273055	0.0418235
		4.15955	0.0767539	0.0109075	0.111228	0.0259312	0.039556
		4.1626	0.0844249	0.00442738	0.1108	0.0256631	0.0357651
		4.16565	0.078552	0.00713897	0.107778	0.027052	0.0310747
		4.1687	0.0618146	0.0110391	0.104152	0.026242	0.0275613
		4.17175	0.0673856	0.00820925	0.0958607	0.0236299	0.0268507
		4.1748	0.0578242	0.00859566	0.089773	0.02278	0.0246338
		4.17786	0.0549757	0.0112887	0.0854029	0.0256106	0.0167154
		4.18091	0.0664143	0.00925436	0.0794346	0.0303428	0.0129724
		4.18396	0.0601627	0.00649885	0.0750939	0.0290462	0.0158226
		4.18701	0.065454	0.00395055	0.0743401	0.026891	0.017332
		4.19006	0.0784204	0.00541849	0.0766123	0.0249339	0.0180349
		4.19312	0.0715232	0.00604789	0.0752123	0.029297	0.0234263
		4.19617	0.0736237	0.00577833	0.0726824	0.0310379	0.0302682
		4.19922	0.0804055	0.00557666	0.0739459	0.0304686	0.0322492
		4.20227	0.0811567	0.00985133	0.0732277	0.0276104	0.0329956
		4.20532	0.0913315	0.00795869	0.0712645	0.0277377	0.0340281
		4.20837	0.0987316	0.00287523	0.0701609	0.0310049	0.0376376
		4.21143	0.0940797	0.00597485	0.0724728	0.0317318	0.0449288
		4.21448	0.0959792	0.00842577	0.0720224	0.0318904	0.0476111
		4.21753	0.0871928	0.00913548	0.0726478	0.0271147	0.0463964
		4.22058	0.0814785	0.00568902	0.0752681	0.0278746	0.0437961
		4.22363	0.0761749	0.000863558	0.0708375	0.029233	0.0400691
		4.22668	0.0623434	0.00322563	0.0645183	0.0315819	0.0371385
		4.22974	0.0687102	0.0047286	0.063536	0.0309254	0.0340186
		4.23279	0.0644287	0.00662183	0.0667572	0.0305974	0.0303437
		4.23584	0.0626998	0.00823669	0.0667865	0.0324425	0.032848
		4.23889	0.0696211	0.00398099	0.0611702	0.0338728	0.0352086
		4.24194	0.0575609	0.00642057	0.0597607	0.0349217	0.0332708
		4.245	0.0481138	0.011135	0.061643	0.0313559	0.0316149
		4.24805	0.0568572	0.0128574	0.0627163	0.0282562	0.0328506
		4.2511	0.0503918	0.00878402	0.0574272	0.0252203	0.0326628
		4.25415	0.051285	0.00388695	0.0516188	0.0261237	0.0317545
		4.2572	0.0538031	0.00829589	0.0496287	0.0261831	0.0333672
		4.26025	0.0413405	0.00901419	0.04827	0.0242298	0.0346947
		4.26331	0.045253	0.00976374	0.0488322	0.0217602	0.0326164
		4.26636	0.0402687	0.0107514	0.0456358	0.0207967	0.0283151
		4.26941	0.0273574	0.00857912	0.0425019	0.0225685	0.0284811
		4.27246	0.0275701	0.00558056	0.0418126	0.0222034	0.033047
		4.27551	0.0351503	0.00162714	0.0430688	0.0215014	0.0376113
		4.27856	0.0375206	0.000661034	0.0471624	0.0201067	0.0395505
		4.28162	0.0488259	0.00289926	0.0468951	0.021625	0.0396265
		4.28467	0.0434602	0.00568067	0.043451	0.0236788	0.0389358
		4.28772	0.0415436	0.00452754	0.0376902	0.0255749	0.0357151
		4.29077	0.0477105	0.00267516	0.0339821	0.0249864	0.034302
		4.29382	0.0378622	0.00564453	0.0320228	0.0236756	0.0339194
		4.29688	0.0433794	0.00875082	0.0300745	0.0237656	0.0326252
		4.29993	0.0497979	0.00940146	0.0299942	0.0241832	0.0303453
		4.30298	0.0395532	0.00299013	0.0289514	0.0243328	0.0304045
		4.30603	0.0462373	0.00658226	0.0279679	0.0224111	0.0283176
		4.30908	0.0511602	0.00965265	0.024391	0.0216814	0.0225298
		4.31213	0.0440815	0.00747314	0.0249988	0.0212159	0.0206732
		4.31519	0.0492083	0.00131967	0.0301918	0.0211474	0.0213925
		4.31824	0.0494417	0.00406739	0.0335469	0.0215129	0.022317
		4.32129	0.050588	0.00551704	0.0362577	0.0206095	0.0225185
		4.32434	0.0588399	0.00224529	0.0356217	0.0196775	0.0258885
		4.32739	0.0564656	0.00070101	0.035621	0.018781	0.0284668
		4.33044	0.0578349	0.00255933	0.0397339	0.0190226	0.030618
		4.3335	0.0663987	0.00453915	0.0431271	0.0172864	0.0301462
		4.33655	0.0586926	0.00653398	0.042568	0.0175979	0.0271155
		4.3396	0.0617913	0.00522446	0.039065	0.0173189	0.0245084
		4.34265	0.0617522	0.00582174	0.0373911	0.0171731	0.0267311
		4.3457	0.0541048	0.00228386	0.0358687	0.015586	0.0291939
		4.34875	0.0570031	0.00418136	0.0325868	0.0139186	0.0302091
		4.35181	0.0519872	0.00800796	0.0286452	0.0121908	0.0310413
		4.35486	0.0527922	0.00893698	0.0282001	0.011057	0.0323765
		4.35791	0.052798	0.0076723	0.0307857	0.0103102	0.0312493
		4.36096	0.0366492	0.00693094	0.0281307	0.00909269	0.0301003
		4.36401	0.0406345	0.00441642	0.0229124	0.0111368	0.0315107
		4.36707	0.0397172	0.00499783	0.0236937	0.0142828	0.0336262
		4.37012	0.028433	0.00499722	0.0248131	0.0172843	0.0336799
		4.37317	0.0355539	0.00272312	0.0247665	0.0176007	0.0345074
		4.37622	0.0341727	0.00657192	0.0218571	0.0181537	0.0329481
		4.37927	0.0264752	0.0126305	0.0192861	0.0176354	0.0304904
		4.38232	0.0386702	0.0122573	0.0160711	0.0159086	0.0324116
		4.38538	0.0389812	0.00855913	0.013577	0.0140238	0.0342001
		4.38843	0.03555	0.00309813	0.014182	0.0132126	0.0327161
		4.39148	0.0446979	0.00422318	0.0134037	0.0132133	0.0327815
		4.39453	0.0420383	0.00592635	0.0113311	0.0136827	0.034402
		4.39758	0.042062	0.00394	0.0121948	0.0150704	0.0345726
		4.40063	0.0552772	0.00180383	0.0133358	0.0136696	0.0334851
		4.40369	0.0518717	0.00485879	0.012642	0.0123974	0.032114
		4.40674	0.051891	0.00684177	0.010987	0.00931806	0.0302758
		4.40979	0.0509366	0.00531492	0.0122495	0.0103824	0.0268124
		4.41284	0.0450408	0.00204148	0.0148187	0.0105211	0.024474
		4.41589	0.0420328	0.00529717	0.0144674	0.011578	0.0259373
		4.41895	0.0356147	0.00869974	0.0140149	0.0111251	0.0280564
		4.422	0.0392946	0.00860779	0.0147855	0.011429	0.0268744
		4.42505	0.035785	0.00539007	0.0148282	0.0137692	0.0234795
		4.4281	0.0229356	0.000981209	0.0148917	0.0156877	0.0216795
		4.43115	0.0216952	0.00705138	0.0123008	0.0174042	0.019457
		4.4342	0.00870262	0.00547883	0.0103046	0.0173406	0.0198053
		4.43726	0.00355569	0.00185617	0.0108442	0.0176563	0.0212462
		4.44031	0.0145058	0.00561911	0.00997896	0.0168438	0.0203535
		4.44336	0.0157319	0.00918354	0.00838852	0.0192309	0.0175803
		4.44641	0.0160052	0.00638747	0.00662837	0.0201113	0.0147291
		4.44946	0.0254755	0.00713658	0.00676015	0.0215257	0.0124401
		4.45251	0.023918	0.0118957	0.00849548	0.0217491	0.00972203
		4.45557	0.0283255	0.00854669	0.00943642	0.021624	0.00805473
		4.45862	0.0298421	0.000959203	0.00966212	0.0215452	0.00796135
		4.46167	0.0259472	0.00715953	0.00945876	0.0206626	0.00812667
		4.46472	0.0255085	0.00980204	0.0088043	0.0211223	0.00850574
		4.46777	0.014823	0.00436254	0.00653957	0.018207	0.0111773
		4.47083	0.0147697	0.00295066	0.00476565	0.0154101	0.0139156
		4.47388	0.00622699	0.0108545	0.00388969	0.0121171	0.0150479
		4.47693	0.00720724	0.0110024	0.00364134	0.0118251	0.0139634
		4.47998	0.0103484	0.00648198	0.005273	0.0119246	0.0129977
		4.48303	0.0145993	0.00550536	0.00778207	0.012268	0.0126634
		4.48608	0.0149722	0.00677526	0.0102516	0.0120387	0.0105829
		4.48914	0.0245272	0.0086649	0.0111913	0.0118675	0.00849202
		4.49219	0.0244102	0.00203368	0.0119815	0.012471	0.00830264
		4.49524	0.020373	0.00761099	0.0129364	0.010981	0.00830403
		4.49829	0.0276045	0.0107244	0.0142334	0.011039	0.0103269
		4.50134	0.0299128	0.0111967	0.0139071	0.0116195	0.0152825
		4.50439	0.0376682	0.00777445	0.0113457	0.0122463	0.0223161
		4.50745	0.046308	0.00251599	0.00714503	0.0118355	0.0271993
		4.5105	0.0418772	0.00442928	0.0063248	0.0115832	0.031215
		4.51355	0.0459107	0.00368615	0.00639487	0.00986202	0.0366982
		4.5166	0.0515538	0.00204747	0.00778301	0.00844959	0.0399136
		4.51965	0.0496772	0.0018765	0.0106952	0.00745157	0.0409308
		4.52271	0.0539207	0.00188115	0.0136488	0.00579387	0.0396921
		4.52576	0.049476	0.00503204	0.0149067	0.00612555	0.0380033
		4.52881	0.0485528	0.00870269	0.0153408	0.0063651	0.0372932
		4.53186	0.0466622	0.00805397	0.0156891	0.00869538	0.0389506
		4.53491	0.0347552	0.00584323	0.0151357	0.00934256	0.0402061
		4.53796	0.0404412	0.0114405	0.014369	0.0104219	0.0381707
		4.54102	0.0448219	0.0105308	0.0159817	0.008971	0.0363324
		4.54407	0.0431975	0.00696984	0.0183184	0.00760432	0.0376022
		4.54712	0.0511469	0.00706333	0.0211962	0.00648264	0.0404076
		4.55017	0.0479337	0.0135706	0.0224036	0.0066021	0.0415413
		4.55322	0.0460102	0.0157507	0.0229757	0.00692921	0.0410316
		4.55627	0.0510944	0.0116002	0.0216672	0.0075163	0.040478
		4.55933	0.0473468	0.00808476	0.0198268	0.00905395	0.0378189
		4.56238	0.0500637	0.0123228	0.0173146	0.00970102	0.0358459
		4.56543	0.0536065	0.0098002	0.0144141	0.0112543	0.0313323
		4.56848	0.0451416	0.00648931	0.0127941	0.0106474	0.0254372
		4.57153	0.0512042	0.0065987	0.0128566	0.0105471	0.0212052
		4.57458	0.0589	0.0130477	0.012637	0.00849295	0.0183432
		4.57764	0.0588	0.0107095	0.0129249	0.00843084	0.016936
		4.58069	0.0724101	0.00134358	0.0131023	0.00951478	0.017935
		4.58374	0.0736005	0.00633567	0.0104764	0.0100412	0.0198276
		4.58679	0.0691196	0.0124795	0.00899406	0.00949774	0.0231607
		4.58984	0.0680699	0.0068847	0.00748495	0.00789286	0.0278775
		4.5929	0.0571599	0.00297488	0.00959912	0.00876299	0.0318367
		4.59595	0.054733	0.0107384	0.0131481	0.00813201	0.0348858
		4.599	0.0545157	0.00776921	0.0162429	0.00917946	0.0383738
		4.60205	0.0554129	0.00314802	0.0170304	0.00877532	0.0407509
		4.6051	0.0672088	0.00837493	0.0168989	0.0086294	0.0401543
		4.60815	0.0647985	0.0133553	0.0170239	0.00730288	0.0366446
		4.61121	0.0553853	0.00864581	0.0181978	0.0076103	0.0335828
		4.61426	0.0590036	0.00147969	0.0187529	0.00854957	0.0311016
		4.61731	0.0595944	0.00870642	0.0189814	0.00833589	0.0293054
		4.62036	0.063114	0.0113934	0.0197858	0.00836551	0.028147
		4.62341	0.0676481	0.00648635	0.0211519	0.00680504	0.027109
		4.62646	0.0595381	0.00788202	0.0234946	0.00749037	0.0239112
		4.62952	0.0690947	0.0150762	0.0249982	0.00719917	0.0194596
		4.63257	0.0768396	0.0120567	0.0261919	0.00800679	0.0163939
		4.63562	0.0648059	0.00760784	0.0269124	0.00621062	0.0151488
		4.63867	0.0663282	0.0145785	0.0251332	0.00554718	0.0159993
		4.64172	0.0606775	0.0158661	0.023298	0.00664796	0.0172688
		4.64478	0.0514794	0.00966059	0.0233187	0.00727098	0.0204889
		4.64783	0.0616724	0.00439766	0.0255317	0.00786528	0.0236427
		4.65088	0.0585591	0.014746	0.0277226	0.00762031	0.0264661
		4.65393	0.0549156	0.0155351	0.0286547	0.00951934	0.0281676
		4.65698	0.0582033	0.00743901	0.0284358	0.0109675	0.0277927
		4.66003	0.0505778	0.00911767	0.0274697	0.0130862	0.0270609
		4.66309	0.0570787	0.0177004	0.0279868	0.0135878	0.0266567
		4.66614	0.0598879	0.013652	0.0287306	0.012749	0.0274219
		4.66919	0.0494672	0.00141121	0.0298045	0.0108423	0.0265298
		4.67224	0.0524618	0.0102693	0.0313899	0.00951061	0.0251094
		4.67529	0.0473881	0.015598	0.033559	0.0104653	0.0222148
		4.67834	0.0442489	0.0106719	0.0372906	0.0110198	0.0169406
		4.6814	0.0575415	0.0101976	0.0394094	0.0108883	0.0116276
		4.68445	0.0625446	0.0186392	0.0409826	0.00955388	0.0109069
		4.6875	0.0713471	0.02223	0.040416	0.0104279	0.0174886
		4.69055	0.0835182	0.0146838	0.0398129	0.0121248	0.0217077
		4.6936	0.0723929	0.00505043	0.0401017	0.0130553	0.0237752
		4.69666	0.076055	0.0135968	0.0396989	0.0122036	0.0259885
		4.69971	0.0752988	0.0123869	0.0388323	0.0109829	0.0302176
		4.70276	0.0591081	0.00437616	0.0369007	0.0102993	0.0372439
		4.70581	0.063995	0.0126599	0.0360407	0.010992	0.0423346
		4.70886	0.059802	0.0177871	0.0351816	0.0116592	0.0425398
		4.71191	0.0507303	0.0108197	0.0339805	0.0111988	0.0410027
		4.71497	0.0638688	0.0029229	0.033257	0.00960423	0.0407972
		4.71802	0.0648691	0.00549842	0.0317272	0.00872309	0.0403078
		4.72107	0.0642609	0.00630072	0.0304128	0.0110219	0.0381768
		4.72412	0.0736556	0.00252036	0.027383	0.0137865	0.0345345
		4.72717	0.0690835	0.0128972	0.0231357	0.0140692	0.0305246
		4.73022	0.0760138	0.0137041	0.0200348	0.013156	0.0259101
		4.73328	0.0810142	0.00567262	0.0180642	0.0122063	0.0223488
		4.73633	0.0711458	0.00640265	0.0170732	0.0126924	0.0200209
		4.73938	0.0758672	0.0127283	0.0132213	0.013292	0.0181529
		4.74243	0.0824432	0.0115967	0.0110946	0.0121426	0.0153363
		4.74548	0.085467	0.00764667	0.0115042	0.0102941	0.0156529
		4.74854	0.0973638	0.0149978	0.0105876	0.00907835	0.0164741
		4.75159	0.0938137	0.0159435	0.00883898	0.0106144	0.0165424
		4.75464	0.105454	0.0118823	0.00804855	0.0106313	0.0183212
		4.75769	0.106765	0.00295857	0.0106547	0.00859206	0.0209774
		4.76074	0.0890001	0.00703688	0.0122213	0.0069556	0.0232827
		4.76379	0.0991657	0.0134764	0.0125052	0.00568442	0.0242521
		4.76685	0.0927818	0.00874015	0.0136162	0.00621965	0.0246938
		4.7699	0.0827147	0.00698252	0.0149939	0.00558256	0.0252829
		4.77295	0.0943288	0.00290905	0.0174643	0.00577998	0.0271323
		4.776	0.085533	0.00474013	0.0180285	0.00730036	0.0296553
		4.77905	0.0884503	0.00701573	0.0177198	0.0101635	0.0311492
		4.7821	0.0954605	0.00944028	0.0159759	0.0103875	0.0328424
		4.78516	0.0791994	0.00801735	0.0149287	0.00905774	0.0335173
		4.78821	0.0810452	0.00444628	0.0131253	0.00738295	0.0328153
		4.79126	0.0694266	0.00244425	0.0122475	0.0075984	0.0303141
		4.79431	0.0588188	0.00219488	0.0141161	0.00752617	0.0279308
		4.79736	0.0676693	0.00266688	0.0160928	0.00700836	0.0288875
		4.80042	0.060175	0.00377472	0.0198705	0.00753767	0.0324555
		4.80347	0.0602915	0.0138954	0.0237991	0.00848738	0.0367815
		4.80652	0.0591003	0.0175259	0.0242457	0.0118759	0.037867
		4.80957	0.0391406	0.0153482	0.0230915	0.0140062	0.0383429
		4.81262	0.0445291	0.0148243	0.0225538	0.0148638	0.039162
		4.81567	0.0427085	0.011911	0.0218124	0.0155885	0.039978
		4.81873	0.0327647	0.00961263	0.0209334	0.0173145	0.0393053
		4.82178	0.0475864	0.00732771	0.02171	0.0190136	0.0372009
		4.82483	0.0414698	0.00896221	0.024505	0.0219208	0.0351128
		4.82788	0.0341764	0.0124316	0.0259681	0.0242447	0.0339267
		4.83093	0.0451393	0.0101749	0.0276217	0.0248468	0.0320586
		4.83398	0.0417025	0.0109114	0.0304511	0.0259049	0.0291409
		4.83704	0.0481781	0.00767197	0.0323404	0.0269111	0.0257588
		4.84009	0.050647	0.00582142	0.0335181	0.0280352	0.0236692
		4.84314	0.0395205	0.00300773	0.0345202	0.0280945	0.0216337
		4.84619	0.0530276	0.00128774	0.0386921	0.0275452	0.0193028
		4.84924	0.0543074	0.00351724	0.0427918	0.0260308	0.0165503
		4.85229	0.0471572	0.0056865	0.0458457	0.0245397	0.0151898
		4.85535	0.0618441	0.00339922	0.0466884	0.0245506	0.0146399
		4.8584	0.0469665	0.0028043	0.0451909	0.0250104	0.0135853
		4.86145	0.0461221	0.00398745	0.0454352	0.0245752	0.0115664
		4.8645	0.0553116	0.00769664	0.0451693	0.0229518	0.00923805
		4.86755	0.0396977	0.0114326	0.0487801	0.0225645	0.00786123
		4.87061	0.0422539	0.0124154	0.0489332	0.0222557	0.00775702
		4.87366	0.0431287	0.0121084	0.0460538	0.0239977	0.00855802
		4.87671	0.0348214	0.015425	0.0436857	0.0244011	0.00869473
		4.87976	0.0500468	0.00774742	0.0419166	0.025302	0.00954925
		4.88281	0.0528354	0.00290401	0.0403115	0.0267963	0.0110286
		4.88586	0.0477591	0.010566	0.0372287	0.0288739	0.0120898
		4.88892	0.0512803	0.0134084	0.0353659	0.0295017	0.0131285
		4.89197	0.0382952	0.00957035	0.0332575	0.0292843	0.0146265
		4.89502	0.044962	0.00737673	0.0306254	0.0291093	0.0175101
		4.89807	0.0569182	0.0119145	0.0291134	0.0287058	0.0195827
		4.90112	0.0514051	0.0112156	0.0266755	0.0286205	0.0202843
		4.90417	0.0691315	0.00782828	0.0235928	0.0266386	0.0205706
		4.90723	0.0683765	0.00476454	0.0194774	0.0248588	0.0217175
		4.91028	0.0583905	0.00340534	0.0166824	0.0238906	0.0225258
		4.91333	0.0654571	0.00304849	0.0154248	0.0245227	0.0214073
		4.91638	0.0395021	0.0028276	0.012519	0.0247177	0.0194185
		4.91943	0.0380845	0.00195455	0.00985046	0.0238312	0.0176905
		4.92249	0.0546657	0.00242579	0.0072371	0.0228179	0.0165064
		4.92554	0.0432126	0.00874014	0.00408383	0.0238946	0.0150725
		4.92859	0.0458031	0.0104056	0.00359461	0.0254289	0.0139635
		4.93164	0.0424811	0.00683646	0.00355354	0.025613	0.012293
		4.93469	0.0320651	0.00524778	0.0050073	0.0238148	0.0114127
		4.93774	0.0465197	0.00406275	0.00720513	0.0225764	0.0100791
		4.9408	0.0480716	0.00156813	0.00979209	0.0228665	0.00860651
		4.94385	0.0411572	0.00666888	0.0117235	0.023172	0.00806807
		4.9469	0.0508332	0.0114256	0.0116144	0.0228161	0.00835739
		4.94995	0.0454836	0.0101934	0.0106426	0.0218745	0.00988484
		4.953	0.0510734	0.00344309	0.00967444	0.0218195	0.0124355
		4.95605	0.0568615	0.00736765	0.00978119	0.0227784	0.0153753
		4.95911	0.046228	0.0110782	0.00912433	0.0255475	0.017815
		4.96216	0.0645677	0.0145524	0.0110777	0.0257093	0.0198215
		4.96521	0.0733946	0.0108137	0.0122131	0.0252966	0.0208325
		4.96826	0.0652887	0.0109105	0.0142444	0.0238584	0.0229147
		4.97131	0.0780194	0.0111134	0.0148572	0.0231724	0.0239635
		4.97437	0.067636	0.0136186	0.0152303	0.0247019	0.0238066
		4.97742	0.0632078	0.00845811	0.0187078	0.0260514	0.0247901
		4.98047	0.070651	0.00765034	0.0204731	0.026682	0.0256768
		4.98352	0.0498249	0.0125402	0.0224517	0.0250233	0.0255654
		4.98657	0.0577639	0.00704662	0.0246743	0.0239506	0.0235349
		4.98962	0.075182	0.00138166	0.0250397	0.0246272	0.0196975
		4.99268	0.0644677	0.00970163	0.0252013	0.0269523	0.0155217
		4.99573	0.0730253	0.0077949	0.0248035	0.0280059	0.0118216
		4.99878	0.0783977	0.00360618	0.0249793	0.0284521	0.00933282
		5.00183	0.0733807	0.0071417	0.023829	0.0299482	0.00717214
		5.00488	0.0909676	0.00902734	0.0223883	0.0320936	0.00502541
		5.00793	0.0856791	0.00748365	0.0202219	0.035072	0.00489437
		5.01099	0.0833777	0.00830147	0.017683	0.0357745	0.00641248
		5.01404	0.0984249	0.0110723	0.0142486	0.0330798	0.00799697
		5.01709	0.0946038	0.0107703	0.0110314	0.0291385	0.00991708
		5.02014	0.102955	0.00415481	0.0113311	0.0289428	0.0121371
		5.02319	0.099777	0.00716684	0.010937	0.0305471	0.0144876
		5.02625	0.0848014	0.0098481	0.00867714	0.0316497	0.0152178
		5.0293	0.0997896	0.00804236	0.00573292	0.0300707	0.0155802
		5.03235	0.0981298	0.00188587	0.0048869	0.0283556	0.0174937
		5.0354	0.0956175	0.00842321	0.00594422	0.0290657	0.0205635
		5.03845	0.106212	0.00848282	0.00552299	0.0300064	0.0218983
		5.0415	0.0876282	0.00322285	0.00724681	0.0283515	0.0227088
		5.04456	0.0883983	0.00565062	0.00884926	0.0236045	0.0230216
		5.04761	0.0956747	0.00876113	0.0104591	0.0209422	0.0230131
		5.05066	0.0809387	0.00773132	0.0122096	0.0240338	0.0227392
		5.05371	0.0919806	0.00125046	0.0141171	0.0280026	0.0213443
		5.05676	0.0908309	0.00901888	0.0143402	0.0281193	0.019834
		5.05981	0.0758844	0.00723445	0.0135284	0.0248899	0.0188736
		5.06287	0.0765465	0.000503934	0.0130907	0.0239315	0.0177945
		5.06592	0.0647147	0.00540789	0.0126272	0.0255348	0.0147587
		5.06897	0.0629993	0.0117268	0.014729	0.0270852	0.0112183
		5.07202	0.0780512	0.0116604	0.017682	0.025692	0.00960811
		5.07507	0.0681202	0.00130516	0.0199174	0.0225172	0.0118017
		5.07812	0.0720379	0.00571502	0.0214781	0.0216121	0.0151674
		5.08118	0.0831547	0.00588904	0.0204487	0.0234231	0.0181602
		5.08423	0.0739087	0.0038084	0.0235854	0.0254843	0.0209537
		5.08728	0.0845804	0.00270668	0.0265116	0.0263072	0.0230865
		5.09033	0.0883663	0.00626906	0.0276248	0.0262365	0.0230867
		5.09338	0.0894059	0.00509462	0.0269285	0.0281532	0.0214462
		5.09644	0.113945	0.000818813	0.0277277	0.0304177	0.0203496
		5.09949	0.112025	0.0082495	0.0306521	0.0303725	0.0193395
		5.10254	0.103971	0.00713779	0.0309084	0.0290445	0.0186731
		5.10559	0.117309	0.00671145	0.0293331	0.0278697	0.018925
		5.10864	0.111912	0.00464858	0.0278245	0.0275348	0.0184451
		5.11169	0.120599	0.00681903	0.0271045	0.0284871	0.0175997
		5.11475	0.131588	0.00616591	0.028159	0.0301362	0.0170386
		5.1178	0.120149	0.00424183	0.0275045	0.0313694	0.0181175
		5.12085	0.12964	0.00247408	0.0285095	0.0331824	0.0192082
		5.1239	0.128803	0.00968177	0.0276104	0.0348915	0.0206017
		5.12695	0.11828	0.00987131	0.0273325	0.035457	0.0220193
		5.13	0.123623	0.00561584	0.0274827	0.034666	0.0219032
		5.13306	0.110875	0.00666098	0.0266531	0.0317805	0.0207515
		5.13611	0.105856	0.0118452	0.026233	0.0297849	0.019739
		5.13916	0.113835	0.0099703	0.0236164	0.0296604	0.0187928
		5.14221	0.108304	0.00108657	0.0204251	0.0296551	0.0169322
		5.14526	0.116046	0.00827277	0.0166555	0.0292016	0.0142972
		5.14832	0.118825	0.0100778	0.0122636	0.0291317	0.0114903
		5.15137	0.112312	0.00735422	0.00958786	0.0314484	0.00952303
		5.15442	0.129661	0.00499841	0.00553728	0.0334396	0.00774528
		5.15747	0.129509	0.00771736	0.00153534	0.0340357	0.00640366
		5.16052	0.12327	0.00931391	0.00199849	0.0320156	0.00517623
		5.16357	0.138522	0.0101271	0.00422774	0.030395	0.00377499
		5.16663	0.132652	0.00795373	0.00511386	0.0302911	0.00235603
		5.16968	0.129597	0.00596892	0.0075854	0.0296373	0.000809595
		5.17273	0.139561	0.00694066	0.0100697	0.0290366	0.00127941
		5.17578	0.126331	0.00674477	0.0131924	0.028114	0.00353921
		5.17883	0.126122	9.90211e-05	0.0149511	0.0274562	0.00586112
		5.18188	0.126633	0.0108105	0.0138794	0.0279115	0.00846529
		5.18494	0.119021	0.0132794	0.0121507	0.0278663	0.0104213
		5.18799	0.125427	0.00520536	0.0119781	0.0260183	0.0129565
		5.19104	0.118113	0.00823157	0.0125294	0.022653	0.0162054
		5.19409	0.11274	0.0100935	0.0130413	0.0192295	0.0190129
		5.19714	0.12072	0.00553385	0.011566	0.019058	0.020657
		5.2002	0.117227	0.00234902	0.0112617	0.0192646	0.0221981
		5.20325	0.120264	0.0112957	0.0115562	0.0179653	0.0234798
		5.2063	0.121934	0.0115617	0.0129262	0.0147639	0.0247552
		5.20935	0.112034	0.00565365	0.0133915	0.0150504	0.0251546
		5.2124	0.120638	0.00667661	0.0135164	0.0189819	0.0252936
		5.21545	0.124107	0.0103165	0.0144785	0.0208926	0.0247404
		5.21851	0.117474	0.005996	0.0156457	0.020064	0.0231232
		5.22156	0.125177	0.00570217	0.0172767	0.017852	0.0194935
		5.22461	0.117565	0.0108399	0.017799	0.0176235	0.0143785
		5.22766	0.113024	0.00807041	0.0182966	0.0193055	0.00908485
		5.23071	0.120955	0.00433455	0.0207928	0.019382	0.00622625
		5.23376	0.11146	0.00282624	0.0231816	0.0176483	0.00648635
		5.23682	0.1102	0.00443574	0.024768	0.0162621	0.00841594
		5.23987	0.116562	0.00469233	0.0242484	0.0159834	0.0131315
		5.24292	0.108936	0.00600912	0.0251769	0.016621	0.0188473
		5.24597	0.111457	0.00772425	0.0274545	0.0163214	0.0230021
		5.24902	0.107564	0.00868932	0.0289917	0.0145043	0.0253662
		5.25208	0.0995885	0.00579054	0.0302417	0.0133977	0.0263291
		5.25513	0.104457	0.002853	0.0309939	0.0133721	0.0272933
		5.25818	0.100838	0.00373249	0.031967	0.0141963	0.0275515
		5.26123	0.104027	0.00311592	0.0333547	0.0163249	0.0278458
		5.26428	0.113324	0.00151176	0.033237	0.0197842	0.0293785
		5.26733	0.10836	0.00180897	0.0338075	0.022031	0.0306937
		5.27039	0.108665	0.0045284	0.0336704	0.0247697	0.030192
		5.27344	0.104338	0.00312285	0.0325166	0.027593	0.0295238
		5.27649	0.0954319	0.00392609	0.029951	0.0298598	0.0290397
		5.27954	0.108947	0.00752472	0.0269939	0.031024	0.0279136
		5.28259	0.113025	0.00562848	0.024449	0.0299912	0.0260738
		5.28564	0.110846	0.00132829	0.0232269	0.0305155	0.0246416
		5.2887	0.118873	0.00662447	0.0221826	0.0319934	0.0238341
		5.29175	0.109496	0.00854235	0.0212164	0.0347431	0.0236084
		5.2948	0.102147	0.00619724	0.0214708	0.0365227	0.0232538
		5.29785	0.109181	0.00685767	0.0199062	0.0387828	0.0227561
		5.3009	0.110117	0.00955162	0.0168926	0.0390777	0.0233837
		5.30396	0.113493	0.00790616	0.0163011	0.0395751	0.0258358
		5.30701	0.113632	0.00464584	0.0179871	0.0400594	0.0281148
		5.31006	0.108512	0.00414902	0.0180802	0.0413803	0.028865
		5.31311	0.111612	0.00435119	0.0175992	0.0409825	0.0280366
		5.31616	0.104957	0.00428235	0.0163558	0.0407675	0.0268907
		5.31921	0.0976044	0.0112935	0.0149879	0.0423145	0.0262415
		5.32227	0.0969085	0.0141447	0.0134965	0.043836	0.0268232
		5.32532	0.0863092	0.00922761	0.00966982	0.0451307	0.0277609
		5.32837	0.0847913	0.00143454	0.00685065	0.0444007	0.0287033
		5.33142	0.0841487	0.00826385	0.00578175	0.0451787	0.030117
		5.33447	0.0786349	0.00954345	0.00648666	0.0474966	0.0321598
		5.33752	0.0864501	0.00568895	0.0082928	0.0511461	0.0350683
		5.34058	0.093296	0.00355141	0.0119712	0.0524907	0.0383674
		5.34363	0.0939064	0.00941153	0.0153898	0.0517331	0.0408378
		5.34668	0.105664	0.00980621	0.0181366	0.0525803	0.0418325
		5.34973	0.102219	0.00330953	0.0186481	0.0523667	0.0422092
		5.35278	0.0936472	0.00410587	0.019055	0.0541928	0.0434156
		5.35583	0.0967441	0.00590932	0.0207239	0.0545082	0.0433276
		5.35889	0.091672	0.00407616	0.0218751	0.0537362	0.0425718
		5.36194	0.0831207	0.00807853	0.0230816	0.0518641	0.0421795
		5.36499	0.0776067	0.00853994	0.0229439	0.0512667	0.0423863
		5.36804	0.0765714	0.00580328	0.0229484	0.0515745	0.0423457
		5.37109	0.0848061	0.004266	0.0236614	0.0518874	0.0422801
		5.37415	0.0928573	0.0059389	0.0252656	0.0512246	0.0418906
		5.3772	0.0937092	0.00708193	0.0263084	0.0490478	0.0411639
		5.38025	0.0962448	0.00536626	0.0271699	0.0493593	0.0394675
		5.3833	0.0977389	0.0071208	0.0280399	0.050202	0.0376638
		5.38635	0.101084	0.00955211	0.0273876	0.0505249	0.035923
		5.3894	0.103218	0.00879599	0.0264582	0.0472611	0.0333916
		5.39246	0.100082	0.00518161	0.0265902	0.0467154	0.0309104
		5.39551	0.100927	0.00723207	0.027547	0.0475029	0.0279339
		5.39856	0.0925106	0.00680819	0.0288651	0.0506744	0.0244028
		5.40161	0.0818867	0.00402967	0.0296479	0.052579	0.0214993
		5.40466	0.0819254	0.00585371	0.0301243	0.0510974	0.0197774
		5.40771	0.0712903	0.0129284	0.0284732	0.0509749	0.0188476
		5.41077	0.0607865	0.0114419	0.0256336	0.0517951	0.0196705
		5.41382	0.066053	0.00359702	0.0222875	0.0555559	0.0219429
		5.41687	0.0657161	0.0080788	0.0198075	0.0555739	0.0236027
		5.41992	0.0654517	0.0115522	0.0197016	0.0547493	0.0249731
		5.42297	0.0682698	0.00770966	0.0192697	0.0525478	0.0263292
		5.42603	0.0612985	0.00570179	0.0184737	0.0520982	0.0273128
		5.42908	0.0605776	0.0130811	0.0150142	0.0526324	0.0271465
		5.43213	0.0682515	0.0111384	0.0104821	0.053766	0.027146
		5.43518	0.0694437	0.005189	0.00692898	0.0553189	0.0277767
		5.43823	0.0709318	0.00797112	0.00621259	0.0556512	0.0284017
		5.44128	0.0708034	0.0134839	0.00651107	0.0563624	0.028783
		5.44434	0.0695333	0.0107616	0.00470217	0.0565234	0.028828
		5.44739	0.0646857	0.00353125	0.00331361	0.0567845	0.028595
		5.45044	0.0596844	0.0111156	0.0021903	0.0548798	0.0289195
		5.45349	0.0576748	0.0126695	0.00153992	0.0536762	0.0312228
		5.45654	0.0434793	0.00432529	0.00238561	0.0515249	0.0343323
		5.45959	0.031499	0.00523238	0.00454348	0.0510133	0.0360034
		5.46265	0.0312608	0.0112417	0.00711899	0.0509254	0.0369343
		5.4657	0.025557	0.00910238	0.00908251	0.0508808	0.037592
		5.46875	0.0240449	0.00427908	0.00920937	0.0514473	0.038203
		5.4718	0.0246463	0.00560813	0.00970185	0.0524915	0.0379452
		5.47485	0.015052	0.00700653	0.0102803	0.0544918	0.0367524
		5.47791	0.00669907	0.00114539	0.0102772	0.0542879	0.0346273
		5.48096	0.00661138	0.00712484	0.00976259	0.0535126	0.031525
		5.48401	0.00859485	0.0122909	0.00932864	0.052427	0.0285452
		5.48706	0.0162201	0.0103758	0.00911043	0.050038	0.0256814
		5.49011	0.0285512	0.00369881	0.00885642	0.0472657	0.0223232
		5.49316	0.0374005	0.00398795	0.00773047	0.046063	0.0183552
		5.49622	0.0446548	0.0064066	0.00799046	0.0442037	0.0154837
		5.49927	0.0484733	0.00528548	0.0089092	0.0422691	0.0135757
		5.50232	0.0449704	0.000881379	0.0112356	0.041906	0.0120327
		5.50537	0.0527322	0.00549485	0.0128438	0.0432402	0.0104557
		5.50842	0.0536963	0.00682179	0.0146478	0.0434578	0.00991182
		5.51147	0.0494305	0.00573641	0.0157463	0.0422114	0.011276
		5.51453	0.0551324	0.00665165	0.016229	0.0416743	0.0133421
		5.51758	0.0558005	0.00759651	0.0168725	0.0423703	0.0146544
		5.52063	0.0557154	0.0059639	0.0169582	0.043385	0.0158464
		5.52368	0.060404	0.00645112	0.0179714	0.0430414	0.0173872
		5.52673	0.0599588	0.00728625	0.0189254	0.0402757	0.0188112
		5.52979	0.0603405	0.00303314	0.0192183	0.0371779	0.0192873
		5.53284	0.0598156	0.00525044	0.0202684	0.0355684	0.0183118
		5.53589	0.0566222	0.0101985	0.0226049	0.0352377	0.0173252
		5.53894	0.0584829	0.0112548	0.0254018	0.0354976	0.0183972
		5.54199	0.0597646	0.00918425	0.0253338	0.0358599	0.0204878
		5.54504	0.0635454	0.001546	0.0230618	0.0351197	0.0224944
		5.5481	0.0694763	0.00418451	0.020742	0.0336411	0.0243853
		5.55115	0.0697308	0.00461782	0.0174233	0.0315035	0.0254313
		5.5542	0.0743244	0.00204606	0.0147019	0.0294762	0.0249529
		5.55725	0.0750143	0.00343027	0.0126227	0.028026	0.0240531
		5.5603	0.0672461	0.00529751	0.012738	0.0267517	0.023298
		5.56335	0.0727514	0.00634571	0.0123943	0.0241773	0.0231555
		5.56641	0.0702849	0.00580805	0.0101374	0.0224544	0.023212
		5.56946	0.0660406	0.00456918	0.00798308	0.0217818	0.0241538
		5.57251	0.0719859	0.004189	0.0059719	0.0226453	0.026753
		5.57556	0.0702809	0.00459251	0.00610087	0.0243833	0.0286614
		5.57861	0.0722164	0.00249806	0.00739625	0.0251787	0.0288008
		5.58167	0.0738676	0.00279338	0.00710792	0.0242528	0.029002
		5.58472	0.0674108	0.00793886	0.00776469	0.0228394	0.0308221
		5.58777	0.0613393	0.0108733	0.00829862	0.023459	0.0328375
		5.59082	0.0556539	0.00773712	0.00960187	0.0237042	0.0344099
		5.59387	0.0509419	0.002847	0.0119488	0.0234074	0.03551
		5.59692	0.0561875	0.00416368	0.0132259	0.0215317	0.0367451
		5.59998	0.0526364	0.00574354	0.0152392	0.021326	0.0375894
		5.60303	0.0480098	0.00219982	0.0158756	0.0218011	0.0383475
		5.60608	0.0506615	0.00560136	0.0170532	0.0229204	0.0394223
		5.60913	0.0474669	0.01091	0.0200479	0.0222766	0.0399923
		5.61218	0.0473343	0.0116112	0.0226749	0.0220799	0.0399054
		5.61523	0.053484	0.0016917	0.0256668	0.0228042	0.0394858
		5.61829	0.0505547	0.00887309	0.0269227	0.0232604	0.0392548
		5.62134	0.0541612	0.0122145	0.028915	0.0232798	0.0384334
		5.62439	0.0600159	0.00718917	0.0312349	0.0209784	0.03672
		5.62744	0.0564413	0.00199822	0.0343739	0.0202751	0.0347676
		5.63049	0.0656279	0.0115198	0.0389388	0.0189196	0.0325924
		5.63354	0.0718153	0.0124394	0.0413427	0.0189232	0.0310127
		5.6366	0.0713936	0.00447359	0.0429842	0.0179563	0.0309453
		5.63965	0.0808109	0.00751209	0.0436776	0.0168594	0.0326467
		5.6427	0.0871016	0.0133557	0.0431075	0.0154487	0.0349583
		5.64575	0.0862681	0.0121851	0.0427096	0.0167134	0.0379671
		5.6488	0.0860914	0.00339167	0.0407418	0.0179278	0.0420329
		5.65186	0.0793579	0.00897284	0.0385755	0.016012	0.0465485
		5.65491	0.0786221	0.0112975	0.0360933	0.0131086	0.0506143
		5.65796	0.0702014	0.0043753	0.0339093	0.0113166	0.0527907
		5.66101	0.0623758	0.00442879	0.0323582	0.0137174	0.0542936
		5.66406	0.0623942	0.0106978	0.0304164	0.0145744	0.0563873
		5.66711	0.0513514	0.0109211	0.0291918	0.0157081	0.0594729
		5.67017	0.0464938	0.00279378	0.0260305	0.0148444	0.0624933
		5.67322	0.0411684	0.00465438	0.0220206	0.0157301	0.0656679
		5.67627	0.0347797	0.00551687	0.0194462	0.0159715	0.0687151
		5.67932	0.0372841	0.00401686	0.0209725	0.0151441	0.0700651
		5.68237	0.0403782	0.00375158	0.0242906	0.0141224	0.0705409
		5.68542	0.0328512	0.0073437	0.0275478	0.0141958	0.070464
		5.68848	0.0413225	0.00735447	0.0305649	0.0171923	0.0700065
		5.69153	0.0406274	0.0029388	0.0319867	0.0185987	0.0685787
		5.69458	0.0325465	0.00251018	0.0324945	0.020985	0.0652096
		5.69763	0.0407643	0.00674156	0.0315859	0.0214008	0.0601952
		5.70068	0.0356314	0.00664228	0.0317318	0.0219133	0.0544407
		5.70374	0.0265111	0.00297738	0.033115	0.0219478	0.0483181
		5.70679	0.0245934	0.00184457	0.0338906	0.0227438	0.0422378
		5.70984	0.0209119	0.00571844	0.0336913	0.02291	0.0375042
		5.71289	0.0205291	0.00643673	0.0337177	0.0218988	0.0323623
		5.71594	0.0176103	0.00566829	0.0343202	0.0229055	0.0256165
		5.71899	0.0052889	0.00417491	0.0355418	0.0240073	0.0197195
		5.72205	0.000858353	0.00583801	0.0355553	0.0255469	0.014899
		5.7251	0.0155249	0.00583741	0.0351335	0.0227913	0.0122596
		5.72815	0.0115703	0.00148031	0.0331342	0.0208004	0.0149824
		5.7312	0.0130581	0.00271524	0.0303228	0.019918	0.0221334
		5.73425	0.0258572	0.00651856	0.0274861	0.0212349	0.029139
		5.7373	0.02547	0.00459627	0.0250408	0.0209286	0.0346725
		5.74036	0.0337704	0.000514045	0.0255817	0.0189081	0.0399899
		5.74341	0.0433916	0.00559954	0.0252219	0.0166233	0.0453018
		5.74646	0.038796	0.00759425	0.0239647	0.0148221	0.0499873
		5.74951	0.0450681	0.00217682	0.0222089	0.0150826	0.0533138
		5.75256	0.050251	0.0031622	0.0204061	0.014198	0.0577341
		5.75562	0.0530624	0.00444109	0.019484	0.0159865	0.0626719
		5.75867	0.0691604	0.00221802	0.0172969	0.0193024	0.0664671
		5.76172	0.0702025	0.0025682	0.0144218	0.0256944	0.0682291
		5.76477	0.0772991	0.0042693	0.0121729	0.0301426	0.0689374
		5.76782	0.0770307	0.00210654	0.0154317	0.0328023	0.0687076
		5.77087	0.0650348	0.00250255	0.0183766	0.0323402	0.067402
		5.77393	0.0625282	0.00725457	0.020701	0.033078	0.0649608
		5.77698	0.0486227	0.00748003	0.023042	0.036049	0.061681
		5.78003	0.0381982	0.00373301	0.024117	0.0360476	0.058852
		5.78308	0.0380853	0.00599233	0.025014	0.034293	0.0565717
		5.78613	0.033952	0.00984022	0.0252937	0.031042	0.0535206
		5.78918	0.0394284	0.00732493	0.0289359	0.0312725	0.0490088
		5.79224	0.0545187	0.00227688	0.0299932	0.0331287	0.0443244
		5.79529	0.0559306	0.00776594	0.0290791	0.035318	0.0393278
		5.79834	0.064418	0.00997261	0.0272102	0.0362461	0.0345372
		5.80139	0.0703449	0.0065121	0.0242973	0.0378753	0.0291563
		5.80444	0.0678991	0.000577516	0.0239698	0.0402093	0.0234835
		5.8075	0.0736029	0.00633376	0.0227002	0.0425576	0.0175274
		5.81055	0.0687409	0.00759948	0.0223146	0.0437702	0.0113373
		5.8136	0.0614108	0.00597733	0.0226746	0.0428892	0.00604175
		5.81665	0.0613559	0.00420979	0.0226241	0.0427747	0.00489882
		5.8197	0.0489584	0.0096723	0.0222131	0.0435979	0.00775671
		5.82275	0.0485165	0.00704849	0.0193916	0.0450444	0.0121871
		5.82581	0.0536857	0.0018815	0.0151934	0.0443969	0.0174589
		5.82886	0.0448118	0.0046755	0.0112771	0.0428744	0.0216683
		5.83191	0.0498728	0.0090967	0.00765945	0.0423443	0.0261532
		5.83496	0.0554546	0.00567546	0.00528666	0.0420735	0.0309069
		5.83801	0.0543149	0.00550398	0.00325768	0.041659	0.0343575
		5.84106	0.0624456	0.00872497	0.00271795	0.04081	0.0357194
		5.84412	0.0663597	0.00812576	0.00250973	0.0398027	0.0373265
		5.84717	0.068767	0.00527775	0.00178151	0.0403611	0.0402645
		5.85022	0.0794757	0.000788704	0.00174093	0.0427792	0.0427718
		5.85327	0.0753836	0.00510515	0.00234208	0.0449222	0.0442032
		5.85632	0.0765867	0.00515864	0.00322456	0.0442152	0.0451209
		5.85938	0.0771614	0.00135081	0.00416358	0.0432494	0.045658
		5.86243	0.066225	0.000849131	0.00520807	0.0448229	0.0460739
		5.86548	0.0714762	0.00259182	0.00644878	0.0492137	0.0451155
		5.86853	0.068927	0.00114481	0.00734662	0.0516747	0.0431795
		5.87158	0.0642229	0.00367999	0.00716016	0.050494	0.0415968
		5.87463	0.0657088	0.00226631	0.00819634	0.0477033	0.039329
		5.87769	0.0542219	0.000411435	0.00967233	0.0464883	0.0369909
		5.88074	0.0460325	0.00104854	0.0121786	0.0467402	0.0356525
		5.88379	0.0470075	0.00559104	0.0136633	0.0469284	0.0344827
		5.88684	0.0360154	0.00649504	0.0143293	0.0448462	0.0336267
		5.88989	0.0372599	0.00351006	0.0161214	0.0424574	0.0320514
		5.89294	0.0449735	0.00132498	0.018362	0.0417462	0.0308041
		5.896	0.0424932	0.000285241	0.0212988	0.0423979	0.0303211
		5.89905	0.0524014	0.00101243	0.0217581	0.0411523	0.0303331
		5.9021	0.0608082	0.00360839	0.0233663	0.0362198	0.0311962
		5.90515	0.0613219	0.00443368	0.0259634	0.0319508	0.0323488
		5.9082	0.0701902	0.00351316	0.0265887	0.0316632	0.0334791
		5.91125	0.0708392	0.00216171	0.0267765	0.0337622	0.0330841
		5.91431	0.0695517	0.00179065	0.0256049	0.0366465	0.0328165
		5.91736	0.0753418	0.000892139	0.0256381	0.0377192	0.0336498
		5.92041	0.0676307	0.00313144	0.0249094	0.0396694	0.0346112
		5.92346	0.0673471	0.00448652	0.0241389	0.0407251	0.0352987
		5.92651	0.0632523	0.00617045	0.0264683	0.0416147	0.0358457
		5.92957	0.0530795	0.00648863	0.0275227	0.0425823	0.0360923
		5.93262	0.0568558	0.00429028	0.0286917	0.0437433	0.035809
		5.93567	0.0522933	0.00370596	0.0282533	0.0457747	0.0336972
		5.93872	0.0491714	0.00746022	0.0280965	0.0471858	0.0302274
		5.94177	0.0615162	0.00639864	0.0286545	0.0492317	0.0263355
		5.94482	0.0641627	0.00513568	0.0269708	0.0491291	0.022931
		5.94788	0.0651502	0.00490888	0.0241467	0.0481103	0.0204832
		5.95093	0.068356	0.00486764	0.0196517	0.044542	0.0196511
		5.95398	0.0547854	0.00153603	0.0155634	0.0425467	0.0198102
		5.95703	0.0539941	0.00110876	0.0133659	0.0396604	0.0204473
		5.96008	0.0526805	0.00372616	0.0126264	0.0369348	0.0220124
		5.96313	0.0457095	0.00667053	0.0133361	0.0365165	0.0236501
		5.96619	0.0499583	0.00736248	0.014228	0.0369003	0.0239468
		5.96924	0.0469486	0.00230739	0.0165232	0.0381834	0.023009
		5.97229	0.0425742	0.00295551	0.0174445	0.0391974	0.020389
		5.97534	0.0451151	0.0062347	0.0176378	0.0399318	0.0184274
		5.97839	0.0405436	0.00367275	0.0164548	0.0379066	0.0182184
		5.98145	0.0374724	0.00341437	0.013353	0.0349814	0.019701
		5.9845	0.0419491	0.00788055	0.0118646	0.0332693	0.0229687
		5.98755	0.0401957	0.00643983	0.0110113	0.0308791	0.0262899
		5.9906	0.0468126	0.00516339	0.0113445	0.0266613	0.0288043
		5.99365	0.0505245	0.0060244	0.0104313	0.0212366	0.0300847
		5.9967	0.0528314	0.011583	0.00939918	0.0213711	0.0311908
		5.99976	0.0599206	0.0117915	0.00941151	0.0234549	0.0321013
		6.00281	0.0580111	0.00607271	0.00962885	0.0240477	0.0324014
		6.00586	0.0608294	0.00391437	0.0102098	0.0212151	0.0324236
		6.00891	0.0605648	0.00803975	0.00896458	0.0208711	0.0326897
		6.01196	0.0452469	0.00757454	0.00771219	0.0211128	0.0317609
		6.01501	0.0391928	0.00332687	0.00957771	0.0231832	0.0296818
		6.01807	0.0270189	0.00610001	0.0112942	0.0255877	0.0285131
		6.02112	0.0183668	0.0053921	0.0135404	0.0285136	0.0283638
		6.02417	0.0142813	0.00330021	0.0138825	0.0298571	0.0260825
		6.02722	0.00118648	0.00362947	0.0134881	0.0273876	0.0221322
		6.03027	0.00306048	0.00571473	0.013564	0.0229412	0.0186368
		6.03333	0.0139925	0.00485817	0.0125321	0.0170451	0.0154473
		6.03638	0.0164635	0.00142724	0.011206	0.013526	0.012599
		6.03943	0.0145778	0.00303583	0.0105632	0.0134574	0.0103846
		6.04248	0.0229161	0.00733987	0.013626	0.0151226	0.00708737
		6.04553	0.0194752	0.00375304	0.0173677	0.0151929	0.0056333
		6.04858	0.0217264	0.00304114	0.019361	0.0147053	0.00719269
		6.05164	0.018533	0.0078058	0.0216682	0.016701	0.00900764
		6.05469	0.0151923	0.00841895	0.0208099	0.0168732	0.010644
		6.05774	0.0158762	0.00280748	0.0199042	0.0169826	0.0119046
		6.06079	0.00908802	0.00527676	0.0196061	0.0146221	0.012336
		6.06384	0.0164326	0.00704048	0.0191786	0.0140225	0.0113374
		6.06689	0.0147192	0.00547545	0.0200511	0.0131908	0.00919899
		6.06995	0.017085	0.00137372	0.0195333	0.011408	0.00787163
		6.073	0.0184191	0.0058352	0.0198704	0.00864229	0.00880798
		6.07605	0.0171093	0.00754785	0.0202357	0.00720428	0.0113627
		6.0791	0.0202783	0.00426247	0.0188159	0.00729168	0.01608
		6.08215	0.0137865	0.00226612	0.0185325	0.00501883	0.0212453
		6.08521	0.0180719	0.00607046	0.0155477	0.00273913	0.0253545
		6.08826	0.0156921	0.00661982	0.0128892	0.0026042	0.0292305
		6.09131	0.00387989	0.00495505	0.0101536	0.00629024	0.0334271
[truncated: 14,388 more rows]

## Sheet: E RS
			Data for Acceleration Response (*unit=Gal)
			EW	PH EQ#1	PH EQ#2	PH EQ#3	PH EQ#4	PH EQ#5
			time	DampingR=0.05	DampingR=0.05	DampingR=0.05	DampingR=0.05	DampingR=0.05
			628.319	0.0286774	0.00357049	0.00453757	0.00219916	0.00610296
			314.159	0.0543509	0.0104899	0.00619027	0.00493558	0.00761517
			209.44	0.08188	0.0162084	0.00696058	0.00520774	0.00771685
			157.08	0.109646	0.0181908	0.00929847	0.00531742	0.00745047
			125.664	0.13765	0.0197244	0.0116456	0.00666381	0.00921547
			104.72	0.165893	0.0199912	0.0140022	0.0078455	0.0112361
			89.7598	0.194377	0.0222202	0.0163683	0.00882024	0.0131862
			78.5398	0.22331	0.024344	0.0187438	0.0095865	0.0150356
			69.8132	0.252552	0.0253815	0.0211284	0.0101816	0.016776
			62.8319	0.282099	0.0252915	0.0235216	0.0106725	0.0184215
			57.1199	0.311956	0.0241567	0.0259228	0.0111685	0.0200381
			52.3599	0.342127	0.0221722	0.0283312	0.0126726	0.0225592
			48.3322	0.372923	0.0216302	0.0307462	0.0140607	0.0251472
			44.8799	0.404125	0.021575	0.0331671	0.0152986	0.0277537
			41.8879	0.435704	0.0220644	0.0355933	0.0163858	0.0303606
			39.2699	0.46766	0.0222588	0.0380246	0.0173532	0.0329894
			36.9599	0.500206	0.0226509	0.040461	0.0182558	0.0355446
			34.9066	0.533404	0.0229628	0.0429029	0.0191601	0.0380185
			33.0694	0.567039	0.0229802	0.045351	0.0201306	0.0404484
			31.4159	0.601114	0.022834	0.0478063	0.0212167	0.0428363
			29.9199	0.635633	0.0229536	0.0502701	0.0224435	0.0452146
			28.5599	0.670602	0.0228471	0.0527437	0.0238083	0.0476264
			27.3182	0.706101	0.0233737	0.0552285	0.0252822	0.0501164
			26.1799	0.742607	0.024764	0.0577259	0.0268171	0.052726
			25.1327	0.779634	0.0279257	0.060237	0.0283565	0.055488
			24.1661	0.817189	0.0304932	0.0627625	0.0298471	0.058423
			23.2711	0.855278	0.0322482	0.0653028	0.0312496	0.0615374
			22.4399	0.893907	0.0330654	0.0678577	0.0325457	0.0648227
			21.6662	0.933082	0.0329243	0.0704269	0.0337411	0.0682571
			20.944	0.97281	0.0319106	0.0730094	0.0348634	0.0718086
			20.2683	1.0131	0.030205	0.0756042	0.0359555	0.0754388
			19.635	1.05443	0.0280618	0.0782478	0.0370664	0.079108
			19.04	1.09671	0.0274994	0.0809391	0.0382411	0.0827796
			18.48	1.13964	0.0279184	0.0836437	0.0395119	0.0864249
			17.952	1.18322	0.0282503	0.0863609	0.0408923	0.0900257
			17.4533	1.22747	0.0284924	0.0890901	0.0423749	0.0935767
			16.9816	1.27241	0.0286464	0.0918316	0.0439344	0.0970855
			16.5347	1.31806	0.0287093	0.0945856	0.0455326	0.100571
			16.1107	1.36483	0.0286786	0.0973529	0.0471275	0.104063
			15.708	1.41295	0.0285574	0.100135	0.0486814	0.107594
			15.3248	1.46188	0.0285666	0.102932	0.0501784	0.111201
			14.96	1.51166	0.0315695	0.105746	0.0516327	0.114924
			14.6121	1.56228	0.0344845	0.108577	0.0530223	0.118848
			14.28	1.61377	0.0370335	0.111426	0.0543721	0.122928
			13.9626	1.66677	0.0389832	0.114294	0.0557169	0.127172
			13.6591	1.72118	0.0401711	0.117179	0.0570946	0.131576
			13.3685	1.77657	0.0405233	0.120082	0.058538	0.136126
			13.09	1.83296	0.0400617	0.123001	0.0600691	0.140802
			12.8228	1.89039	0.0389007	0.125935	0.0616943	0.145577
			12.5664	1.94889	0.0372327	0.128882	0.0634045	0.150425
			12.32	2.00949	0.0353055	0.131841	0.0651765	0.155321
			12.083	2.07144	0.0333934	0.134812	0.0669788	0.160244
			11.8551	2.1346	0.0317652	0.137794	0.0687776	0.165184
			11.6355	2.19902	0.0306539	0.140786	0.0705438	0.170136
			11.424	2.26474	0.0302298	0.143789	0.0722584	0.175105
			11.22	2.33178	0.0305821	0.146884	0.0739157	0.180106
			11.0231	2.40111	0.0317093	0.150038	0.0755243	0.185158
			10.8331	2.47224	0.0335203	0.153212	0.0771046	0.190283
			10.6495	2.54487	0.035846	0.156407	0.0786845	0.195506
			10.472	2.61902	0.038459	0.159627	0.0802936	0.200848
			10.3003	2.69474	0.0411005	0.162871	0.0819573	0.206326
			10.1342	2.77277	0.0435101	0.166141	0.0836922	0.211952
			9.97331	2.85311	0.0454553	0.169437	0.0855027	0.217728
			9.81748	2.93519	0.0467578	0.17276	0.0873811	0.223652
			9.66644	3.01906	0.0473127	0.176107	0.0893091	0.229714
			9.51998	3.10476	0.0470993	0.179478	0.0912619	0.235897
			9.37789	3.19235	0.0461823	0.18287	0.0932129	0.242185
			9.23998	3.2822	0.0447027	0.186282	0.0951393	0.248559
			9.10607	3.37513	0.0428607	0.189711	0.0970261	0.255001
			8.97598	3.47014	0.0408917	0.193156	0.0988685	0.2615
			8.84956	3.56727	0.0390395	0.196616	0.100673	0.268047
			8.72665	3.66659	0.0375282	0.200089	0.102454	0.274641
			8.6071	3.76814	0.0365382	0.203576	0.104234	0.281285
			8.49079	3.87198	0.0361872	0.207078	0.106035	0.28799
			8.37758	3.97814	0.0379952	0.210655	0.107879	0.294769
			8.26735	4.08669	0.0403435	0.214347	0.109778	0.301638
			8.15998	4.19768	0.0430223	0.218063	0.111739	0.308612
			8.05537	4.31117	0.0458204	0.221807	0.113758	0.315707
			7.9534	4.42804	0.0485309	0.225581	0.115823	0.323009
			7.85398	4.54826	0.0509761	0.229386	0.117919	0.330502
			7.75702	4.6712	0.0530289	0.233224	0.120026	0.338139
			7.66242	4.79689	0.0546253	0.237095	0.122128	0.345919
			7.5701	4.92541	0.0557701	0.241	0.124214	0.353836
			7.47998	5.05681	0.0565316	0.244938	0.126279	0.361879
			7.39198	5.19115	0.0570292	0.248908	0.128325	0.370039
			7.30603	5.32847	0.0574138	0.252908	0.130361	0.378303
			7.22205	5.46885	0.0578448	0.256937	0.1324	0.386663
			7.13998	5.61306	0.0584662	0.260993	0.134456	0.39584
			7.05976	5.76133	0.0593853	0.265076	0.136541	0.406696
			6.98132	5.91284	0.0606571	0.269183	0.138666	0.417795
			6.9046	6.06765	0.0622756	0.273316	0.140833	0.429132
			6.82955	6.22634	0.0641747	0.277475	0.143043	0.440701
			6.75611	6.38945	0.0662366	0.28166	0.145289	0.4525
			6.68424	6.55604	0.068309	0.285872	0.147563	0.464528
			6.61388	6.72616	0.0702262	0.290114	0.149854	0.476792
			6.54498	6.90013	0.0718337	0.294386	0.152156	0.489296
			6.47751	7.07889	0.0730113	0.29877	0.154462	0.502052
			6.41141	7.26134	0.0736926	0.30329	0.156773	0.515068
			6.34665	7.44751	0.073878	0.307847	0.159088	0.528355
			6.28319	7.63746	0.0736384	0.312442	0.161415	0.541922
			6.22098	7.83121	0.0731105	0.317073	0.16376	0.555773
			6.15999	8.02881	0.0724829	0.321739	0.166129	0.569914
			6.10018	8.23028	0.0719746	0.326441	0.168526	0.584344
			6.04152	8.43565	0.0718093	0.331175	0.170954	0.599063
			5.98399	8.64508	0.072187	0.335942	0.173409	0.614067
			5.92753	8.85968	0.0732586	0.340738	0.175889	0.62935
			5.87214	9.07829	0.075105	0.345565	0.178386	0.644909
			5.81776	9.30094	0.0777236	0.350422	0.180893	0.660738
			5.76439	9.52764	0.081025	0.355308	0.183405	0.676835
			5.71199	9.75842	0.0848401	0.360225	0.185918	0.693198
			5.66053	9.99329	0.0889361	0.365175	0.188433	0.709829
			5.60999	10.2323	0.0930414	0.370158	0.190951	0.726729
			5.56034	10.4754	0.0968752	0.375177	0.19348	0.743903
			5.51157	10.7226	0.100179	0.380233	0.196025	0.761353
			5.46364	10.974	0.102747	0.385328	0.198596	0.779084
			5.41654	11.2294	0.104449	0.390464	0.201197	0.797098
			5.37024	11.489	0.10525	0.39564	0.203832	0.815394
			5.32473	11.7528	0.105214	0.400857	0.206501	0.833972
			5.27999	12.0206	0.1045	0.406115	0.209201	0.852827
			5.23599	12.2925	0.103347	0.411411	0.211926	0.871953
			5.19272	12.5686	0.103105	0.416746	0.214669	0.891341
			5.15015	12.8487	0.106224	0.422116	0.217425	0.910983
			5.10828	13.1328	0.109152	0.42752	0.220188	0.930869
			5.06708	13.421	0.111874	0.432955	0.222955	0.950988
			5.02655	13.7132	0.114384	0.438421	0.225727	0.971334
			4.98666	14.0093	0.116712	0.443915	0.228507	0.991898
			4.94739	14.3094	0.118845	0.449437	0.231302	1.01267
			4.90874	14.6135	0.120776	0.455044	0.234116	1.03366
			4.87069	14.9213	0.12252	0.460834	0.236956	1.05485
			4.83322	15.233	0.124093	0.466654	0.239826	1.07624
			4.79632	15.5485	0.128195	0.472507	0.242727	1.09783
			4.75999	15.8677	0.134021	0.478393	0.245657	1.11962
			4.7242	16.1906	0.139398	0.484312	0.248611	1.14159
			4.68894	16.517	0.144026	0.490267	0.251583	1.16375
			4.65421	16.847	0.147664	0.496259	0.254566	1.18609
			4.61999	17.1805	0.150142	0.502288	0.257554	1.20858
			4.58627	17.5173	0.151375	0.508355	0.260544	1.23123
			4.55303	17.8575	0.151361	0.514462	0.263535	1.25401
			4.52028	18.2009	0.150178	0.520607	0.266531	1.27691
			4.48799	18.5475	0.147968	0.526792	0.269539	1.29992
			4.45616	18.8972	0.144929	0.533016	0.272566	1.32302
			4.42478	19.2499	0.141295	0.539279	0.275624	1.3462
			4.39384	19.6055	0.142929	0.545583	0.278721	1.36945
			4.36332	19.9638	0.145583	0.551925	0.281864	1.39275
			4.33323	20.3249	0.148596	0.558308	0.285058	1.41609
			4.30355	20.6886	0.151995	0.56473	0.288301	1.43948
			4.27428	21.0547	0.155798	0.571192	0.291591	1.4629
			4.2454	21.4232	0.160021	0.577695	0.294918	1.48635
			4.2169	21.794	0.164669	0.584239	0.298276	1.50982
			4.18879	22.1669	0.169744	0.590825	0.301652	1.5333
			4.16105	22.5419	0.1787	0.597453	0.30504	1.55678
			4.13367	22.9188	0.188554	0.604124	0.308431	1.58025
			4.10666	23.2974	0.197803	0.61084	0.311824	1.6037
			4.07999	23.7139	0.206233	0.617602	0.315324	1.62711
			4.05367	24.144	0.213707	0.624411	0.319204	1.65047
			4.02768	24.5748	0.220135	0.631271	0.323116	1.69144
			4.00203	25	0.227235	0.638182	0.327049	1.73375
			3.9767	25.4215	0.239674	0.645147	0.331008	1.77646
			3.95169	25.8408	0.250358	0.652169	0.334998	1.81953
			3.92699	26.253	0.262129	0.659251	0.33902	1.86293
			3.9026	26.6639	0.278412	0.666394	0.343073	1.90666
			3.87851	27.0675	0.293066	0.673601	0.347156	1.95089
			3.85471	27.4638	0.305495	0.680873	0.351265	1.99533
			3.83121	27.857	0.315494	0.688209	0.355396	2.03996
			3.80799	28.2403	0.330277	0.695611	0.359545	2.08471
			3.78505	28.6181	0.342373	0.703075	0.363711	2.12954
			3.76239	28.9883	0.351468	0.7106	0.367894	2.17439
			3.73999	29.3494	0.357438	0.718182	0.372096	2.21922
			3.71786	29.7049	0.360375	0.725816	0.376322	2.26397
			3.69599	30.0503	0.360585	0.733497	0.380576	2.30858
			3.67438	30.3895	0.35858	0.74122	0.384866	2.35301
			3.65301	30.7191	0.355042	0.748979	0.389195	2.3972
			3.6319	31.0405	0.350779	0.75677	0.393568	2.44109
			3.61103	31.4101	0.346666	0.764588	0.397985	2.48521
			3.59039	31.794	0.349249	0.77243	0.402445	2.52902
			3.56999	32.1763	0.354037	0.780295	0.406944	2.57244
			3.54982	32.5568	0.358402	0.788181	0.411478	2.61543
			3.52988	32.9353	0.362328	0.796089	0.416039	2.65795
			3.51016	33.4818	0.365821	0.804023	0.420621	2.69996
			3.49066	34.3154	0.37042	0.811984	0.42522	2.74143
			3.47137	35.1561	0.380297	0.819978	0.429831	2.78298
			3.4523	35.9995	0.396905	0.82801	0.434454	2.82403
			3.43343	36.8438	0.415506	0.836083	0.439091	2.86444
			3.41477	37.6881	0.435308	0.844202	0.443745	2.90415
			3.39632	38.5319	0.455439	0.852371	0.448423	2.94344
			3.37806	39.3746	0.475008	0.860625	0.453131	2.98247
			3.35999	40.2143	0.493171	0.86916	0.457878	3.02064
			3.34212	41.0502	0.509191	0.877752	0.46267	3.05788
			3.32444	41.8827	0.522486	0.886399	0.467515	3.09646
			3.30694	42.7087	0.532858	0.8951	0.472416	3.15178
			3.28963	43.5277	0.54016	0.903851	0.477377	3.2059
			3.27249	44.3412	0.555629	0.912648	0.482397	3.25953
			3.25554	45.1457	0.570231	0.92149	0.487477	3.312
			3.23876	45.939	0.582205	0.930371	0.492613	3.36357
			3.22215	46.7195	0.591626	0.939291	0.497801	3.4131
			3.20571	47.49	0.598643	0.948245	0.503038	3.4614
			3.18943	48.2486	0.603663	0.957235	0.508319	3.50771
			3.17333	48.9885	0.60718	0.966259	0.513637	3.55314
			3.15738	49.7136	0.612237	0.97532	0.518988	3.59809
			3.14159	50.4225	0.619759	0.984419	0.524367	3.64466
			3.12596	51.1077	0.626627	0.99356	0.529769	3.69682
			3.11049	51.7809	0.633313	1.00275	0.53519	3.74763
			3.09517	52.4309	0.640228	1.01198	0.540626	3.79647
			3.07999	53.0581	0.647691	1.02127	0.546074	3.84415
			3.06497	53.6705	0.656089	1.03062	0.551529	3.89019
			3.05009	54.2566	0.665454	1.04003	0.556988	3.93455
			3.03536	54.8222	0.675683	1.0495	0.56245	3.9776
			3.02076	55.3681	0.686649	1.05904	0.56791	4.01798
			3.00631	55.8848	0.69812	1.06865	0.573368	4.05587
			2.99199	56.3839	0.709764	1.07832	0.578822	4.09197
			2.97781	56.8569	0.721167	1.08807	0.584269	4.12472
			2.96377	57.3008	0.731847	1.09789	0.589711	4.15399
			2.94985	57.7292	0.741372	1.10779	0.595145	4.18185
			2.93607	58.1296	0.74956	1.11776	0.600575	4.24928
			2.92241	58.5021	0.769679	1.1278	0.606	4.34634
			2.90888	58.8564	0.789884	1.13791	0.611424	4.44039
			2.89548	59.1865	0.808609	1.1481	0.616852	4.5325
			2.8822	59.489	0.825208	1.15836	0.622288	4.62135
			2.86903	59.7664	0.83904	1.1687	0.627738	4.7074
			2.85599	60.0239	0.849502	1.17911	0.633209	4.7911
			2.84307	60.2529	0.856061	1.1896	0.638708	4.87122
			2.83026	60.4535	0.858285	1.20016	0.644241	4.94877
			2.81757	60.6354	0.855884	1.21079	0.649816	5.02198
			2.80499	60.7912	0.848733	1.22149	0.655436	5.09219
			2.79253	60.9201	0.836898	1.23226	0.661104	5.15964
			2.78017	61.0889	0.820902	1.24309	0.666823	5.22638
			2.76792	61.6252	0.801214	1.25397	0.672591	5.29009
			2.75578	62.1495	0.778163	1.26492	0.678404	5.35115
			2.74375	62.6535	0.752579	1.27592	0.68426	5.40661
			2.73182	63.1487	0.725426	1.28697	0.690153	5.45951
			2.71999	63.625	0.697764	1.29806	0.696075	5.50627
			2.70827	64.0845	0.670688	1.3092	0.702023	5.54927
			2.69665	64.5347	0.645271	1.32038	0.707991	5.58694
			2.68512	64.9651	0.622502	1.33159	0.713975	5.61933
			2.6737	65.3825	0.60323	1.34284	0.719973	5.64759
			2.66237	65.7808	0.588118	1.35413	0.725985	5.67004
			2.65113	66.1526	0.585731	1.36545	0.732013	5.68862
			2.63999	66.4967	0.589154	1.37681	0.73806	5.70247
			2.62895	66.8085	0.591823	1.3882	0.744128	5.71121
			2.61799	67.0834	0.593637	1.39961	0.750222	5.71605
			2.60713	67.3207	0.594752	1.41106	0.756345	5.71519
			2.59636	67.5256	0.595026	1.42253	0.762501	5.72488
			2.58567	67.6957	0.608489	1.43404	0.76869	5.75194
			2.57508	67.8294	0.623566	1.44557	0.774914	5.80168
			2.56457	67.928	0.6394	1.45712	0.781173	5.84948
			2.55414	67.9926	0.655228	1.4687	0.787464	5.89417
			2.5438	68.0239	0.670395	1.4803	0.793787	5.93546
			2.53354	68.0216	0.684396	1.49193	0.800139	5.97438
			2.52337	67.9867	0.69689	1.50358	0.806517	6.02339
			2.51327	67.9212	0.707715	1.51526	0.812921	6.07283
			2.50326	67.8273	0.716871	1.52697	0.819348	6.12115
			2.49333	67.7057	0.724503	1.53872	0.825797	6.16618
			2.48347	67.554	0.730868	1.5505	0.83227	6.20824
			2.4737	67.3719	0.736297	1.56232	0.838766	6.24963
			2.46399	67.158	0.741154	1.57419	0.845285	6.28767
			2.45437	66.9112	0.745792	1.5861	0.85183	6.32231
			2.44482	66.6328	0.750522	1.59807	0.858401	6.35468
			2.43534	66.3266	0.755582	1.61009	0.864999	6.38561
			2.42594	65.9955	0.761119	1.62218	0.871625	6.41312
			2.41661	65.6334	0.767185	1.63432	0.878279	6.43719
			2.40735	65.2406	0.773738	1.64654	0.884962	6.46002
			2.39816	64.8184	0.780658	1.65881	0.891674	6.48039
			2.38904	64.3708	0.787765	1.67116	0.898415	6.49731
			2.37999	64.2756	0.794853	1.68357	0.905185	6.51414
			2.37101	64.926	0.801708	1.69605	0.911985	6.54536
			2.3621	65.5674	0.808145	1.7086	0.918813	6.57445
			2.35325	66.2137	0.814029	1.72121	0.925671	6.60262
			2.34447	66.8486	0.819288	1.73388	0.932558	6.62831
			2.33576	67.4719	0.823931	1.74663	0.939474	6.65267
			2.32711	68.0833	0.82804	1.75943	0.946419	6.675
			2.31852	68.6883	0.831773	1.7723	0.953392	6.69412
			2.30999	69.295	0.835342	1.78524	0.960394	6.71263
			2.30153	69.8896	0.838997	1.79824	0.967422	6.72847
			2.29313	70.4721	0.843	1.81131	0.974477	6.74117
			2.28479	71.0422	0.847606	1.82444	0.981558	6.75245
			2.27652	71.5997	0.853033	1.83764	0.988665	6.76199
			2.2683	72.1627	0.859446	1.85091	0.995797	6.76845
			2.26014	72.7151	0.866942	1.86424	1.00295	6.77433
			2.25204	73.2551	0.875539	1.87765	1.01013	6.77777
			2.24399	73.7823	0.885175	1.89112	1.01734	6.78112
			2.23601	74.2969	0.895711	1.90465	1.02457	6.78181
			2.22808	74.7986	0.906941	1.91826	1.03181	6.78234
			2.22021	75.3039	0.918604	1.93193	1.03909	6.78001
			2.21239	75.8004	0.930403	1.94567	1.04638	6.77557
			2.20463	76.2841	0.942018	1.95947	1.05369	6.7705
			2.19692	76.7551	0.953448	1.97333	1.06102	6.7627
			2.18926	77.2132	0.964139	1.98726	1.06836	6.75224
			2.18166	77.6586	0.973775	2.00125	1.07572	6.74059
			2.17411	78.0912	0.982097	2.0153	1.08309	6.72768
			2.16662	78.5233	0.988885	2.0294	1.09048	6.71227
			2.15917	78.9509	0.993957	2.04357	1.09789	6.69443
			2.15178	79.366	0.997168	2.05779	1.10531	6.67463
			2.14443	79.7685	0.998412	2.07206	1.11275	6.65469
			2.13714	80.1586	0.997614	2.0864	1.12021	6.63252
			2.12989	80.5364	0.994728	2.10078	1.1277	6.60818
			2.1227	80.9017	0.989733	2.11522	1.13521	6.58177
			2.11555	81.2549	0.982634	2.12972	1.14275	6.55337
			2.10845	81.6038	0.973598	2.14427	1.15031	6.525
			2.1014	81.9529	0.962912	2.15887	1.15791	6.49512
			2.0944	82.2903	0.950253	2.17353	1.16554	6.46345
			2.08744	82.6159	0.935729	2.18849	1.17319	6.4301
			2.08052	82.9299	0.919752	2.20353	1.18088	6.39515
			2.07366	83.2325	0.902616	2.21863	1.1886	6.3587
			2.06684	83.5239	0.884041	2.23379	1.19634	6.32085
			2.06006	83.8041	0.86428	2.24901	1.20411	6.28234
			2.05333	84.0734	0.843626	2.26429	1.2119	6.24382
			2.04664	84.334	0.822408	2.27964	1.21971	6.20414
			2.04	84.6011	0.800985	2.29505	1.22755	6.1634
			2.03339	84.8578	0.779733	2.31053	1.23541	6.12171
			2.02683	85.1044	0.759036	2.32608	1.24329	6.07918
			2.02032	85.3411	0.739273	2.34169	1.25119	6.0359
			2.01384	85.5681	0.720924	2.35736	1.25911	5.99199
			2.00741	85.7857	0.704828	2.3731	1.26705	5.94754
			2.00101	85.994	0.690871	2.3889	1.27501	5.90266
			1.99466	86.1934	0.679153	2.40477	1.28299	5.85791
			1.98835	86.3842	0.670076	2.42069	1.29099	5.81366
			1.98208	86.5666	0.663814	2.43666	1.29902	5.76922
			1.97584	86.7408	0.660066	2.45269	1.30706	5.72468
			1.96965	86.9217	0.658781	2.46877	1.31513	5.68013
			1.9635	87.0972	0.659854	2.4849	1.32322	5.63567
			1.95738	87.2654	0.663126	2.50108	1.33134	5.59139
			1.9513	87.4266	0.668396	2.5173	1.33948	5.54736
			1.94526	87.581	0.675431	2.53357	1.34764	5.50369
			1.93925	87.729	0.683973	2.54989	1.35583	5.46044
			1.93329	87.8709	0.693748	2.56625	1.36405	5.41772
			1.92736	88.0071	0.704477	2.58266	1.37228	5.37559
			1.92146	88.1378	0.715881	2.59911	1.38055	5.33414
			1.91561	88.2635	0.727692	2.61561	1.38883	5.29345
			1.90978	88.3844	0.739657	2.63215	1.39714	5.25378
			1.904	88.501	0.751545	2.64874	1.40547	5.21519
			1.89824	88.6136	0.76315	2.66538	1.41381	5.17755
			1.89253	88.7225	0.774298	2.68207	1.42217	5.14091
			1.88684	88.8281	0.784852	2.69881	1.43055	5.10536
			1.88119	88.9387	0.794709	2.71559	1.43893	5.07097
			1.87558	89.0511	0.803803	2.73243	1.44733	5.03781
			1.87	89.1611	0.812111	2.74932	1.45573	5.00594
			1.86445	89.2691	0.819644	2.76626	1.46414	4.97541
			1.85893	89.3754	0.826449	2.78326	1.47256	4.9463
			1.85345	89.4805	0.832602	2.80031	1.48098	4.94041
			1.848	89.5846	0.838206	2.81743	1.48941	4.98375
			1.84258	89.6883	0.843381	2.8346	1.49785	5.02702
			1.83719	89.7919	0.848256	2.85184	1.50629	5.07022
			1.83183	89.8957	0.852962	2.86914	1.51474	5.11335
			1.82651	90.0003	0.857623	2.88651	1.52321	5.15639
			1.82121	90.1059	0.862347	2.90396	1.53168	5.19936
			1.81595	90.2129	0.867218	2.92147	1.54016	5.24224
			1.81072	90.3218	0.872293	2.93906	1.54866	5.28504
			1.80551	90.4329	0.877595	2.95672	1.55717	5.32776
			1.80034	90.5466	0.883116	2.97446	1.56569	5.37039
			1.7952	90.6634	0.88881	2.99227	1.57423	5.41294
			1.79008	90.7835	0.894607	3.01015	1.58279	5.4554
			1.785	90.9074	0.90041	3.02812	1.59136	5.49779
			1.77994	91.0354	0.906105	3.04615	1.59995	5.54008
			1.77491	91.168	0.911572	3.06425	1.60856	5.5823
			1.76991	91.3055	0.916687	3.08243	1.61718	5.62443
			1.76494	91.4483	0.921338	3.10067	1.62583	5.66647
			1.76	91.5967	0.925429	3.11898	1.6345	5.70842
			1.75508	91.7512	0.928882	3.13736	1.64318	5.75028
			1.75019	91.912	0.931651	3.15579	1.65189	5.79204
			1.74533	92.0796	0.933712	3.17429	1.66063	5.83371
			1.74049	92.2544	0.935072	3.19285	1.66938	5.87527
			1.73569	92.4365	0.93576	3.21147	1.67816	5.91673
			1.73091	92.6265	0.935828	3.23015	1.68697	5.95808
			1.72615	92.8247	0.93534	3.24888	1.6958	5.99933
			1.72142	93.0314	0.934368	3.26768	1.70466	6.04046
			1.71672	93.2469	0.932987	3.28652	1.71354	6.08149
			1.71204	93.4715	0.931266	3.30543	1.72245	6.12239
			1.70739	93.7057	0.929264	3.32439	1.73139	6.16318
			1.70276	93.9497	0.927028	3.3434	1.74035	6.20386
			1.69816	94.2038	0.92459	3.36247	1.74933	6.24441
			1.69358	94.4683	0.925634	3.38159	1.75834	6.28484
			1.68903	94.7435	0.933476	3.40076	1.76737	6.32514
			1.6845	95.0297	0.940998	3.41999	1.77641	6.36532
			1.68	95.3273	0.948198	3.43927	1.78548	6.40537
			1.67552	95.6363	0.955061	3.45861	1.79455	6.44529
			1.67106	95.9572	0.961565	3.478	1.80364	6.48506
			1.66663	96.2902	0.967892	3.49745	1.81274	6.5247
			1.66222	96.6355	0.973917	3.51695	1.82186	6.56418
			1.65783	96.9933	0.979495	3.53651	1.83097	6.60352
			1.65347	97.3639	0.984598	3.55613	1.8401	6.6427
			1.64913	97.7475	0.989209	3.57581	1.84923	6.68171
			1.64481	98.1443	0.993322	3.59556	1.85837	6.72056
			1.64052	98.5544	0.996945	3.61536	1.86751	6.75924
			1.63625	98.9782	1.0001	3.63523	1.87666	6.7982
			1.632	99.4157	1.00282	3.65516	1.88582	6.83754
			1.62777	99.8671	1.00514	3.67516	1.89498	6.87672
			1.62356	100.333	1.00713	3.69522	1.90415	6.91573
			1.61938	100.812	1.00883	3.71534	1.91332	6.95456
			1.61521	101.306	1.0103	3.73553	1.92251	6.99322
			1.61107	101.815	1.01158	3.75579	1.9317	7.0317
			1.60695	102.338	1.01272	3.7761	1.9409	7.07001
			1.60285	102.876	1.01374	3.79647	1.95011	7.10814
			1.59877	103.429	1.01466	3.81691	1.95934	7.14609
			1.59472	103.996	1.01549	3.83739	1.96857	7.18386
			1.59068	104.579	1.01622	3.85793	1.97782	7.22146
			1.58666	105.176	1.01684	3.87853	1.98708	7.25889
			1.58267	105.789	1.01734	3.89917	1.99635	7.29614
			1.57869	106.416	1.01769	3.91986	2.00565	7.33322
			1.57473	107.059	1.01789	3.9406	2.01496	7.37012
			1.5708	107.717	1.01792	3.96137	2.02428	7.40686
			1.56688	108.389	1.01778	3.9822	2.03363	7.44342
			1.56298	109.077	1.01749	4.00306	2.04299	7.47981
			1.5591	109.781	1.01707	4.02396	2.05238	7.51603
			1.55524	110.499	1.01656	4.04491	2.06178	7.55208
			1.5514	111.232	1.01601	4.06589	2.07121	7.58795
			1.54758	111.98	1.01548	4.08692	2.08065	7.62364
			1.54378	112.743	1.01502	4.10798	2.09012	7.65916
			1.54	113.521	1.01471	4.13981	2.0996	7.6945
			1.53623	114.313	1.0146	4.17145	2.10911	7.72966
			1.53248	115.12	1.01476	4.20124	2.11864	7.76463
			1.52876	115.942	1.01523	4.23058	2.12818	7.79942
			1.52504	116.778	1.01605	4.25924	2.13775	7.83401
			1.52135	117.632	1.01724	4.28592	2.14733	7.86841
			1.51768	118.502	1.01881	4.31058	2.15694	7.90261
			1.51402	119.386	1.02075	4.33317	2.16655	7.93662
			1.51038	120.285	1.02304	4.35534	2.17619	7.97042
			1.50676	121.198	1.02565	4.37652	2.18584	8.00401
			1.50315	122.125	1.02852	4.39553	2.1955	8.0374
			1.49957	123.065	1.0316	4.41234	2.20518	8.07057
			1.496	124.02	1.03484	4.4269	2.21487	8.10354
			1.49244	124.987	1.03817	4.43961	2.22457	8.13629
			1.48891	125.968	1.04153	4.45256	2.23428	8.16882
			1.48539	126.962	1.04486	4.46319	2.24401	8.20114
			1.48188	127.968	1.04811	4.4747	2.25374	8.23325
			1.4784	128.987	1.05123	4.49686	2.26348	8.26514
			1.47493	130.018	1.0542	4.51909	2.27323	8.29681
			1.47147	131.061	1.05699	4.54139	2.28299	8.32827
			1.46803	132.116	1.05958	4.56374	2.29277	8.35952
			1.46461	133.181	1.06197	4.58615	2.30255	8.39056
			1.46121	134.258	1.06419	4.60861	2.31234	8.42139
			1.45782	135.346	1.06624	4.63113	2.32215	8.45201
			1.45444	136.444	1.06815	4.65795	2.33197	8.48243
			1.45108	137.552	1.06997	4.69273	2.34181	8.51264
			1.44774	138.67	1.07173	4.72511	2.35167	8.54265
			1.44441	139.798	1.07347	4.75452	2.36154	8.57246
			1.4411	140.934	1.07525	4.78165	2.37143	8.60207
			1.4378	142.079	1.07711	4.80884	2.38134	8.63148
			1.43452	143.232	1.07908	4.83297	2.39127	8.6607
			1.43125	144.393	1.08121	4.854	2.40123	8.68971
			1.428	145.561	1.08351	4.87191	2.41121	8.79742
			1.42476	146.737	1.08601	4.88732	2.42122	8.90252
			1.42154	147.919	1.08872	4.90279	2.43124	9.00652
			1.41833	149.108	1.09163	4.91509	2.4413	9.09782
			1.41513	150.325	1.09473	4.9281	2.45138	9.18085
			1.41195	151.553	1.098	4.95124	2.46148	9.25643
			1.40879	152.786	1.1014	4.97442	2.47161	9.31737
			1.40563	154.025	1.1049	4.99765	2.48176	9.38399
			1.4025	155.269	1.10846	5.02092	2.49194	9.46036
			1.39937	156.518	1.11201	5.04423	2.50214	9.52989
			1.39626	157.771	1.11551	5.06758	2.51235	9.59615
			1.39317	159.027	1.11892	5.09098	2.52259	9.65138
			1.39009	160.287	1.12217	5.11443	2.53285	9.70107
			1.38702	161.55	1.12524	5.13792	2.54312	9.74817
			1.38396	162.816	1.12808	5.16145	2.55341	9.80111
			1.38092	164.083	1.13066	5.18503	2.56371	9.9178
			1.37789	165.351	1.13297	5.20865	2.57402	10.0145
			1.37488	166.62	1.13498	5.23232	2.58435	10.0978
			1.37187	167.89	1.1367	5.25604	2.59469	10.1664
			1.36889	169.169	1.13813	5.27981	2.60503	10.2163
			1.36591	170.48	1.13927	5.30363	2.61539	10.2563
			1.36295	171.79	1.14015	5.32749	2.62576	10.2745
			1.36	173.1	1.14078	5.3514	2.63613	10.3332
			1.35706	174.409	1.14119	5.37537	2.64652	10.4213
			1.35413	175.716	1.1414	5.39939	2.65691	10.508
			1.35122	177.022	1.14144	5.42345	2.66731	10.5934
			1.34832	178.325	1.14135	5.45246	2.67772	10.6773
			1.34544	179.625	1.14114	5.4971	2.68814	10.7597
			1.34256	180.922	1.14085	5.54277	2.69857	10.8406
			1.3397	182.509	1.1405	5.58734	2.70902	10.9198
			1.33685	184.638	1.14011	5.63077	2.71947	10.9974
			1.33401	186.788	1.13972	5.67302	2.72993	11.0759
			1.33118	188.989	1.13935	5.71406	2.74041	11.1555
			1.32837	191.17	1.13901	5.75386	2.76117	11.2333
			1.32557	193.327	1.13873	5.79238	2.79146	11.3094
			1.32278	195.501	1.13853	5.82958	2.82232	11.3836
			1.32	197.728	1.13842	5.86543	2.85335	11.4561
			1.31723	199.929	1.13842	5.89989	2.88397	11.5298
			1.31447	202.101	1.13855	5.93293	2.91418	11.6042
			1.31173	204.287	1.13881	5.96452	2.94394	11.6767
			1.309	206.527	1.13922	5.99462	2.97325	11.7473
			1.30628	208.734	1.13978	6.0232	3.00207	11.8159
			1.30357	210.907	1.14051	6.05401	3.0304	11.8849
			1.30087	213.099	1.1414	6.08346	3.0582	11.9555
			1.29818	215.338	1.14245	6.11135	3.0856	12.0241
			1.2955	217.538	1.14368	6.13766	3.11414	12.0907
			1.29284	219.697	1.14507	6.16233	3.14215	12.1551
			1.29018	221.89	1.14663	6.18536	3.1696	12.2221
			1.28754	224.113	1.14835	6.2067	3.19649	12.2886
			1.2849	226.291	1.15023	6.22632	3.22279	12.353
			1.28228	228.421	1.15228	6.24419	3.24849	12.4152
			1.27967	230.61	1.15448	6.26029	3.27357	12.4753
			1.27707	232.803	1.15685	6.27458	3.29801	12.5396
			1.27448	234.943	1.15937	6.28703	3.32179	12.6017
			1.2719	237.029	1.16204	6.30085	3.3449	12.6615
			1.26933	239.209	1.16487	6.31405	3.36733	12.7191
			1.26677	241.355	1.16784	6.32537	3.38998	12.775
			1.26422	243.443	1.17095	6.3348	3.41314	12.8347
			1.26168	245.495	1.1742	6.34231	3.43561	12.8921
			1.25916	247.642	1.17757	6.34787	3.45737	12.9471
			1.25664	249.727	1.18105	6.35146	3.47838	12.9998
			1.25413	251.748	1.18462	6.35306	3.49865	13.05
			1.25163	253.789	1.18826	6.35403	3.51816	13.1035
			1.24914	255.867	1.19194	6.38021	3.53687	13.1559
			1.24666	257.876	1.19565	6.40644	3.55479	13.2059
			1.2442	259.814	1.19935	6.43272	3.57189	13.2535
			1.24174	261.845	1.20302	6.45905	3.59	13.2985
			1.23929	263.838	1.20664	6.50424	3.60784	13.3413
			1.23685	265.757	1.21017	6.60807	3.62485	13.3886
			1.23442	267.648	1.2136	6.71104	3.64102	13.4334
			1.232	269.621	1.2169	6.8131	3.65632	13.4757
			1.22959	271.516	1.22007	6.91416	3.67073	13.5154
			1.22718	273.33	1.2231	7.01751	3.68425	13.5524
			1.22479	275.211	1.23661	7.12081	3.69713	13.5869
			1.22241	277.078	1.25117	7.22306	3.71138	13.6249
			1.22004	278.861	1.26573	7.32419	3.72472	13.6617
			1.21767	280.595	1.28026	7.42413	3.73713	13.6959
			1.21532	282.43	1.29473	7.5228	3.7486	13.7274
			1.21297	284.178	1.30914	7.62014	3.75911	13.7563
			1.21063	285.836	1.32345	7.71608	3.76865	13.7825
			1.2083	287.556	1.33773	7.81055	3.77737	13.8059
			1.20599	289.265	1.35221	7.90348	3.78763	13.8338
			1.20368	290.881	1.36658	7.99481	3.79692	13.8597
			1.20137	292.436	1.38083	8.08678	3.80521	13.8829
			1.19908	294.103	1.39498	8.18029	3.8125	13.9033
			1.1968	295.675	1.40902	8.27213	3.81878	13.9209
			1.19452	297.148	1.42296	8.36223	3.82402	13.9358
			1.19226	298.675	1.4368	8.45052	3.82946	13.9478
			1.19	300.199	1.45056	8.53695	3.83545	13.9619
			1.18775	301.621	1.46425	8.62144	3.8404	13.9765
			1.18551	302.972	1.47787	8.70392	3.84431	13.9883
			1.18327	304.445	1.49143	8.78434	3.86163	13.9972
			1.18105	305.815	1.50494	8.86764	3.90846	14.0033
			1.17883	307.08	1.51839	8.9502	3.95589	14.0066
			1.17663	308.411	1.5318	9.03063	4.00245	14.0069
			1.17443	309.726	1.54516	9.10887	4.04893	14.0105
			1.17224	310.933	1.55847	9.18486	4.09669	14.0135
			1.17005	312.093	1.57173	9.25854	4.14355	14.0136
			1.16788	313.351	1.58491	9.33113	4.18957	14.0109
			1.16571	314.5	1.59803	9.40691	4.23763	14.0052
			1.16355	315.538	1.61106	9.48032	4.28477	14.0002
			1.1614	316.688	1.62399	9.5513	4.33096	13.9973
			1.15926	317.778	1.63681	9.61981	4.37616	13.9914
			1.15712	318.754	1.64952	9.68577	4.42035	13.9827
			1.155	319.738	1.6621	9.75135	4.46355	13.9766
			1.15288	320.766	1.67453	9.81938	4.50893	13.9706
			1.15077	321.681	1.68682	9.88481	4.55328	13.9617
			1.14866	322.501	1.69896	9.94761	4.59656	13.9577
			1.14657	323.469	1.71093	10.0077	4.63876	13.9518
			1.14448	324.321	1.72273	10.0651	4.67983	13.9476
			1.1424	325.056	1.73437	10.1209	4.71976	13.9446
			1.14032	325.898	1.74584	10.1803	4.75852	13.9398
			1.13826	326.689	1.75714	10.2369	4.79607	13.9399
			1.1362	327.361	1.76827	10.2906	4.83571	13.9379
			1.13415	328.072	1.77923	10.3415	4.87447	13.942
			1.13211	328.801	1.79065	10.3894	4.91202	13.9571
			1.13007	329.411	1.802	10.4352	4.94833	13.9818
			1.12804	330.002	1.81321	10.4851	4.98337	14.0054
			1.12602	330.671	1.82427	10.532	5.01713	14.0337
			1.124	331.221	1.83517	10.5759	5.04958	14.0593
			1.122	331.699	1.84593	10.6168	5.0807	14.0821
			1.12	332.908	1.85653	10.6545	5.11376	14.1079
			1.118	334.409	1.86698	10.6936	5.14608	14.1345
			1.11602	335.883	1.87726	10.7332	5.17706	14.1583
			1.11404	337.478	1.88738	10.7697	5.20668	14.1795
			1.11207	338.999	1.89732	10.8031	5.23491	14.1979
			1.1101	340.447	1.90707	10.8332	5.26173	14.2196
			1.10815	341.821	1.91663	10.8601	5.28713	14.2418
			1.10619	343.274	1.92598	10.8892	5.31349	14.2612
			1.10425	344.743	1.93512	10.918	5.3401	14.2779
			1.10231	346.138	1.94403	10.9434	5.36527	14.2919
			1.10038	347.459	1.95269	10.9656	5.38899	14.303
			1.09846	348.704	1.9611	10.9845	5.41125	14.3124
			1.09654	350.104	1.96925	11	5.43202	14.3274
			1.09463	351.448	1.97712	11.0121	5.4513	14.3396
			1.09273	352.717	1.98471	11.1203	5.47095	14.349
			1.09083	353.91	1.99199	11.2555	5.49142	14.3556
			1.08894	355.05	1.99897	11.3843	5.51039	14.3593
			1.08706	356.343	2.00563	11.5179	5.52785	14.3603
			1.08518	357.561	2.01196	11.6468	5.54378	14.3606
			1.08331	358.705	2.01797	11.7688	5.55817	14.3654
			1.08144	359.774	2.02363	11.8836	5.57101	14.3674
			1.07959	360.798	2.02894	12.0045	5.5823	14.3665
			1.07773	361.969	2.0339	12.1188	5.59473	14.3627
			1.07589	363.065	2.03922	12.2252	5.60719	14.3561
			1.07405	364.087	2.04444	12.3354	5.61809	14.3524
			1.07222	365.034	2.04929	12.441	5.62742	14.3498
			1.07039	365.923	2.05379	12.5415	5.63519	14.3442
			1.06857	366.975	2.05792	12.6463	5.64137	14.3358
			1.06675	367.953	2.06167	12.7426	5.64596	14.3311
			1.06495	368.858	2.06506	12.8409	5.64897	14.3267
			1.06314	369.69	2.06807	12.9361	5.65182	14.3195
			1.06135	370.448	2.07071	13.0225	5.65598	14.3189
			1.05956	371.345	2.07297	13.1129	5.65855	14.3158
			1.05778	372.211	2.07485	13.1979	5.65953	14.31
			1.056	373.005	2.07636	13.2737	5.65891	14.3111
			1.05423	373.728	2.07749	13.3546	5.65671	14.3094
			1.05246	374.378	2.07825	13.4288	5.65292	14.3048
			1.0507	375.053	2.07863	13.4978	5.64881	14.2976
			1.04895	375.814	2.07865	13.5703	5.64615	14.2973
			1.0472	376.505	2.0783	13.6333	5.64189	14.2941
			1.04546	377.127	2.0776	13.702	5.63606	14.288
			1.04372	377.679	2.07653	13.7633	5.62865	14.2789
			1.04199	378.162	2.07512	13.82	5.62113	14.2669
			1.04026	378.758	2.07337	13.8795	5.61482	14.2585
			1.03854	379.355	2.07129	13.9291	5.60693	14.3299
			1.03683	379.885	2.06889	13.9744	5.59749	14.4095
			1.03512	380.349	2.06617	14.0502	5.58648	14.489
			1.03342	380.746	2.06315	14.134	5.57589	14.5685
			1.03172	381.078	2.05983	14.2245	5.56596	14.648
			1.03003	381.561	2.05624	14.3096	5.55447	14.7274
			1.02834	382.011	2.05238	14.3893	5.54145	14.8067
			1.02666	382.397	2.04826	14.4635	5.54009	14.886
			1.02499	382.72	2.0439	14.5322	5.55903	14.9678
			1.02332	382.982	2.0393	14.5952	5.57594	15.0516
			1.02166	383.182	2.03448	14.6532	5.59079	15.1354
			1.02	383.511	2.02944	14.7185	5.6036	15.2191
			1.01834	383.833	2.02469	14.7781	5.61923	15.3028
			1.0167	384.095	2.02005	14.8321	5.63328	15.3865
			1.01505	384.299	2.01522	14.8803	5.6453	15.4702
			1.01342	384.446	2.0102	14.9229	5.65529	15.5538
			1.01179	384.536	2.00499	14.9637	5.66324	15.6374
			1.01016	384.669	1.99961	15.0084	5.66915	15.7209
			1.00854	384.884	1.99405	15.0473	5.69705	15.8044
			1.00692	385.044	1.98831	15.0805	5.73877	15.8878
			1.00531	385.152	1.98624	15.1078	5.77813	15.9711
			1.0037	385.208	2.00019	15.1298	5.81509	16.0544
			1.0021	385.213	2.01336	15.1593	5.84964	16.1376
			1.00051	385.168	2.02576	15.183	5.88177	16.2207
			0.998917	385.235	2.03738	15.201	5.91145	16.3038
			0.997331	385.319	2.04876	15.2132	5.94403	16.4638
			0.99575	385.355	2.06089	15.2196	5.97485	16.6364
			0.994175	385.345	2.07222	15.2247	6.00324	16.8073
			0.992604	385.29	2.08276	15.2333	6.02919	16.9682
			0.991039	385.192	2.09249	15.2361	6.05269	17.1189
			0.989478	385.05	2.10141	15.2332	6.07374	17.2606
			0.987922	384.996	2.10949	15.2247	6.09565	17.411
			0.986371	384.987	2.11675	15.2106	6.11785	17.551
			0.984825	384.938	2.12315	15.194	6.13762	17.6805
			0.983284	384.851	2.1305	15.1819	6.15496	17.7993
			0.981748	384.726	2.13742	15.1643	6.16987	17.9235
			0.980216	384.565	2.14348	15.1412	6.18236	18.042
			0.978689	384.369	2.14868	15.1126	6.19244	18.1497
			0.977167	384.14	2.15301	15.0787	6.20508	18.2466
			0.97565	384.066	2.15645	15.0395	6.21635	18.3436
			0.974137	383.974	2.15901	15.0057	6.22525	18.4402
			0.972629	383.852	2.16253	14.9684	6.23178	18.5259
			0.971126	383.699	2.16556	14.926	6.23598	18.6009
			0.969627	383.519	2.1677	14.8785	6.23785	18.6706
			0.968133	383.312	2.16893	14.826	6.23742	18.7453
			0.966644	383.079	2.17012	14.7685	6.23661	18.8093
			0.965159	382.822	2.17181	14.7061	6.23741	18.8626
			0.963679	382.645	2.17393	14.6455	6.23595	18.9079
			0.962203	382.531	2.17863	14.5851	6.23227	18.961
			0.960732	382.394	2.1826	14.52	6.2264	19.0036
			0.959265	382.238	2.18585	14.4503	6.21837	19.0359
			0.957803	382.063	2.18838	14.3761	6.20821	19.0585
			0.956345	381.87	2.19018	14.2975	6.19596	19.0908
			0.954891	381.66	2.19297	14.2147	6.18515	19.1128
			0.953442	381.436	2.19523	14.1277	6.17419	19.1653
			0.951998	381.199	2.19678	14.0368	6.16121	19.2891
			0.950558	381.01	2.19759	13.9503	6.14625	19.4209
			0.949122	380.92	2.19769	13.8613	6.12935	19.5527
			0.94769	380.82	2.19709	13.7684	6.11055	19.6839
			0.946263	380.709	2.19763	13.6719	6.11181	19.8144
			0.94484	380.59	2.19746	13.5718	6.12038	19.9442
			0.943421	380.463	2.19658	13.4683	6.12644	20.0731
			0.942007	380.331	2.19922	13.3616	6.13002	20.2014
			0.940597	380.193	2.20969	13.2518	6.1349	20.3287
			0.939191	380.052	2.22019	13.1391	6.13981	20.4553
			0.937789	379.908	2.23072	13.0237	6.14233	20.5857
			0.936391	379.791	2.24129	12.9065	6.14251	20.7207
			0.934998	379.802	2.25188	12.7929	6.14039	20.8549
			0.933609	379.813	2.2625	12.6768	6.13695	20.9884
			0.932223	379.824	2.27315	12.5582	6.13624	21.121
			0.930842	379.837	2.28383	12.4375	6.13333	21.2527
			0.929465	379.853	2.29453	12.3147	6.12827	21.3836
			0.928092	379.873	2.30526	12.2244	6.12111	21.5135
			0.926723	379.897	2.316	12.2969	6.11193	21.6425
			0.925359	379.927	2.32678	12.3691	6.10077	21.7705
			0.923998	379.964	2.33757	12.441	6.09295	21.8975
			0.922641	380.007	2.34838	12.5125	6.11154	22.0323
			0.921288	380.06	2.35921	12.5838	6.14929	22.1683
			0.919939	380.226	2.37007	12.6547	6.18695	22.3033
			0.918594	380.442	2.38094	12.7253	6.22451	22.4374
			0.917253	380.668	2.39184	12.7956	6.26198	22.5704
			0.915916	380.905	2.40276	12.8655	6.29934	22.7025
			0.914583	381.153	2.4137	12.935	6.3366	22.8334
			0.913254	381.414	2.42467	13.0042	6.37375	22.9632
			0.911928	381.687	2.43567	13.073	6.41079	23.0919
			0.910607	381.973	2.4467	13.1414	6.44771	23.2195
			0.909289	382.273	2.45775	13.2094	6.48452	23.3458
			0.907975	382.586	2.46883	13.277	6.52121	23.4709
			0.906665	382.915	2.47994	13.3442	6.55777	23.6058
			0.905358	383.258	2.49109	13.411	6.5942	23.7405
			0.904055	383.632	2.50226	13.4773	6.6305	23.874
			0.902757	384.148	2.51345	13.5432	6.66666	24.0063
			0.901461	384.68	2.52468	13.6086	6.70269	24.1374
			0.90017	385.228	2.53593	13.6736	6.73857	24.2672
			0.898882	385.793	2.54719	13.7381	6.77431	24.3958
			0.897598	386.374	2.55848	13.8021	6.8099	24.523
			0.896317	386.972	2.56978	13.8657	6.84533	24.6488
			0.895041	387.587	2.5811	13.9341	6.88061	24.7732
			0.893767	388.218	2.59242	14.0026	6.91573	24.8962
			0.892498	388.865	2.60375	14.0708	6.95069	25.0177
			0.891232	389.529	2.61508	14.1385	6.98548	25.1377
			0.88997	390.209	2.62641	14.2058	7.0201	25.2583
			0.888711	390.904	2.63774	14.2725	7.05455	25.3885
			0.887456	391.651	2.64907	14.3388	7.08882	25.5172
			0.886204	392.529	2.66038	14.4046	7.12292	25.6445
			0.884956	393.424	2.67169	14.4699	7.15683	25.7703
			0.883711	394.335	2.683	14.5347	7.19055	25.8945
			0.88247	395.261	2.69429	14.599	7.22409	26.0171
			0.881232	396.202	2.70558	14.6628	7.25743	26.1382
			0.879998	397.158	2.71686	14.7261	7.29058	26.2575
			0.878767	398.127	2.72813	14.7888	7.32352	26.3752
			0.87754	399.109	2.73939	14.8509	7.35627	26.4911
			0.876316	400.104	2.75065	14.9125	7.3888	26.6053
			0.875095	401.109	2.7619	14.9735	7.42113	26.7177
			0.873878	402.125	2.77315	15.034	7.45324	26.8283
			0.872665	403.15	2.78438	15.0956	7.48514	26.937
			0.871454	404.351	2.79562	15.1616	7.51682	27.0438
			0.870247	405.57	2.80685	15.2271	7.54827	27.1487
			0.869044	406.799	2.81806	15.292	7.5795	27.2581
			0.867843	408.036	2.82928	15.3564	7.6105	27.3741
			0.866646	409.281	2.84048	15.4202	7.64126	27.4882
			0.865453	410.532	2.85166	15.4835	7.67178	27.6004
			0.864262	411.787	2.86284	15.5462	7.70263	27.7106
			0.863075	413.046	2.874	15.6083	7.73557	27.8189
			0.861891	414.307	2.88514	15.6699	7.7683	27.9252
			0.86071	415.568	2.89626	15.7308	7.8008	28.0295
			0.859533	416.829	2.90736	15.7911	7.83307	28.1317
			0.858359	418.252	2.91843	15.8508	7.86512	28.2317
			0.857188	419.717	2.92948	15.9116	7.89693	28.3297
			0.85602	421.18	2.94049	15.9772	7.92851	28.4254
			0.854855	422.641	2.95147	16.0422	7.95986	28.519
			0.853694	424.097	2.96242	16.1066	7.99095	28.6103
			0.852535	425.547	2.97333	16.1704	8.02181	28.6994
			0.85138	426.989	2.98421	16.2336	8.05241	28.7861
			0.850228	428.422	2.99504	16.2963	8.08276	28.8706
			0.849079	429.844	3.00584	16.3583	8.11286	28.9526
			0.847933	431.252	3.01659	16.4197	8.1427	29.0323
			0.84679	432.834	3.0273	16.4804	8.17227	29.1188
			0.845651	434.455	3.03798	16.5405	8.20158	29.2105
			0.844514	436.062	3.04861	16.6	8.23062	29.2999
			0.843381	437.654	3.0592	16.6588	8.25939	29.3869
			0.84225	439.227	3.06976	16.719	8.28788	29.4715
			0.841123	440.78	3.08028	16.7839	8.3161	29.5537
			0.839998	442.311	3.09076	16.8483	8.34403	29.6335
			0.838877	443.819	3.10122	16.912	8.37168	29.7107
			0.837758	445.299	3.11164	16.9751	8.39904	29.7855
			0.836643	446.939	3.12205	17.0375	8.42612	29.8577
			0.83553	448.641	3.13243	17.0993	8.45289	29.9273
			0.83442	450.317	3.1428	17.1605	8.47938	29.9944
			0.833314	451.963	3.15316	17.221	8.50556	30.0588
			0.83221	453.577	3.16352	17.2808	8.53144	30.1206
			0.831109	455.157	3.17387	17.3399	8.55702	30.1797
			0.830011	456.702	3.18423	17.3984	8.58229	30.2361
			0.828916	458.207	3.19459	17.4562	8.60724	30.2898
			0.827824	459.773	3.20497	17.5133	8.63189	30.3408
			0.826735	461.509	3.21537	17.5697	8.65621	30.389
			0.825649	463.205	3.22579	17.6253	8.68022	30.4518
			0.824565	464.859	3.23623	17.6803	8.7039	30.5129
			0.823484	466.469	3.2467	17.7345	8.72726	30.5712
			0.822406	468.031	3.2572	17.7937	8.75029	30.6268
			0.821331	469.545	3.26774	17.8545	8.77299	30.6797
			0.820259	471.007	3.2783	17.9146	8.79536	30.7298
			0.81919	472.606	3.28891	17.9739	8.81739	30.777
			0.818123	474.307	3.29954	18.0326	8.83907	30.8215
			0.817059	475.956	3.31021	18.0906	8.86042	30.8631
			0.815998	477.549	3.32091	18.1478	8.88142	30.9019
			0.81494	479.084	3.33164	18.2043	8.90208	30.9378
			0.813884	480.559	3.3424	18.2601	8.92238	30.9708
			0.812831	481.972	3.35319	18.3151	8.94233	31.0009
			0.811781	483.412	3.36399	18.3694	8.96193	31.028
			0.810734	485.072	3.37482	18.423	8.98116	31.0523
			0.809689	486.668	3.38566	18.4758	9.00004	31.0777
			0.808647	488.197	3.39651	18.5278	9.01855	31.1153
			0.807607	489.657	3.40736	18.579	9.03669	31.15
			0.806571	491.046	3.41822	18.6294	9.05768	31.1818
			0.805537	492.362	3.42908	18.6791	9.07897	31.2106
			0.804505	493.743	3.43993	18.7279	9.09991	31.2366
			0.803476	495.314	3.45077	18.776	9.1205	31.2596
			0.80245	496.81	3.4616	18.8232	9.14073	31.2796
			0.801427	498.228	3.47242	18.8696	9.16061	31.2967
			0.800406	499.567	3.48323	18.9188	9.18014	31.3107
			0.799387	500.823	3.49403	18.9723	9.1993	31.3218
			0.798372	501.995	3.5048	19.0249	9.21809	31.3299
			0.797359	503.422	3.51557	19.0768	9.23653	31.353
			0.796348	504.858	3.52633	19.1279	9.25459	31.3748
			0.79534	506.344	3.53708	19.1782	9.27228	31.3937
			0.794334	508.767	3.54782	19.2277	9.2896	31.4096
			0.793331	511.144	3.55856	19.2763	9.30654	31.4225
			0.792331	513.471	3.56931	19.3242	9.3231	31.4325
			0.791333	515.748	3.58007	19.3712	9.33928	31.4394
			0.790338	517.977	3.59084	19.4174	9.35508	31.4441
			0.789345	520.504	3.60164	19.4627	9.3705	31.465
			0.788354	522.982	3.61246	19.5072	9.38552	31.4829
			0.787367	525.406	3.62332	19.5509	9.40016	31.4979
			0.786381	527.776	3.63422	19.5937	9.4144	31.5099
			0.785398	530.089	3.64517	19.6356	9.42825	31.519
			0.784418	532.343	3.65618	19.6766	9.4417	31.5251
			0.78344	534.536	3.66725	19.7168	9.45475	31.5282
			0.782464	536.666	3.67839	19.7561	9.4674	31.543
			0.781491	538.911	3.6896	19.7945	9.47965	31.5603
			0.78052	541.309	3.70089	19.8319	9.49149	31.5746
			0.779552	543.645	3.71228	19.8742	9.50293	31.586
			0.778586	545.916	3.72375	19.9192	9.51396	31.5945
			0.777622	548.121	3.73531	19.9633	9.52457	31.6
			0.776661	550.258	3.74698	20.0066	9.53478	31.6026
			0.775702	552.325	3.75875	20.0491	9.54457	31.6023
			0.774745	554.32	3.77062	20.0906	9.55394	31.599
			0.773791	556.355	3.7826	20.1313	9.5629	31.608
			0.77284	558.631	3.79469	20.1711	9.57144	31.619
			0.77189	560.836	3.80689	20.21	9.58276	31.6272
			0.770943	562.967	3.8192	20.248	9.59479	31.6324
			0.769998	565.023	3.83163	20.2851	9.60642	31.6348
			0.769056	567.002	3.84416	20.3213	9.61764	31.6343
			0.768116	568.901	3.85681	20.3566	9.62846	31.6308
			0.767178	570.72	3.86956	20.391	9.63887	31.6246
			0.766242	572.623	3.88243	20.4244	9.64887	31.6154
			0.765309	574.738	3.8954	20.457	9.65846	31.6033
			0.764378	576.772	3.90848	20.4886	9.66763	31.602
			0.763449	578.723	3.92167	20.5192	9.67639	31.6045
			0.762522	580.591	3.93495	20.549	9.68473	31.6041
			0.761598	582.373	3.94834	20.5778	9.69265	31.6008
			0.760676	584.068	3.96181	20.6056	9.70015	31.5948
			0.759756	585.674	3.97538	20.6347	9.70723	31.5859
			0.758839	587.504	3.98904	20.6704	9.71389	31.5742
			0.757923	589.42	4.00278	20.7052	9.72012	31.5597
			0.75701	591.246	4.0166	20.7391	9.72593	31.5424
			0.756099	592.983	4.03049	20.7721	9.73131	31.537
			0.755191	594.628	4.04445	20.8042	9.73626	31.5344
			0.754284	596.179	4.05848	20.8353	9.74077	31.529
			0.75338	597.636	4.07257	20.8655	9.74486	31.5209
			0.752477	599.024	4.08672	20.8947	9.76451	31.51
			0.751577	600.801	4.10092	20.9231	9.79637	31.4964
			0.750679	602.484	4.11516	20.9504	9.82822	31.4877
			0.749783	604.07	4.12945	20.9769	9.86006	31.489
			0.74889	605.56	4.14378	21.0023	9.89189	31.4875
			0.747998	606.951	4.15814	21.0269	9.9237	31.4833
			0.747109	608.242	4.17253	21.0504	9.95551	31.4765
			0.746222	609.431	4.18695	21.073	9.9873	31.4859
			0.745336	610.81	4.20139	21.0947	10.0191	31.494
			0.744453	612.332	4.21586	21.1154	10.0508	31.4996
			0.743572	613.754	4.23035	21.1351	10.0826	31.5024
			0.742693	615.073	4.24485	21.1538	10.1143	31.5027
			0.741816	616.289	4.25937	21.1715	10.146	31.5025
			0.740942	617.4	4.27392	21.1883	10.1778	31.5178
			0.740069	618.406	4.28848	21.2041	10.2095	31.5305
			0.739198	619.361	4.30305	21.2189	10.2411	31.5407
			0.73833	620.739	4.31765	21.2327	10.2728	31.5483
			0.737463	623.229	4.33227	21.2455	10.3045	31.5534
			0.736599	625.652	4.34691	21.2574	10.3361	31.5559
			0.735736	628.008	4.36158	21.2696	10.3677	31.556
			0.734875	630.295	4.37628	21.2898	10.3993	31.5535
			0.734017	632.512	4.39102	21.309	10.4309	31.5528
			0.73316	634.659	4.40578	21.3272	10.4625	31.5654
			0.732306	636.734	4.42059	21.3445	10.4941	31.5756
			0.731453	638.737	4.43545	21.3607	10.5261	31.5832
			0.730603	640.665	4.45035	21.3761	10.5595	31.5885
			0.729754	642.972	4.4653	21.3904	10.5929	31.5913
			0.728908	645.213	4.48031	21.4038	10.6263	31.5918
			0.728063	647.383	4.49538	21.4162	10.6597	31.5898
			0.727221	649.479	4.51051	21.4276	10.6931	31.5855
			0.72638	651.501	4.52572	21.4381	10.7265	31.5788
			0.725541	653.449	4.54099	21.4476	10.7599	31.5698
			0.724704	655.32	4.55634	21.4561	10.7932	31.5701
			0.723869	657.115	4.57176	21.4636	10.8266	31.5761
			0.723036	658.832	4.58727	21.4701	10.86	31.5799
			0.722205	660.511	4.6032	21.4756	10.8934	31.5813
			0.721376	662.551	4.61927	21.4801	10.9268	31.5804
			0.720549	664.516	4.63543	21.4837	10.9601	31.5773
			0.719723	666.404	4.65168	21.4862	10.9935	31.666
			0.7189	668.215	4.66802	21.4878	11.0269	31.784
			0.718078	669.947	4.68446	21.4884	11.0602	31.8935
			0.717259	671.599	4.70098	21.4879	11.0936	31.9945
			0.716441	673.172	4.7176	21.4865	11.1269	32.087
			0.715625	674.664	4.7343	21.4841	11.1603	32.171
			0.714811	676.075	4.75109	21.4806	11.1936	32.2466
			0.713998	677.508	4.76797	21.4762	11.2269	32.3465
			0.713188	679.254	4.78493	21.4708	11.2602	32.4437
			0.712379	680.92	4.80197	21.4643	11.2936	32.5325
			0.711573	682.506	4.81909	21.4569	11.3269	32.6129
			0.710768	684.011	4.83628	21.4484	11.3602	32.6849
			0.709964	685.434	4.85355	21.439	11.3934	32.7486
			0.709163	686.775	4.87088	21.4285	11.4267	32.8038
			0.708364	688.033	4.88828	21.4263	11.46	32.8507
			0.707566	689.208	4.90574	21.4245	11.4932	32.8892
			0.70677	690.299	4.92326	21.4218	11.5265	32.9244
			0.705976	691.452	4.94083	21.4181	11.5597	32.985
			0.705184	692.888	4.95845	21.4134	11.5929	33.0373
			0.704393	694.242	4.97612	21.4078	11.6261	33.0815
			0.703604	695.512	4.99384	21.4011	11.6593	33.1174
			0.702817	696.7	5.01159	21.3935	11.6925	33.1452
			0.702032	697.803	5.02939	21.3848	11.7257	33.1648
			0.701248	698.823	5.04722	21.3752	11.7588	33.1763
			0.700467	699.758	5.06508	21.4109	11.7919	33.1797
			0.699687	700.608	5.08297	21.4749	11.8251	33.1751
			0.698908	701.372	5.10088	21.5388	11.8582	33.1845
			0.698132	702.175	5.11882	21.6026	11.8913	33.2022
			0.697357	703.292	5.13678	21.6663	11.9243	33.212
			0.696584	704.325	5.15475	21.73	11.9574	33.2139
			0.695812	705.275	5.17274	21.7935	11.9904	33.2079
			0.695043	706.14	5.19074	21.857	12.0235	33.1941
			0.694275	706.92	5.20874	21.9204	12.0565	33.1725
			0.693508	707.615	5.22675	21.9837	12.0894	33.1432
			0.692744	708.225	5.24477	22.0469	12.1224	33.1063
			0.691981	708.751	5.26278	22.11	12.1554	33.0707
			0.69122	709.191	5.28079	22.173	12.1883	33.0562
			0.69046	709.556	5.29879	22.236	12.2212	33.1124
			0.689702	710.353	5.31678	22.2988	12.2541	33.1628
			0.688946	711.066	5.33475	22.3616	12.287	33.2074
			0.688191	711.695	5.35271	22.4243	12.3198	33.2461
			0.687438	712.239	5.37065	22.4869	12.3527	33.289
			0.686687	712.7	5.38856	22.5494	12.3855	33.3501
			0.685937	713.075	5.40645	22.6118	12.4183	33.4055
			0.685189	713.367	5.42431	22.6742	12.4511	33.4552
			0.684443	713.574	5.44214	22.7364	12.4838	33.4993
			0.683698	713.697	5.45994	22.7987	12.5165	33.5377
			0.682955	713.736	5.4777	22.8661	12.5492	33.5705
			0.682213	713.984	5.49543	22.9335	12.5819	33.5977
			0.681473	714.383	5.51312	23.0008	12.6146	33.6193
			0.680735	714.699	5.53077	23.068	12.6472	33.6377
			0.679998	714.932	5.54837	23.1352	12.6799	33.6819
			0.679263	715.082	5.56594	23.2024	12.7125	33.7206
			0.67853	715.149	5.58346	23.2695	12.745	33.7539
			0.677798	715.134	5.60095	23.3365	12.7776	33.7818
			0.677067	715.037	5.61839	23.4035	12.8101	33.8043
			0.676339	714.857	5.63579	23.4705	12.8426	33.8215
			0.675611	714.596	5.65314	23.5374	12.8751	33.8334
			0.674886	714.254	5.67046	23.6042	12.9076	33.84
			0.674162	714.244	5.68774	23.671	12.94	33.8517
			0.673439	714.261	5.70498	23.7378	12.9724	33.8809
			0.672718	714.197	5.72219	23.8045	13.0048	33.905
			0.671998	714.053	5.73936	23.8711	13.0372	33.9238
			0.67128	713.829	5.7565	23.9378	13.0695	33.9376
			0.670564	713.525	5.77361	24.0043	13.1018	33.9462
			0.669849	713.142	5.79069	24.0709	13.1341	33.9498
			0.669136	712.68	5.80774	24.1374	13.1664	33.9484
			0.668424	712.14	5.82477	24.2038	13.1986	33.9485
			0.667714	711.522	5.84177	24.2702	13.2308	33.9696
			0.667005	710.826	5.85876	24.3366	13.263	33.9858
			0.666297	710.464	5.87573	24.4029	13.2952	33.9971
			0.665592	710.124	5.89268	24.4692	13.3273	34.0034
			0.664887	709.707	5.90961	24.5354	13.3595	34.0049
			0.664184	709.213	5.92654	24.6016	13.3915	34.0016
			0.663483	708.644	5.94346	24.6678	13.4236	33.9935
			0.662783	707.999	5.96036	24.734	13.4556	33.9911
			0.662085	707.28	5.97726	24.8001	13.4876	34.0054
			0.661388	706.486	5.99415	24.8661	13.5196	34.0151
			0.660692	705.619	6.01103	24.9322	13.5516	34.02
			0.659998	704.679	6.02791	24.9982	13.5835	34.0203
			0.659306	703.667	6.04479	25.0641	13.6154	34.0159
			0.658615	702.83	6.06165	25.1301	13.6473	34.0069
			0.657925	702.166	6.07852	25.196	13.6791	33.9934
			0.657237	701.43	6.09537	25.2619	13.7109	33.9753
			0.65655	700.623	6.11221	25.3277	13.7427	33.9767
			0.655865	699.745	6.12905	25.3936	13.7745	33.9809
			0.655181	698.797	6.14587	25.4594	13.8062	33.9807
			0.654498	697.78	6.16269	25.5251	13.8379	33.9759
			0.653817	696.694	6.17948	25.5909	13.8696	33.9667
			0.653138	695.541	6.19626	25.6566	13.9013	33.9531
			0.65246	694.321	6.21302	25.7223	13.9329	33.9351
			0.651783	693.034	6.22975	25.7886	13.9645	33.9128
			0.651107	691.683	6.24647	25.8599	13.996	33.8861
			0.650433	690.646	6.26315	25.9312	14.0276	33.8552
			0.649761	689.632	6.2798	26.0026	14.0591	33.8505
			0.649089	688.551	6.29642	26.0739	14.0906	33.8415
			0.64842	687.407	6.313	26.1453	14.122	33.8283
			0.647751	686.199	6.32955	26.2166	14.1534	33.8109
			0.647084	684.927	6.34605	26.288	14.1869	33.7892
			0.646418	683.594	6.36251	26.3594	14.2212	33.7634
			0.645754	682.2	6.37892	26.4309	14.2554	33.7334
			0.645091	680.746	6.39528	26.5023	14.2896	33.6993
			0.644429	679.232	6.41159	26.5738	14.3238	33.6612
			0.643769	677.661	6.42784	26.6453	14.3579	33.6189
			0.64311	676.032	6.44403	26.7168	14.3921	33.5727
			0.642452	674.608	6.46017	26.7883	14.4263	33.5433
			0.641796	673.301	6.47624	26.8599	14.4604	33.5185
			0.641141	671.936	6.49225	26.9315	14.4945	33.4897
			0.640488	670.514	6.5082	27.0031	14.5286	33.4568
			0.639836	669.036	6.52407	27.0747	14.5627	33.42
			0.639185	667.504	6.53988	27.1464	14.5968	33.3793
			0.638535	665.917	6.55561	27.2181	14.6309	33.3346
			0.637887	664.278	6.57127	27.2898	14.6649	33.286
			0.63724	662.587	6.58685	27.3616	14.6989	33.2336
			0.636594	660.846	6.60235	27.4334	14.733	33.1773
			0.63595	659.054	6.61777	27.5052	14.767	33.1172
			0.635307	657.214	6.63311	27.5771	14.8009	33.0534
			0.634665	655.326	6.64837	27.649	14.8349	32.9858
			0.634025	653.603	6.66354	27.7209	14.8689	32.9373
			0.633386	652.017	6.67862	27.7928	14.9028	32.8903
			0.632748	650.382	6.69361	27.8648	14.9367	32.8396
			0.632111	648.7	6.70851	27.9368	14.9706	32.7851
			0.631476	646.971	6.72332	28.0089	15.0045	32.7269
			0.630842	645.197	6.73803	28.081	15.0383	32.6649
			0.630209	643.379	6.75265	28.1531	15.0722	32.5993
			0.629578	641.518	6.76717	28.2253	15.106	32.5301
			0.628947	639.615	6.78159	28.2975	15.1398	32.4572
			0.628319	637.671	6.79591	28.3697	15.1735	32.3807
			0.627691	635.688	6.81013	28.442	15.2073	32.3006
			0.627064	633.665	6.82425	28.5143	15.241	32.217
			0.626439	631.605	6.83827	28.5867	15.2747	32.1299
			0.625815	629.509	6.85219	28.6591	15.3084	32.0394
			0.625193	627.485	6.866	28.7315	15.342	31.9697
			0.624571	625.664	6.87971	28.804	15.3757	31.8987
			0.623951	623.805	6.89332	28.8765	15.4093	31.8241
			0.623332	621.91	6.90683	28.949	15.4429	31.746
			0.622714	619.98	6.92023	29.0216	15.4764	31.6644
			0.622098	618.015	6.93353	29.0942	15.51	31.5794
			0.621482	616.017	6.94673	29.1669	15.5435	31.4909
			0.620868	613.988	6.95983	29.2396	15.577	31.399
			0.620255	611.927	6.97282	29.3123	15.6104	31.3037
			0.619644	609.836	6.98572	29.3851	15.6439	31.205
			0.619033	607.717	6.99928	29.4579	15.6773	31.103
			0.618424	605.571	7.01341	29.5308	15.7107	30.9978
			0.617816	603.397	7.02745	29.6036	15.744	30.8892
			0.617209	601.199	7.04139	29.6766	15.7773	30.7805
			0.616603	598.977	7.05524	29.7496	15.8106	30.6904
			0.615999	596.731	7.06899	29.8226	15.8439	30.5969
			0.615395	594.558	7.08265	29.8956	15.8771	30.5
			0.614793	592.554	7.09622	29.9687	15.9103	30.3999
			0.614192	590.525	7.10969	30.0418	15.9435	30.2965
			0.613592	588.473	7.12307	30.115	15.9767	30.1898
			0.612994	586.399	7.13637	30.1882	16.0098	30.08
			0.612396	584.303	7.14957	30.2614	16.0429	29.9669
			0.6118	582.187	7.16268	30.3347	16.0759	29.8508
			0.611205	580.053	7.1757	30.408	16.1089	29.7315
			0.610611	577.9	7.18864	30.4814	16.1419	29.6311
			0.610018	575.731	7.20148	30.5598	16.1749	29.6244
			0.609426	573.546	7.21424	30.6398	16.2078	29.6168
			0.608836	571.346	7.22692	30.72	16.2407	29.6084
			0.608246	569.132	7.23951	30.8002	16.2735	29.5991
			0.607658	566.907	7.25202	30.8805	16.3064	29.5889
			0.607071	564.669	7.26444	30.9609	16.3391	29.58
			0.606485	562.422	7.27679	31.0413	16.3719	29.5835
			0.6059	560.165	7.28906	31.1218	16.4046	29.586
			0.605317	557.9	7.30126	31.2024	16.4373	29.5877
			0.604734	555.627	7.31339	31.2831	16.4699	29.5885
			0.604152	553.349	7.32545	31.3639	16.5025	29.5884
			0.603572	551.239	7.33745	31.4447	16.5351	29.5874
			0.602993	549.153	7.34939	31.6335	16.5676	29.5855
			0.602415	547.06	7.36127	31.8684	16.6001	29.5826
			0.601838	544.96	7.37311	32.0988	16.6325	29.5788
			0.601262	542.854	7.3849	32.3243	16.6649	29.574
			0.600687	540.743	7.39665	32.5449	16.6973	29.593
			0.600113	538.628	7.40837	32.7604	16.7296	29.6451
			0.599541	536.51	7.42006	32.9706	16.7619	29.6977
			0.598969	534.39	7.43173	33.1755	16.7941	29.7506
			0.598399	532.269	7.44339	33.3748	16.8263	29.804
			0.597829	530.148	7.45504	33.5685	16.8585	29.8578
			0.597261	528.028	7.46669	33.7564	16.8906	29.9119
			0.596694	525.909	7.47835	33.9383	16.9227	29.9664
			0.596128	523.793	7.49002	34.1143	16.9547	30.0214
			0.595563	521.681	7.50171	34.2841	16.9866	30.0766
			0.594999	519.573	7.51343	34.459	17.0186	30.1323
			0.594436	517.471	7.52519	34.6504	17.0505	30.1883
			0.593874	515.375	7.53698	34.8357	17.0823	30.2447
			0.593313	513.286	7.54883	35.0149	17.1141	30.3015
			0.592753	511.205	7.56073	35.1878	17.1458	30.3586
			0.592195	509.132	7.57269	35.3544	17.1775	30.416
			0.591637	507.069	7.58471	35.5146	17.2091	30.4738
			0.59108	505.017	7.59681	35.6682	17.2407	30.5319
			0.590525	502.976	7.60898	35.8151	17.2722	30.5903
			0.58997	500.947	7.62123	35.9553	17.3037	30.649
			0.589417	498.93	7.63356	36.0887	17.3351	30.7081
			0.588865	496.927	7.64598	36.2152	17.3665	30.7674
			0.588313	494.938	7.6585	36.3347	17.3978	30.8271
			0.587763	492.964	7.6711	36.4472	17.4291	30.887
			0.587214	491.006	7.6838	36.5525	17.4603	30.9472
			0.586665	489.12	7.6966	36.6737	17.4915	31.0077
			0.586118	487.281	7.7095	36.8023	17.5226	31.0685
			0.585572	485.456	7.7225	36.924	17.5548	31.1295
			0.585027	483.646	7.7356	37.0385	17.5898	31.1908
			0.584482	481.851	7.7488	37.1459	17.6248	31.2523
			0.583939	480.072	7.7621	37.2462	17.6597	31.3141
			0.583397	478.309	7.7755	37.3392	17.6946	31.376
			0.582856	476.564	7.789	37.4249	17.7295	31.4383
			0.582316	474.836	7.8026	37.5033	17.7643	31.5007
			0.581776	473.127	7.8163	37.5743	17.799	31.5633
			0.581238	471.437	7.83009	37.6379	17.8338	31.6262
			0.580701	469.766	7.84398	37.6941	17.8685	31.6892
			0.580165	468.116	7.85796	37.7429	17.9031	31.7524
			0.57963	466.486	7.87203	37.7843	17.9377	31.8158
			0.579095	464.878	7.88618	37.8339	17.9723	31.8794
			0.578562	463.291	7.90042	37.8991	18.0068	31.9431
			0.57803	461.727	7.91475	37.9569	18.0413	32.007
			0.577499	460.185	7.92915	38.0074	18.0757	32.071
			0.576968	458.667	7.94363	38.0504	18.1101	32.1352
			0.576439	457.172	7.95818	38.086	18.1444	32.1995
			0.575911	455.701	7.97281	38.1142	18.1787	32.2639
			0.575383	454.255	7.9875	38.1351	18.2129	32.3284
			0.574857	452.834	8.00225	38.1485	18.2471	32.3931
			0.574331	451.438	8.01707	38.1546	18.2813	32.4578
			0.573807	450.068	8.03194	38.1534	18.3153	32.5226
			0.573283	448.724	8.04687	38.1448	18.3494	32.5875
			0.572761	447.406	8.06184	38.129	18.3834	32.6525
			0.572239	446.114	8.07687	38.106	18.4173	32.7175
			0.571718	444.85	8.09193	38.0817	18.4512	32.7826
			0.571199	443.613	8.10704	38.082	18.485	32.8478
			0.57068	442.404	8.12218	38.0752	18.5188	32.9129
			0.570162	441.222	8.13735	38.0611	18.5525	32.9782
			0.569645	440.069	8.15255	38.04	18.5862	33.0434
			0.569129	438.944	8.16778	38.0117	18.6198	33.1086
			0.568614	437.847	8.18303	37.9765	18.6534	33.1739
			0.5681	436.779	8.1983	37.9343	18.6869	33.2392
			0.567587	435.739	8.21358	37.8851	18.7203	33.3091
			0.567074	434.729	8.22888	37.8292	18.7537	33.3798
			0.566563	433.748	8.24418	37.7665	18.787	33.4506
			0.566053	432.796	8.25949	37.6971	18.8203	33.5215
			0.565543	431.874	8.2748	37.6212	18.8535	33.5924
			0.565035	430.981	8.29011	37.5387	18.8866	33.6632
			0.564527	430.117	8.30542	37.4965	18.9197	33.7342
			0.56402	429.284	8.32072	37.5884	18.9528	33.8051
			0.563514	428.479	8.33601	37.6802	18.9857	33.876
			0.563009	427.705	8.35129	37.7721	19.0186	33.9469
			0.562505	426.961	8.36656	37.864	19.0515	34.0178
			0.562002	426.246	8.38182	37.9559	19.0843	34.0887
			0.5615	425.561	8.39706	38.0478	19.117	34.1595
			0.560999	424.905	8.41228	38.1396	19.1496	34.2303
			0.560498	424.28	8.42747	38.2315	19.1822	34.3011
			0.559999	423.684	8.44265	38.3233	19.2147	34.3718
			0.5595	423.117	8.4578	38.4151	19.2472	34.4424
			0.559002	422.58	8.47293	38.5068	19.2795	34.513
			0.558505	422.072	8.48804	38.5985	19.3119	34.5835
			0.558009	421.594	8.50312	38.6902	19.3441	34.6539
			0.557514	421.145	8.51817	38.7819	19.3763	34.7243
			0.55702	420.725	8.53319	38.8735	19.4084	34.7945
			0.556527	420.334	8.54818	38.9651	19.4429	34.8646
			0.556034	419.971	8.56315	39.0566	19.4795	34.9346
			0.555542	419.637	8.57808	39.1481	19.5159	35.0045
			0.555052	419.332	8.59299	39.2395	19.5524	35.0743
			0.554562	419.055	8.60786	39.3309	19.5888	35.144
			0.554073	418.805	8.62271	39.4222	19.6251	35.2135
			0.553585	418.584	8.63752	39.5135	19.6614	35.2828
			0.553097	418.39	8.65231	39.6047	19.6976	35.352
			0.552611	418.223	8.66707	39.6958	19.7338	35.4211
			0.552125	418.083	8.68179	39.7869	19.77	35.49
			0.551641	417.97	8.69649	39.8779	19.8061	35.5587
			0.551157	417.883	8.71115	39.9688	19.8421	35.6272
			0.550674	417.823	8.72579	40.0596	19.8781	35.6956
			0.550191	417.788	8.74039	40.1503	19.914	35.7637
			0.54971	417.779	8.75497	40.241	19.9499	35.8317
			0.549229	417.796	8.76951	40.3316	19.9857	35.8994
			0.54875	417.837	8.78403	40.422	20.0215	35.967
			0.548271	417.902	8.79852	40.5124	20.0572	36.0343
			0.547793	417.992	8.81297	40.6027	20.0929	36.1014
			0.547316	418.106	8.8274	40.6928	20.1285	36.1683
			0.546839	418.243	8.8418	40.7829	20.164	36.235
			0.546364	418.404	8.85617	40.8729	20.1995	36.3014
			0.545889	418.587	8.8705	40.9627	20.2349	36.3676
			0.545415	418.792	8.88481	41.0524	20.2703	36.4335
			0.544942	419.019	8.89909	41.142	20.3056	36.4992
			0.54447	419.268	8.91334	41.2315	20.3408	36.5647
			0.543999	419.538	8.92755	41.3208	20.376	36.6298
			0.543528	419.828	8.94173	41.41	20.4112	36.6947
			0.543058	420.139	8.95589	41.4991	20.4462	36.7593
			0.542589	420.469	8.97001	41.588	20.4812	36.8237
			0.542121	420.819	8.98409	41.6768	20.5161	36.8878
			0.541654	421.187	8.99814	41.7655	20.551	36.9516
			0.541187	421.574	9.01216	41.854	20.5858	37.0151
			0.540722	421.978	9.02614	41.9423	20.6205	37.0783
			0.540257	422.401	9.04009	42.0304	20.6552	37.1412
			0.539793	422.839	9.054	42.1185	20.6898	37.2038
			0.539329	423.295	9.06788	42.2063	20.7243	37.2661
			0.538867	423.766	9.08171	42.294	20.7606	37.3281
			0.538405	424.253	9.09551	42.3814	20.7996	37.3898
			0.537944	424.754	9.10927	42.469	20.8386	37.4512
			0.537484	425.27	9.12299	42.5674	20.8775	37.5123
			0.537024	425.8	9.13668	42.6658	20.9164	37.573
			0.536566	426.343	9.15032	42.764	20.9553	37.6335
			0.536108	426.898	9.16392	42.8621	20.9941	37.6936
			0.535651	427.466	9.17748	42.9601	21.0329	37.7533
			0.535195	428.046	9.19099	43.058	21.0716	37.8128
			0.534739	428.637	9.20447	43.1557	21.1102	37.8719
			0.534284	429.238	9.21964	43.2533	21.1488	37.9307
			0.533831	429.849	9.23479	43.3508	21.1873	37.9891
			0.533377	430.47	9.2499	43.4482	21.2258	38.0473
			0.532925	431.1	9.26498	43.5453	21.2642	38.105
			0.532473	431.738	9.28003	43.6424	21.3026	38.1625
			0.532022	432.384	9.29504	43.7393	21.3409	38.2196
			0.531572	433.037	9.31002	43.836	21.3792	38.2763
			0.531123	433.696	9.32496	43.9326	21.4174	38.3327
			0.530674	434.362	9.33988	44.029	21.4555	38.3888
			0.530227	435.033	9.35476	44.1252	21.4936	38.4445
			0.52978	435.709	9.36961	44.2213	21.5316	38.5069
			0.529333	436.389	9.38443	44.3172	21.5695	38.5705
			0.528888	437.073	9.39923	44.4129	21.6074	38.6338
			0.528443	437.76	9.41399	44.5085	21.6452	38.6968
			0.527999	438.449	9.42873	44.6038	21.683	38.7595
			0.527555	439.14	9.44345	44.699	21.7207	38.8219
			0.527113	439.833	9.45814	44.7939	21.7583	38.884
			0.526671	440.526	9.47281	44.8887	21.7959	38.9457
			0.52623	441.22	9.48746	44.9833	21.8333	39.0072
			0.52579	441.913	9.5021	45.0776	21.8707	39.0683
			0.52535	442.604	9.51672	45.1718	21.9081	39.1292
			0.524911	443.294	9.53132	45.2657	21.9453	39.1897
			0.524473	443.982	9.54591	45.3594	21.9825	39.2499
			0.524035	444.667	9.56048	45.4529	22.0197	39.3098
			0.523599	445.348	9.57505	45.5462	22.0567	39.3694
			0.523163	446.025	9.58961	45.6393	22.0937	39.4287
			0.522728	446.751	9.60417	45.7321	22.1306	39.4877
			0.522293	447.564	9.61872	45.8247	22.1674	39.5464
			0.521859	448.374	9.63326	45.917	22.2041	39.6047
			0.521426	449.181	9.64781	46.0091	22.2408	39.6628
			0.520994	449.984	9.66235	46.101	22.2774	39.7205
			0.520562	450.783	9.6769	46.1926	22.3139	39.7779
			0.520131	451.577	9.69144	46.284	22.3503	39.835
			0.519701	452.366	9.706	46.3751	22.3866	39.8918
			0.519272	453.149	9.72572	46.4659	22.4229	39.9483
			0.518843	453.925	9.75599	46.5565	22.459	40.0045
			0.518415	454.694	9.78625	46.6469	22.4951	40.0604
			0.517987	455.455	9.81648	46.7369	22.5311	40.116
			0.517561	456.208	9.8467	46.8267	22.567	40.1713
			0.517135	456.952	9.8769	46.9162	22.6029	40.2263
			0.516709	457.686	9.90709	47.0054	22.6386	40.281
			0.516285	458.411	9.93727	47.0944	22.6743	40.3354
			0.515861	459.124	9.96743	47.1831	22.7098	40.3895
			0.515438	459.826	9.99758	47.2714	22.7453	40.4433
			0.515015	460.516	10.0277	47.3595	22.7807	40.4968
			0.514593	461.194	10.0579	47.4473	22.816	40.5501
			0.514172	461.858	10.088	47.5348	22.8512	40.603
			0.513752	462.509	10.1181	47.622	22.8863	40.6557
			0.513332	463.146	10.1482	47.7089	22.9213	40.708
			0.512913	463.767	10.1783	47.7955	22.9563	40.7601
			0.512495	464.374	10.2084	47.8817	22.9911	40.8119
			0.512077	464.964	10.2385	47.9677	23.0259	40.8635
			0.51166	465.538	10.2686	48.0533	23.0605	40.9147
			0.511244	466.255	10.2987	48.1387	23.0951	40.9657
			0.510828	467.018	10.3287	48.2237	23.1295	41.0164
			0.510413	467.765	10.3588	48.3083	23.1639	41.0669
			0.509999	468.498	10.3889	48.3927	23.1981	41.1171
			0.509585	469.214	10.4189	48.4841	23.2323	41.167
			0.509172	469.914	10.449	48.5817	23.2664	41.2166
			0.50876	470.596	10.4791	48.6791	23.3004	41.266
			0.508348	471.261	10.5091	48.7762	23.3342	41.3152
			0.507937	471.908	10.5392	48.8731	23.368	41.3641
			0.507527	472.536	10.5692	48.9697	23.4017	41.4127
			0.507117	473.145	10.5993	49.0661	23.4353	41.4611
			0.506708	473.734	10.6293	49.1621	23.4734	41.5093
			0.5063	474.303	10.6594	49.2579	23.512	41.5572
			0.505893	474.85	10.6894	49.3534	23.5506	41.6049
			0.505486	475.376	10.7195	49.4486	23.5891	41.6524
			0.505079	475.88	10.7495	49.5436	23.6275	41.6996
			0.504674	476.361	10.7796	49.6382	23.6659	41.7466
			0.504268	476.82	10.8096	49.7326	23.7041	41.7934
			0.503864	477.254	10.8396	49.8267	23.7423	41.8399
			0.50346	477.665	10.8696	49.9205	23.7804	41.8862
			0.503057	478.057	10.8996	50.014	23.8184	41.9323
			0.502655	478.693	10.9297	50.1072	23.8564	41.9783
			0.502253	479.307	10.9597	50.2001	23.8942	42.0239
			0.501852	479.897	10.9896	50.2926	23.932	42.0694
			0.501451	480.464	11.0196	50.3849	23.9697	42.1147
			0.501051	481.006	11.0496	50.4769	24.0073	42.1598
			0.500652	481.524	11.0795	50.5686	24.0448	42.2047
			0.500254	482.017	11.1095	50.6599	24.0822	42.2494
			0.499856	482.484	11.1394	50.7509	24.1196	42.2939
			0.499458	482.925	11.1693	50.8417	24.1569	42.3383
			0.499062	483.339	11.1992	50.9321	24.194	42.3824
			0.498666	483.726	11.2291	51.0221	24.2311	42.4264
			0.49827	484.086	11.2605	51.1119	24.2681	42.4702
			0.497875	484.417	11.2938	51.2013	24.3051	42.5138
			0.497481	484.72	11.3271	51.2904	24.3419	42.5573
			0.497087	484.993	11.3603	51.3792	24.3786	42.6006
			0.496694	485.237	11.3936	51.4676	24.4153	42.6437
			0.496302	485.451	11.4269	51.5558	24.4519	42.6867
			0.49591	485.746	11.4601	51.6435	24.4883	42.7295
			0.495519	486.216	11.4934	51.731	24.5247	42.7722
			0.495129	486.657	11.5266	51.8181	24.561	42.8147
			0.494739	487.069	11.5598	51.9048	24.5972	42.8571
			0.49435	487.451	11.5931	51.9912	24.6333	42.8993
			0.493961	487.803	11.6263	52.0773	24.6693	42.9414
			0.493573	488.125	11.6594	52.163	24.7053	42.9834
			0.493186	488.416	11.6926	52.2484	24.7411	43.0252
			0.492799	488.675	11.7258	52.3334	24.7769	43.0669
			0.492413	488.903	11.7589	52.4181	24.8125	43.1085
			0.492027	489.098	11.792	52.5024	24.8481	43.1499
			0.491642	489.26	11.8251	52.5864	24.8835	43.1913
			0.491258	489.39	11.8582	52.67	24.9189	43.2325
			0.490874	489.485	11.8912	52.7532	24.9541	43.2736
			0.490491	489.547	11.9242	52.8361	24.9893	43.3146
			0.490108	489.574	11.9572	52.9187	25.0244	43.3555
			0.489726	489.696	11.9901	53.0008	25.0594	43.3962
			0.489345	490.003	12.023	53.0827	25.0943	43.4369
			0.488964	490.277	12.0559	53.1641	25.1291	43.4775
			0.488584	490.517	12.0887	53.2452	25.1637	43.518
			0.488204	490.723	12.1215	53.3259	25.1983	43.5584
			0.487825	490.895	12.1542	53.4063	25.2328	43.5987
			0.487446	491.031	12.1869	53.4862	25.2672	43.6389
			0.487069	491.133	12.2196	53.5658	25.3015	43.6836
			0.486691	491.198	12.2522	53.6451	25.3357	43.7326
			0.486315	491.228	12.2847	53.724	25.3698	43.7816
			0.485939	491.221	12.3172	53.8025	25.4038	43.8305
			0.485563	491.177	12.3496	53.8806	25.4377	43.8794
			0.485188	491.096	12.382	53.9583	25.4715	43.9282
			0.484814	490.977	12.4143	54.0357	25.5052	43.977
			0.48444	490.821	12.4466	54.1127	25.5388	44.0257
			0.484067	490.626	12.4788	54.1893	25.5723	44.0743
			0.483694	490.745	12.5109	54.2656	25.6057	44.123
			0.483322	490.851	12.543	54.3492	25.639	44.1715
			0.48295	490.92	12.575	54.4407	25.6722	44.2201
			0.48258	490.952	12.6069	54.5318	25.7053	44.2686
			0.482209	490.945	12.6387	54.6226	25.7382	44.3171
			0.481839	490.9	12.6705	54.7132	25.7711	44.3655
			0.48147	490.816	12.7022	54.8034	25.8039	44.4139
			0.481101	490.693	12.7338	54.8932	25.8366	44.4623
			0.480733	490.53	12.7653	54.9828	25.8692	44.5106
			0.480366	490.328	12.7968	55.0721	25.9016	44.5589
			0.479999	490.085	12.8281	55.161	25.934	44.6072
			0.479632	489.803	12.8594	55.2496	25.9663	44.6555
			0.479267	489.479	12.8906	55.3379	25.9984	44.7038
			0.478901	489.115	12.9217	55.4259	26.0305	44.752
			0.478537	488.709	12.9527	55.5135	26.0624	44.8002
			0.478172	488.465	12.9836	55.6008	26.0943	44.8484
			0.477809	488.378	13.0144	55.6878	26.126	44.8966
			0.477446	488.25	13.0452	55.7745	26.1577	44.9448
			0.477083	488.081	13.0758	55.8608	26.1892	44.993
			0.476721	487.871	13.1064	55.9469	26.2206	45.0411
			0.47636	487.619	13.1368	56.0326	26.252	45.0893
			0.475999	487.326	13.1671	56.1179	26.2832	45.1374
			0.475639	486.991	13.1974	56.203	26.3143	45.1855
			0.475279	486.613	13.2275	56.2877	26.3453	45.2336
			0.47492	486.193	13.2576	56.3721	26.3762	45.2818
			0.474561	485.73	13.2875	56.4561	26.407	45.3299
			0.474203	485.224	13.3174	56.5399	26.4377	45.378
			0.473845	486.095	13.3471	56.6233	26.4683	45.4261
			0.473488	487.206	13.3768	56.7064	26.4988	45.4742
			0.473131	488.291	13.4064	56.7891	26.5292	45.5223
			0.472775	489.35	13.4358	56.8715	26.5595	45.5704
			0.47242	490.383	13.4652	56.9536	26.5896	45.6184
			0.472065	491.389	13.4944	57.0354	26.6197	45.6665
			0.471711	492.367	13.5236	57.1168	26.6497	45.7146
			0.471357	493.317	13.5527	57.1979	26.6795	45.7627
			0.471003	494.24	13.5816	57.2787	26.7093	45.8108
			0.470651	495.134	13.6105	57.3591	26.7389	45.8589
			0.470298	495.999	13.6393	57.4392	26.7684	45.9069
			0.469947	496.834	13.668	57.519	26.7979	45.955
			0.469595	497.64	13.6965	57.5985	26.8272	46.0031
			0.469245	498.416	13.725	57.6776	26.8564	46.0511
			0.468894	499.386	13.7535	57.7564	26.8855	46.0992
			0.468545	500.468	13.7818	57.8348	26.9145	46.1473
			0.468196	501.521	13.8129	57.913	26.9434	46.1953
			0.467847	502.547	13.8456	57.9907	26.9722	46.2434
			0.467499	503.543	13.8782	58.0682	27.0009	46.2914
			0.467151	504.51	13.9107	58.1453	27.0295	46.3394
			0.466804	505.447	13.9432	58.2221	27.058	46.3874
			0.466458	506.355	13.9756	58.2986	27.0863	46.4355
			0.466112	507.232	14.008	58.3747	27.1146	46.4835
			0.465766	508.078	14.0403	58.4505	27.1428	46.5315
			0.465421	508.893	14.0725	58.526	27.1708	46.5794
			0.465077	509.677	14.1047	58.6012	27.1988	46.6274
			0.464733	510.429	14.1368	58.676	27.2266	46.6753
			0.464389	511.148	14.1689	58.7505	27.2543	46.7233
			0.464046	511.835	14.2009	58.8246	27.282	46.7712
			0.463704	512.489	14.2328	58.8984	27.3095	46.8191
			0.463362	513.109	14.2647	58.9719	27.3369	46.8669
			0.46302	513.863	14.2966	59.0451	27.3642	46.9148
			0.462679	514.816	14.3283	59.1179	27.3915	46.9626
			0.462339	515.738	14.3601	59.1904	27.4186	47.0104
			0.461999	516.628	14.3918	59.2625	27.4456	47.0582
			0.461659	517.485	14.4234	59.3344	27.4725	47.1059
			0.461321	518.311	14.455	59.4059	27.4993	47.1536
			0.460982	519.103	14.4865	59.477	27.5259	47.2013
			0.460644	519.862	14.518	59.5479	27.5525	47.2489
			0.460307	520.588	14.5494	59.6184	27.579	47.2965
			0.45997	521.28	14.5808	59.6886	27.6054	47.344
			0.459633	521.937	14.6121	59.7584	27.6316	47.3915
			0.459297	522.56	14.6434	59.8279	27.6578	47.439
			0.458962	523.149	14.6746	59.8971	27.6839	47.4864
			0.458627	523.702	14.7058	59.966	27.727	47.5338
			0.458292	524.219	14.7369	60.0345	27.7781	47.5811
			0.457958	524.701	14.768	60.1027	27.8395	47.6283
			0.457625	525.188	14.799	60.1706	27.9006	47.6755
			0.457292	526.024	14.8299	60.2381	27.9614	47.7226
			0.456959	526.827	14.8609	60.3054	28.022	47.7697
			0.456627	527.595	14.8917	60.3722	28.0823	47.8167
			0.456295	528.328	14.9225	60.4505	28.1424	47.8636
			0.455964	529.027	14.9533	60.5343	28.2021	47.9105
			0.455633	529.69	14.984	60.6178	28.2617	47.9572
			0.455303	530.317	15.0146	60.701	28.321	48.0039
			0.454974	530.908	15.0452	60.7839	28.38	48.0506
			0.454644	531.463	15.0758	60.8666	28.4387	48.0971
			0.454316	531.982	15.1062	60.949	28.4972	48.1435
			0.453987	532.463	15.1367	61.0312	28.5554	48.1899
			0.45366	532.908	15.167	61.113	28.6133	48.2361
			0.453332	533.315	15.1973	61.1946	28.671	48.2823
			0.453005	533.684	15.2276	61.2759	28.7284	48.3284
			0.452679	534.016	15.2578	61.357	28.7855	48.3743
			0.452353	534.356	15.2879	61.4378	28.8424	48.4202
			0.452028	535.062	15.318	61.5183	28.899	48.4828
			0.451703	535.733	15.348	61.5985	28.9553	48.5673
			0.451378	536.366	15.378	61.6785	29.0113	48.6513
			0.451054	536.963	15.4079	61.7582	29.0671	48.7349
			0.450731	537.522	15.4377	61.8376	29.1226	48.8181
			0.450408	538.044	15.4675	61.9168	29.1778	48.9009
			0.450085	538.528	15.4972	61.9957	29.2327	48.9833
			0.449763	538.974	15.5269	62.0743	29.2873	49.0652
			0.449441	539.381	15.5565	62.1527	29.3417	49.1466
			0.44912	539.75	15.586	62.2307	29.3957	49.2276
			0.448799	540.081	15.6155	62.3085	29.4495	49.3082
			0.448479	540.372	15.6449	62.3861	29.503	49.3883
			0.448159	540.624	15.6743	62.4633	29.5562	49.4679
			0.447839	540.836	15.7036	62.5403	29.6092	49.5471
			0.44752	541.009	15.7328	62.6171	29.6618	49.6257
			0.447202	541.237	15.762	62.6935	29.7142	49.7039
			0.446884	541.803	15.7911	62.7697	29.7662	49.7817
			0.446566	542.33	15.8202	62.8456	29.818	49.8589
			0.446249	542.819	15.8492	62.9212	29.8695	49.9356
			0.445932	543.269	15.8781	62.9966	29.9207	50.0118
			0.445616	543.68	15.907	63.0716	29.9716	50.0875
			0.4453	544.052	15.9358	63.1465	30.0222	50.1628
			0.444985	544.384	15.9645	63.221	30.0725	50.2374
			0.44467	544.677	15.9932	63.2953	30.1225	50.3116
			0.444355	544.929	16.0219	63.3692	30.1722	50.3852
			0.444041	545.141	16.0504	63.4429	30.2216	50.4583
			0.443728	545.313	16.0789	63.5164	30.2707	50.5309
			0.443415	545.445	16.1074	63.5895	30.3195	50.6029
			0.443102	545.536	16.1358	63.6624	30.368	50.6743
			0.44279	545.586	16.1641	63.735	30.4163	50.7452
			0.442478	545.595	16.1923	63.8073	30.4642	50.8299
			0.442166	545.72	16.2205	63.8794	30.5118	50.923
			0.441856	546.137	16.2487	63.9512	30.5591	51.0156
			0.441545	546.514	16.2768	64.0226	30.6061	51.1077
			0.441235	546.851	16.3048	64.0938	30.6527	51.1994
			0.440925	547.148	16.3327	64.1648	30.6991	51.2905
			0.440616	547.405	16.3606	64.2354	30.7452	51.3812
			0.440307	547.62	16.3884	64.3058	30.791	51.4714
			0.439999	547.795	16.4161	64.3758	30.8364	51.5611
			0.439691	547.929	16.4438	64.4456	30.8816	51.6503
			0.439384	548.022	16.4714	64.5151	30.9264	51.739
			0.439077	548.074	16.499	64.5844	30.9709	51.8272
			0.43877	548.084	16.5265	64.6533	31.0151	51.9148
			0.438464	548.053	16.555	64.7219	31.059	52.002
			0.438158	547.98	16.5879	64.7903	31.1026	52.0885
			0.437853	547.866	16.6207	64.8584	31.1459	52.1746
			0.437548	547.71	16.6534	64.9261	31.1985	52.2601
			0.437243	547.525	16.6861	64.9936	31.2548	52.3451
			0.436939	547.789	16.7188	65.0608	31.3109	52.4295
			0.436636	548.011	16.7514	65.1277	31.3668	52.5133
			0.436332	548.192	16.784	65.1943	31.4224	52.5966
			0.43603	548.332	16.8165	65.2606	31.4777	52.6793
			0.435727	548.431	16.849	65.3266	31.5327	52.7614
			0.435425	548.488	16.8814	65.3924	31.5875	52.843
			0.435124	548.503	16.9138	65.4578	31.6419	52.9239
			0.434823	548.476	16.9461	65.5229	31.6962	53.0043
			0.434522	548.408	16.9784	65.5877	31.7501	53.084
			0.434222	548.298	17.0106	65.6522	31.8038	53.1632
			0.433922	548.146	17.0427	65.7164	31.8572	53.2417
			0.433622	547.952	17.0748	65.7803	31.9103	53.3196
			0.433323	547.716	17.1068	65.8439	31.9632	53.3969
			0.433024	547.438	17.1388	65.9072	32.0158	53.4736
			0.432726	547.118	17.1707	65.9702	32.0681	53.5497
			0.432428	546.756	17.2025	66.0328	32.1201	53.625
			0.432131	546.492	17.2343	66.0952	32.1718	53.6998
			0.431834	546.557	17.266	66.1572	32.2233	53.7739
			0.431537	546.581	17.2977	66.219	32.2745	53.8474
			0.431241	546.563	17.3292	66.2804	32.3254	53.9201
			0.430945	546.503	17.3607	66.3415	32.376	53.9923
			0.43065	546.402	17.3921	66.4022	32.4263	54.0637
			0.430355	546.258	17.4235	66.4627	32.4764	54.1345
			0.430061	546.072	17.4547	66.5228	32.5262	54.2046
			0.429766	545.844	17.4859	66.5826	32.5756	54.274
			0.429473	545.575	17.517	66.6421	32.6248	54.3427
			0.429179	545.263	17.5481	66.7012	32.6737	54.4107
			0.428886	544.909	17.579	66.76	32.7224	54.4781
			0.428594	544.513	17.6099	66.8185	32.7707	54.5447
			0.428302	544.075	17.6406	66.8767	32.8187	54.6106
			0.42801	543.595	17.6713	66.9345	32.8665	54.6758
			0.427719	543.073	17.7019	67.0064	32.9139	54.7402
			0.427428	542.509	17.7324	67.0833	32.9611	54.804
			0.427137	542.047	17.7628	67.1598	33.008	54.867
			0.426847	541.915	17.7932	67.2361	33.0546	54.9293
			0.426557	541.742	17.8234	67.312	33.1008	54.9908
			0.426268	541.526	17.8535	67.3877	33.1468	55.0516
			0.425979	541.269	17.8835	67.4632	33.1925	55.1116
			0.42569	540.97	17.9134	67.5383	33.2379	55.1709
			0.425402	540.629	17.9433	67.6132	33.283	55.2295
			0.425114	540.246	17.973	67.6877	33.3278	55.2873
			0.424827	539.821	18.0026	67.762	33.3723	55.3443
			0.42454	539.355	18.0321	67.836	33.4165	55.4257
			0.424253	538.847	18.0615	67.9097	33.4603	55.5077
			0.423967	538.297	18.0908	67.9831	33.5039	55.589
			0.423681	537.706	18.12	68.0562	33.5472	55.6696
			0.423395	537.073	18.149	68.129	33.5902	55.7496
			0.42311	536.4	18.178	68.2015	33.6328	55.8289
			0.422825	535.685	18.2069	68.2737	33.6752	55.9074
			0.422541	534.929	18.2356	68.3456	33.7172	55.9853
			0.422257	534.132	18.2642	68.4172	33.759	56.0624
			0.421973	533.763	18.2927	68.4885	33.8004	56.1389
			0.42169	533.397	18.3211	68.5595	33.8415	56.2146
			0.421407	532.99	18.3494	68.6301	33.8823	56.2896
			0.421125	532.542	18.3776	68.7005	33.9228	56.3639
			0.420843	532.052	18.4056	68.7705	33.963	56.4375
			0.420561	531.521	18.4336	68.8402	34.0028	56.5104
			0.42028	530.949	18.4614	68.9096	34.0423	56.5825
			0.419999	530.336	18.4891	68.9786	34.0816	56.6539
			0.419718	529.683	18.5167	69.0473	34.1205	56.7245
			0.419438	528.988	18.5441	69.1157	34.1591	56.7944
			0.419158	528.253	18.5715	69.1837	34.1973	56.8635
			0.418879	527.478	18.5987	69.2515	34.2432	56.9319
			0.4186	526.663	18.6258	69.3188	34.2958	56.9996
			0.418321	525.807	18.6528	69.3859	34.3482	57.0665
			0.418043	524.912	18.6797	69.4526	34.4002	57.1326
			0.417765	523.976	18.7064	69.5189	34.452	57.198
			0.417487	523.002	18.733	69.5849	34.5036	57.2625
			0.41721	521.988	18.7596	69.6505	34.5548	57.3264
			0.416933	521.391	18.786	69.7158	34.6058	57.3894
			0.416657	520.802	18.8122	69.7808	34.6565	57.4517
			0.416381	520.172	18.8384	69.8453	34.7069	57.5132
			0.416105	519.503	18.8644	69.9095	34.757	57.5739
			0.41583	518.794	18.8904	69.9734	34.8069	57.6338
			0.415555	518.044	18.9162	70.0369	34.8565	57.6929
			0.41528	517.256	18.9419	70.1	34.9057	57.7512
			0.415006	516.428	18.9675	70.1627	34.9547	57.8088
			0.414732	515.561	18.9929	70.2251	35.0035	57.8655
			0.414458	514.654	19.0182	70.287	35.0519	57.9215
			0.414185	513.71	19.0435	70.3486	35.1	57.9766
			0.413912	512.726	19.0686	70.4099	35.1479	58.031
			0.41364	511.704	19.0936	70.4707	35.1955	58.0845
			0.413367	510.644	19.1184	70.5311	35.2427	58.1372
			0.413096	509.547	19.1432	70.5912	35.2897	58.1891
			0.412824	508.412	19.1811	70.6508	35.3364	58.2402
			0.412553	507.239	19.2311	70.7101	35.3828	58.2905
			0.412283	506.029	19.2808	70.769	35.4289	58.3399
			0.412012	504.903	19.3304	70.8274	35.4747	58.3886
			0.411742	504.106	19.3798	70.8855	35.5202	58.4364
			0.411473	503.271	19.4291	70.9431	35.5654	58.4834
			0.411203	502.398	19.4781	71.0004	35.6103	58.5296
			0.410934	501.487	19.5269	71.0572	35.6549	58.5749
			0.410666	500.539	19.5756	71.1136	35.6992	58.6194
			0.410397	499.553	19.624	71.1696	35.7432	58.6631
			0.41013	498.529	19.6723	71.2251	35.7869	58.7059
			0.409862	497.469	19.7204	71.2803	35.8303	58.748
			0.409595	496.762	19.7683	71.335	35.8734	58.7891
			0.409328	496.219	19.816	71.3893	35.9162	58.8295
			0.409062	495.77	19.8635	71.4431	35.9587	58.869
			0.408795	495.61	19.9108	71.4965	36.0008	58.9076
			0.40853	495.419	19.9579	71.5495	36.0427	58.9455
			0.408264	495.195	20.0048	71.602	36.0842	59.0034
			0.407999	494.939	20.0515	71.6541	36.1255	59.0681
			0.407734	494.651	20.098	71.7058	36.1664	59.132
			0.40747	494.332	20.1443	71.757	36.207	59.1951
			0.407206	493.98	20.2002	71.8077	36.2473	59.2575
			0.406942	493.597	20.256	71.858	36.2872	59.3191
			0.406679	493.182	20.3117	71.9079	36.3269	59.3799
			0.406416	492.736	20.3672	71.9572	36.3662	59.44
			0.406153	492.259	20.4225	72.0061	36.4052	59.4992
			0.405891	491.75	20.4777	72.0546	36.4439	59.5577
			0.405628	491.21	20.5328	72.1026	36.4823	59.6154
			0.405367	490.639	20.5877	72.1501	36.5203	59.6723
			0.405105	490.038	20.6424	72.1971	36.558	59.7284
			0.404844	489.405	20.697	72.2437	36.5954	59.7837
			0.404584	488.742	20.7514	72.2898	36.6324	59.8382
			0.404323	488.049	20.8056	72.3354	36.6692	59.892
			0.404063	487.325	20.8597	72.3805	36.7056	59.9449
			0.403804	486.572	20.9137	72.4252	36.7416	59.9971
			0.403544	485.788	20.9675	72.4693	36.7774	60.0485
			0.403285	484.975	21.0211	72.513	36.8128	60.099
			0.403027	484.276	21.0745	72.5562	36.8479	60.1488
			0.402768	483.833	21.1278	72.5988	36.8826	60.1978
			0.40251	483.359	21.1809	72.641	36.917	60.246
			0.402253	482.855	21.2339	72.6827	36.9632	60.2933
			0.401995	482.32	21.2867	72.7239	37.0131	60.3399
			0.401738	481.755	21.3393	72.7645	37.0627	60.3857
			0.401481	481.161	21.3917	72.8047	37.112	60.4307
			0.401225	480.536	21.444	72.8444	37.161	60.4749
			0.400969	479.881	21.4961	72.8835	37.2098	60.5182
			0.400713	479.197	21.548	72.9221	37.2582	60.5608
			0.400458	478.484	21.5997	72.9611	37.3063	60.6026
			0.400203	477.742	21.6513	73.0213	37.3542	60.6436
			0.399948	476.97	21.7027	73.0811	37.4018	60.6837
			0.399694	476.169	21.7539	73.1404	37.449	60.7231
			0.39944	475.34	21.8049	73.1992	37.496	60.7617
			0.399186	474.483	21.8557	73.2576	37.5426	60.7994
			0.398932	473.597	21.9064	73.3155	37.589	60.8364
			0.398679	472.683	21.9568	73.3729	37.635	60.8725
			0.398426	471.742	22.0071	73.4298	37.6808	60.9079
			0.398174	470.772	22.0571	73.4863	37.7262	60.9425
			0.397922	469.776	22.107	73.5423	37.7714	60.9762
			0.39767	468.752	22.1567	73.5978	37.8162	61.0091
			0.397418	467.701	22.2062	73.6528	37.8607	61.0413
			0.397167	466.624	22.2555	73.7074	37.9049	61.0726
			0.396916	465.64	22.3045	73.7614	37.9488	61.1032
			0.396666	464.91	22.3534	73.815	37.9924	61.1329
			0.396415	464.152	22.4021	73.868	38.0357	61.1618
			0.396166	463.367	22.4505	73.9206	38.0786	61.19
			0.395916	462.553	22.4988	73.9727	38.1212	61.2173
			0.395667	461.712	22.5468	74.0242	38.1636	61.2438
			0.395418	460.844	22.5946	74.0753	38.2055	61.2695
			0.395169	459.949	22.6423	74.1259	38.2472	61.2945
			0.394921	459.027	22.6896	74.1759	38.2886	61.3186
			0.394672	458.079	22.7368	74.2255	38.3296	61.3419
			0.394425	457.104	22.7838	74.2745	38.3703	61.3645
			0.394177	456.103	22.8305	74.323	38.4106	61.3862
			0.39393	455.076	22.877	74.371	38.4507	61.4071
			0.393683	454.023	22.9232	74.4185	38.4904	61.4273
			0.393437	452.945	22.9692	74.4695	38.5298	61.4466
			0.393191	451.842	23.015	74.5286	38.5688	61.4813
			0.392945	450.714	23.0606	74.5866	38.6075	61.5283
			0.392699	449.562	23.1059	74.6433	38.6459	61.5745
			0.392454	448.385	23.151	74.699	38.6839	61.6199
			0.392209	447.184	23.1958	74.7534	38.7216	61.6646
			0.391964	445.96	23.2404	74.8067	38.759	61.7086
			0.39172	444.712	23.2848	74.8589	38.796	61.7518
			0.391476	443.44	23.3289	74.9099	38.8327	61.7943
			0.391232	442.146	23.3727	74.9597	38.869	61.836
			0.390989	441.93	23.4163	75.0286	38.905	61.877
			0.390745	442.145	23.4596	75.1172	38.9407	61.9172
			0.390503	442.356	23.5053	75.2048	38.9759	61.9566
			0.39026	442.562	23.5599	75.2912	39.0109	61.9954
			0.390018	442.765	23.6142	75.3766	39.0455	62.0333
			0.389776	442.963	23.6683	75.4609	39.0797	62.0706
			0.389534	443.156	23.7223	75.5442	39.1136	62.1071
			0.389293	443.346	23.776	75.6263	39.1472	62.1428
			0.389052	443.531	23.8295	75.7073	39.1803	62.1778
			0.388811	443.712	23.8828	75.7872	39.2132	62.2121
			0.388571	443.889	23.9359	75.8661	39.2456	62.2456
			0.38833	444.061	23.9888	75.9438	39.2777	62.2784
			0.388091	444.229	24.0415	76.0204	39.3095	62.3104
			0.387851	444.392	24.0939	76.0959	39.3409	62.3417
			0.387612	444.552	24.1461	76.1703	39.3719	62.3723
			0.387373	444.706	24.1981	76.2436	39.4025	62.4021
			0.387134	444.857	24.2499	76.3158	39.4328	62.4312
			0.386896	445.003	24.3014	76.3868	39.4627	62.4596
			0.386658	445.145	24.3527	76.4567	39.4923	62.4872
			0.38642	445.282	24.4038	76.5255	39.5215	62.5141
			0.386182	445.415	24.4546	76.5932	39.5503	62.5402
			0.385945	445.543	24.5053	76.6597	39.5787	62.5657
			0.385708	445.667	24.5556	76.7251	39.6068	62.5904
			0.385471	445.787	24.6058	76.7894	39.6345	62.6144
			0.385235	445.902	24.6557	76.8526	39.6618	62.6376
			0.384999	446.012	24.7054	76.9146	39.6913	62.6601
			0.384763	446.18	24.7548	76.9754	39.7354	62.6819
			0.384528	446.452	24.804	77.0352	39.7792	62.703
			0.384293	446.72	24.8529	77.0937	39.8227	62.7234
			0.384058	446.983	24.9016	77.1512	39.8658	62.743
			0.383823	447.243	24.95	77.2075	39.9086	62.7619
			0.383589	447.498	24.9982	77.2626	39.9511	62.7801
			0.383355	447.75	25.0462	77.3166	39.9932	62.7976
			0.383121	447.997	25.0939	77.3695	40.035	62.8144
			0.382888	448.24	25.1413	77.4212	40.0765	62.8304
			0.382654	448.479	25.1885	77.4717	40.1176	62.8458
			0.382422	448.713	25.2355	77.5211	40.1583	62.8605
			0.382189	448.944	25.2821	77.5694	40.1987	62.8744
			0.381957	449.17	25.3286	77.6164	40.2388	62.8876
			0.381725	449.392	25.3747	77.6624	40.2785	62.9002
			0.381493	449.61	25.4206	77.7072	40.3179	62.912
			0.381261	449.824	25.4663	77.7508	40.3569	62.9232
			0.38103	450.034	25.5116	77.7933	40.3956	62.9336
			0.380799	450.239	25.5567	77.8346	40.4339	62.9433
			0.380568	450.44	25.6016	77.8748	40.4719	62.9524
			0.380338	450.637	25.6462	77.9138	40.5095	62.9608
			0.380108	450.83	25.6905	77.9516	40.5468	62.9684
			0.379878	451.018	25.7345	77.9883	40.5837	62.9754
			0.379649	451.202	25.7783	78.0239	40.6202	62.9818
			0.379419	451.382	25.8218	78.0583	40.6564	62.9874
			0.37919	451.558	25.865	78.0915	40.6922	62.9923
			0.378962	451.729	25.9079	78.1236	40.7277	62.9966
			0.378733	451.896	25.9506	78.1545	40.7628	63.0103
			0.378505	452.059	25.993	78.1843	40.7975	63.0418
			0.378277	452.218	26.0351	78.2129	40.8318	63.0727
			0.37805	452.372	26.0769	78.2404	40.8658	63.1029
			0.377822	452.522	26.1185	78.2667	40.8994	63.1324
			0.377595	452.668	26.1597	78.2919	40.9327	63.1614
			0.377368	452.809	26.2218	78.3159	40.9656	63.1896
			0.377142	452.946	26.2842	78.3719	40.9981	63.2173
			0.376916	453.079	26.3461	78.4359	41.0302	63.2442
			0.37669	453.208	26.4076	78.4989	41.0619	63.2706
			0.376464	453.332	26.4686	78.5608	41.0933	63.2963
			0.376239	453.452	26.5292	78.6216	41.1243	63.4266
			0.376013	453.567	26.5893	78.6813	41.1549	63.5941
			0.375789	453.679	26.6489	78.7399	41.1852	63.7591
			0.375564	453.786	26.7081	78.7975	41.215	63.9218
			0.37534	453.888	26.7668	78.854	41.2445	64.082
			0.375116	453.987	26.825	78.9093	41.2736	64.2397
			0.374892	454.081	26.8828	78.9636	41.3023	64.395
			0.374668	454.171	26.94	79.0168	41.3306	64.5477
			0.374445	454.256	26.9968	79.069	41.3585	64.698
			0.374222	454.337	27.0531	79.12	41.3861	64.8458
			0.373999	454.414	27.1089	79.17	41.4132	64.991
			0.373777	454.487	27.1642	79.2189	41.44	65.1337
			0.373554	454.555	27.219	79.2668	41.4663	65.2739
			0.373332	454.619	27.2733	79.3135	41.4923	65.4115
			0.373111	454.678	27.3272	79.3592	41.5179	65.5923
			0.372889	454.734	27.3805	79.4038	41.5431	65.7848
			0.372668	454.785	27.4333	79.4473	41.5679	65.9751
			0.372447	454.831	27.4856	79.4898	41.5923	66.163
			0.372227	454.874	27.5373	79.5312	41.6163	66.3487
			0.372006	454.912	27.5886	79.5715	41.6399	66.5321
			0.371786	454.946	27.6393	79.6108	41.6631	66.7131
			0.371566	454.975	27.6896	79.649	41.701	66.8918
			0.371347	455.001	27.7393	79.6862	41.7687	67.0681
			0.371127	455.021	27.7884	79.7223	41.8352	67.2421
			0.370908	455.038	27.8431	79.7574	41.9005	67.4137
			0.370689	455.051	27.91	79.7914	41.9646	67.5829
			0.370471	455.175	27.9764	79.8243	42.0275	67.7497
			0.370253	455.354	28.0424	79.8562	42.0892	67.914
			0.370034	455.53	28.108	79.8871	42.1496	68.076
			0.369817	455.701	28.1731	79.9169	42.2088	68.2355
			0.369599	455.868	28.2377	79.9457	42.2668	68.3926
			0.369382	456.032	28.3019	79.9735	42.3235	68.5472
			0.369165	456.191	28.3656	80.0002	42.379	68.6994
			0.368948	456.346	28.4289	80.0259	42.4333	68.849
			0.368732	456.498	28.4917	80.0506	42.4863	68.9962
			0.368515	456.645	28.554	80.0742	42.538	69.1409
			0.368299	456.788	28.6158	80.0969	42.5885	69.2831
			0.368083	456.927	28.6772	80.1185	42.6377	69.4228
			0.367868	457.062	28.7381	80.1391	42.6857	69.5599
			0.367653	457.194	28.7985	80.1587	42.7324	69.6946
			0.367438	457.321	28.8584	80.1773	42.7778	69.8266
			0.367223	457.444	28.9179	80.1949	42.822	69.9562
			0.367008	457.563	28.9768	80.2115	42.8648	70.0831
			0.366794	457.678	29.0353	80.2271	42.9064	70.2075
			0.36658	457.789	29.0932	80.2417	42.9467	70.3294
			0.366366	457.896	29.1507	80.2554	42.9857	70.4486
			0.366153	457.999	29.2077	80.268	43.0235	70.5653
			0.36594	458.099	29.2641	80.2797	43.0599	70.6805
			0.365727	458.194	29.3201	80.2904	43.095	70.8558
			0.365514	458.285	29.3795	80.3001	43.1432	71.0288
			0.365301	458.372	29.455	80.3089	43.2122	71.1994
			0.365089	458.456	29.5297	80.3167	43.2799	71.3676
			0.364877	458.535	29.6037	80.3378	43.3464	71.5335
			0.364665	458.61	29.6769	80.3851	43.4117	71.697
			0.364454	458.682	29.7494	80.4315	43.4758	71.8582
			0.364243	458.749	29.8211	80.477	43.5387	72.0169
			0.364032	458.813	29.892	80.5216	43.6004	72.1733
			0.363821	458.872	29.9622	80.5653	43.6608	72.3272
			0.36361	458.928	30.0316	80.608	43.72	72.4787
			0.3634	458.98	30.1002	80.6498	43.778	72.6278
			0.36319	459.028	30.168	80.6908	43.8347	72.7745
			0.36298	459.072	30.235	80.7308	43.8902	72.9187
			0.362771	459.112	30.3013	80.7699	43.9445	73.0605
			0.362561	459.148	30.3667	80.8082	43.9975	73.1998
			0.362352	459.18	30.4313	80.8455	44.0493	73.3367
			0.362143	459.209	30.4951	80.882	44.0998	73.4711
			0.361935	459.234	30.5581	80.9176	44.149	73.6031
			0.361726	459.254	30.6203	80.9523	44.197	73.7325
			0.361518	459.271	30.6817	80.9861	44.2437	73.8595
			0.36131	459.284	30.7422	81.0191	44.2892	73.984
			0.361103	459.294	30.8019	81.0512	44.3334	74.106
			0.360895	459.299	30.8608	81.0825	44.3763	74.2255
			0.360688	459.301	30.9188	81.1129	44.4179	74.3424
			0.360481	459.299	30.9759	81.1762	44.4583	74.4569
			0.360274	459.293	31.0322	81.266	44.4974	74.5689
			0.360068	459.283	31.0877	81.3521	44.5352	74.6783
			0.359862	459.269	31.1423	81.4345	44.5717	74.7852
			0.359656	459.252	31.196	81.5132	44.6069	74.8896
			0.35945	459.231	31.2488	81.5882	44.6409	74.9915
			0.359244	459.206	31.3048	81.6595	44.6735	75.0908
			0.359039	459.178	31.3819	81.727	44.7048	75.1875
			0.358834	459.146	31.4582	81.7909	44.7349	75.2818
			0.358629	459.11	31.5337	81.8511	44.7637	75.3735
			0.358425	459.07	31.6085	81.9076	44.794	75.4626
			0.35822	459.027	31.6825	81.9603	44.8577	75.5636
			0.358016	458.98	31.7557	82.0094	44.9203	75.7151
			0.357812	458.929	31.8282	82.0548	44.9816	75.8642
			0.357609	458.875	31.8998	82.0965	45.0417	76.0109
			0.357405	458.817	31.9707	82.1346	45.1006	76.1554
			0.357202	458.756	32.0407	82.1689	45.1582	76.2974
			0.356999	458.69	32.11	82.1996	45.2147	76.4371
			0.356796	458.622	32.1784	82.2266	45.2699	76.5745
			0.356594	458.618	32.246	82.2499	45.3238	76.7095
			0.356392	458.716	32.3128	82.2696	45.3765	76.8421
			0.35619	458.811	32.3788	82.2856	45.428	76.9723
			0.355988	458.903	32.444	82.298	45.4783	77.1001
			0.355786	458.991	32.5083	82.3068	45.5273	77.2256
			0.355585	459.076	32.5718	82.344	45.5853	77.3487
			0.355384	459.157	32.6345	82.43	45.6582	77.4694
			0.355183	459.234	32.6963	82.5124	45.7294	77.5876
			0.354982	459.309	32.7572	82.5912	45.7988	77.7035
			0.354782	459.38	32.8174	82.6666	45.8664	77.817
			0.354582	459.447	32.8766	82.7384	45.9323	77.9281
			0.354382	459.511	32.935	82.8066	45.9964	78.0367
			0.354182	459.572	32.9925	82.8714	46.0586	78.143
			0.353982	459.629	33.0492	82.9326	46.1191	78.2468
			0.353783	459.683	33.105	82.9903	46.1778	78.3482
			0.353584	459.734	33.1599	83.0445	46.2347	78.4472
			0.353385	459.781	33.214	83.0952	46.2898	78.5437
			0.353186	459.825	33.2671	83.1423	46.3431	78.6378
			0.352988	459.866	33.3194	83.186	46.3946	78.7295
			0.35279	459.903	33.3708	83.2262	46.4442	78.8188
			0.352592	459.937	33.4212	83.2629	46.4921	78.9056
			0.352394	459.968	33.4708	83.296	46.5381	78.9899
			0.352196	459.995	33.5195	83.3258	46.5823	79.0719
			0.351999	460.019	33.5673	83.352	46.6246	79.1513
			0.351802	460.04	33.6142	83.3747	46.6651	79.2284
			0.351605	460.058	33.6601	83.394	46.7038	79.303
			0.351409	460.072	33.7051	83.4099	46.7406	79.3751
			0.351212	460.083	33.7493	83.4223	46.7756	79.4448
			0.351016	460.091	33.8076	83.4312	46.8087	79.512
			0.35082	460.096	33.878	83.4367	46.84	79.5767
			0.350624	460.098	33.9477	83.4388	46.8695	79.6391
			0.350429	460.096	34.0165	83.4374	46.937	79.7593
			0.350233	460.091	34.0844	83.4327	47.0095	79.8872
			0.350038	460.083	34.1516	83.4245	47.0802	80.0129
			0.349843	460.072	34.2179	83.4129	47.1492	80.1363
			0.349649	460.058	34.2833	83.3979	47.2164	80.2574
			0.349454	460.041	34.3479	83.3796	47.2819	80.3762
			0.34926	460.02	34.4117	83.3578	47.3455	80.4928
			0.349066	459.997	34.4746	83.3327	47.4075	80.607
			0.348872	459.97	34.5367	83.3043	47.4676	80.719
			0.348678	459.94	34.5979	83.2725	47.526	80.8287
			0.348485	459.908	34.6583	83.3131	47.5826	80.936
			0.348292	459.872	34.7177	83.3584	47.6374	81.0411
			0.348099	459.833	34.7763	83.4004	47.6904	81.1439
			0.347906	459.791	34.8341	83.4392	47.7417	81.2443
			0.347714	459.746	34.8909	83.4746	47.7911	81.3424
			0.347521	459.698	34.9469	83.5068	47.8388	81.4383
			0.347329	459.647	35.002	83.5357	47.8846	81.5318
			0.347137	459.593	35.0562	83.5613	47.9287	81.6229
			0.346946	459.536	35.1095	83.5837	47.9709	81.7118
			0.346754	459.476	35.1619	83.6027	48.0114	81.8205
			0.346563	459.413	35.2134	83.6186	48.05	81.9611
			0.346372	459.347	35.264	83.6311	48.0869	82.1004
			0.346181	459.278	35.3137	83.6404	48.1219	82.2385
			0.34599	459.207	35.3625	83.6465	48.1551	82.3752
			0.3458	459.132	35.4103	83.6494	48.1865	82.5107
			0.34561	459.054	35.4573	83.649	48.216	82.6449
			0.34542	458.974	35.5033	83.6454	48.2438	82.7779
			0.34523	458.891	35.5484	83.6386	48.2697	82.9096
			0.34504	458.805	35.5925	83.6286	48.2938	83.04
			0.344851	458.715	35.6358	83.6154	48.3161	83.1691
			0.344662	458.624	35.678	83.599	48.3365	83.297
			0.344473	458.529	35.7194	83.6903	48.3552	83.4235
			0.344284	458.431	35.7598	83.7794	48.372	83.5488
			0.344096	458.331	35.7993	83.8644	48.4075	83.6728
			0.343907	458.228	35.8378	83.9451	48.4685	83.7956
			0.343719	458.122	35.8753	84.0216	48.5277	83.917
			0.343531	458.013	35.9119	84.094	48.5852	84.0372
			0.343343	457.901	35.9476	84.1621	48.641	84.156
			0.343156	457.795	35.9822	84.226	48.695	84.2736
			0.342969	457.848	36.0159	84.2857	48.7473	84.3899
			0.342782	457.898	36.0769	84.3412	48.7978	84.5049
			0.342595	457.946	36.139	84.3926	48.8465	84.6186
			0.342408	457.991	36.2001	84.4397	48.8935	84.731
			0.342221	458.033	36.2604	84.4827	48.9387	84.8421
			0.342035	458.073	36.3198	84.5215	48.9822	84.9518
			0.341849	458.11	36.3784	84.5561	49.0239	85.0603
			0.341663	458.144	36.436	84.5865	49.0638	85.1675
			0.341477	458.176	36.4927	84.6128	49.1019	85.2733
			0.341292	458.205	36.5486	84.6349	49.1383	85.3779
			0.341107	458.232	36.6035	84.6528	49.1729	85.4873
			0.340922	458.256	36.6576	84.6667	49.2058	85.6461
			0.340737	458.277	36.7107	84.6763	49.2369	85.8036
			0.340552	458.296	36.7629	84.7102	49.2661	85.9601
			0.340368	458.313	36.8143	84.808	49.2937	86.1154
			0.340183	458.326	36.8646	84.9017	49.3194	86.2695
			0.339999	458.338	36.9141	84.9914	49.3434	86.4225
			0.339815	458.346	36.9627	85.077	49.3655	86.5744
			0.339632	458.352	37.0103	85.1586	49.386	86.7251
			0.339448	458.356	37.0569	85.2362	49.4046	86.8746
			0.339265	458.357	37.1027	85.3097	49.4214	87.0229
			0.339082	458.356	37.1475	85.3792	49.4365	87.1701
			0.338899	458.352	37.1914	85.4447	49.4646	87.3161
			0.338716	458.345	37.2343	85.5061	49.5245	87.4609
			0.338534	458.336	37.2762	85.5636	49.5827	87.6046
			0.338351	458.325	37.3172	85.617	49.6392	87.747
			0.338169	458.311	37.3573	85.6664	49.694	87.8883
			0.337987	458.295	37.3964	85.7118	49.7471	88.0284
			0.337806	458.276	37.4345	85.7531	49.7984	88.1672
			0.337624	458.255	37.4717	85.7905	49.8481	88.3049
			0.337443	458.231	37.5079	85.8238	49.896	88.4413
			0.337262	458.205	37.5431	85.8532	49.9422	88.5765
			0.337081	458.177	37.5773	85.8785	49.9868	88.7105
			0.3369	458.146	37.6106	85.8999	50.0295	88.8433
			0.336719	458.112	37.6429	85.9173	50.0706	88.9748
			0.336539	458.076	37.6742	85.9306	50.11	89.1051
			0.336359	458.038	37.7245	85.94	50.1476	89.2342
			0.336179	457.998	37.777	85.9455	50.1835	89.362
			0.335999	457.955	37.8282	85.9469	50.2177	89.4885
			0.33582	457.909	37.8781	85.9444	50.2502	89.6138
			0.33564	457.862	37.9266	85.9379	50.2809	89.7378
			0.335461	457.812	37.9737	85.9275	50.3099	89.8605
			0.335282	457.759	38.0194	85.9131	50.3372	89.9819
			0.335103	457.704	38.0638	85.8947	50.3628	90.1021
			0.334925	457.647	38.1067	85.8724	50.3866	90.221
			0.334746	457.588	38.1483	85.8462	50.4087	90.3385
			0.334568	457.526	38.1884	85.8404	50.4291	90.4548
			0.33439	457.462	38.2272	85.902	50.4478	90.5697
			0.334212	457.395	38.2646	85.9597	50.4647	90.6833
			0.334034	457.326	38.3005	86.0136	50.4864	90.7956
			0.333857	457.255	38.335	86.0636	50.5485	90.9065
			0.33368	457.182	38.3681	86.1097	50.6089	91.0161
			0.333502	457.106	38.3998	86.1519	50.6677	91.1243
			0.333325	457.028	38.4301	86.1902	50.7248	91.2312
			0.333149	456.947	38.4589	86.2247	50.7803	91.3367
			0.332972	456.864	38.4863	86.2553	50.8341	91.4408
			0.332796	456.779	38.5263	86.282	50.8862	91.5436
			0.33262	456.692	38.5684	86.3049	50.9367	91.6449
			0.332444	456.602	38.6282	86.3239	50.9855	91.7449
			0.332268	456.51	38.6889	86.339	51.0327	91.8434
			0.332092	456.416	38.7483	86.3502	51.0782	91.9405
			0.331917	456.32	38.8063	86.3576	51.122	92.0362
			0.331742	456.221	38.8629	86.3612	51.1642	92.1305
			0.331567	456.12	38.9182	86.3609	51.2047	92.2233
			0.331392	456.016	38.9721	86.3567	51.2435	92.3147
			0.331217	455.911	39.0246	86.3487	51.2807	92.4046
			0.331042	455.803	39.0757	86.3368	51.3162	92.493
			0.330868	455.693	39.1255	86.3211	51.35	92.58
			0.330694	455.58	39.1739	86.3015	51.3822	92.6655
			0.33052	455.466	39.2209	86.2781	51.4127	92.7494
			0.330346	455.47	39.3178	86.2509	51.4415	92.8449
			0.330173	455.52	39.4322	86.2198	51.4687	92.9876
			0.329999	455.567	39.5426	86.1849	51.4941	93.129
			0.329826	455.612	39.649	86.1462	51.518	93.2691
			0.329653	455.655	39.7512	86.1037	51.5401	93.4078
			0.32948	455.696	39.8494	86.0573	51.5606	93.5452
			0.329307	455.734	39.9435	86.0112	51.5795	93.6813
			0.329135	455.771	40.0333	86.0461	51.5966	93.816
			0.328963	455.806	40.1238	86.0808	51.6121	93.9493
			0.32879	455.838	40.2672	86.1154	51.626	94.0812
			0.328618	455.868	40.4066	86.1498	51.6381	94.2117
			0.328447	455.896	40.5422	86.1841	51.6486	94.3408
			0.328275	455.922	40.6738	86.2182	51.6575	94.4685
			0.328104	455.946	40.8014	86.2522	51.7045	94.5947
			0.327932	455.968	40.925	86.286	51.7586	94.7196
			0.327761	455.988	41.0445	86.3196	51.8112	94.8429
			0.32759	456.006	41.1599	86.3534	51.8622	94.9648
			0.32742	456.021	41.2712	86.423	51.9115	95.0852
			0.327249	456.034	41.3784	86.4925	51.9593	95.2042
			0.327079	456.046	41.4813	86.5619	52.0054	95.3216
			0.326909	456.055	41.58	86.6313	52.0499	95.4376
			0.326739	456.062	41.6744	86.7005	52.0928	95.552
			0.326569	456.067	41.7645	86.7697	52.1342	95.6649
			0.326399	456.07	41.8503	86.8388	52.1739	95.7762
			0.32623	456.07	41.9318	86.9078	52.212	95.886
			0.32606	456.069	42.0089	86.9767	52.2484	95.9943
			0.325891	456.065	42.0815	87.0455	52.2833	96.1009
			0.325722	456.06	42.1498	87.1143	52.3166	96.206
			0.325554	456.052	42.2136	87.183	52.3483	96.3095
			0.325385	456.042	42.2729	87.2515	52.3783	96.4113
			0.325217	456.03	42.3278	87.32	52.4068	96.5116
			0.325048	456.016	42.3781	87.3884	52.4336	96.6102
			0.32488	455.999	42.4239	87.4567	52.4588	96.7072
			0.324712	455.981	42.4651	87.5249	52.4825	96.8025
			0.324545	455.96	42.5611	87.593	52.5045	96.8961
			0.324377	455.938	42.6599	87.661	52.5249	96.9881
			0.32421	455.913	42.7544	87.7289	52.5437	97.0784
			0.324043	455.886	42.8445	87.7967	52.5609	97.167
			0.323876	455.857	42.9302	87.8644	52.5765	97.2539
			0.323709	455.825	43.0115	87.932	52.5905	97.339
			0.323542	455.792	43.0883	87.9994	52.603	97.4224
			0.323375	455.756	43.1606	88.0668	52.6138	97.5041
			0.323209	455.718	43.2285	88.134	52.623	97.584
			0.323043	455.678	43.2918	88.2012	52.6306	97.6622
			0.322877	455.636	43.3506	88.2682	52.6366	97.7386
			0.322711	455.592	43.4049	88.3351	52.641	97.8132
			0.322545	455.545	43.4546	88.4018	52.6439	97.8859
			0.32238	455.497	43.4998	88.4685	52.6451	97.9569
			0.322215	455.446	43.5403	88.535	52.6448	98.0261
			0.322049	455.393	43.5763	88.6013	52.6428	98.0934
			0.321884	455.338	43.6077	88.6676	52.6393	98.1589
			0.32172	455.28	43.6345	88.7337	52.6342	98.2225
			0.321555	455.221	43.6566	88.7996	52.6276	98.2843
			0.321391	455.159	43.6741	88.8654	52.6193	98.3442
			0.321226	455.095	43.687	88.9311	52.6095	98.4022
			0.321062	455.028	43.6953	88.9966	52.5981	98.4583
			0.320898	454.96	43.6989	89.0619	52.5851	98.5125
			0.320734	454.889	43.6979	89.1271	52.613	98.5649
			0.320571	454.816	43.7009	89.1921	52.645	98.6152
			0.320407	454.741	43.759	89.257	52.6754	98.6637
			0.320244	454.663	43.8126	89.3216	52.7044	98.7102
			0.320081	454.583	43.8617	89.3861	52.7317	98.7548
			0.319918	454.501	43.9062	89.4505	52.7575	98.7974
			0.319755	454.417	43.9461	89.5146	52.7818	98.8655
			0.319592	454.33	43.9813	89.5786	52.8045	98.9718
			0.31943	454.241	44.012	89.6423	52.8257	99.0763
			0.319268	454.15	44.0381	89.7059	52.8453	99.179
			0.319105	454.057	44.0596	89.7692	52.8634	99.2797
			0.318943	453.961	44.0765	89.8324	52.8799	99.3787
			0.318782	453.863	44.0888	89.8953	52.8949	99.4758
			0.31862	453.762	44.0965	89.958	52.9084	99.5709
			0.318458	453.66	44.0996	90.0205	52.9203	99.6642
			0.318297	453.555	44.0981	90.0828	52.9307	99.7556
			0.318136	453.447	44.092	90.1449	52.9395	99.8451
			0.317975	453.483	44.0813	90.2067	52.9469	99.9327
			0.317814	453.545	44.0661	90.2683	52.9526	100.018
			0.317653	453.605	44.0462	90.3296	52.9569	100.102
			0.317493	453.662	44.0219	90.3907	52.9596	100.184
			0.317333	453.718	43.993	90.4515	52.9608	100.264
			0.317172	453.772	43.9595	90.5121	52.9605	100.341
			0.317012	453.823	43.9215	90.5724	52.9586	100.417
			0.316853	453.872	43.8791	90.6324	52.9552	100.491
			0.316693	453.919	43.8321	90.6922	52.9503	100.563
			0.316533	453.964	43.8058	90.7517	52.9439	100.633
			0.316374	454.006	43.8177	90.8109	52.936	100.701
			0.316215	454.047	43.825	90.8698	52.9265	100.766
			0.316056	454.085	43.8277	90.9284	52.9156	100.83
			0.315897	454.121	43.826	90.9867	52.9031	100.892
			0.315738	454.155	43.8197	91.0446	52.8891	100.952
			0.315579	454.186	43.809	91.1023	52.8736	101.009
			0.315421	454.216	43.7937	91.1597	52.8566	101.065
			0.315263	454.243	43.774	91.2167	52.8381	101.118
			0.315105	454.267	43.7498	91.2734	52.8181	101.17
			0.314947	454.29	43.7211	91.3297	52.7967	101.219
			0.314789	454.31	43.688	91.3857	52.7737	101.266
			0.314631	454.328	43.6506	91.4414	52.7492	101.311
[truncated: 13,003 more rows]

## Sheet: N wave
			2017-11-15 14:29:31	2017-11-15 14:32:59	2017-11-15 16:49:30	2017-11-16 09:02:42	2018-02-11 05:03:03
			ML 5.4	ML 3.6	ML 4.3	ML 3.6	ML 4.6
		NS	PH EQ#1	PH EQ#2	PH EQ#3	PH EQ#4	PH EQ#5
		time	Acceleration (Gal)	Acceleration (Gal)	Acceleration (Gal)	Acceleration (Gal)	Acceleration (Gal)
		0	-0.0137565	-0.0597156	-0.0112553	0.0100047	-0.0259497
		0.01	-0.00906676	0.00156324	-0.000937941	0.0112553	0.0100047
		0.02	0.0100047	-0.0547132	-0.00687823	-0.0221979	-0.0384556
		0.03	-0.0115679	-0.0944194	-0.0137565	0.00781617	0.0403315
		0.04	0.00218853	-0.0453338	-0.00187588	0.00687823	-0.0256371
		0.05	0.00156324	-0.0553385	-0.00625294	-0.00218853	-0.0162576
		0.06	0	-0.0490856	-0.00343912	-0.0328279	0.02126
		0.07	-0.00156324	-0.0740973	-0.00343912	0.0403315	-0.0437706
		0.08	-0.00218853	-0.105049	-0.0112553	-0.0418947	0.0259497
		0.09	0.00562765	-0.0387682	-0.00125059	-0.0619041	-0.0350165
		0.1	-0.00937941	-0.0659685	0.00375176	0.0443959	0.0644053
		0.11	0.00218853	-0.136001	0.000625294	0.0234485	-0.0447085
		0.12	-0.00719088	-0.0515868	0.0137565	-0.0400188	0.00719088
		0.13	-0.000312647	-0.0300141	-0.0128185	0.0109426	-0.0118806
		0.14	-0.005315	-0.0146944	0.00125059	0.0497109	0.00719088
		0.15	0.00187588	-0.078787	-0.00719088	-0.0437706	-0.0165703
		0.16	-0.000937941	-0.118181	-0.00844147	-0.00250118	-0.0243865
		0.17	-0.000625294	-0.0687823	0.0128185	0.0565891	0.0800376
		0.18	-0.00937941	-0.246678	-0.00625294	-0.00156324	-0.0534626
		0.19	-0.00343912	-0.346413	0.0046897	-0.0156323	0.0137565
		0.2	0.00844147	-0.203221	-0.00594029	0.0459591	0.01063
		0.21	-0.00719088	0.000937941	-0.0112553	-0.0109426	0.0181335
		0.22	0.00500235	0.135689	-0.00343912	-0.0306394	-0.00781617
		0.23	0.00594029	0.0462718	-0.00812882	0.0100047	-0.000312647
		0.24	-0.0156323	-0.17602	-0.000312647	0.0387682	0.0481476
		0.25	-0.00343912	-0.201345	-0.0184462	-0.0409568	-0.0375176
		0.26	0.00343912	-0.18071	-0.000937941	-0.0362671	-0.0121932
		0.27	-0.00500235	-0.176958	0.00437706	0.0290762	0.0206347
		0.28	0.00750353	-0.143818	-0.00937941	-0.0300141	-0.0134438
		0.29	0.00437706	-0.0800376	0.00875412	0.01063	-0.0250118
		0.3	-0.0103174	-0.000937941	0.00343912	0.00406441	0.00343912
		0.31	-0.00218853	-0.0803503	0.0046897	0.0168829	0.0178209
		0.32	0.00375176	-0.0578397	-0.00719088	-0.0115679	-0.0406441
		0.33	0.0103174	-0.157261	-0.0137565	-0.0121932	0.00187588
		0.34	0.00687823	-0.209161	-0.00687823	0.0450212	-0.0128185
		0.35	-0.00375176	-0.208848	-0.0131312	-0.0272003	0.00812882
		0.36	-0.00500235	-0.307019	0.00562765	0.00594029	0.005315
		0.37	-0.0118806	-0.226356	0.00250118	0.0118806	-0.0187588
		0.38	-0.00343912	-0.046897	-0.0125059	0.0315773	0.0293888
		0.39	0.00250118	0.0806629	0.000625294	-0.0131312	-0.00656559
		0.4	-0.00687823	-0.0800376	-0.000625294	-0.0290762	-0.00156324
		0.41	-0.00218853	-0.250118	0.0046897	0.0262623	0.000625294
		0.42	-0.00187588	-0.24918	0.00375176	-0.0290762	0.00562765
		0.43	-0.00687823	-0.19134	0.00437706	0.0412694	-0.00844147
		0.44	0.00594029	-0.155698	-0.00406441	-0.0115679	0.0193841
		0.45	-0.0193841	-0.188839	-0.00594029	-0.0228232	-0.0143818
		0.46	0.00937941	-0.233547	0.00781617	-0.0297015	0.000937941
		0.47	-0.005315	-0.115679	0.00875412	0.00343912	0.0200094
		0.48	-0.0140691	-0.102861	0.0046897	0.0134438	-0.00969206
		0.49	0.00656559	-0.211037	0.015945	-0.00187588	-0.0046897
		0.5	-0.000937941	-0.222605	-0.000312647	0.0434579	-0.00625294
		0.51	-0.00250118	-0.211037	0.00687823	-0.0137565	0.0309521
		0.52	0.00875412	-0.196342	0.0109426	-0.0175082	-0.0287635
		0.53	0.0100047	-0.198843	0	0.0221979	0.00594029
		0.54	-0.00156324	-0.168517	0.0100047	0.0206347	0.0171956
		0.55	0.0156323	-0.147569	-0.0109426	-0.0322026	-0.00625294
		0.56	-0.00125059	-0.193841	0.00562765	0.0128185	-0.00437706
		0.57	0.00812882	-0.216039	-0.00750353	0.000937941	0.0178209
		0.58	0	-0.219791	-0.0100047	-0.00406441	-0.00218853
		0.59	0.00625294	-0.249805	-0.0046897	-0.0209473	-0.00594029
		0.6	-0.00812882	-0.150383	-0.0196968	0.0046897	-0.0190715
		0.61	-0.0115679	-0.187588	-0.0156323	-0.0146944	-0.0209473
		0.62	-0.00125059	-0.228858	-0.00125059	-0.015945	0.00156324
		0.63	0.000312647	-0.232922	-0.00343912	0.0112553	-0.005315
		0.64	-0.00594029	-0.208536	-0.00937941	-0.00625294	0.0162576
		0.65	0.00156324	-0.177583	-0.0125059	0.0131312	-0.0218853
		0.66	0.0100047	-0.187901	-0.0046897	0.00562765	0.00844147
		0.67	-0.0134438	-0.181023	0.00812882	-0.00594029	0.00594029
		0.68	0.0128185	-0.233235	-0.000937941	0.00156324	-0.00187588
		0.69	0.00343912	-0.191027	0.0181335	0.0500235	-0.0131312
		0.7	0.00250118	-0.140066	0.00750353	0.0203221	0.0365797
		0.71	0.00343912	-0.162576	0.0115679	0.0128185	-0.0137565
		0.72	-0.00625294	-0.234173	0.0272003	0.00875412	-0.00406441
		0.73	-0.00375176	-0.215726	0.0137565	-0.00343912	0.0046897
		0.74	-0.00125059	-0.239175	0.0209473	0.0406441	0.00844147
		0.75	-0.00625294	-0.235423	0.00812882	-0.0250118	0.00375176
		0.76	0.00281382	-0.289511	-0.000312647	-0.0409568	-0.0196968
		0.77	-0.000312647	-0.283571	0.005315	0.000937941	0.0268876
		0.78	-0.005315	-0.232609	-0.00875412	-0.0418947	0.00187588
		0.79	0.0131312	-0.278256	-0.00156324	-0.00562765	0.00187588
		0.8	-0.00719088	-0.236674	-0.0134438	0.00156324	-0.0171956
		0.81	0.00781617	-0.248242	-0.015945	0.0103174	0.00687823
		0.82	-0.00125059	-0.305769	-0.0121932	-0.0556512	-0.0228232
		0.83	-0.00218853	-0.339535	-0.0118806	-0.00594029	-0.00906676
		0.84	0.0100047	-0.267313	-0.00656559	0.0103174	-0.00312647
		0.85	-0.00781617	-0.219791	-0.0193841	-0.0181335	0.01063
		0.86	-0.00406441	-0.302017	-0.00875412	0.0534626	0.00187588
		0.87	-0.00187588	-0.308895	-0.00125059	0.0168829	-0.0128185
		0.88	-0.02126	-0.257308	-0.0109426	0.0140691	0.00750353
		0.89	0.00250118	-0.347663	0	-0.00719088	0.0046897
		0.9	0.00312647	-0.298578	0.00500235	-0.0131312	-0.0121932
		0.91	-0.00969206	-0.268876	-0.00656559	0.0443959	0.0287635
		0.92	0.00719088	-0.257308	0.00969206	0.00562765	-0.0168829
		0.93	-0.00187588	-0.226044	0.0162576	-0.0325153	-0.0178209
		0.94	0.00125059	-0.272628	0.0193841	0.015945	-0.000625294
		0.95	-0.00500235	-0.228232	0.00281382	0.0443959	-0.0228232
		0.96	0.0125059	-0.264812	0.00594029	0.00406441	0.0131312
		0.97	-0.000625294	-0.226669	0.00437706	-0.0540879	-0.0218853
		0.98	0.00125059	-0.196342	0.00187588	0.00937941	0.0350165
		0.99	-0.00687823	-0.228858	0.00562765	0.0181335	-0.0368923
		1	0.00250118	-0.161638	-0.00594029	-0.0125059	0.00969206
		1.01	-0.01063	-0.138815	-0.00750353	-0.0187588	-0.00281382
		1.02	0.0128185	-0.161951	-0.00500235	-0.00625294	0.0118806
		1.03	0.0134438	-0.156949	-0.00437706	-0.0193841	0.00500235
		1.04	-0.01063	-0.136314	-0.000625294	0.00844147	-0.0196968
		1.05	0.0140691	-0.073472	0.0121932	0.00281382	0.0509615
		1.06	-0.00750353	-0.180085	-0.00937941	-0.037205	-0.0459591
		1.07	0.00656559	-0.241676	-0.00187588	-0.015945	0.0162576
		1.08	0.0046897	-0.114429	-0.00437706	0.0512741	-0.00312647
		1.09	-0.00343912	-0.15351	-0.00656559	-0.0234485	-0.00187588
		1.1	0	-0.184462	-0.00687823	-0.0278256	-0.0200094
		1.11	-0.00250118	-0.153197	-0.00625294	0.0434579	0.00625294
		1.12	-0.0234485	-0.156324	-0.0125059	-0.005315	0.0259497
		1.13	0.00750353	-0.17008	-0.00906676	0.00812882	-0.0390809
		1.14	-0.00719088	-0.183524	-0.000312647	-0.00281382	0.000937941
		1.15	-0.00875412	-0.163514	-0.0046897	-0.00812882	0.0206347
		1.16	0.00750353	-0.182898	-0.0112553	-0.0112553	-0.00937941
		1.17	0.00312647	-0.180397	-0.00937941	0.0559638	-0.0209473
		1.18	-0.00906676	-0.158199	0.0153197	0.0381429	0.0262623
		1.19	-0.000625294	-0.236674	-0.01063	-0.00875412	0.00656559
		1.2	0.0103174	-0.271065	0.0184462	0.00906676	-0.0484603
		1.21	-0.00187588	-0.208848	0.00781617	-0.0178209	0.0209473
		1.22	-0.00156324	-0.193841	-0.00875412	0.0209473	0.0125059
		1.23	-0.000937941	-0.146631	0.00156324	-0.0140691	-0.0456465
		1.24	-0.00937941	-0.182898	-0.0171956	-0.0290762	0.0146944
		1.25	-0.0165703	-0.223543	0.0121932	0.0437706	0.00969206
		1.26	0.00218853	-0.201032	-0.0153197	-0.015945	-0.00844147
		1.27	-0.0115679	-0.198531	-0.000937941	0	-0.0275129
		1.28	-0.00562765	-0.155073	0.0103174	-0.0165703	0.0303268
		1.29	0.00312647	-0.222292	-0.0178209	0.0231359	0.005315
		1.3	0.00656559	-0.161951	0.0184462	-0.0253244	-0.0275129
		1.31	-0.0115679	-0.0881665	0.00218853	-0.0215726	0.0250118
		1.32	0.00937941	-0.185712	-0.000937941	0.0381429	0.00375176
		1.33	0.00719088	-0.207598	0.000312647	0.00406441	-0.00750353
		1.34	-0.00343912	-0.189151	-0.00719088	0.0306394	-0.00594029
		1.35	0.00125059	-0.154135	0.00969206	-0.0187588	0.00844147
		1.36	-0.00125059	-0.0884791	-0.0046897	0.000312647	-0.00625294
		1.37	0.00781617	-0.0578397	0.00250118	-0.0181335	-0.0409568
		1.38	-0.00781617	-0.10161	-0.005315	0.0162576	0.0343912
		1.39	0.00437706	-0.169767	-0.0134438	0.00187588	-0.0184462
		1.4	0.0168829	-0.163827	0.00406441	-0.01063	-0.0221979
		1.41	-0.0115679	-0.0700329	0.005315	0.0347038	0.00594029
		1.42	0.005315	-0.0634673	0.00562765	-0.0203221	-0.01063
		1.43	0.00562765	-0.130686	0.000312647	-0.0171956	-0.0156323
		1.44	-0.0153197	-0.119744	-0.00906676	0.0184462	-0.03189
		1.45	0.00250118	-0.0678444	-0.00187588	0.0647179	0.0350165
		1.46	0.000312647	-0.0381429	-0.00812882	-0.0046897	-0.0121932
		1.47	0.00437706	-0.0428326	0.00312647	-0.0528373	-0.00406441
		1.48	-0.00187588	-0.0769112	0.0168829	0.0253244	-0.0118806
		1.49	-0.0125059	-0.118806	-0.00375176	-0.0171956	0.026575
		1.5	0.00125059	-0.105675	0.00156324	-0.00281382	-0.00875412
		1.51	-0.00437706	-0.0518994	0.0046897	0.0134438	-0.0331406
		1.52	-0.00687823	-0.0534626	0.00125059	0.0200094	0.0412694
		1.53	0.0165703	-0.0400188	-0.00218853	-0.00687823	-0.00125059
		1.54	-0.0128185	-0.0565891	-0.00156324	-0.00156324	-0.0281382
		1.55	-0.00719088	-0.0906676	0.00906676	0.0297015	0.0306394
		1.56	0.00906676	-0.0253244	0.00406441	-0.0368923	-0.00906676
		1.57	-0.00969206	-0.0253244	-0.00375176	-0.00969206	-0.01063
		1.58	-0.00625294	-0.0409568	0.00281382	0.037205	-0.00187588
		1.59	-0.00187588	-0.0837894	-0.0168829	-0.00375176	0.02126
		1.6	-0.0131312	-0.150696	-0.0150071	-0.0128185	-0.0109426
		1.61	-0.00250118	-0.0981712	0.00719088	-0.000312647	-0.0243865
		1.62	-0.00687823	-0.0462718	-0.0112553	0.00500235	0.0418947
		1.63	-0.00125059	0.00437706	-0.000937941	-0.0456465	-0.03189
		1.64	-0.000937941	0.0287635	-0.00375176	0.0156323	-0.00218853
		1.65	-0.00156324	-0.0537753	-0.0046897	0.0221979	-0.00562765
		1.66	0.0140691	-0.156011	-0.00969206	-0.0171956	0.0206347
		1.67	-0.00500235	-0.0809756	-0.005315	0.0415821	-0.0253244
		1.68	-0.00500235	0.089417	0.0131312	-0.0137565	0.0109426
		1.69	0.00156324	0.0528373	-0.00844147	-0.00656559	0.0184462
		1.7	-0.00312647	-0.105362	0.00218853	0.0131312	-0.0293888
		1.71	-0.00343912	-0.0490856	0.00844147	0.0234485	-0.00781617
		1.72	0.00187588	0.0722215	-0.00406441	-0.00625294	0.0112553
		1.73	-0.00594029	0.0315773	0.00343912	-0.0125059	0.00625294
		1.74	-0.00406441	0.0156323	0.00250118	0.0350165	-0.0150071
		1.75	-0.00719088	0.0493982	-0.00437706	0.0218853	-0.00125059
		1.76	-0.00437706	0.0518994	-0.00218853	-0.0287635	0.0137565
		1.77	0.0187588	-0.0181335	0.000312647	0.0256371	-0.0125059
		1.78	0.00687823	-0.0250118	0.00343912	-0.00437706	-0.0221979
		1.79	0.00156324	-0.0246991	-0.00719088	-0.0228232	0.0193841
		1.8	0.0156323	-0.0612788	-0.0115679	-0.01063	-0.0046897
		1.81	0.000937941	-0.0493982	-0.00906676	-0.00625294	0.00187588
		1.82	0.00562765	-0.0109426	-0.00281382	0.0262623	-0.00719088
		1.83	0.0121932	-0.0440832	-0.00187588	-0.0196968	0.0418947
		1.84	0.00406441	-0.109426	-0.0131312	-0.00781617	-0.0340785
		1.85	-0.00937941	-0.0941067	-0.00937941	0.0187588	0.0228232
		1.86	-0.00969206	-0.0834767	-0.00312647	-0.0397062	0.02126
		1.87	-0.00844147	-0.0503362	-0.0118806	-0.0218853	-0.0209473
		1.88	-0.00250118	-0.0403315	0.00156324	0.0206347	0.0225106
		1.89	-0.0162576	-0.0437706	0.00218853	0.01063	0.00687823
		1.9	0.00156324	-0.0822262	-0.00875412	-0.00656559	-0.0046897
		1.91	-0.005315	-0.037205	0.00687823	-0.0337659	-0.0312647
		1.92	-0.0128185	0.0365797	-0.00625294	0.0528373	0.0131312
		1.93	0.00937941	0.0512741	-0.00562765	0.0253244	-0.00156324
		1.94	-0.0046897	0.0287635	-0.0115679	-0.0250118	-0.00406441
		1.95	-0.00437706	-0.00312647	-0.00156324	0.0193841	0.00562765
		1.96	0.00156324	0.0150071	0.00625294	0.00437706	0.00156324
		1.97	0.000625294	0.0350165	-0.0165703	0.0375176	-0.005315
		1.98	0.00187588	0.0822262	0.00437706	-0.00406441	-0.00500235
		1.99	0.005315	0.0928562	0.00625294	-0.0434579	-0.0137565
		2	-0.00656559	0.0675318	-0.0109426	0.0118806	0.0322026
		2.01	0.00187588	0.0475223	0.00343912	-0.0171956	-0.0334532
		2.02	-0.00844147	0.0347038	0.0100047	0.0178209	0.0184462
		2.03	0.0128185	0.0115679	-0.00562765	-0.0337659	-0.0162576
		2.04	0.00812882	0.0178209	0.000625294	0.00594029	-0.0112553
		2.05	-0.00687823	0.00187588	-0.00218853	0.00906676	0.0234485
		2.06	0.00437706	0.0422073	-0.00937941	0.0168829	-0.0171956
		2.07	-0.00156324	0.0706582	-0.0140691	0.0237612	0.02126
		2.08	-0.00375176	0.0750353	-0.00781617	0.000937941	-0.0297015
		2.09	0.0109426	0.07441	0.00156324	0.0297015	0.0290762
		2.1	-0.00562765	-0.00250118	-0.0209473	-0.0365797	-0.0181335
		2.11	0.00406441	0.0209473	-0.00562765	0.00719088	0.0290762
		2.12	-0.01063	-0.00687823	-0.00750353	0.0153197	-0.0162576
		2.13	-0.0178209	0.00500235	-0.0121932	-0.0343912	0.00844147
		2.14	0.0150071	0.0640926	-0.00750353	-0.0184462	0.005315
		2.15	-0.00281382	0.0300141	-0.00562765	0.0259497	-0.0343912
		2.16	0.00125059	-0.0246991	-0.00281382	-0.0193841	0.0331406
		2.17	0.00687823	-0.0368923	-0.0146944	0.00687823	-0.0109426
		2.18	-0.00156324	0.00937941	0.00281382	0.00437706	0.00812882
		2.19	0.000625294	-0.0487729	0.00437706	0.0184462	-0.0128185
		2.2	0.0125059	-0.0756606	-0.00500235	0.00125059	-0.000312647
		2.21	-0.00343912	-0.0556512	0.005315	-0.0240738	-0.0165703
		2.22	-0.00375176	-0.0356418	0.0178209	0.0465844	-0.00406441
		2.23	-0.005315	-0.0819135	0.0115679	-0.01063	0.00906676
		2.24	0.00281382	-0.0747226	0.00343912	-0.0387682	-0.00687823
		2.25	-0.00343912	-0.0600282	0.0162576	0.0540879	-0.0246991
		2.26	-0.0103174	-0.0497109	0.00781617	0.00281382	0.00719088
		2.27	0.00625294	0.0512741	-0.0128185	-0.0334532	0.00844147
		2.28	-0.00218853	-0.0150071	-0.00750353	-0.0218853	-0.0162576
		2.29	-0.00656559	-0.0384556	0.00437706	-0.0181335	-0.01063
		2.3	0.0115679	-0.0484603	0.0046897	0.0350165	0.0359544
		2.31	-0.00594029	-0.0165703	-0.0181335	-0.0443959	-0.0353291
		2.32	-0.00844147	0.0246991	0.000625294	0.00906676	-0.00250118
		2.33	0.00156324	0.0209473	-0.0140691	0.0472097	0.026575
		2.34	0.000625294	0.0368923	-0.0218853	-0.00906676	-0.02126
		2.35	-0.0100047	0.0153197	0.00250118	0.0206347	0.0137565
		2.36	0.00375176	-0.0168829	-0.00343912	-0.015945	-0.0131312
		2.37	-0.0131312	-0.0615915	-0.00156324	-0.00187588	0.0215726
		2.38	-0.00343912	-0.069095	-0.00562765	0.0125059	-0.0293888
		2.39	-0.0046897	-0.0687823	-0.00844147	-0.0128185	0.0171956
		2.4	-0.00594029	-0.0525247	-0.0100047	0.0290762	0.0100047
		2.41	0.0153197	-0.0922309	0.000937941	-0.0118806	-0.00406441
		2.42	-0.0121932	-0.104111	0.00750353	-0.0200094	-0.00281382
		2.43	0.00187588	-0.0884791	0.01063	0.0215726	0.00281382
		2.44	0.00218853	-0.103486	-0.00281382	0.00437706	0.0134438
		2.45	0.00218853	-0.106613	0.0115679	0.0100047	-0.0250118
		2.46	0.000625294	-0.119431	0.00719088	0.00562765	-0.00312647
		2.47	0.00844147	-0.11693	0.00937941	-0.0168829	0.00969206
		2.48	-0.00906676	-0.100672	0.00875412	0.00812882	-0.0259497
		2.49	-0.000312647	-0.102548	0.00375176	-0.0125059	-0.00969206
		2.5	-0.00719088	-0.0912929	-0.00218853	-0.06378	0.00812882
		2.51	0.00594029	-0.057527	-0.0121932	0.026575	0.00906676
		2.52	-0.0206347	-0.0934815	0.00156324	-0.0246991	-0.0178209
		2.53	-0.0109426	-0.12756	-0.0125059	-0.0187588	0.0109426
		2.54	0.00406441	-0.0900423	-0.00500235	0.0684697	0.0196968
		2.55	-0.0128185	-0.0678444	-0.0168829	-0.00375176	-0.0306394
		2.56	0.00187588	-0.102548	-0.0171956	-0.00750353	-0.000937941
		2.57	0.00562765	-0.0997344	0.00218853	-0.00875412	0.0115679
		2.58	-0.00875412	-0.058465	-0.00156324	0.0509615	0.000625294
		2.59	-0.00594029	-0.106613	0	0.0165703	-0.0390809
		2.6	0.00875412	-0.0784744	0.00625294	-0.0284509	0.0450212
		2.61	-0.000625294	-0.07441	0.00281382	-0.005315	-0.000625294
		2.62	0.0103174	-0.17008	-0.00343912	0.02126	-0.00844147
		2.63	-0.00906676	-0.14288	0.00719088	-0.00250118	0.0118806
		2.64	0.000312647	-0.137252	-0.000625294	-0.0178209	0.0184462
		2.65	-0.00406441	-0.138503	-0.00281382	0.0153197	-0.0134438
		2.66	0.00719088	-0.115679	0.0125059	-0.0434579	0.00375176
		2.67	0.000625294	-0.146631	-0.00375176	0.0228232	0.0221979
		2.68	-0.00125059	-0.105049	0.00844147	0.0225106	-0.00906676
		2.69	-0.00812882	-0.114741	0.005315	-0.00562765	-0.00875412
		2.7	-0.000937941	-0.17477	0.00500235	-0.000625294	0.00125059
		2.71	0.00406441	-0.140379	0.00594029	0.00687823	0.00969206
		2.72	0.00375176	-0.0831641	-0.00156324	0.000625294	-0.0231359
		2.73	-0.00375176	-0.0778491	0.00281382	-0.0303268	0.00937941
		2.74	-0.000937941	-0.131937	-0.0156323	0.0156323	0.00969206
		2.75	0.000937941	-0.136314	-0.0156323	0.00500235	-0.015945
		2.76	-0.00875412	-0.146944	-0.00594029	0.00375176	-0.0187588
		2.77	-0.00218853	-0.172894	-0.0128185	-0.0184462	0.0218853
		2.78	0.005315	-0.0756606	-0.0231359	0.00125059	-0.0178209
		2.79	-0.01063	-0.0647179	0.00312647	-0.0181335	0.0128185
		2.8	-0.0103174	-0.185712	0.005315	-0.0112553	-0.00812882
		2.81	0.0143818	-0.0912929	0.00312647	0.00187588	0.0143818
		2.82	-0.00750353	0.0115679	0.00625294	0.000312647	-0.0237612
		2.83	0.000625294	-0.0759732	-0.00375176	0.0387682	-0.00375176
		2.84	0.0115679	-0.188213	0.005315	0.0121932	0.0162576
		2.85	-0.0112553	-0.179147	0.00406441	0.0268876	-0.00437706
		2.86	-0.0143818	-0.214788	0.00156324	-0.0331406	-0.00406441
		2.87	-0.00281382	-0.162576	0	0.0181335	0.0140691
		2.88	-0.0109426	0.0275129	-0.0187588	-0.0193841	0.0128185
		2.89	-0.0125059	-0.0190715	0.00969206	0.0281382	-0.0268876
		2.9	-0.00594029	-0.192278	0.005315	0.0440832	0.0275129
		2.91	0.0140691	-0.196655	-0.005315	-0.0534626	-0.0171956
		2.92	-0.00875412	-0.120682	-0.000937941	0.0109426	0.0225106
		2.93	0.00437706	-0.188213	-0.0112553	-0.0325153	-0.0243865
		2.94	0.0121932	-0.141629	0.00312647	0.00625294	0.0390809
		2.95	-0.00375176	-0.139441	-0.0137565	0.00156324	0.00781617
		2.96	0.00343912	-0.133188	-0.00562765	0.0525247	-0.0262623
		2.97	0.0140691	-0.169455	-0.00594029	-0.00437706	0.0237612
		2.98	-0.00625294	-0.205722	-0.00781617	-0.046897	-0.00937941
		2.99	-0.00343912	-0.176333	0.00500235	-0.0125059	0
		3	-0.00312647	-0.282633	0.00343912	-0.0268876	-0.0228232
		3.01	-0.00687823	-0.232922	-0.00437706	-0.0390809	0.0309521
		3.02	0.000937941	-0.192591	0.00594029	-0.0287635	-0.0228232
		3.03	-0.00437706	-0.290449	-0.00750353	0.04252	-0.0171956
		3.04	0.00594029	-0.294201	0.0137565	-0.00406441	0.0206347
		3.05	-0.000937941	-0.176646	0.00156324	0.0700329	-0.00969206
		3.06	-0.00375176	-0.14882	-0.005315	-0.0297015	-0.000625294
		3.07	0.00906676	-0.189777	0.0128185	-0.0112553	-0.00343912
		3.08	0.0187588	-0.221354	-0.0128185	0.0218853	0.0046897
		3.09	-0.00250118	-0.159763	0.0115679	-0.0150071	-0.0137565
		3.1	0.000937941	-0.188213	0	0.0128185	-0.00937941
		3.11	0.00156324	-0.269814	0.000937941	-0.0128185	0.0143818
		3.12	0.000937941	-0.2917	-0.000937941	0.090355	-0.0137565
		3.13	-0.00281382	-0.198843	-0.005315	-0.0150071	0.00312647
		3.14	0.000625294	-0.0775365	-0.00656559	-0.0128185	0.00969206
		3.15	0.00156324	-0.261998	-0.0156323	-0.0400188	0.00375176
		3.16	-0.00781617	-0.310771	-0.00719088	-0.0250118	-0.00750353
		3.17	0.00375176	-0.115679	0.0146944	0.00969206	-0.00937941
		3.18	0.0109426	-0.143818	-0.0153197	0.00156324	0.0250118
		3.19	-0.00781617	-0.322964	-0.00125059	0.0312647	-0.0278256
		3.2	-0.00844147	-0.29764	0.00781617	-0.0156323	0.0121932
		3.21	0.00687823	-0.136001	-0.0168829	0.0125059	0.0112553
		3.22	-0.00812882	-0.140066	0.0162576	-0.0331406	-0.00406441
		3.23	-0.00844147	-0.283571	-0.0165703	-0.00719088	-0.0118806
		3.24	0.00343912	-0.220103	0.00687823	-0.00437706	0.0140691
		3.25	-0.00594029	-0.209161	0.0150071	-0.0709709	0.000625294
		3.26	-0.00500235	-0.263874	-0.00406441	-0.00250118	-0.0272003
		3.27	-0.0118806	-0.30358	0.0046897	0.0228232	0.0184462
		3.28	0.0100047	-0.289511	-0.0103174	-0.0534626	-0.0190715
		3.29	0.00562765	-0.230108	0.0196968	0.0490856	0.0203221
		3.3	0.000625294	-0.288886	0.00250118	0.00437706	-0.037205
		3.31	0.0100047	-0.226356	-0.0168829	-0.0253244	0.0193841
		3.32	0.01063	-0.231671	0.0109426	0.0434579	0.000312647
		3.33	-0.00656559	-0.263561	-0.0103174	0.0312647	-0.0146944
		3.34	0.0162576	-0.308895	-0.00406441	-0.0128185	0.00719088
		3.35	0.00750353	-0.28232	0.00156324	0.0268876	-0.00562765
		3.36	-0.0153197	-0.199469	-0.0178209	0.0397062	0.0209473
		3.37	0.00656559	-0.163827	0.0153197	-0.0287635	-0.0393935
		3.38	-0.00687823	-0.147257	-0.00187588	0.0150071	0.015945
		3.39	0.005315	-0.223855	0	-0.0168829	-0.00937941
		3.4	-0.0109426	-0.341411	0.0262623	-0.0397062	-0.00375176
		3.41	0.0115679	-0.299828	-0.0125059	-0.0259497	0.00218853
		3.42	0.00250118	-0.193528	0.015945	0.0509615	0.0187588
		3.43	-0.000625294	-0.21854	-0.00406441	0.0046897	-0.00969206
		3.44	0.00844147	-0.214788	-0.0150071	-0.00437706	-0.0250118
		3.45	0.0121932	-0.200094	0.0109426	0.0562765	0.0337659
		3.46	-0.0243865	-0.187276	-0.0153197	-0.0246991	-0.0368923
		3.47	0.0103174	-0.242927	0.0128185	-0.005315	0.0312647
		3.48	0.00156324	-0.220416	-0.000625294	0.0221979	0
		3.49	-0.0175082	-0.232609	-0.0162576	-0.0146944	-0.000625294
		3.5	0	-0.358293	0.00906676	0	-0.0103174
		3.51	-0.015945	-0.417696	-0.00218853	-0.00500235	-0.0190715
		3.52	-0.00719088	-0.286072	0.00343912	-0.0168829	0.0378303
		3.53	-0.0131312	-0.127247	-0.00125059	-0.0234485	-0.0487729
		3.54	0.0156323	-0.180397	-0.00594029	-0.0046897	0.0365797
		3.55	0.0046897	-0.219166	0.0118806	-0.0268876	-0.0146944
		3.56	0.00187588	-0.260122	-0.0256371	-0.00500235	-0.00218853
		3.57	0.000625294	-0.372675	0.00969206	-0.005315	-0.015945
		3.58	0.0103174	-0.465844	-0.000937941	0.00875412	-0.0125059
		3.59	-0.00375176	-0.27169	-0.0121932	0.00187588	0.026575
		3.6	0.02126	-0.100047	0.0290762	0.0184462	-0.04252
		3.61	0.00562765	-0.135376	-0.0103174	0.0143818	0.0237612
		3.62	-0.00656559	-0.245115	0.0196968	-0.0184462	-0.005315
		3.63	-0.00218853	-0.433016	0.00719088	0.047835	-0.0128185
		3.64	-0.00750353	-0.370174	-0.00406441	-0.0134438	0.000625294
		3.65	0.00906676	-0.224168	0.0181335	-0.0143818	0.00687823
		3.66	0.0100047	-0.178209	-0.00625294	0.00312647	-0.00719088
		3.67	-0.0046897	-0.278881	0.00187588	0.0387682	-0.0228232
		3.68	-0.00125059	-0.367048	-0.000312647	0.0334532	0.0225106
		3.69	0	-0.213851	-0.0121932	0.0437706	-0.00250118
		3.7	-0.0128185	-0.206034	0.00656559	-0.0171956	0.00500235
		3.71	-0.00594029	-0.262936	-0.0115679	-0.0418947	-0.0165703
		3.72	-0.00312647	-0.217602	-0.00594029	0.0437706	0.0109426
		3.73	-0.0178209	-0.180397	0.0046897	-0.0175082	-0.00625294
		3.74	-0.00437706	-0.119744	-0.0200094	-0.00937941	-0.0303268
		3.75	-0.00250118	-0.104424	-0.00250118	0.0193841	0.0497109
		3.76	-0.0131312	-0.0622168	-0.0146944	-0.0456465	-0.0259497
		3.77	-0.00937941	-0.209473	-0.0121932	-0.0397062	0.00437706
		3.78	0.00281382	-0.202283	-0.00343912	-0.0187588	-0.0046897
		3.79	0.0140691	-0.00875412	-0.0140691	0.0253244	-0.00218853
		3.8	-0.00500235	-0.068157	0.00187588	0.00500235	-0.0240738
		3.81	0.00781617	-0.0650306	0.00218853	0.0356418	-0.00156324
		3.82	0.01063	-0.0193841	-0.00437706	0.00187588	0.0200094
		3.83	-0.000312647	-0.078787	0.0187588	0.0103174	-0.0259497
		3.84	0.00218853	-0.0712835	0.0206347	0.0594029	-0.00594029
		3.85	0.0262623	-0.107551	0.0206347	-0.0512741	0.00594029
		3.86	-0.0146944	-0.0728468	0.00406441	-0.0162576	-0.00844147
		3.87	0.00281382	-0.073472	0.00625294	-0.0240738	-0.0184462
		3.88	-0.00812882	-0.139441	0.0228232	-0.0115679	0.00250118
		3.89	-0.0100047	-0.123808	-0.00781617	0.0118806	0.00187588
		3.9	-0.00812882	-0.126622	0.0237612	0.0390809	-0.00719088
		3.91	-0.01063	-0.0209473	-0.00781617	-0.0290762	-0.0103174
		3.92	0.00125059	-0.0919182	-0.0165703	0.0259497	0.0196968
		3.93	-0.00875412	-0.0822262	0.00656559	0.0362671	-0.0256371
		3.94	-0.00875412	-0.0834767	-0.0293888	-0.00844147	0.0156323
		3.95	0.00437706	-0.171956	-0.000625294	0.0150071	-0.0146944
		3.96	-0.00656559	-0.242301	-0.0215726	0.0253244	0.0181335
		3.97	-0.00812882	-0.2126	-0.0143818	0.0131312	-0.0347038
		3.98	0.0100047	-0.0831641	0.005315	-0.005315	0.0168829
		3.99	-0.0237612	-0.157261	-0.0203221	-0.0103174	0.0250118
		4	0.0128185	-0.317024	0.00343912	-0.02126	-0.0393935
		4.01	-0.00875412	-0.307019	-0.0131312	0.0134438	0.00406441
		4.02	-0.000312647	-0.0465844	-0.00937941	-0.0518994	0.0162576
		4.03	0.00375176	-0.0121932	0.00906676	-0.0278256	0.0118806
		4.04	-0.00218853	-0.184774	-0.0125059	-0.00187588	-0.0497109
		4.05	0.0112553	-0.169142	0.00750353	0.0156323	0.0609662
		4.06	0.0103174	-0.0806629	0.00187588	0.01063	-0.02126
		4.07	0.00156324	-0.14882	0.00969206	0.0459591	-0.0256371
		4.08	0.0118806	-0.239175	0.0237612	-0.0140691	-0.00500235
		4.09	0	-0.079725	0.00218853	-0.00750353	0.0134438
		4.1	-0.00125059	0.100985	0.0137565	0.00406441	-0.0118806
		4.11	0.00844147	-0.0694076	-0.00218853	-0.00406441	-0.0237612
		4.12	-0.0128185	-0.0553385	-0.00156324	0.0112553	0.0353291
		4.13	-0.0137565	0.0528373	-0.00156324	0.00125059	-0.0206347
		4.14	-0.0150071	0.015945	-0.0146944	0.0181335	-0.0115679
		4.15	-0.00250118	-0.0869159	0.0100047	0.00406441	-0.000312647
		4.16	-0.00250118	-0.0966079	-0.00844147	0.0218853	0.0306394
		4.17	-0.00687823	0.0347038	-0.00719088	-0.0168829	-0.0225106
		4.18	0.00500235	0.0325153	0.00187588	-0.0525247	-0.00781617
		4.19	-0.005315	-0.0503362	-0.0156323	-0.00687823	0.0203221
		4.2	-0.0046897	-0.0500235	-0.00187588	-0.00687823	-0.0234485
		4.21	0.00719088	0.0959826	-0.0162576	0.0128185	0.0103174
		4.22	0.00281382	0.00312647	-0.00812882	0.0437706	0.00281382
		4.23	-0.00437706	-0.118493	-0.00437706	0.02126	0.00625294
		4.24	-0.005315	-0.0859779	-0.0209473	0.0356418	-0.0112553
		4.25	-0.000625294	-0.0156323	0.00281382	-0.0259497	0.01063
		4.26	-0.00437706	-0.0653432	0.00406441	0	0.0125059
		4.27	0.005315	-0.125997	0.00125059	-0.00281382	-0.0150071
		4.28	-0.00312647	-0.0997344	0.00312647	-0.0140691	0.00594029
		4.29	0.0118806	-0.111302	-0.0046897	0	-0.00562765
		4.3	-0.000625294	0.00906676	0.0203221	0.062842	0.00719088
		4.31	0.00719088	0.0178209	0.0115679	-0.00719088	-0.0428326
		4.32	0.0125059	-0.0506488	0.00312647	-0.0428326	0.0450212
		4.33	0.00343912	-0.00156324	0.00750353	-0.0184462	0.0275129
		4.34	-0.0178209	0.0762859	-0.0137565	-0.0312647	-0.0509615
		4.35	0.01063	0.0969206	0.00218853	0.0146944	-0.00844147
		4.36	-0.0134438	-0.0931688	-0.0156323	-0.0287635	0.000937941
		4.37	-0.0143818	-0.237612	-0.00719088	0.0328279	0.00937941
		4.38	-0.00218853	-0.126309	0.000625294	0.037205	-0.0231359
		4.39	-0.0187588	0.0381429	-0.0150071	-0.00594029	0.04252
		4.4	-0.00594029	0.0534626	-0.00937941	0.0150071	0.0215726
		4.41	-0.00812882	0.0597156	-0.00500235	-0.0634673	-0.0418947
		4.42	0.00875412	0.192591	-0.00500235	0.00969206	-0.00906676
		4.43	-0.00625294	0.10161	-0.00250118	0.0465844	0.0121932
		4.44	-0.00500235	-0.165078	0.00594029	-0.0287635	0.00594029
		4.45	0.00375176	-0.136001	-0.00437706	0.0322026	-0.0246991
		4.46	0.00906676	-0.0909803	-0.00375176	0.00125059	0.0393935
		4.47	-0.0168829	-0.286385	0.00687823	-0.00156324	0.00312647
		4.48	0.0278256	-0.349852	-0.00281382	-0.0312647	-0.047835
		4.49	-0.01063	-0.344224	-0.00969206	-0.0150071	0.00562765
		4.5	-0.0115679	-0.222917	0.0134438	0.02126	0.0118806
		4.51	0.0103174	0.0218853	0.000625294	-0.0206347	-0.00594029
		4.52	-0.0134438	0.176333	0.00875412	0.0162576	-0.0293888
		4.53	0.00281382	-0.0131312	0.000937941	0.0237612	0.0506488
		4.54	-0.00594029	-0.156324	-0.0100047	-0.0331406	-0.0196968
		4.55	-0.0146944	0.0662812	0.00906676	0.0112553	-0.00594029
		4.56	-0.00250118	0.214163	-0.0137565	0.0206347	0.00594029
		4.57	-0.00343912	0.148195	-0.00656559	-0.0162576	-0.0340785
		4.58	0.00125059	-0.146319	-0.0153197	-0.0218853	0.02126
		4.59	0.00250118	-0.22323	-0.00969206	0.00594029	-0.0200094
		4.6	-0.00562765	-0.0440832	0.000625294	0.0181335	0.0268876
		4.61	0.00937941	0.136939	-0.03189	0.00625294	-0.0168829
		4.62	-0.00125059	0.14413	-0.000937941	-0.00375176	0.01063
		4.63	-0.000625294	0.00875412	-0.00343912	0.0128185	-0.00281382
		4.64	-0.00625294	-0.0790997	-0.00937941	-0.0237612	-0.00875412
		4.65	-0.00969206	-0.0806629	0.0137565	-0.0456465	0.00343912
		4.66	0.00781617	0.0262623	-0.00250118	0.00781617	0.00156324
		4.67	0.00218853	0.216352	0.00781617	0.0237612	0.0378303
		4.68	-0.0109426	0.2126	0.00125059	0.0525247	-0.046897
		4.69	0.0115679	-0.160701	0.00125059	-0.0359544	0.02126
		4.7	-0.00594029	-0.291074	-0.00343912	0.0153197	-0.0297015
		4.71	-0.00562765	-0.123808	-0.00750353	0.0284509	-0.00687823
		4.72	0.00844147	-0.0553385	0.0134438	-0.0259497	0.0209473
		4.73	0.005315	-0.0544006	-0.00781617	-0.0125059	0.0109426
		4.74	-0.00719088	-0.0400188	-0.0118806	0.0178209	0.0171956
		4.75	0.00656559	0.00625294	-0.00250118	0.0640926	-0.0437706
		4.76	-0.00875412	-0.00594029	-0.00906676	0.00281382	0.0121932
		4.77	-0.00812882	0.0900423	0.0146944	-0.0218853	0.00437706
		4.78	-0.00250118	0.103799	0.0112553	0.00625294	-0.0303268
		4.79	0.00187588	-0.208223	-0.00687823	0.00437706	-0.02126
		4.8	-0.00187588	-0.193841	0.00281382	-0.0134438	0.0659685
		4.81	-0.00969206	0.0581523	-0.00812882	-0.0243865	-0.0343912
		4.82	0.00844147	0.0384556	-0.00281382	-0.0297015	-0.0156323
		4.83	0.00125059	-0.0331406	-0.0118806	0.0228232	0.0393935
		4.84	-0.0153197	0.0706582	-0.0206347	-0.00312647	-0.00406441
		4.85	0.00781617	0.0765985	0.00312647	-0.0140691	0.0146944
		4.86	0.0046897	-0.131624	0.000625294	0.0253244	-0.0156323
		4.87	-0.0140691	-0.352041	0.0118806	-0.00500235	0.0175082
		4.88	0.015945	-0.324528	-0.00594029	0.0146944	0.00750353
		4.89	-0.00812882	-0.172894	-0.0240738	-0.0312647	-0.0312647
		4.9	-0.00844147	-0.13819	-0.0100047	-0.01063	0.00250118
		4.91	-0.00750353	-0.0672191	-0.0128185	0.0340785	0.0112553
		4.92	-0.00250118	0.0121932	0.0103174	-0.0171956	-0.0303268
		4.93	0.00406441	0.0118806	0.0046897	0.0525247	0.0168829
		4.94	0.00375176	-0.0897297	-0.0250118	0.0343912	-0.00281382
		4.95	-0.00937941	-0.198843	-0.00125059	-0.0378303	-0.00312647
		4.96	0.00719088	-0.100985	0.0121932	0.0231359	-0.0162576
		4.97	-0.0193841	0.104737	0.0115679	0.0153197	0.00594029
		4.98	0.00500235	0.0250118	0.00281382	-0.00500235	0.00187588
		4.99	0.01063	-0.150383	-0.0121932	0.0203221	-0.0137565
		5	-0.00218853	-0.16414	0.00750353	-0.00406441	0.0103174
		5.01	0.00312647	-0.152572	-0.00406441	0.00250118	-0.0203221
		5.02	-0.00937941	-0.224168	0.01063	0.00812882	-0.0156323
		5.03	0.00906676	-0.235736	0.0234485	-0.0125059	-0.00594029
		5.04	0.00500235	-0.112553	0.00719088	-0.0100047	0.026575
		5.05	0.0150071	-0.12756	-0.00687823	-0.0309521	-0.0137565
		5.06	0.0128185	-0.245741	-0.0131312	0.0184462	0.0337659
		5.07	0.00375176	-0.263249	0.00125059	-0.0215726	0.01063
		5.08	-0.00781617	-0.210411	-0.0165703	-0.0165703	-0.015945
		5.09	0.0125059	-0.209473	-0.0125059	0.0375176	-0.0140691
		5.1	0	-0.212913	-0.00594029	-0.0190715	0.0046897
		5.11	0.0046897	-0.104737	0.000625294	-0.00875412	0.0153197
		5.12	0.00406441	-0.0362671	0.00156324	-0.0162576	-0.0100047
		5.13	-0.00562765	-0.0569018	0.00343912	0.0109426	0.0246991
		5.14	-0.0178209	-0.00281382	0.000937941	-0.00656559	-0.0184462
		5.15	-0.00218853	0.0509615	-0.0215726	0.015945	-0.000937941
		5.16	-0.0118806	-0.0609662	-0.0137565	0.00656559	-0.0284509
		5.17	-0.00625294	-0.124434	-0.00656559	0.0190715	0.0134438
		5.18	-0.00781617	-0.073472	-0.00437706	-0.0137565	0.00406441
		5.19	-0.00312647	-0.0156323	-0.005315	-0.00906676	0.00937941
		5.2	0.015945	-0.0293888	-0.00250118	0.0200094	-0.0100047
		5.21	-0.0103174	-0.0447085	0.00656559	0.00187588	0.0046897
		5.22	0.00187588	-0.00906676	0.00625294	-0.0109426	-0.00750353
		5.23	0.00594029	-0.0497109	0.0103174	0.0178209	-0.0381429
		5.24	-0.0100047	-0.0415821	0.00437706	0.00500235	0.047835
		5.25	0.0131312	-0.11224	0.00250118	-0.0484603	-0.0293888
		5.26	0.00375176	-0.16414	0.0125059	0.01063	0.0340785
		5.27	-0.00594029	-0.0959826	0.005315	0.0184462	0.0134438
		5.28	0.00500235	-0.0790997	0.00343912	0.0209473	-0.0190715
		5.29	-0.00187588	-0.0975459	-0.00656559	-0.0356418	-0.0246991
		5.3	0.0309521	-0.0515868	-0.0218853	0.0337659	0.00937941
		5.31	-0.000937941	0.0268876	-0.00687823	-0.0203221	0.00625294
		5.32	-0.00625294	-0.0397062	-0.00281382	0.0178209	-0.0146944
		5.33	0.00937941	-0.118493	-0.00437706	-0.00125059	0.0253244
		5.34	-0.0103174	-0.0675318	0.000312647	0.0115679	-0.00781617
		5.35	-0.00125059	-0.0719088	0.00218853	0.00312647	-0.00500235
		5.36	0.0200094	-0.090355	-0.0046897	-0.0203221	-0.0250118
		5.37	-0.0209473	-0.0569018	-0.00562765	-0.0178209	0.0128185
		5.38	-0.00812882	-0.0612788	-0.000312647	-0.0615915	0.0246991
		5.39	-0.005315	-0.0390809	-0.00875412	0.0128185	-0.0100047
		5.4	-0.00937941	0.000937941	0.0121932	0.000625294	0.0150071
		5.41	-0.005315	0.00218853	0.00781617	0.00281382	0.0137565
		5.42	-0.00781617	-0.0362671	-0.00625294	-0.0325153	-0.0459591
		5.43	-0.0046897	-0.0315773	-0.00187588	0.0578397	-0.0121932
		5.44	-0.0137565	-0.0866032	-0.005315	-0.00812882	0.0100047
		5.45	0.00781617	-0.136627	-0.00656559	-0.0109426	0.000937941
		5.46	0.0125059	-0.0950447	-0.00625294	-0.00500235	-0.00187588
		5.47	0.000312647	-0.115679	-0.00562765	0.0168829	0.00906676
		5.48	-0.00937941	-0.152572	-0.0184462	0.0306394	-0.00437706
		5.49	0.00812882	-0.118181	-0.00750353	-0.00312647	-0.00969206
		5.5	-0.00875412	-0.0822262	0.000625294	0.0297015	-0.0146944
		5.51	0.00875412	-0.0672191	-0.00906676	-0.0115679	0.0109426
		5.52	0.00656559	-0.102236	0.00125059	-0.0334532	0.000312647
		5.53	-0.00937941	-0.191027	0.00656559	0.00250118	0.0134438
		5.54	-0.00562765	-0.214163	0.000937941	0.000937941	0.0175082
		5.55	0.00281382	-0.131937	0.00781617	-0.00343912	-0.0131312
		5.56	0.00343912	-0.0594029	0.00687823	0.0153197	-0.0184462
		5.57	0.00937941	-0.119431	0.00812882	-0.0181335	-0.0109426
		5.58	-0.00719088	-0.134751	0.0134438	-0.00969206	0.0209473
		5.59	-0.0137565	-0.141316	0.00969206	0.00844147	-0.0262623
		5.6	0.00562765	-0.217602	0.00906676	-0.0275129	0.0340785
		5.61	-0.00781617	-0.227607	-0.00656559	0.000312647	0.000625294
		5.62	0.00500235	-0.189151	0.00500235	0.0153197	0.00594029
		5.63	0.00656559	-0.107863	0.00375176	0.00156324	-0.0209473
		5.64	-0.0125059	-0.037205	-0.0162576	0.015945	0.00500235
		5.65	-0.0046897	-0.0803503	0.00500235	-0.0103174	0.005315
		5.66	-0.00500235	-0.146944	-0.00906676	-0.00812882	-0.0243865
		5.67	0.00625294	-0.106613	-0.0112553	-0.0350165	0.0203221
		5.68	0.0103174	-0.0481476	-0.00375176	0.0559638	-0.00218853
		5.69	-0.005315	-0.0221979	-0.0134438	0.0100047	0.00250118
		5.7	0.0125059	-0.0656559	-0.00937941	0.000625294	-0.0284509
		5.71	-0.00906676	-0.13225	-0.0140691	0.0331406	0.0225106
		5.72	-0.00562765	-0.0350165	-0.0143818	-0.0178209	-0.0203221
		5.73	0.0218853	0.0715962	-0.00719088	-0.026575	0.0150071
		5.74	-0.0196968	0.00656559	-0.00844147	0.00875412	0.0165703
		5.75	-0.00812882	-0.0665938	-0.00156324	-0.00562765	-0.00562765
		5.76	0.00594029	-0.0881665	0.00719088	-0.0193841	-0.00187588
		5.77	-0.0190715	-0.100672	0.00500235	-0.0200094	-0.00844147
		5.78	0.01063	-0.0972332	0.0228232	0.0209473	0.000937941
		5.79	-0.000625294	-0.0891044	-0.000312647	-0.03189	-0.00625294
		5.8	-0.00343912	-0.118493	0.015945	-0.00218853	0.0187588
		5.81	0.0046897	-0.0934815	0.0231359	0.0625294	-0.00906676
		5.82	0.00562765	-0.0415821	-0.00687823	-0.0509615	0.00781617
		5.83	0.0115679	-0.0625294	0.0103174	0.0384556	-0.0171956
		5.84	-0.00156324	-0.107551	-0.0150071	0.0290762	-0.0221979
		5.85	-0.00250118	-0.185087	-0.0162576	0.00156324	0.0178209
		5.86	0.005315	-0.146631	-0.005315	-0.0196968	-0.0162576
		5.87	-0.00812882	-0.0784744	-0.0109426	0.00187588	0
		5.88	-0.00187588	-0.0459591	-0.00156324	-0.04252	0.0153197
		5.89	-0.00906676	-0.079725	-0.00687823	-0.0447085	-0.00437706
		5.9	-0.0190715	-0.141942	-0.00437706	0.00218853	0.00594029
		5.91	0.00375176	-0.0966079	-0.00406441	0.05315	-0.00937941
		5.92	-0.0103174	-0.117555	-0.0175082	0.00594029	0.0237612
		5.93	0.00437706	-0.124121	-0.005315	0.0150071	-0.000312647
		5.94	0.0128185	-0.0387682	-0.00562765	0.0387682	-0.0175082
		5.95	-0.0112553	-0.026575	0.00844147	-0.02126	0.0246991
		5.96	0.00375176	-0.0518994	0.00875412	0.00625294	0.00687823
		5.97	0.0131312	-0.0769112	-0.00625294	-0.00375176	-0.0240738
		5.98	0.000937941	-0.100672	0.00562765	0.0284509	0.00156324
		5.99	0.00562765	-0.0769112	-0.0103174	-0.0162576	0.000937941
		6	0.00156324	-0.0687823	0.00625294	-0.0165703	-0.0225106
		6.01	-0.00969206	-0.0193841	0.00906676	0.00375176	-0.00594029
		6.02	-0.0046897	-0.0528373	0.000625294	-0.0115679	0.0134438
		6.03	0.00906676	-0.12756	0.00750353	-0.0315773	0.0190715
		6.04	0.000625294	-0.13819	-0.000937941	0.0303268	-0.00969206
		6.05	-0.00406441	-0.196342	0.00250118	0.0109426	0.00500235
		6.06	-0.00343912	-0.206347	0.000937941	0.0203221	-0.0143818
		6.07	-0.00156324	-0.170393	0.005315	-0.0187588	-0.00687823
		6.08	0.00375176	-0.177896	0.00156324	-0.0284509	-0.0140691
		6.09	-0.00250118	-0.209786	-0.00250118	0.0250118	0.00969206
		6.1	0.00406441	-0.210099	0.00812882	0.00500235	0.00437706
		6.11	-0.00687823	-0.166953	-0.00781617	0.0109426	-0.0121932
		6.12	-0.00937941	-0.164765	-0.00125059	-0.0368923	0.0046897
		6.13	0.0046897	-0.181648	0.00656559	0.0353291	-0.0100047
		6.14	-0.00875412	-0.23386	0.00750353	0.0290762	0.0293888
		6.15	-0.00156324	-0.30233	0.00844147	-0.005315	-0.0128185
		6.16	-0.00781617	-0.263249	-0.00594029	0.00594029	0.0353291
		6.17	-0.0115679	-0.183836	-0.00969206	-0.0203221	-0.0140691
		6.18	0.00750353	-0.0934815	-0.0221979	-0.00781617	-0.00594029
		6.19	0.00312647	-0.0972332	-0.00937941	0.00437706	-0.00281382
		6.2	0.00156324	-0.104424	-0.00500235	0.0103174	-0.00281382
		6.21	0.00781617	-0.108801	-0.0156323	0.0687823	0.00687823
		6.22	-0.0165703	-0.0897297	-0.00500235	0.0262623	-0.0125059
		6.23	0.0150071	-0.0919182	0.0046897	-0.0250118	0.0184462
		6.24	0.0165703	-0.122558	-0.00125059	-0.0134438	-0.0231359
		6.25	-0.00750353	-0.0900423	0.01063	-0.0350165	-0.005315
		6.26	0.0140691	-0.0669065	0.0221979	0.0384556	-0.0203221
		6.27	-0.00312647	-0.0256371	0.00844147	-0.0412694	0.0221979
		6.28	-0.00594029	-0.0781618	0.00906676	0.0165703	-0.0178209
		6.29	0.00437706	-0.148195	0.0131312	0.0196968	-0.0134438
		6.3	0.00562765	-0.198843	0.00156324	-0.0475223	0.00437706
		6.31	-0.00781617	-0.186338	-0.0187588	0.0231359	-0.00281382
		6.32	-0.0125059	-0.249492	-0.000312647	-0.0131312	-0.00312647
		6.33	-0.00781617	-0.236986	0.0153197	0.00218853	-0.00719088
		6.34	0.000937941	-0.12162	-0.0112553	0.02126	0.00750353
		6.35	-0.0209473	-0.111615	0	0.0231359	0.0118806
		6.36	0.00812882	-0.109739	0.005315	-0.00812882	-0.0140691
		6.37	-0.00656559	-0.137877	0.00312647	-0.0221979	0.0322026
		6.38	-0.0215726	-0.179772	-0.00375176	0.0418947	-0.0171956
		6.39	0.00312647	-0.229483	0.0046897	-0.0150071	-0.00625294
		6.4	0.00844147	-0.128185	0.00562765	-0.052212	-0.00406441
		6.41	-0.00312647	-0.0859779	-0.0181335	0.0196968	0.000312647
		6.42	0.00281382	-0.145694	-0.000937941	0.0203221	0.00719088
		6.43	0.0112553	-0.105049	-0.00187588	0.00156324	-0.0237612
		6.44	-0.00187588	-0.0769112	-0.00594029	0.00937941	0.0434579
		6.45	0.0196968	-0.146319	0.0103174	0.0137565	-0.0281382
		6.46	0.00281382	-0.145068	0.00281382	-0.0128185	0.0153197
		6.47	-0.00687823	-0.104111	-0.00906676	0.0150071	-0.0409568
		6.48	0.00281382	-0.145694	-0.00125059	-0.0250118	0.0231359
		6.49	0.00281382	-0.141004	-0.00906676	0.0306394	0.0153197
		6.5	-0.00218853	-0.123183	0.0134438	-0.0440832	-0.0390809
		6.51	0.00500235	-0.104424	-0.000312647	0.0275129	-0.0125059
		6.52	-0.0162576	-0.0994217	-0.000937941	0.0284509	0.0487729
		6.53	-0.0118806	-0.100985	0.00156324	-0.0362671	-0.0190715
		6.54	-0.0143818	-0.169142	-0.00875412	0.0121932	-0.0412694
		6.55	0.00594029	-0.160701	0.00406441	-0.0121932	0.0700329
		6.56	-0.0125059	-0.0966079	-0.00844147	0.00937941	-0.0268876
		6.57	0.00312647	-0.0812882	0.00875412	-0.0281382	-0.000937941
		6.58	0.00343912	-0.0806629	0.00281382	0.0597156	0.0140691
		6.59	-0.0240738	-0.103174	-0.00312647	-0.00812882	-0.00562765
		6.6	0.015945	-0.113178	-0.000937941	-0.0309521	-0.01063
		6.61	0.0150071	-0.129123	0.00969206	0.0368923	-0.000937941
		6.62	-0.00969206	-0.114429	-0.00562765	0.0240738	0.00500235
		6.63	0.00312647	-0.152572	-0.00562765	-0.0615915	0.0146944
		6.64	0.00437706	-0.14288	0.00594029	-0.00187588	-0.0337659
		6.65	-0.00844147	-0.134751	-0.00937941	0.0190715	-0.00312647
		6.66	0.0206347	-0.147257	-0.00500235	0.0293888	0.0393935
		6.67	0	-0.148507	-0.00343912	0.00406441	-0.0459591
		6.68	-0.00125059	-0.16414	-0.00844147	-0.0153197	-0.0112553
		6.69	0.0046897	-0.147882	-0.0143818	0.0400188	0.0550259
		6.7	0.0103174	-0.143818	-0.0125059	-0.0181335	-0.0175082
		6.71	0.00437706	-0.157261	-0.00812882	-0.0362671	-0.0359544
		6.72	-0.005315	-0.16414	0.00750353	0.0331406	0.005315
		6.73	-0.00437706	-0.132875	0.00343912	0.01063	0.0178209
		6.74	0.00500235	-0.145381	0.00562765	-0.0203221	-0.0256371
		6.75	-0.0112553	-0.213851	0.00594029	0.0221979	-0.00500235
		6.76	0.00656559	-0.225106	-0.0131312	-0.0415821	0.047835
		6.77	-0.005315	-0.150071	-0.00156324	-0.0403315	-0.0397062
		6.78	-0.0153197	-0.174457	0.00250118	0.0456465	-0.0193841
		6.79	-0.00812882	-0.188526	-0.0143818	0.0275129	-0.000312647
		6.8	-0.00218853	-0.13819	0.000937941	0.000625294	0.00375176
		6.81	0.00125059	-0.125997	0.00406441	0.0134438	-0.0375176
		6.82	0.00281382	-0.117868	-0.00625294	-0.0309521	0.0334532
		6.83	0.00687823	-0.145381	0.0168829	-0.0340785	0.0215726
		6.84	-0.01063	-0.119744	0.00187588	-0.00343912	-0.0594029
		6.85	-0.000312647	-0.109114	0.00281382	0.0431453	0.0509615
		6.86	0.000625294	-0.0897297	0.00656559	-0.0343912	-0.0322026
		6.87	0.01063	-0.0684697	-0.00844147	0.0162576	0.0118806
		6.88	-0.00375176	-0.121932	0.000625294	0.00500235	-0.00343912
		6.89	-0.00937941	-0.161638	-0.0196968	-0.0171956	0.00625294
		6.9	-0.00812882	-0.156324	-0.0118806	-0.0181335	0.0218853
		6.91	0.005315	-0.118493	-0.00187588	-0.0231359	-0.0328279
		6.92	-0.00625294	-0.125997	-0.015945	0.0309521	0.0112553
		6.93	0.00625294	-0.20791	-0.00437706	0.0375176	-0.0109426
		6.94	-0.0046897	-0.228232	0.000937941	0.0175082	0.00594029
		6.95	-0.00812882	-0.175082	-0.000625294	-0.00312647	-0.0253244
		6.96	-0.00937941	-0.202595	0.00687823	0.000312647	0.026575
		6.97	0.00375176	-0.284821	0.00250118	0.00594029	-0.0175082
		6.98	0.0100047	-0.354542	0.0112553	-0.0118806	-0.0493982
		6.99	-0.0140691	-0.276067	-0.000625294	-0.00969206	0.0200094
		7	0.000312647	-0.196968	0.00125059	0.0331406	-0.0118806
		7.01	-0.00937941	-0.234173	0.0128185	-0.0343912	0.00187588
		7.02	-0.0228232	-0.241989	-0.00687823	0.0378303	-0.0143818
		7.03	0.00218853	-0.23855	-0.00156324	0.0225106	0.0200094
		7.04	0.000312647	-0.205409	0.000625294	-0.00406441	0.000312647
		7.05	-0.0178209	-0.198218	0.0046897	-0.0418947	-0.0303268
		7.06	0.00500235	-0.258872	-0.00500235	0.0115679	0.0221979
		7.07	-0.00125059	-0.214476	-0.00594029	-0.0322026	-0.0131312
		7.08	0.00906676	-0.152884	0.00719088	0.0146944	0.0290762
		7.09	0.00406441	-0.109114	-0.0150071	0.0537753	-0.0353291
		7.1	-0.00218853	-0.152259	-0.0250118	-0.0606535	0.0215726
		7.11	0.00906676	-0.230108	-0.00719088	0.0184462	0.02126
		7.12	-0.00125059	-0.152259	-0.0150071	-0.0109426	-0.0325153
		7.13	-0.00500235	-0.185087	-0.0115679	-0.0293888	0.0450212
		7.14	0.00437706	-0.241051	-0.00156324	-0.0387682	-0.0456465
		7.15	-0.0115679	-0.302955	-0.00750353	0.058465	0.0462718
		7.16	-0.0046897	-0.243239	0.00187588	0.0281382	-0.0528373
		7.17	-0.000312647	-0.121932	0.00281382	-0.0353291	0.0509615
		7.18	0.00375176	-0.124434	0.00719088	0.00281382	0.00218853
		7.19	0.00562765	-0.163514	0.00406441	-0.0221979	-0.0481476
		7.2	-0.000312647	-0.156949	-0.00875412	-0.00562765	0.0581523
		7.21	0.00719088	-0.171018	0.00500235	0.0118806	-0.084102
		7.22	0	-0.172581	0.00281382	-0.00187588	0.05315
		7.23	-0.00406441	-0.0816009	-0.00750353	0.00781617	-0.062842
		7.24	0.0143818	-0.134438	0.00719088	0.00250118	0.046897
		7.25	-0.0171956	-0.0978585	-0.00750353	0.0300141	-0.02126
		7.26	-0.0228232	-0.089417	-0.00594029	0.00218853	-0.00437706
		7.27	0.00125059	-0.0884791	-0.000625294	-0.0353291	-0.00969206
		7.28	-0.0162576	-0.094732	-0.00281382	0.0137565	-0.04252
		7.29	-0.0109426	-0.135689	0.00250118	0.0165703	0.0437706
		7.3	0.0046897	-0.131937	-0.00312647	0.00218853	-0.0378303
		7.31	-0.00406441	-0.123183	0.00781617	0.0125059	0.0565891
		7.32	-0.0175082	-0.0275129	0.00656559	0.0200094	-0.0443959
		7.33	0.0131312	-0.0866032	0.00218853	-0.0128185	0.0234485
		7.34	0.000625294	-0.129749	0.00312647	-0.0447085	0.000937941
		7.35	0.00218853	-0.104424	-0.00250118	0.0303268	-0.00594029
		7.36	0.00187588	-0.150383	-0.01063	0.00125059	0.0168829
		7.37	0.0150071	-0.185087	0.000312647	-0.0578397	0.00187588
		7.38	0.00375176	-0.137252	-0.00687823	0.0328279	0.02126
		7.39	-0.00844147	-0.0812882	-0.000625294	0.0281382	-0.015945
		7.4	0.00969206	-0.0612788	0.00500235	-0.0309521	0.00875412
		7.41	-0.015945	-0.0762859	-0.00343912	-0.0162576	-0.0109426
		7.42	-0.0153197	-0.0512741	-0.00125059	0.0196968	-0.0134438
		7.43	0.00750353	-0.0378303	-0.000312647	-0.02126	0.0550259
		7.44	-0.00812882	-0.0650306	0.00500235	-0.005315	-0.0587776
		7.45	-0.0128185	-0.0343912	-0.00156324	0.0193841	0.0156323
		7.46	0.00156324	0.0046897	0.0118806	0.0237612	-0.00375176
		7.47	-0.0150071	0.0900423	-0.00187588	0.0256371	-0.00750353
		7.48	0.00218853	0.04252	-0.000312647	0.0218853	-0.0200094
		7.49	0.00187588	-0.00656559	0.00562765	0.00875412	-0.0268876
		7.5	-0.00437706	-0.0328279	-0.0046897	-0.0128185	0.0706582
		7.51	0.00719088	-0.046897	0.00781617	-0.0306394	-0.0472097
		7.52	-0.0103174	-0.0456465	0.00343912	-0.00875412	0.0253244
		7.53	-0.00406441	-0.0819135	-0.00500235	0.0121932	-0.0275129
		7.54	0.00969206	-0.0612788	0.00719088	0.0206347	0.0447085
		7.55	0.00750353	-0.0512741	-0.00187588	-0.0200094	-0.0415821
		7.56	0.00812882	-0.0487729	-0.000625294	0.01063	0.00562765
		7.57	0.00844147	-0.0987965	-0.00406441	-0.00875412	0.0409568
		7.58	0.0103174	-0.14882	-0.005315	-0.0297015	-0.0453338
		7.59	0.00500235	-0.182898	0.00156324	0.00375176	-0.000625294
		7.6	0.00750353	-0.163827	-0.0171956	-0.0178209	0.000312647
		7.61	0.0178209	-0.131624	0.0046897	0.0450212	0.0465844
		7.62	-0.00375176	-0.173206	-0.00687823	0.0206347	-0.0540879
		7.63	-0.0137565	-0.209161	0.000312647	0.00187588	0.0187588
		7.64	0.0131312	-0.134126	0.00281382	-0.0393935	0.0178209
		7.65	-0.0134438	-0.15476	-0.00656559	0.0118806	-0.0112553
		7.66	-0.0125059	-0.212913	-0.000625294	0.0046897	-0.0418947
		7.67	0.00500235	-0.2126	-0.0150071	-0.0393935	0.0209473
		7.68	-0.00812882	-0.155386	-0.0115679	-0.00719088	0.0306394
		7.69	-0.0153197	-0.115679	-0.00562765	0.052212	-0.0594029
		7.7	-0.00125059	-0.1335	-0.00375176	-0.0243865	0.00437706
		7.71	-0.00625294	-0.0941067	-0.000312647	-0.0544006	0.0378303
		7.72	-0.00781617	-0.130999	0.005315	0.0506488	-0.0168829
		7.73	0.00625294	-0.104111	0.000937941	0.0434579	-0.0178209
		7.74	0.00687823	-0.0884791	-0.00687823	-0.0168829	0.0278256
		7.75	0.00625294	-0.052212	-0.00312647	0.0181335	0.00187588
		7.76	-0.00156324	-0.0143818	0.0131312	0.0112553	0.00156324
		7.77	0	-0.0128185	-0.000625294	-0.0193841	-0.0300141
		7.78	0.00281382	-0.0128185	0.00406441	-0.00156324	0.02126
		7.79	-0.000937941	-0.0644053	0.0103174	-0.00719088	-0.0303268
		7.8	0.00375176	-0.0625294	0.00156324	0.0112553	-0.00937941
		7.81	0.0109426	-0.0515868	0.00625294	-0.0275129	-0.01063
		7.82	-0.00312647	-0.00281382	0.00437706	0.00281382	0.0046897
		7.83	0.00250118	-0.00156324	-0.00125059	-0.0422073	0.005315
		7.84	-0.00750353	-0.0609662	-0.0184462	0.0375176	-0.00500235
		7.85	0.000625294	-0.0606535	-0.00937941	0.0134438	0.0146944
		7.86	-0.0140691	-0.0525247	-0.00156324	0.0221979	-0.03189
		7.87	-0.00969206	-0.0409568	-0.0118806	-0.00218853	0.0231359
[truncated: 24,212 more rows]

## Sheet: N fft
		Data for Ground Acceleration FFT (*unit=Gal)
[truncated: 16,387 more rows]

## Sheet: N RS
			Data for Acceleration Response (*unit=Gal)
[truncated: 15,002 more rows]

[truncated: 3 more sheets: Z wave, Z fft, Z RS]
